# Supplementary material for: Methanogenesis in oxygenated soils is a substantial fraction of wetland methane emissions
Source: Nat Commun. 2017 Nov 16;8:1567. doi: 10.1038/s41467-017-01753-4 (PMC5691036; doi:10.1038/s41467-017-01753-4)
Supplement: Supplementary file 4 — Supplementary Data 1 [file 41467_2017_1753_MOESM4_ESM.xlsx]

## Sheet: 1
Code	SampleSeason	SampleL.C.T.	SampleDepth	SampleCore	In_situ CH4(umol/g)	TC(mg C)	Acetate(mM)	Formate(mM)	Methanol(mM)	Depth(cm)	Fe2 mM	FeT mM	Fe 3	Fe2:FeT
NPS1	Fall	Plant	Surface	1	0.171416	50.7544	0.318223	1.998	198.135	5	20.5173	108.136	87.6183	0.189737
NPS2	Fall	Plant	Surface	2	0.0578145	32.6031	0.0791142	x	x	5	11.4962	82.6016	71.1055	0.139176
NPS3	Fall	Plant	Surface	3	0.026958	33.1568	0.184916	x	x	5	22.3967	77.3188	54.9221	0.289667
NPD1	Fall	Plant	Deep	1	2.47948	24.1017	0.0477144	x	x	25	73.1405	75.998	2.85756	0.9624
NPD2	Fall	Plant	Deep	2	3.47288	22.9913	0.109036	x	x	25	112.984	122.663	9.67972	0.921087
NPD3	Fall	Plant	Deep	3	3.30045	23.659	0.0565998	x	x	25	91.5586	97.5698	6.0112	0.938391
NMS1	Fall	Mud	Surface	1	10.8063	58.6577	0.160269	x	x	5	16.0067	52.8854	36.8787	0.302668
NMS2	Fall	Mud	Surface	2	1.85819	44.2287	0.263867	x	x	5	18.6379	67.4134	48.7755	0.276472
NMS3	Fall	Mud	Surface	3	7.67983	47.9054	0.297099	48.951	541.902	5	17.8777	66.2644	48.3867	0.269794
NMD1	Fall	Mud	Deep	1	1.38215	19.1921	0.0161641	x	x	25	44.1977	55.0866	10.8889	0.802331
NMD2	Fall	Mud	Deep	2	1.27931	25.0241	0.0369616	x	x	25	52.4671	83.9224	31.4553	0.625186
NMD3	Fall	Mud	Deep	3	0.83508	35.7956	0.00869475	x	x	25	74.7454	85.4906	10.7453	0.874311
NOS1	Fall	Open Water	Surface	1	1.49358	27.1746	0.236317	54.723	73.149	5	63.3676	73.1365	9.76888	0.866429
NOS2	Fall	Open Water	Surface	2	1.8303	24.3928	0.138338	x	x	5	45.3254	86.3437	41.0183	0.524941
NOS3	Fall	Open Water	Surface	3	1.61703	25.0382	0.251025	x	x	5	38.5595	55.9671	17.4076	0.688967
NOD1	Fall	Open Water	Deep	1	4.47462	22.5989	0.0293684	x	x	25	123.884	132.569	8.6846	0.93449
NOD2	Fall	Open Water	Deep	2	2.18435	33.0857	0.1745	x	x	25	106.97	126.185	19.2157	0.847718
NOD3	Fall	Open Water	Deep	3	3.15223	25.4458	0.0371209	x	x	25	96.8209	102.853	6.03176	0.941355
APS1	Summer	Plant	Surface	1	9.98201	39.83	0.61	1.665	65.601	5	x	x	x	x
APS2	Summer	Plant	Surface	2	7.52779	30.67	0.51	0	39.6	5	x	x	x	x
APS3	Summer	Plant	Surface	3	2.96937	36.99	0.47	0.555	25.086	5	x	x	x	x
APD1	Summer	Plant	Deep	1	1.42927	26.64	0.24	0	1457	25	x	x	x	x
APD2	Summer	Plant	Deep	2	0.901384	34.23	0.34	0	203.574	25	x	x	x	x
APD3	Summer	Plant	Deep	3	1.83451	29.44	0.3	0	1305	25	x	x	x	x
AMS1	Summer	Mud	Surface	1	5.14425	32.06	0.36	0.666	19.647	5	x	x	x	x
AMS2	Summer	Mud	Surface	2	8.33074	44.27	0.46	0.666	32.967	5	x	x	x	x
AMS3	Summer	Mud	Surface	3	5.0233	36.34	0.39	1.6	29.4	5	x	x	x	x
AMD1	Summer	Mud	Deep	1	2.35891	23.03	0.25	6	1046	25	x	x	x	x
AMD2	Summer	Mud	Deep	2	0.735502	21.79	0.21	1.998	259.407	25	x	x	x	x
AMD3	Summer	Mud	Deep	3	1.45234	21.06	0.22	0.444	444	25	x	x	x	x
AOS1	Summer	Open Water	Surface	1	3.91759	24.17	0.27	0	20.424	5	x	x	x	x
AOS2	Summer	Open Water	Surface	2	6.41923	25.98	0.33	0	20.424	5	x	x	x	x
AOS3	Summer	Open Water	Surface	3	9.70704	26.13	0.33	2.22	7.437	5	x	x	x	x
AOD1	Summer	Open Water	Deep	1	2.20391	24.4	0.23	0	1922.5	25	x	x	x	x
AOD2	Summer	Open Water	Deep	2	2.72906	24.3	0.14	0	324.675	25	x	x	x	x
AOD3	Summer	Open Water	Deep	3	5.46481	31.12	0.22	0	293.484	25	x	x	x	x

## Sheet: 2
Code	SampleSeason	SampleL.C.T.	SampleDepth	SampleCore	mcrA_transcript(copy#/g)
NPS1	Fall	Plant	Surface	1	240757
NPS2	Fall	Plant	Surface	2	276863
NPS3	Fall	Plant	Surface	3	162790
NPD1	Fall	Plant	Deep	1	33361.3
NPD2	Fall	Plant	Deep	2	2410.68
NPD3	Fall	Plant	Deep	3	78647.7
NMS1	Fall	Mud	Surface	1	306852
NMS2	Fall	Mud	Surface	2	540907
NMS3	Fall	Mud	Surface	3	2.22885e+06
NMD1	Fall	Mud	Deep	1	66936.8
NMD2	Fall	Mud	Deep	2	1652.33
NMD3	Fall	Mud	Deep	3	28803.8
NOS1	Fall	Open Water	Surface	1	149181
NOS2	Fall	Open Water	Surface	2	146640
NOS3	Fall	Open Water	Surface	3	50862.3
NOD1	Fall	Open Water	Deep	1	46354.9
NOD2	Fall	Open Water	Deep	2	159316
NOD3	Fall	Open Water	Deep	3	79101.1
APS1	Summer	Plant	Surface	1	496736
APS2	Summer	Plant	Surface	2	101447
APS3	Summer	Plant	Surface	3	404394
APD1	Summer	Plant	Deep	1	7083.78
APD2	Summer	Plant	Deep	2	101870
APD3	Summer	Plant	Deep	3	29890.5
AMS1	Summer	Mud	Surface	1	50705.9
AMS2	Summer	Mud	Surface	2	160121
AMS3	Summer	Mud	Surface	3	119468
AMD1	Summer	Mud	Deep	1	7856.32
AMD2	Summer	Mud	Deep	2	6058.57
AMD3	Summer	Mud	Deep	3	7608.37
AOS1	Summer	Open Water	Surface	1	159872
AOS2	Summer	Open Water	Surface	2	141119
AOS3	Summer	Open Water	Surface	3	134991
AOD1	Summer	Open Water	Deep	1	13200.4
AOD2	Summer	Open Water	Deep	2	4951.2
AOD3	Summer	Open Water	Deep	3	5293.51

## Sheet: 3
depth (cm)	Plant 1 (umol/L)	Plant 2	Plant 3	Mud 1	Mud 2	Mud 3	Open 1	Open 2	Open 3
0	185.4	133.6	91.8	197	106.2	109.2	179.1	169.1	163
5	144.3	75.1	32.2	81.2	53.4	63.1	111.4	93.6	60
10	120	38	11.4	43.4	30.5	29.4	67.2	63.2	39.2
15	102.1	13.1	3.7	27.2	17.2	17.6	31.4	41.8	18
20	86.1	5.4	1.1	16.7	9.8	8.7	13	25	9.7
25	71.6	2.5	0.37	7.3	5.3	4.3	4.9	12.4	5.3
30	24.2	1	0.06	3.1	3.2	2.1	2.1	4.2	3
