# Supplementary material for: Methanogenesis in oxygenated soils is a substantial fraction of wetland methane emissions
Source: Nat Commun. 2017 Nov 16;8:1567. doi: 10.1038/s41467-017-01753-4 (PMC5691036; doi:10.1038/s41467-017-01753-4)
Supplement: Supplementary file 5 — Supplementary Data 2 [file 41467_2017_1753_MOESM5_ESM.xlsx]

## Sheet: 1
Category	Product Name	Gene Name	KEGG	Transcript detected?
Methanogenesis	acetyl-CoA synthetase	ACSS, acs	K01895	YES
Methanogenesis	acetyl-CoA decarbonylase/synthase complex subunit alpha	cdhA	K00192	YES
Methanogenesis	decarbonylase/synthase complex sunbunit subunit epsilon	cdhB	K00195	YES
Methanogenesis	acetyl-CoA decarbonylase/synthase complex subunit beta	cdhC	K00193	YES
Methanogenesis	acetyl-CoA decarbonylase/synthase complex subunit delta	cdhD, acsD	K00194	YES
Methanogenesis	acetyl-CoA decarbonylase/synthase complex subunit gamma	cdhE, acsC	K00197	YES
Methanogenesis	carbon-monoxide dehydrogenase catalytic subunit	cooS/acsA	K00198	YES
Methanogenesis	tetrahydromethanopterin S-methyltransferase subunit A	mtrA	K00577	NO
Methanogenesis	tetrahydromethanopterin S-methyltransferase subunit B	mtrB	K00578	NO
Methanogenesis	tetrahydromethanopterin S-methyltransferase subunit C	mtrC	K00579	NO
Methanogenesis	tetrahydromethanopterin S-methyltransferase subunit D	mtrD	K00580	YES
Methanogenesis	tetrahydromethanopterin S-methyltransferase subunit E	mtrE	K00581	YES
Methanogenesis	methyl-coenzyme M reductase alpha subunit	mcrA	K00399	YES
Methanogenesis	methyl-coenzyme M reductase beta subunit	mcrB	K00401	YES
Methanogenesis	methyl-coenzyme M reductase gamma subunit	mcrG	K00402	YES
Methanogenesis	methyl-coenzyme M reductase subunit C	mcrC	K03421	YES
Methanogenesis	methyl-coenzyme M reductase subunit D	mcrD	K03422	YES
Methanogenesis	methyl-coenzyme M reductase system component A2	atwA	K00400	YES
Methanogenesis	heterodisulfide reductase subunit A	hdrA	K03388	NO
Methanogenesis	heterodisulfide reductase subunit B	hdrB	K03389	NO
Methanogenesis	heterodisulfide reductase subunit C	hdrC	K03390	NO
Methanogenesis	heterodisulfide reductase subunit D	hdrD	K08264	YES
Methanogenesis	heterodisulfide reductase subunit E	hdrE	K08265	YES
Methanogenesis	F(420)H(2) dehydrogenase, subunit FpoA	fpoA	MA_1495	YES
Methanogenesis	F(420)H(2) dehydrogenase, subunit FpoB	fpoB	MA_1496	YES
Methanogenesis	F(420)H(2) dehydrogenase, subunit FpoC	fpoC	MA_1497	NO
Methanogenesis	F(420)H(2) dehydrogenase, subunit FpoD	fpoD	MA_1498	YES
Methanogenesis	F(420)H(2) dehydrogenase, subunit FpoH	fpoH	MA_1499	YES
Methanogenesis	F(420)H(2) dehydrogenase, subunit FpoI	fpoI	MA_1500	NO
Methanogenesis	F(420)H(2) dehydrogenase, subunit FpoJ	fpoJ	MA_1501	NO
Methanogenesis	F(420)H(2) dehydrogenase, subunit FpoK	fpoK	MA_1503	NO
Methanogenesis	F(420)H(2) dehydrogenase, subunit FpoL	fpoL	MA_1504	YES
Methanogenesis	F(420)H(2) dehydrogenase, subunit FpoM	fpoM	MA_1505	YES
Methanogenesis	F(420)H(2) dehydrogenase, subunit FpoN	fpoN	MA_1506	NO
Methanogenesis	F(420)H(2) dehydrogenase, subunit FpoO	fpoO	none	NO
Energy Generation	V/A-type H+/Na+-transporting ATPase subunit A	atpA	K02117	YES
Energy Generation	V/A-type H+/Na+-transporting ATPase subunit B	atpB	K02118	YES
Energy Generation	V/A-type H+/Na+-transporting ATPase subunit C	atpC	K02119	YES
Energy Generation	V/A-type H+/Na+-transporting ATPase subunit D	atpD	K02120	YES
Energy Generation	V/A-type H+/Na+-transporting ATPase subunit E	atpE	K02121	YES
Energy Generation	V/A-type H+/Na+-transporting ATPase subunit F	atpF	K02122	YES
Energy Generation	V/A-type H+/Na+-transporting ATPase subunit G/H	atpH	K02107	YES
Energy Generation	V/A-type H+/Na+-transporting ATPase subunit I	atpI	K02123	YES
Energy Generation	V/A-type H+/Na+-transporting ATPase subunit K/L	atpL	K02124	YES
Methanogenesis	formylmethanofuran dehydrogenase subunit A	fwdA/fmdA	K00200	NO
Methanogenesis	formylmethanofuran dehydrogenase subunit B	fwdB/fmdB	K00201	NO
Methanogenesis	formylmethanofuran dehydrogenase subunit C	fwdC/fmdC	K00202	NO
Methanogenesis	formylmethanofuran dehydrogenase subunit D	fwdD/fmdD	K00203	NO
Methanogenesis	formylmethanofuran dehydrogenase subunit E	fwdE/fmdE	K11261	NO
Methanogenesis	formylmethanofuran dehydrogenase subunit G	fwdG	K11260	NO
Methanogenesis	formate dehydrogenase iron-sulfur subunit	none	K00124	NO
Methanogenesis	formate dehydrogenase major subunit	fdhA	K00123	NO
Methanogenesis	formylmethanofuran--tetrahydromethanopterin N-formyltransferase	ftr/fchD	K00672	NO
Methanogenesis	methenyltetrahydromethanopterin cyclohydrolase	mch	K01499	NO
Methanogenesis	methylenetetrahydromethanopterin dehydrogenase	mtd	K00319	YES
Methanogenesis	5,10-methylenetetrahydromethanopterin reductase	mer	K00320	NO
Methanogenesis	5,6,7,8-tetrahydromethanopterin hydro-lyase	fae	K10713	YES
Methano_Cof_Syn	(5-formylfuran-3-yl)methyl phosphate synthase	mfhB	K09733	NO
Methano_Cof_Syn	5-(aminomethyl)-3-furanmethanol phosphate kinase	mfhE	K07144	NO
Methano_Cof_Syn	4-(4-[2-(gamma-L-glutamylamino)ethyl]phenoxymethyl)furan-2-yl)methanamine synthase	mfhF	K07072	NO
Methano_Cof_Syn	tyrosine decarboxylase	mfhA	K18933	NO
Methano_Cof_Syn	FO synthase	fbiC	K11779	NO
Methano_Cof_Syn	2-phospho-L-lactate guanylyltransferase	cofC	K14941	NO
Methano_Cof_Syn	LPPG:FO 2-phospho-L-lactate transferase	cofD	K11212	NO
Methano_Cof_Syn	coenzyme F420-0:L-glutamate ligase / coenzyme F420-1:gamma-L-glutamate ligase	cofE, fbiB	K12234	NO
Glycolysis	ADP-dependent phosphofructokinase/glucokinase	pfkC	K00918	NO
Glycolysis	glucose-6-phosphate isomerase	pgiA	K06859	NO
Glycolysis	fructose-bisphosphate aldolase, class I	ALDO	K01623	YES
Glycolysis	triose-phosphate isomerase	tipA	K01803	YES
Glycolysis	glyceraldehyde-3-phosphate dehydrogenase (NAD(P))	gap2	K00150	YES
Glycolysis	phosphoglycerate kinase	pgk	K00927	YES
Glycolysis	2,3-bisphosphoglycerate-independent phosphoglycerate mutase	gpmI	K15633	NO
PPP	ribose 5-phosphate isomerase	rpiA	K01807	NO
PPP	ribose-phosphate pyrophosphokinase	none	K00948	NO
Pyruvate meta.	phosphoenolpyruvate synthase	ppsA	K01007	YES
Pyruvate meta.	pyruvate carboxylase subunit A	accC	K01959	NO
Pyruvate meta.	pyruvate carboxylase subunit B	pycB	K01960	YES
Pyruvate meta.	2-oxoglutarate/2-oxoacid ferredoxin oxidoreductase subunit alpha	none	K00174	NO
Pyruvate meta.	2-oxoglutarate/2-oxoacid ferredoxin oxidoreductase subunit beta	korB	K00175	NO
Pyruvate meta.	ATP-citrate lyase alpha-subunit	aclA	K15230	YES
Pyruvate meta.	ATP-citrate lyase beta-subunit	aclB	K15231	YES
TCA cycle	fumarate hydratase, class I	fumA	K01676	NO
TCA cycle	2-oxoglutarate/2-oxoacid ferredoxin oxidoreductase subunit alpha	korA	K00174	NO
TCA cycle	isocitrate dehydrogenase (NAD+)	IDH3	K00030	NO
TCA cycle	aconitate hydratase	acnA	K01681	NO
Oxygen_Detox	superoxide dismutase (Mn/Fe)	sodA	K04564	NO
Oxygen_Detox	rubredoxin	rbx	none	NO
Oxygen_Detox	rubreythrin	rbr	none	NO
Oxygen_Detox	thioredoxin	trx	K03671	YES
Oxygen_Detox	thioredoxin reductase	trxr	K03671	NO
Oxygen_Detox	peroxidase	px	many	NO
Oxygen_Detox	glutaredoxin	grx	none	NO
Oxygen_Detox	peroxiredoxin	prx	K03386	NO
Oxygen_Detox	ferredoxin	ferr	many	YES
Protein repair or deg.	thermosome subunit alpha	thsA	None	YES
Protein repair or deg.	thermosome subunit beta	thsB	None	YES
Protein repair or deg.	thermosome subunit delta	thsD	None	YES
Protein repair or deg.	heat shock protein Hsp20	hsp20	K13993	YES
Protein repair or deg.	chaperone protein DnaJ	dnaJ	K03686	YES
Protein repair or deg.	chaperone protein DnaK	dnaK	K04043	YES
Protein repair or deg.	co chaperone GrpE	grpE	K03687	YES
Protein repair or deg.	prefoldin subunit beta	pfdB	K04798	YES
Protein repair or deg.	proteosome subunit alpha	psmA	K03432	YES
Protein repair or deg.	proteasome subunit beta	psmB	K03433	YES
Protein repair or deg.	proteasome activating nucleotidase alpha	panA	K03420	YES
Protein repair or deg.	proteasome activating nucleotidase beta	panB	K03420	YES
Protein repair or deg.	ATP dependant protease	lonB	K04076	YES
Protein repair or deg.	HtpX protease	htpX	K03799	YES
Nucleic acid deg.	exosome complex component RRP41	RRP41	K11600	YES
Nucleic acid deg.	exosome complex component RRP42	RRP42	K12589	YES
Nucleic acid deg.	xosome complex component CSL4	CLS4	K07573	YES
Nucleic acid deg.	exoribonuclease 2	rnb	K01147	YES
Nucleic acid deg.	exoribonuclease 3	exoA	K01142	NO
Nucleic acid deg.	exodeoxyribonuclease VII, large subunit	xseA	K03601	NO
Nucleic acid deg.	exodeoxyribonuclease VII, small subunit	xseB	K03602	NO
Nucleic acid deg.	archaea-specific RecJ-like exonuclease	recJ	K07463	NO
Nucleic acid deg.	exonuclease SbcC	SbcC	K03546	NO
Stress	cold shock protein	cspA	none	YES
Stress	universal stress protein	uspA	none	YES
Stress	translation initiation factor aIF 2	eif2b	K03238	YES
tRNA Biosyn	isoleucyl tRNA synthetase	ileS	K01870	YES
tRNA Biosyn	lysyl tRNA synthetase	lysS	K04566	YES
tRNA Biosyn	methionyl tRNA synthetase	metG	K01874	YES
tRNA Biosyn	valyl tRNA synthetase	valS	K01873	YES
Amino Acid Syn.	aspartate aminotransferase	aspC	K14454	YES
Amino Acid Syn.	aspartate kinase	lysC	K00928	YES
Amino Acid Syn.	aspartate-semialdehyde dehydrogenase	asd	K00133	NO
Amino Acid Syn.	4-hydroxy-tetrahydrodipicolinate synthase	dapA	K01714	YES
Amino Acid Syn.	4-hydroxy-tetrahydrodipicolinate reductase	dapB	K00215	YES
Amino Acid Syn.	LL-diaminopimelate aminotransferase	none	K10206	NO
Amino Acid Syn.	diaminopimelate epimerase	dapF	K01778	NO
Amino Acid Syn.	argininosuccinate synthase	argG	K01940	YES
Amino Acid Syn.	argininosuccinate lyase	argH	K01755	NO
Amino Acid Syn.	D-citramalate synthase	cimA	K09011	YES
Amino Acid Syn.	3-isopropylmalate/(R)-2-methylmalate dehydratase large subunit	leuC	K01703	NO
Amino Acid Syn.	3-isopropylmalate/(R)-2-methylmalate dehydratase small subunit	leuD	K01704	NO
Amino Acid Syn.	3-isopropylmalate dehydrogenase	leuB	K00052	YES
Amino Acid Syn.	acetolactate synthase I/II/III large subunit	ilvB/ilvG/ilvI	K01652	YES
Amino Acid Syn.	dihydroxy-acid dehydratase	ilvD	K01687	YES
Amino Acid Syn.	branched-chain amino acid aminotransferase	ilvE	K00826	YES
Amino Acid Syn.	2-isopropylmalate synthase	leuA	K01649	YES
Amino Acid Syn.	3-isopropylmalate dehydratase	LEU1	K01702	YES
Amino Acid Syn.	alanine dehydrogenase	adh	K00259	NO
Amino Acid Syn.	glutamate synthase	gltA	K00266	YES
Amino Acid Syn.	glutamine synthetase	glnA	K01915	YES
Amino Acid Syn.	arginine decarboyxlase	speA	K01585	YES
Misc. Membrane	glycerol-1-phosphate dehydrogenase	egsA	K00096	YES
Misc. Membrane	lipoprotein	none	none	YES
Misc. Membrane	S layer related duplication domain containing protein	none	none	YES
Transport	cobalamin biosynthesis protein CbiM	cbiM	K02007	NO
Transport	cobalt transport protein	cbiN	K02079	NO
Transport	cobalt import ATP-binding protein	cbiO	K02006	NO
Transport	cobalt ABC transporter permease	cbiQ	K02008	NO
Transport	copper-translocating P-type ATPase	copB	K01533	NO
Transport	ferrous iron transport protein A	feoA	K04758	NO
Transport	magnesium-translocating P-type ATPase	corA	K03284	NO
Transport	magnesium and cobalt transport protein CorA	mgtA	none	NO
Transport	trk system potassium uptake protein	trkH	K03498	NO
Transport	zinc transport system substrate-binding protein	znuA	K09815	NO
Transport	zinc transport system permease protein	znuB	K09816	NO
Transport	zinc transport system ATP-binding protein	znuC	K09817	NO
Transport	putative arsenical pump-driving ATPase	arsA	K01551	NO
Transport	arsenical-resistance protein	arsB	K03325	NO
Transport	molybdate ABC transporter substrate-binding protein	modA	K02020	NO
Transport	molybdate ABC transporter permease	modB	K02018	NO
Transport	molybdate transport system ATP-binding protein	modC	K02017	NO
Transport	phosphate ABC transporter permease	pstA	K02038	NO
Transport	phosphate ABC transporter ATP-binding protein	pstB	K02036	NO
Transport	phosphate ABC transporter permease	pstC	K02037	YES
Transport	phosphate binding protein	pstS	K02040	NO
Transport	tungsten ABC transporter substrate-binding protein	tupA	K05772	NO
Transport	binding-protein-dependent transport systems inner membrane component	tupB	K05773	NO
Transport	ABC transporter-like protein; K06857 tungstate transport system ATP-binding protein	tupC	K06857	NO
Transport	aliphatic sulfonate ABC transporter substrate-binding protein	ssuA	K15553	YES
Transport	aliphatic sulfonate ABC transporter periplasmic ligand-binding protein	ssuC	K15554	YES
Transport	sulfonate transport system ATP-binding protein	ssuB	K15555	NO
Transport	gluconate transporter	none	none	NO
Transport	preprotein_translocase_subunit	secY	K03076	YES
Ribosomal	30S_ribosomal_protein_S3Ae	rpsC	K02984	YES
Ribosomal	30S_ribosomal_protein_S2	rpsB	K02967	YES
Ribosomal	30S_ribosomal_protein_S4	rpsD	K02986	YES
Ribosomal	30S_ribosomal_protein_S4E	rpsD	K02987	YES
Ribosomal	30S_ribosomal_protein_S5	rpsE	K02988	YES
Ribosomal	30S_ribosomal_protein_S6e	rpsF	K02991	YES
Ribosomal	30S_ribosomal_protein_S7	rpsG	K02992	YES
Ribosomal	30S_ribosomal_protein_S8	rpsH	K02995	YES
Ribosomal	30S_ribosomal_protein_S9	rpsI	K02996	YES
Ribosomal	30S_ribosomal_protein_S10	rpsJ	K02946	YES
Ribosomal	30S_ribosomal_protein_S13p	rpsM	K02952	YES
Ribosomal	30S_ribosomal_protein_S19e	rpsS	K02966	YES
Ribosomal	50S_ribosomal_protein_L1P	rplA	K02863	YES
Ribosomal	50S_ribosomal_protein_L2P	rplB	K02886	YES
Ribosomal	50S_ribosomal_protein_L6	rplF	K02933	YES
Ribosomal	50S_ribosomal_protein_L10	rplJ	K02864	YES
Ribosomal	50S_ribosomal_protein_L11	rplK	K02867	YES
Ribosomal	50S_ribosomal_protein_L16	rplP	K02866	YES
Ribosomal	50S_ribosomal_protein_L21e	rplU	K02889	YES
Ribosomal	50S_ribosomal_protein_L22	rplV	K02890	YES
Ribosomal	50S_ribosomal_protein_L24	rplX	K02601	YES
DNA replication	single_stranded_DNA_binding_replication_protein_A	rpa	K07466	YES
Transcription	DNA_directed_RNA_polymerase_subunit_A'	rpoA1	K03041	YES
Transcrip_translation	DNA_directed_RNA_polymerase_subunit_B'	rpoB1	K03044	YES
Transcrip_translation	DNA_directed_RNA_polymerase_subunit_B'	rpoB2	K03045	YES
Transcrip_translation	DNA_directed_RNA_polymerase_subunit_D	rpoD	K03047	YES
Translation	translation_initiation_factor_2_subunit_alpha	eif2a	K03237	YES
Translation	translation_initiation_factor_2_subunit_beta	eif2b	K03238	YES
Translation	translation_initiation_factor_aIF_2	infB	K03243	YES
Translation	protein_translation_initiation_factor_SUI1_like_protein	fusA	K03113	YES
Translation	translation_elongation_factor_EF_1_subunit_alpha	tuf	K03231	YES
Translation	translation_elongation_factor_aEF_2	aef2	K03234	YES
Translation	protein_synthesis_factor,_GTP_binding_protein	none	K03242	YES
Unannotated	scaffold_96_19_Unknown_Function	none	none	YES
Unannotated	scaffold_1247_3_RBH_hypothetical_protein_db_KEGG	none	none	YES
Unannotated	scaffold_1405_2_Unknown_Function	none	none	YES
Unannotated	scaffold_96_5_BLAST_hypothetical_protein_db_KEGG_evalue_8.2e_62_bit_score_241.9_identity_86.7	none	none	YES
Unannotated	scaffold_96_13_BLAST_CBS_domain_containing_protein_db_KEGG_evalue_1.1e_77_bit_score_295_identity_78.8	none	none	YES
Unannotated	scaffold_1305_1_BLAST_hypothetical_protein_db_KEGG_evalue_1.1e_58_bit_score_231.5_identity_91.5	none	none	YES
Unannotated	scaffold_89_1_RBH_hypothetical_protein__K09142_hypothetical_protein_db_KEGG	none	K09142	YES
Unannotated	scaffold_1986_1_RBH_hypothetical_protein_db_KEGG	none	none	YES
Unannotated	scaffold_2851_1_BLAST_hypothetical_protein_db_KEGG_evalue_5.7e_66_bit_score_256.1_identity_68.5	none	none	YES
Unannotated	scaffold_5299_2_BLAST_hypothetical_protein__K07569_RNA_binding_protein_db_KEGG_evalue_4.1e_39_bit_score_166_identity_84.4	none	K07569	YES
Unannotated	scaffold_91_4_BLAST_hypothetical_protein_db_KEGG_evalue_1e_64_bit_score_251.5_identity_91.9	none	none	YES
Unannotated	scaffold_1329_5_RBH_fasciclin_domain_containing_protein_db_KEGG	none	none	YES
Unannotated	scaffold_2457_6_BLAST_hypothetical_protein_db_KEGG_evalue_2e_35_bit_score_154.1_identity_83.7	none	none	YES
Unannotated	scaffold_1928_1_RBH_hypothetical_protein__K07583_tRNA_pseudouridine_synthase_10__EC_5.4.99.___db_KEGG	none	K07583	YES
Unannotated	scaffold_96_10_RBH_CBS_domain_containing_protein_db_KEGG	none	none	YES
Unannotated	scaffold_2188_9_RBH_PIN_domain_containing_protein__K06865_ATPase_db_KEGG	none	none	YES
Unannotated	scaffold_257_3_RBH_hypothetical_protein_db_KEGG	none	none	YES
Unannotated	scaffold_96_11_RBH_CBS_domain_containing_protein_db_KEGG	none	none	YES
Unannotated	scaffold_96_9_RBH_CBS_domain_containing_membrane_protein_db_KEGG	none	none	YES
Unannotated	scaffold_1869_1_BLAST_hypothetical_protein_db_KEGG_evalue_1e_26_bit_score_125.6_identity_46.3	none	none	YES
Phosphorus uptake	phosphonate transporter, subunit D (not contained in genome)	phnD	K02044	NO
Phosphorus uptake	phosphonate transporter, subunit E (not contained in genome)	phnE	K02042	NO
Phosphorus uptake	phosphonate transporter, subunit C (not contained in genome)	phnC	K02041	NO
Phosphorus uptake	phosphonate transporter, subunit I (not contained in genome)	phnI	K06164	NO
Phosphorus uptake	phosphonate transporter, subunit G (not contained in genome)	phnG	K06166	NO
Phosphorus uptake	phosphonate transporter, subunit H (not contained in genome)	phnH	K05780	NO
Phosphorus uptake	phosphonate transporter, subunit L (not contained in genome)	phnL	K05780	NO
Phosphorus uptake	phosphonate transporter, subunit M (not contained in genome)	phnM	K00440	NO
Phosphorus uptake	phosphonate transporter, subunit J (not contained in genome)	phnJ	K06163	NO
Phosphorus uptake	phosphonate transporter, subunit K (not contained in genome)	phnK	K05781	NO

## Sheet: 2
Gene_Name	kat	sod	px	rbr	dfx	rbx	fprA*	trx	trxr	prx / grx	cyd*
EC_#	1.11.1.6,1.11.1.21	1.15.1.1	variable	1.11.1-	1.15.1.2	1.18.1.	1.5.3.22	1.8.1.9	1.8.1.9	1.20.4.1, 1.11.1.15	1.10.3.14
Definition	catalase	superoxide dismutase	peroxidase/alkylperoxidase	rubrerythrin		rubredoxin	F420H2 oxidase	thioredoxin	thioredoxin reductase	glutaredoxin/arsenate reductase or peroxiredoxin	cytochrome D oxidase	Sums:
M. concilii	1	1	4	3	0	2	0	5	2	2	0	20
M. harundinacea	1	1	2	3	1	2	0	4	1	2	0	17
M. thermophila	0	1	3	2	0	3	1	4	1	2	0	17
M. SDB	0	1	1	4	1	3	0	5	1	1	0	17
M1-NSP1	0	1	2	2	0	1	0	5	1	4	0	16
M2-NSM2	1	1	4	2	0	2	0	5	2	4	0	21
M3-AOS1	0	1	3	3	0	2	0	1	1	3	0	14
M4-ASP1-1	0	1	1	0	0	2	0	0	0	1	0	5
M5-ASP1-2	0	0	0	0	0	0	0	0	0	0	0	0
M6-ASM2	0	0	1	0	0	3	4	4	1	2	0	15

## Sheet: 3
contig	gene	Reads	length	GC	coverage	sbjct_id	Protein_name	Taxon	Identity	evalue	bit_score
PLANT_scaffold_215	1	2427	10152	52.01	23.9066	UniRef90_F4BYF3	Uncharacterized_protein_family_(UPF0150)_	Methanosaeta_concilii_(strain_ATCC_5969_/_DSM_3671_/_JCM_10134_/_NBRC_103675_/_OCM_69_/_GP-6)_	79.1	1.2e-24	118.2
PLANT_scaffold_215	2	2427	10152	52.01	23.9066	UniRef90_D1JIY0	Putative_uncharacterized_protein_	uncultured_archaeon_	60.3	5.5e-15	86.3
PLANT_scaffold_215	3	2427	10152	52.01	23.9066
PLANT_scaffold_215	4	2427	10152	52.01	23.9066
PLANT_scaffold_215	5	2427	10152	52.01	23.9066	UniRef90_F4BYV5	Stage_II_sporulation_SpoIIE_family_protein_	Methanosaeta_concilii_(strain_ATCC_5969_/_DSM_3671_/_JCM_10134_/_NBRC_103675_/_OCM_69_/_GP-6)_	54.3	2.6e-207	728.4
PLANT_scaffold_215	6	2427	10152	52.01	23.9066	UniRef90_F4BTL4	Uncharacterized_protein_	Methanosaeta_concilii_(strain_ATCC_5969_/_DSM_3671_/_JCM_10134_/_NBRC_103675_/_OCM_69_/_GP-6)_	56.2	1.6e-78	299.3
PLANT_scaffold_215	7	2427	10152	52.01	23.9066	UniRef90_F4BTL3	tRNAHis_guanylyltransferase,_putative_	Methanosaeta_concilii_(strain_ATCC_5969_/_DSM_3671_/_JCM_10134_/_NBRC_103675_/_OCM_69_/_GP-6)_	65.6	1.7e-81	308.9
PLANT_scaffold_215	8	2427	10152	52.01	23.9066	UniRef90_F4BTL2	PRC-barrel_domain_protein_	Methanosaeta_concilii_(strain_ATCC_5969_/_DSM_3671_/_JCM_10134_/_NBRC_103675_/_OCM_69_/_GP-6)_	69	1.2e-27	128.6
NovPlant7__Nov_Plant_Bin7_scaffold_89	1	1672	15465	56.651	10.6036	UniRef90_F4BZW4	Uncharacterized protein	Methanosaeta_concilii_(strain_ATCC_5969_/_DSM_3671_/_JCM_10134_/_NBRC_103675_/_OCM_69_/_GP-6)_	75.3	5.5e-117	427.2
NovPlant7__Nov_Plant_Bin7_scaffold_89	2	1672	15465	56.651	10.6036	UniRef90_F4BZW3	50S ribosomal protein L3	Methanosaeta_concilii_(strain_ATCC_5969_/_DSM_3671_/_JCM_10134_/_NBRC_103675_/_OCM_69_/_GP-6)_	88.9	6.3e-175	619.8
NovPlant7__Nov_Plant_Bin7_scaffold_89	3	1672	15465	56.651	10.6036	UniRef90_F4BZW2	50S ribosomal protein L4	Methanosaeta_concilii_(strain_ATCC_5969_/_DSM_3671_/_JCM_10134_/_NBRC_103675_/_OCM_69_/_GP-6)_	86.8	3.1e-121	441
NovPlant7__Nov_Plant_Bin7_scaffold_89	4	1672	15465	56.651	10.6036	UniRef90_F4BZW1	50S ribosomal protein L23P	Methanosaeta_concilii_(strain_ATCC_5969_/_DSM_3671_/_JCM_10134_/_NBRC_103675_/_OCM_69_/_GP-6)_	85.4	6.2e-31	139.4
NovPlant7__Nov_Plant_Bin7_scaffold_89	5	1672	15465	56.651	10.6036	UniRef90_F4BZW0	50S ribosomal protein L2	Methanosaeta_concilii_(strain_ATCC_5969_/_DSM_3671_/_JCM_10134_/_NBRC_103675_/_OCM_69_/_GP-6)_	88.6	1.2e-119	435.6
NovPlant7__Nov_Plant_Bin7_scaffold_89	6	1672	15465	56.651	10.6036	UniRef90_F4BZV9	30S ribosomal protein S19P	Methanosaeta_concilii_(strain_ATCC_5969_/_DSM_3671_/_JCM_10134_/_NBRC_103675_/_OCM_69_/_GP-6)_	92.6	2.4e-64	251.1
NovPlant7__Nov_Plant_Bin7_scaffold_89	7	1672	15465	56.651	10.6036	UniRef90_F4BZV8	50S ribosomal protein L22P	Methanosaeta_concilii_(strain_ATCC_5969_/_DSM_3671_/_JCM_10134_/_NBRC_103675_/_OCM_69_/_GP-6)_	85	6.2e-69	266.5
NovPlant7__Nov_Plant_Bin7_scaffold_89	8	1672	15465	56.651	10.6036	UniRef90_F4BZV7	30S ribosomal protein S3	Methanosaeta_concilii_(strain_ATCC_5969_/_DSM_3671_/_JCM_10134_/_NBRC_103675_/_OCM_69_/_GP-6)_	82.3	2.3e-122	444.9
NovPlant7__Nov_Plant_Bin7_scaffold_89	9	1672	15465	56.651	10.6036	UniRef90_F4BZV6	50S ribosomal protein L29P	Methanosaeta_concilii_(strain_ATCC_5969_/_DSM_3671_/_JCM_10134_/_NBRC_103675_/_OCM_69_/_GP-6)_	89.4	1.6e-24	117.9
NovPlant7__Nov_Plant_Bin7_scaffold_89	10	1672	15465	56.651	10.6036	UniRef90_F4BZV5	Ribonuclease P protein component 1	Methanosaeta_concilii_(strain_ATCC_5969_/_DSM_3671_/_JCM_10134_/_NBRC_103675_/_OCM_69_/_GP-6)_	69.1	8.1e-30	136
NovPlant7__Nov_Plant_Bin7_scaffold_89	11	1672	15465	56.651	10.6036	UniRef90_F4BZV4	30S ribosomal protein S17P	Methanosaeta_concilii_(strain_ATCC_5969_/_DSM_3671_/_JCM_10134_/_NBRC_103675_/_OCM_69_/_GP-6)_	92.5	2.4e-51	207.6
NovPlant7__Nov_Plant_Bin7_scaffold_89	12	1672	15465	56.651	10.6036	UniRef90_F4BZV3	50S ribosomal protein L14	Methanosaeta_concilii_(strain_ATCC_5969_/_DSM_3671_/_JCM_10134_/_NBRC_103675_/_OCM_69_/_GP-6)_	95.5	2.8e-65	254.2
NovPlant7__Nov_Plant_Bin7_scaffold_89	13	1672	15465	56.651	10.6036	UniRef90_A0B9V9	50S ribosomal protein L24P	Methanosaeta_thermophila_(strain_DSM_6194_/_PT)_	75	4.6e-43	180.3
NovPlant7__Nov_Plant_Bin7_scaffold_89	14	1672	15465	56.651	10.6036	UniRef90_F4BZV1	30S ribosomal protein S4e	Methanosaeta_concilii_(strain_ATCC_5969_/_DSM_3671_/_JCM_10134_/_NBRC_103675_/_OCM_69_/_GP-6)_	80.3	1.3e-105	389
NovPlant7__Nov_Plant_Bin7_scaffold_89	15	1672	15465	56.651	10.6036	UniRef90_F4BZV0	50S ribosomal protein L5	Methanosaeta_concilii_(strain_ATCC_5969_/_DSM_3671_/_JCM_10134_/_NBRC_103675_/_OCM_69_/_GP-6)_	85	7.7e-76	289.7
NovPlant7__Nov_Plant_Bin7_scaffold_89	16	1672	15465	56.651	10.6036	UniRef90_F4BZU9	30S ribosomal protein S14 type Z	Methanosaeta_concilii_(strain_ATCC_5969_/_DSM_3671_/_JCM_10134_/_NBRC_103675_/_OCM_69_/_GP-6)_	94	4.6e-21	105.9
NovPlant7__Nov_Plant_Bin7_scaffold_89	17	1672	15465	56.651	10.6036	UniRef90_F4BZU8	30S ribosomal protein S8	Methanosaeta_concilii_(strain_ATCC_5969_/_DSM_3671_/_JCM_10134_/_NBRC_103675_/_OCM_69_/_GP-6)_	93	4.3e-63	246.9
NovPlant7__Nov_Plant_Bin7_scaffold_89	18	1672	15465	56.651	10.6036	UniRef90_F4BZU7	50S ribosomal protein L6	Methanosaeta_concilii_(strain_ATCC_5969_/_DSM_3671_/_JCM_10134_/_NBRC_103675_/_OCM_69_/_GP-6)_	82.4	2.9e-78	297.7
NovPlant7__Nov_Plant_Bin7_scaffold_89	19	1672	15465	56.651	10.6036	UniRef90_F4BZU6	Ribosomal protein L32	Methanosaeta_concilii_(strain_ATCC_5969_/_DSM_3671_/_JCM_10134_/_NBRC_103675_/_OCM_69_/_GP-6)_	83.1	1.5e-52	211.8
NovPlant7__Nov_Plant_Bin7_scaffold_89	20	1672	15465	56.651	10.6036	UniRef90_F4BZU5	50S ribosomal protein L19e	Methanosaeta_concilii_(strain_ATCC_5969_/_DSM_3671_/_JCM_10134_/_NBRC_103675_/_OCM_69_/_GP-6)_	84.3	2.8e-69	267.7
NovPlant7__Nov_Plant_Bin7_scaffold_89	21	1672	15465	56.651	10.6036	UniRef90_F4BZU4	50S ribosomal protein L18P	Methanosaeta_concilii_(strain_ATCC_5969_/_DSM_3671_/_JCM_10134_/_NBRC_103675_/_OCM_69_/_GP-6)_	78.1	1.9e-71	275
NovPlant7__Nov_Plant_Bin7_scaffold_89	22	1672	15465	56.651	10.6036	UniRef90_F4BZU3	30S ribosomal protein S5	Methanosaeta_concilii_(strain_ATCC_5969_/_DSM_3671_/_JCM_10134_/_NBRC_103675_/_OCM_69_/_GP-6)_	90.4	6.7e-104	383.3
NovPlant7__Nov_Plant_Bin7_scaffold_89	23	1672	15465	56.651	10.6036	UniRef90_F4BZU2	50S ribosomal protein L30P	Methanosaeta_concilii_(strain_ATCC_5969_/_DSM_3671_/_JCM_10134_/_NBRC_103675_/_OCM_69_/_GP-6)_	82.1	1.6e-64	251.9
NovPlant7__Nov_Plant_Bin7_scaffold_89	24	1672	15465	56.651	10.6036	UniRef90_F4BZU1	Ribosomal protein L15	Methanosaeta_concilii_(strain_ATCC_5969_/_DSM_3671_/_JCM_10134_/_NBRC_103675_/_OCM_69_/_GP-6)_	75.2	4.5e-49	200.3
NovPlant7__Nov_Plant_Bin7_scaffold_89	25	1672	15465	56.651	10.6036	UniRef90_F4BZU0	Protein translocase subunit SecY	Methanosaeta_concilii_(strain_ATCC_5969_/_DSM_3671_/_JCM_10134_/_NBRC_103675_/_OCM_69_/_GP-6)_	87.9	2.9e-270	937.2
NovPlant7__Nov_Plant_Bin7_scaffold_89	26	1672	15465	56.651	10.6036	UniRef90_F4BZT9	Integral membrane protein (DUF106)	Methanosaeta_concilii_(strain_ATCC_5969_/_DSM_3671_/_JCM_10134_/_NBRC_103675_/_OCM_69_/_GP-6)_	71.4	2.3e-79	301.6
NovPlant7__Nov_Plant_Bin7_scaffold_89	27	1672	15465	56.651	10.6036	UniRef90_F4BZT8	Cytidylate kinase	Methanosaeta_concilii_(strain_ATCC_5969_/_DSM_3671_/_JCM_10134_/_NBRC_103675_/_OCM_69_/_GP-6)_	74.4	1.3e-24	118.6
NovPlant7__Nov_Plant_Bin7_scaffold_89	28	1672	15465	56.651	10.6036	UniRef90_F4BZT7	Probable tRNA pseudouridine synthase B	Methanosaeta_concilii_(strain_ATCC_5969_/_DSM_3671_/_JCM_10134_/_NBRC_103675_/_OCM_69_/_GP-6)_	87.9	7.8e-65	253.4
NovPlant7__Nov_Plant_Bin7_scaffold_91	1	1613	14392	54.746	11.0229	UniRef90_F4BYQ0	Uncharacterized protein	Methanosaeta_concilii_(strain_ATCC_5969_/_DSM_3671_/_JCM_10134_/_NBRC_103675_/_OCM_69_/_GP-6)_	86.8	7.4e-31	139
NovPlant7__Nov_Plant_Bin7_scaffold_91	2	1613	14392	54.746	11.0229	UniRef90_F4BYP9	AAA ATPase family protein associated with various cellular activities	Methanosaeta_concilii_(strain_ATCC_5969_/_DSM_3671_/_JCM_10134_/_NBRC_103675_/_OCM_69_/_GP-6)_	76.2	9e-160	569.7
NovPlant7__Nov_Plant_Bin7_scaffold_91	3	1613	14392	54.746	11.0229	UniRef90_F4BUU1	Lipoprotein, putative	Methanosaeta_concilii_(strain_ATCC_5969_/_DSM_3671_/_JCM_10134_/_NBRC_103675_/_OCM_69_/_GP-6)_	51.5	7.5e-42	177.2
NovPlant7__Nov_Plant_Bin7_scaffold_91	4	1613	14392	54.746	11.0229	UniRef90_F4BUJ4	Uncharacterized protein	Methanosaeta_concilii_(strain_ATCC_5969_/_DSM_3671_/_JCM_10134_/_NBRC_103675_/_OCM_69_/_GP-6)_	91.9	1.8e-64	251.5
NovPlant7__Nov_Plant_Bin7_scaffold_91	5	1613	14392	54.746	11.0229	UniRef90_F4BUJ5	Uncharacterized protein	Methanosaeta_concilii_(strain_ATCC_5969_/_DSM_3671_/_JCM_10134_/_NBRC_103675_/_OCM_69_/_GP-6)_	67.6	3.8e-124	451.1
NovPlant7__Nov_Plant_Bin7_scaffold_91	6	1613	14392	54.746	11.0229	UniRef90_F4BUJ6	Threonine synthase	Methanosaeta_concilii_(strain_ATCC_5969_/_DSM_3671_/_JCM_10134_/_NBRC_103675_/_OCM_69_/_GP-6)_	77.5	9.1e-204	716.1
NovPlant7__Nov_Plant_Bin7_scaffold_91	7	1613	14392	54.746	11.0229	UniRef90_F4BVR0	CoB--CoM heterodisulfide reductase subunit E	Methanosaeta_concilii_(strain_ATCC_5969_/_DSM_3671_/_JCM_10134_/_NBRC_103675_/_OCM_69_/_GP-6)_	88.8	1.3e-129	468.8
NovPlant7__Nov_Plant_Bin7_scaffold_91	8	1613	14392	54.746	11.0229	UniRef90_F4BVR1	CoB--CoM heterodisulfide reductase iron-sulfur subunit D	Methanosaeta_concilii_(strain_ATCC_5969_/_DSM_3671_/_JCM_10134_/_NBRC_103675_/_OCM_69_/_GP-6)_	82	3e-236	823.9
NovPlant7__Nov_Plant_Bin7_scaffold_91	9	1613	14392	54.746	11.0229	UniRef90_F4BV17	TRAM domain protein	Methanosaeta_concilii_(strain_ATCC_5969_/_DSM_3671_/_JCM_10134_/_NBRC_103675_/_OCM_69_/_GP-6)_	78.7	9.3e-26	122.1
NovPlant7__Nov_Plant_Bin7_scaffold_91	10	1613	14392	54.746	11.0229	UniRef90_F4C0R3	L-tyrosine decarboxylase	Methanosaeta_concilii_(strain_ATCC_5969_/_DSM_3671_/_JCM_10134_/_NBRC_103675_/_OCM_69_/_GP-6)_	80.4	4.3e-172	610.5
NovPlant7__Nov_Plant_Bin7_scaffold_91	11	1613	14392	54.746	11.0229	UniRef90_F4C0R4	Phosphoenolpyruvate synthase	Methanosaeta_concilii_(strain_ATCC_5969_/_DSM_3671_/_JCM_10134_/_NBRC_103675_/_OCM_69_/_GP-6)_	85.5	0	1301.2
NovPlant7__Nov_Plant_Bin7_scaffold_91	12	1613	14392	54.746	11.0229	UniRef90_F4C0R5	Molybdenum cofactor synthesis domain protein	Methanosaeta_concilii_(strain_ATCC_5969_/_DSM_3671_/_JCM_10134_/_NBRC_103675_/_OCM_69_/_GP-6)_	63.8	6.6e-136	490.3
NovPlant7__Nov_Plant_Bin7_scaffold_96	1	2053	20322	53.425	9.93756	UniRef90_G7WM14	Uncharacterized protein	Methanosaeta_harundinacea_(strain_6Ac)_	78.1	3.5e-22	110.2
NovPlant7__Nov_Plant_Bin7_scaffold_96	2	2053	20322	53.425	9.93756
NovPlant7__Nov_Plant_Bin7_scaffold_96	3	2053	20322	53.425	9.93756	UniRef90_G7WM16	DNA polymerase beta domain protein region	Methanosaeta_harundinacea_(strain_6Ac)_	58.9	1.1e-22	112.1
NovPlant7__Nov_Plant_Bin7_scaffold_96	4	2053	20322	53.425	9.93756
NovPlant7__Nov_Plant_Bin7_scaffold_96	5	2053	20322	53.425	9.93756	UniRef90_F4BZR7	Uncharacterized protein	Methanosaeta_concilii_(strain_ATCC_5969_/_DSM_3671_/_JCM_10134_/_NBRC_103675_/_OCM_69_/_GP-6)_	86.7	1.4e-61	241.9
NovPlant7__Nov_Plant_Bin7_scaffold_96	6	2053	20322	53.425	9.93756	UniRef90_F4BZR8	Pyruvate carboxylase subunit B	Methanosaeta_concilii_(strain_ATCC_5969_/_DSM_3671_/_JCM_10134_/_NBRC_103675_/_OCM_69_/_GP-6)_	86.3	2.5e-288	997.3
NovPlant7__Nov_Plant_Bin7_scaffold_96	7	2053	20322	53.425	9.93756	UniRef90_F4BWT4	Uncharacterized protein	Methanosaeta_concilii_(strain_ATCC_5969_/_DSM_3671_/_JCM_10134_/_NBRC_103675_/_OCM_69_/_GP-6)_	87.8	6.8e-203	713
NovPlant7__Nov_Plant_Bin7_scaffold_96	8	2053	20322	53.425	9.93756	UniRef90_F4BWT5	Uncharacterized protein	Methanosaeta_concilii_(strain_ATCC_5969_/_DSM_3671_/_JCM_10134_/_NBRC_103675_/_OCM_69_/_GP-6)_	68.9	6.9e-151	540
NovPlant7__Nov_Plant_Bin7_scaffold_96	9	2053	20322	53.425	9.93756	UniRef90_F4BWT6	CBS domain containing membrane protein	Methanosaeta_concilii_(strain_ATCC_5969_/_DSM_3671_/_JCM_10134_/_NBRC_103675_/_OCM_69_/_GP-6)_	79.6	2e-112	411.8
NovPlant7__Nov_Plant_Bin7_scaffold_96	10	2053	20322	53.425	9.93756	UniRef90_F4BWT7	CBS domain protein	Methanosaeta_concilii_(strain_ATCC_5969_/_DSM_3671_/_JCM_10134_/_NBRC_103675_/_OCM_69_/_GP-6)_	80.1	5.3e-130	470.3
NovPlant7__Nov_Plant_Bin7_scaffold_96	11	2053	20322	53.425	9.93756	UniRef90_F4BWT8	CBS domain protein	Methanosaeta_concilii_(strain_ATCC_5969_/_DSM_3671_/_JCM_10134_/_NBRC_103675_/_OCM_69_/_GP-6)_	85.2	1.1e-142	512.7
NovPlant7__Nov_Plant_Bin7_scaffold_96	12	2053	20322	53.425	9.93756	UniRef90_F4BWT9	CBS domain pair protein	Methanosaeta_concilii_(strain_ATCC_5969_/_DSM_3671_/_JCM_10134_/_NBRC_103675_/_OCM_69_/_GP-6)_	69.5	2.6e-99	368.2
NovPlant7__Nov_Plant_Bin7_scaffold_96	13	2053	20322	53.425	9.93756	UniRef90_F4BWU0	CBS domain protein	Methanosaeta_concilii_(strain_ATCC_5969_/_DSM_3671_/_JCM_10134_/_NBRC_103675_/_OCM_69_/_GP-6)_	78.8	2e-77	295
NovPlant7__Nov_Plant_Bin7_scaffold_96	14	2053	20322	53.425	9.93756	UniRef90_F4BWU1	Molybdenum cofactor synthesis domain protein	Methanosaeta_concilii_(strain_ATCC_5969_/_DSM_3671_/_JCM_10134_/_NBRC_103675_/_OCM_69_/_GP-6)_	69.6	3.6e-56	224.2
NovPlant7__Nov_Plant_Bin7_scaffold_96	15	2053	20322	53.425	9.93756	UniRef90_F4BWU2	Uncharacterized protein	Methanosaeta_concilii_(strain_ATCC_5969_/_DSM_3671_/_JCM_10134_/_NBRC_103675_/_OCM_69_/_GP-6)_	64.1	1.9e-126	458.8
NovPlant7__Nov_Plant_Bin7_scaffold_96	16	2053	20322	53.425	9.93756	UniRef90_F4BWU3	Uncharacterized protein	Methanosaeta_concilii_(strain_ATCC_5969_/_DSM_3671_/_JCM_10134_/_NBRC_103675_/_OCM_69_/_GP-6)_	74.2	9.7e-72	276.2
NovPlant7__Nov_Plant_Bin7_scaffold_96	17	2053	20322	53.425	9.93756	UniRef90_F4BWU5	Phosphoribosylglycinamide formyltransferase	Methanosaeta_concilii_(strain_ATCC_5969_/_DSM_3671_/_JCM_10134_/_NBRC_103675_/_OCM_69_/_GP-6)_	76.4	7e-87	326.6
NovPlant7__Nov_Plant_Bin7_scaffold_96	18	2053	20322	53.425	9.93756	UniRef90_F4BWU6	Histidine triad (HIT) protein	Methanosaeta_concilii_(strain_ATCC_5969_/_DSM_3671_/_JCM_10134_/_NBRC_103675_/_OCM_69_/_GP-6)_	76.4	7.3e-71	273.1
NovPlant7__Nov_Plant_Bin7_scaffold_96	19	2053	20322	53.425	9.93756
NovPlant7__Nov_Plant_Bin7_scaffold_96	20	2053	20322	53.425	9.93756	UniRef90_F4BX89	Lipoprotein, putative	Methanosaeta_concilii_(strain_ATCC_5969_/_DSM_3671_/_JCM_10134_/_NBRC_103675_/_OCM_69_/_GP-6)_	44.8	6.7e-27	127.5
NovPlant7__Nov_Plant_Bin7_scaffold_96	21	2053	20322	53.425	9.93756	UniRef90_F4BX90	Histidine--tRNA ligase	Methanosaeta_concilii_(strain_ATCC_5969_/_DSM_3671_/_JCM_10134_/_NBRC_103675_/_OCM_69_/_GP-6)_	69.2	2.8e-173	614.8
NovPlant7__Nov_Plant_Bin7_scaffold_96	22	2053	20322	53.425	9.93756	UniRef90_F4BSY7	Uncharacterized protein	Methanosaeta_concilii_(strain_ATCC_5969_/_DSM_3671_/_JCM_10134_/_NBRC_103675_/_OCM_69_/_GP-6)_	57.1	4.1e-36	157.5
NovPlant7__Nov_Plant_Bin7_scaffold_96	23	2053	20322	53.425	9.93756	UniRef90_F4BSY8	Lipoprotein, putative	Methanosaeta_concilii_(strain_ATCC_5969_/_DSM_3671_/_JCM_10134_/_NBRC_103675_/_OCM_69_/_GP-6)_	47.8	1.3e-81	309.7
NovPlant7__Nov_Plant_Bin7_scaffold_96	24	2053	20322	53.425	9.93756	UniRef90_F4BSY9	Phosphoribosylaminoimidazole-succinocarboxamide synthase, putative	Methanosaeta_concilii_(strain_ATCC_5969_/_DSM_3671_/_JCM_10134_/_NBRC_103675_/_OCM_69_/_GP-6)_	78.7	5.2e-110	403.7
NovPlant7__Nov_Plant_Bin7_scaffold_96	25	2053	20322	53.425	9.93756	UniRef90_F4BUI2	Thermosome subunit alpha	Methanosaeta_concilii_(strain_ATCC_5969_/_DSM_3671_/_JCM_10134_/_NBRC_103675_/_OCM_69_/_GP-6)_	82.4	6.3e-24	115.9
NovPlant7__Nov_Plant_Bin7_scaffold_104	1	2252	19445	53.87	11.3757	UniRef90_F4BZX7	Peptidase, ArgE/DapE family	Methanosaeta_concilii_(strain_ATCC_5969_/_DSM_3671_/_JCM_10134_/_NBRC_103675_/_OCM_69_/_GP-6)_	73.1	2.7e-159	568.5
NovPlant7__Nov_Plant_Bin7_scaffold_104	2	2252	19445	53.87	11.3757
NovPlant7__Nov_Plant_Bin7_scaffold_104	3	2252	19445	53.87	11.3757	UniRef90_F4BTL6	Cache domain protein	Methanosaeta_concilii_(strain_ATCC_5969_/_DSM_3671_/_JCM_10134_/_NBRC_103675_/_OCM_69_/_GP-6)_	62.4	3.4e-101	374.8
NovPlant7__Nov_Plant_Bin7_scaffold_104	4	2252	19445	53.87	11.3757	UniRef90_F4C0S9	Uncharacterized protein	Methanosaeta_concilii_(strain_ATCC_5969_/_DSM_3671_/_JCM_10134_/_NBRC_103675_/_OCM_69_/_GP-6)_	86.5	1.2e-193	682.2
NovPlant7__Nov_Plant_Bin7_scaffold_104	5	2252	19445	53.87	11.3757	UniRef90_F4C0S8	tRNA-splicing endonuclease	Methanosaeta_concilii_(strain_ATCC_5969_/_DSM_3671_/_JCM_10134_/_NBRC_103675_/_OCM_69_/_GP-6)_	73.7	7.4e-150	536.6
NovPlant7__Nov_Plant_Bin7_scaffold_104	6	2252	19445	53.87	11.3757
NovPlant7__Nov_Plant_Bin7_scaffold_104	7	2252	19445	53.87	11.3757	UniRef90_F4BV25	Uncharacterized protein	Methanosaeta_concilii_(strain_ATCC_5969_/_DSM_3671_/_JCM_10134_/_NBRC_103675_/_OCM_69_/_GP-6)_	63.4	1.5e-20	105.1
NovPlant7__Nov_Plant_Bin7_scaffold_104	8	2252	19445	53.87	11.3757	UniRef90_F4BV24	Uncharacterized protein	Methanosaeta_concilii_(strain_ATCC_5969_/_DSM_3671_/_JCM_10134_/_NBRC_103675_/_OCM_69_/_GP-6)_	64.2	1.6e-11	74.3
NovPlant7__Nov_Plant_Bin7_scaffold_104	9	2252	19445	53.87	11.3757	UniRef90_F4BUB5	Uncharacterized protein	Methanosaeta_concilii_(strain_ATCC_5969_/_DSM_3671_/_JCM_10134_/_NBRC_103675_/_OCM_69_/_GP-6)_	81.3	2.7e-185	654.4
NovPlant7__Nov_Plant_Bin7_scaffold_104	10	2252	19445	53.87	11.3757	UniRef90_F4BUB7	5-formaminoimidazole-4-carboxamide-1-(beta)-D-ribofuranosyl 5'-monophosphate synthetase	Methanosaeta_concilii_(strain_ATCC_5969_/_DSM_3671_/_JCM_10134_/_NBRC_103675_/_OCM_69_/_GP-6)_	88.2	1.4e-180	638.6
NovPlant7__Nov_Plant_Bin7_scaffold_104	11	2252	19445	53.87	11.3757	UniRef90_F4BWW0	Imidazoleglycerol-phosphate dehydratase, putative	Methanosaeta_concilii_(strain_ATCC_5969_/_DSM_3671_/_JCM_10134_/_NBRC_103675_/_OCM_69_/_GP-6)_	61.9	6.5e-52	210.3
NovPlant7__Nov_Plant_Bin7_scaffold_104	12	2252	19445	53.87	11.3757	UniRef90_F4BWV9	S-layer-related duplication domain protein	Methanosaeta_concilii_(strain_ATCC_5969_/_DSM_3671_/_JCM_10134_/_NBRC_103675_/_OCM_69_/_GP-6)_	55.7	1.7e-264	918.7
NovPlant7__Nov_Plant_Bin7_scaffold_104	13	2252	19445	53.87	11.3757	UniRef90_F4BWV8	Nitrogenase iron protein 1	Methanosaeta_concilii_(strain_ATCC_5969_/_DSM_3671_/_JCM_10134_/_NBRC_103675_/_OCM_69_/_GP-6)_	85	2.1e-128	464.9
NovPlant7__Nov_Plant_Bin7_scaffold_104	14	2252	19445	53.87	11.3757	UniRef90_F4BWV7	Probable cobyrinic acid A,C-diamide synthase	Methanosaeta_concilii_(strain_ATCC_5969_/_DSM_3671_/_JCM_10134_/_NBRC_103675_/_OCM_69_/_GP-6)_	80.5	6.3e-183	646.7
NovPlant7__Nov_Plant_Bin7_scaffold_104	15	2252	19445	53.87	11.3757	UniRef90_F4BYX6	Glutamine cyclotransferase	Methanosaeta_concilii_(strain_ATCC_5969_/_DSM_3671_/_JCM_10134_/_NBRC_103675_/_OCM_69_/_GP-6)_	59.7	3.5e-74	284.6
NovPlant7__Nov_Plant_Bin7_scaffold_104	16	2252	19445	53.87	11.3757	UniRef90_F4BV41	Uncharacterized protein	Methanosaeta_concilii_(strain_ATCC_5969_/_DSM_3671_/_JCM_10134_/_NBRC_103675_/_OCM_69_/_GP-6)_	83.8	1.3e-25	121.7
NovPlant7__Nov_Plant_Bin7_scaffold_104	17	2252	19445	53.87	11.3757	UniRef90_F4BWY8	Phosphate binding protein	Methanosaeta_concilii_(strain_ATCC_5969_/_DSM_3671_/_JCM_10134_/_NBRC_103675_/_OCM_69_/_GP-6)_	72.6	2.6e-101	374.8
NovPlant7__Nov_Plant_Bin7_scaffold_104	18	2252	19445	53.87	11.3757	UniRef90_F4BW91	Phosphate binding protein	Methanosaeta_concilii_(strain_ATCC_5969_/_DSM_3671_/_JCM_10134_/_NBRC_103675_/_OCM_69_/_GP-6)_	68.8	4.9e-104	384
NovPlant7__Nov_Plant_Bin7_scaffold_104	19	2252	19445	53.87	11.3757	UniRef90_F4BV20	7,8-didemethyl-8-hydroxy-5-deazariboflavin synthase, CofH subunit	Methanosaeta_concilii_(strain_ATCC_5969_/_DSM_3671_/_JCM_10134_/_NBRC_103675_/_OCM_69_/_GP-6)_	66.1	4.9e-127	460.7
NovPlant7__Nov_Plant_Bin7_scaffold_132	1	1285	12126	55.352	10.3812	UniRef90_F4C0H5	Methenyltetrahydromethanopterin cyclohydrolase	Methanosaeta_concilii_(strain_ATCC_5969_/_DSM_3671_/_JCM_10134_/_NBRC_103675_/_OCM_69_/_GP-6)_	82.9	7.1e-58	229.6
NovPlant7__Nov_Plant_Bin7_scaffold_132	2	1285	12126	55.352	10.3812
NovPlant7__Nov_Plant_Bin7_scaffold_132	3	1285	12126	55.352	10.3812	UniRef90_E1IF31	PAS fold family protein	Oscillochloris_trichoides_DG-6_	43.8	2.9e-132	479.6
NovPlant7__Nov_Plant_Bin7_scaffold_132	4	1285	12126	55.352	10.3812	UniRef90_F4BTV8	Ribosomal-protein-alanine acetyltransferase	Methanosaeta_concilii_(strain_ATCC_5969_/_DSM_3671_/_JCM_10134_/_NBRC_103675_/_OCM_69_/_GP-6)_	66.9	1.9e-51	208.4
NovPlant7__Nov_Plant_Bin7_scaffold_132	5	1285	12126	55.352	10.3812	UniRef90_F4BTV7	DNA repair and recombination protein RadB	Methanosaeta_concilii_(strain_ATCC_5969_/_DSM_3671_/_JCM_10134_/_NBRC_103675_/_OCM_69_/_GP-6)_	80	2.3e-93	348.2
NovPlant7__Nov_Plant_Bin7_scaffold_132	6	1285	12126	55.352	10.3812	UniRef90_F4BTV6	Uncharacterized protein	Methanosaeta_concilii_(strain_ATCC_5969_/_DSM_3671_/_JCM_10134_/_NBRC_103675_/_OCM_69_/_GP-6)_	73.1	1.3e-82	312.4
NovPlant7__Nov_Plant_Bin7_scaffold_132	7	1285	12126	55.352	10.3812	UniRef90_A0B783	Triphosphoribosyl-dephospho-CoA protein	Methanosaeta_thermophila_(strain_DSM_6194_/_PT)_	55.8	9.7e-81	306.6
NovPlant7__Nov_Plant_Bin7_scaffold_132	8	1285	12126	55.352	10.3812	UniRef90_F4BTV4	Putative methanogenesis marker domain 9	Methanosaeta_concilii_(strain_ATCC_5969_/_DSM_3671_/_JCM_10134_/_NBRC_103675_/_OCM_69_/_GP-6)_	67.5	2.5e-131	474.9
NovPlant7__Nov_Plant_Bin7_scaffold_132	9	1285	12126	55.352	10.3812	UniRef90_F4BVF5	4Fe-4S ferredoxin, iron-sulfur binding protein	Methanosaeta_concilii_(strain_ATCC_5969_/_DSM_3671_/_JCM_10134_/_NBRC_103675_/_OCM_69_/_GP-6)_	71.3	5.8e-101	373.6
NovPlant7__Nov_Plant_Bin7_scaffold_132	10	1285	12126	55.352	10.3812	UniRef90_G7WNW9	ABC transporter-related protein	Methanosaeta_harundinacea_(strain_6Ac)_	54.5	6.1e-58	230.7
NovPlant7__Nov_Plant_Bin7_scaffold_132	11	1285	12126	55.352	10.3812	UniRef90_A0B8G0	Binding-protein-dependent transport systems inner membrane component	Methanosaeta_thermophila_(strain_DSM_6194_/_PT)_	63.4	5.1e-75	287.3
NovPlant7__Nov_Plant_Bin7_scaffold_132	12	1285	12126	55.352	10.3812	UniRef90_G7WNW7	ABC transporter tungsten-binding protein	Methanosaeta_harundinacea_(strain_6Ac)_	52.8	1.8e-83	315.8
NovPlant7__Nov_Plant_Bin7_scaffold_132	13	1285	12126	55.352	10.3812	UniRef90_F4BUD5	NAD-dependent epimerase/dehydratase	Methanosaeta_concilii_(strain_ATCC_5969_/_DSM_3671_/_JCM_10134_/_NBRC_103675_/_OCM_69_/_GP-6)_	70.6	7.4e-125	453.4
NovPlant7__Nov_Plant_Bin7_scaffold_145	1	1194	11660	55.875	10.0301	UniRef90_F4BZZ7	Nicotinate-nucleotide pyrophosphorylase [carboxylating]	Methanosaeta_concilii_(strain_ATCC_5969_/_DSM_3671_/_JCM_10134_/_NBRC_103675_/_OCM_69_/_GP-6)_	75.1	2.6e-87	328.2
NovPlant7__Nov_Plant_Bin7_scaffold_145	2	1194	11660	55.875	10.0301	UniRef90_F4BZZ8	Uncharacterized protein	Methanosaeta_concilii_(strain_ATCC_5969_/_DSM_3671_/_JCM_10134_/_NBRC_103675_/_OCM_69_/_GP-6)_	59.8	6.8e-136	490.3
NovPlant7__Nov_Plant_Bin7_scaffold_145	3	1194	11660	55.875	10.0301	UniRef90_F4BZZ9	Uncharacterized protein	Methanosaeta_concilii_(strain_ATCC_5969_/_DSM_3671_/_JCM_10134_/_NBRC_103675_/_OCM_69_/_GP-6)_	88.6	1.9e-185	654.8
NovPlant7__Nov_Plant_Bin7_scaffold_145	4	1194	11660	55.875	10.0301	UniRef90_F4BUV5	Protein translation factor SUI1 homolog	Methanosaeta_concilii_(strain_ATCC_5969_/_DSM_3671_/_JCM_10134_/_NBRC_103675_/_OCM_69_/_GP-6)_	96.1	1.6e-49	201.4
NovPlant7__Nov_Plant_Bin7_scaffold_145	5	1194	11660	55.875	10.0301	UniRef90_F4BUV6	Uncharacterized protein	Methanosaeta_concilii_(strain_ATCC_5969_/_DSM_3671_/_JCM_10134_/_NBRC_103675_/_OCM_69_/_GP-6)_	67.4	0	1067.4
NovPlant7__Nov_Plant_Bin7_scaffold_145	6	1194	11660	55.875	10.0301	UniRef90_F4BUV7	Uncharacterized protein	Methanosaeta_concilii_(strain_ATCC_5969_/_DSM_3671_/_JCM_10134_/_NBRC_103675_/_OCM_69_/_GP-6)_	65.4	2.1e-221	775
NovPlant7__Nov_Plant_Bin7_scaffold_145	7	1194	11660	55.875	10.0301	UniRef90_F4BUV8	Tungsten formylmethanofuran dehydrogenase, subunit G	Methanosaeta_concilii_(strain_ATCC_5969_/_DSM_3671_/_JCM_10134_/_NBRC_103675_/_OCM_69_/_GP-6)_	86.9	1.4e-76	292
NovPlant7__Nov_Plant_Bin7_scaffold_145	8	1194	11660	55.875	10.0301	UniRef90_F4BUV9	Tungsten formylmethanofuran dehydrogenase, subunit B	Methanosaeta_concilii_(strain_ATCC_5969_/_DSM_3671_/_JCM_10134_/_NBRC_103675_/_OCM_69_/_GP-6)_	64.4	2.3e-147	528.5
NovPlant7__Nov_Plant_Bin7_scaffold_145	9	1194	11660	55.875	10.0301	UniRef90_UPI0003D1A100	UPI0003D1A100 related cluster	unknown_	46.8	3.4e-23	114.4
NovPlant7__Nov_Plant_Bin7_scaffold_145	10	1194	11660	55.875	10.0301	UniRef90_F4BUW1	Ornithine carbamoyltransferase, catabolic	Methanosaeta_concilii_(strain_ATCC_5969_/_DSM_3671_/_JCM_10134_/_NBRC_103675_/_OCM_69_/_GP-6)_	81.9	6.3e-134	483.4
NovPlant7__Nov_Plant_Bin7_scaffold_146	1	1410	12522	51.27	11.1152	UniRef90_F4BZE0	dTDP-4-dehydrorhamnose reductase	Methanosaeta_concilii_(strain_ATCC_5969_/_DSM_3671_/_JCM_10134_/_NBRC_103675_/_OCM_69_/_GP-6)_	65.8	6.4e-89	333.6
NovPlant7__Nov_Plant_Bin7_scaffold_146	2	1410	12522	51.27	11.1152	UniRef90_F4BZE1	dTDP-glucose 4,6-dehydratase	Methanosaeta_concilii_(strain_ATCC_5969_/_DSM_3671_/_JCM_10134_/_NBRC_103675_/_OCM_69_/_GP-6)_	76.3	1.3e-106	392.5
NovPlant7__Nov_Plant_Bin7_scaffold_146	3	1410	12522	51.27	11.1152	UniRef90_F4BZE2	Glucose-1-phosphate thymidylyltransferase	Methanosaeta_concilii_(strain_ATCC_5969_/_DSM_3671_/_JCM_10134_/_NBRC_103675_/_OCM_69_/_GP-6)_	78.3	3.3e-158	564.3
NovPlant7__Nov_Plant_Bin7_scaffold_146	4	1410	12522	51.27	11.1152	UniRef90_F4BZE3	2-isopropylmalate synthase 1	Methanosaeta_concilii_(strain_ATCC_5969_/_DSM_3671_/_JCM_10134_/_NBRC_103675_/_OCM_69_/_GP-6)_	91.6	3.9e-208	730.3
NovPlant7__Nov_Plant_Bin7_scaffold_146	5	1410	12522	51.27	11.1152	UniRef90_F4BZE5	Putative ATP binding protein (PP loop superfamily)	Methanosaeta_concilii_(strain_ATCC_5969_/_DSM_3671_/_JCM_10134_/_NBRC_103675_/_OCM_69_/_GP-6)_	68.9	1.7e-82	313.2
NovPlant7__Nov_Plant_Bin7_scaffold_146	6	1410	12522	51.27	11.1152	UniRef90_F4BZE6	Probable cobyric acid synthase	Methanosaeta_concilii_(strain_ATCC_5969_/_DSM_3671_/_JCM_10134_/_NBRC_103675_/_OCM_69_/_GP-6)_	73.5	7e-210	736.5
NovPlant7__Nov_Plant_Bin7_scaffold_146	7	1410	12522	51.27	11.1152	UniRef90_B0JIR9	Tetratricopeptide TPR_2	Microcystis_aeruginosa_(strain_NIES-843)_	36.9	9.6e-113	414.5
NovPlant7__Nov_Plant_Bin7_scaffold_146	8	1410	12522	51.27	11.1152	UniRef90_F4BTM1	Uncharacterized protein	Methanosaeta_concilii_(strain_ATCC_5969_/_DSM_3671_/_JCM_10134_/_NBRC_103675_/_OCM_69_/_GP-6)_	43	1.8e-24	119.8
NovPlant7__Nov_Plant_Bin7_scaffold_146	9	1410	12522	51.27	11.1152	UniRef90_F4BY50	ATP-dependent RNA helicase, putative	Methanosaeta_concilii_(strain_ATCC_5969_/_DSM_3671_/_JCM_10134_/_NBRC_103675_/_OCM_69_/_GP-6)_	80.4	2e-199	701.8
NovPlant7__Nov_Plant_Bin7_scaffold_154	1	1235	11710	51.11	10.3396
NovPlant7__Nov_Plant_Bin7_scaffold_154	2	1235	11710	51.11	10.3396
NovPlant7__Nov_Plant_Bin7_scaffold_154	3	1235	11710	51.11	10.3396	UniRef90_F4BWZ1	GTP-binding/TGS domain protein	Methanosaeta_concilii_(strain_ATCC_5969_/_DSM_3671_/_JCM_10134_/_NBRC_103675_/_OCM_69_/_GP-6)_	91.8	3.1e-191	674.1
NovPlant7__Nov_Plant_Bin7_scaffold_154	4	1235	11710	51.11	10.3396	UniRef90_F4BWZ2	Uncharacterized protein	Methanosaeta_concilii_(strain_ATCC_5969_/_DSM_3671_/_JCM_10134_/_NBRC_103675_/_OCM_69_/_GP-6)_	55.1	2.2e-68	265.4
NovPlant7__Nov_Plant_Bin7_scaffold_154	5	1235	11710	51.11	10.3396	UniRef90_F4BWZ5	Uncharacterized protein	Methanosaeta_concilii_(strain_ATCC_5969_/_DSM_3671_/_JCM_10134_/_NBRC_103675_/_OCM_69_/_GP-6)_	58.2	5e-140	504.2
NovPlant7__Nov_Plant_Bin7_scaffold_154	6	1235	11710	51.11	10.3396	UniRef90_F4BWZ6	Uncharacterized protein	Methanosaeta_concilii_(strain_ATCC_5969_/_DSM_3671_/_JCM_10134_/_NBRC_103675_/_OCM_69_/_GP-6)_	28.4	1.5e-11	76.3
NovPlant7__Nov_Plant_Bin7_scaffold_154	7	1235	11710	51.11	10.3396	UniRef90_F4BWZ7	Conserved domain protein	Methanosaeta_concilii_(strain_ATCC_5969_/_DSM_3671_/_JCM_10134_/_NBRC_103675_/_OCM_69_/_GP-6)_	76.6	0	1177.9
NovPlant7__Nov_Plant_Bin7_scaffold_154	8	1235	11710	51.11	10.3396	UniRef90_F4BWZ8	UPF0212 protein MCON_0549	Methanosaeta_concilii_(strain_ATCC_5969_/_DSM_3671_/_JCM_10134_/_NBRC_103675_/_OCM_69_/_GP-6)_	92	1.5e-51	208.4
NovPlant7__Nov_Plant_Bin7_scaffold_154	9	1235	11710	51.11	10.3396	UniRef90_E6URH9	Glycosyl transferase family 39	Clostridium_thermocellum_	25.8	2.2e-07	63.9
NovPlant7__Nov_Plant_Bin7_scaffold_154	10	1235	11710	51.11	10.3396	UniRef90_D1JJ24	Conserved hypothetical membrane protein, glycosyl transferase 2 and UPF0104 family	uncultured_archaeon_	32.6	4.4e-32	145.2
NovPlant7__Nov_Plant_Bin7_scaffold_154	11	1235	11710	51.11	10.3396
NovPlant7__Nov_Plant_Bin7_scaffold_154	12	1235	11710	51.11	10.3396
NovPlant7__Nov_Plant_Bin7_scaffold_168	1	1305	11013	57.123	11.5483	UniRef90_F4C0F9	3-isopropylmalate dehydratase small subunit	Methanosaeta_concilii_(strain_ATCC_5969_/_DSM_3671_/_JCM_10134_/_NBRC_103675_/_OCM_69_/_GP-6)_	80.2	7.8e-70	269.6
NovPlant7__Nov_Plant_Bin7_scaffold_168	2	1305	11013	57.123	11.5483	UniRef90_F4C0G0	3-isopropylmalate dehydrogenase	Methanosaeta_concilii_(strain_ATCC_5969_/_DSM_3671_/_JCM_10134_/_NBRC_103675_/_OCM_69_/_GP-6)_	88.2	1.7e-192	678.3
NovPlant7__Nov_Plant_Bin7_scaffold_168	3	1305	11013	57.123	11.5483	UniRef90_F4C0G1	DNA-directed RNA polymerase subunit H	Methanosaeta_concilii_(strain_ATCC_5969_/_DSM_3671_/_JCM_10134_/_NBRC_103675_/_OCM_69_/_GP-6)_	80.8	1.6e-28	131.3
NovPlant7__Nov_Plant_Bin7_scaffold_168	4	1305	11013	57.123	11.5483	UniRef90_F4C0G2	DNA-directed RNA polymerase, B	Methanosaeta_concilii_(strain_ATCC_5969_/_DSM_3671_/_JCM_10134_/_NBRC_103675_/_OCM_69_/_GP-6)_	94.4	1.9e-268	931
NovPlant7__Nov_Plant_Bin7_scaffold_168	5	1305	11013	57.123	11.5483	UniRef90_F4C0G3	DNA-directed RNA polymerase	Methanosaeta_concilii_(strain_ATCC_5969_/_DSM_3671_/_JCM_10134_/_NBRC_103675_/_OCM_69_/_GP-6)_	91.6	0	1109
NovPlant7__Nov_Plant_Bin7_scaffold_168	6	1305	11013	57.123	11.5483	UniRef90_F4C0G4	DNA-directed RNA polymerase	Methanosaeta_concilii_(strain_ATCC_5969_/_DSM_3671_/_JCM_10134_/_NBRC_103675_/_OCM_69_/_GP-6)_	95.2	0	1684.1
NovPlant7__Nov_Plant_Bin7_scaffold_168	7	1305	11013	57.123	11.5483	UniRef90_F4C0G5	DNA-directed RNA polymerase subunit A''	Methanosaeta_concilii_(strain_ATCC_5969_/_DSM_3671_/_JCM_10134_/_NBRC_103675_/_OCM_69_/_GP-6)_	89.7	3.6e-187	660.6
NovPlant7__Nov_Plant_Bin7_scaffold_168	8	1305	11013	57.123	11.5483	UniRef90_F4C0G6	50S ribosomal protein L30e	Methanosaeta_concilii_(strain_ATCC_5969_/_DSM_3671_/_JCM_10134_/_NBRC_103675_/_OCM_69_/_GP-6)_	88.2	7.9e-44	182.6
NovPlant7__Nov_Plant_Bin7_scaffold_168	9	1305	11013	57.123	11.5483	UniRef90_A0B561	NusA family KH domain protein	Methanosaeta_	92.3	2e-69	268.1
NovPlant7__Nov_Plant_Bin7_scaffold_168	10	1305	11013	57.123	11.5483	UniRef90_F4C0G8	30S ribosomal protein S12	Methanosaeta_concilii_(strain_ATCC_5969_/_DSM_3671_/_JCM_10134_/_NBRC_103675_/_OCM_69_/_GP-6)_	95.8	4e-70	270.4
NovPlant7__Nov_Plant_Bin7_scaffold_168	11	1305	11013	57.123	11.5483	UniRef90_F4C0G9	30S ribosomal protein S7	Methanosaeta_concilii_(strain_ATCC_5969_/_DSM_3671_/_JCM_10134_/_NBRC_103675_/_OCM_69_/_GP-6)_	86.5	8.3e-84	316.2
NovPlant7__Nov_Plant_Bin7_scaffold_185	1	2418	23510	55.491	10.0685	UniRef90_F4BSU8	Conserved hypothetical membrane protein	Methanosaeta_concilii_(strain_ATCC_5969_/_DSM_3671_/_JCM_10134_/_NBRC_103675_/_OCM_69_/_GP-6)_	61.6	2.6e-105	388.7
NovPlant7__Nov_Plant_Bin7_scaffold_185	2	2418	23510	55.491	10.0685	UniRef90_F4BSU7	Lipoprotein, putative	Methanosaeta_concilii_(strain_ATCC_5969_/_DSM_3671_/_JCM_10134_/_NBRC_103675_/_OCM_69_/_GP-6)_	54.9	1e-49	203
NovPlant7__Nov_Plant_Bin7_scaffold_185	3	2418	23510	55.491	10.0685	UniRef90_F4BSU6	Periplasmic copper-binding protein (NosD) , putative	Methanosaeta_concilii_(strain_ATCC_5969_/_DSM_3671_/_JCM_10134_/_NBRC_103675_/_OCM_69_/_GP-6)_	64.3	4.6e-171	607.4
NovPlant7__Nov_Plant_Bin7_scaffold_185	4	2418	23510	55.491	10.0685	UniRef90_F4BUB1	Uncharacterized protein	Methanosaeta_concilii_(strain_ATCC_5969_/_DSM_3671_/_JCM_10134_/_NBRC_103675_/_OCM_69_/_GP-6)_	46.7	1.7e-88	332.8
NovPlant7__Nov_Plant_Bin7_scaffold_185	5	2418	23510	55.491	10.0685	UniRef90_F4BSU5	Rhodanese domain protein	Methanosaeta_concilii_(strain_ATCC_5969_/_DSM_3671_/_JCM_10134_/_NBRC_103675_/_OCM_69_/_GP-6)_	61.2	4.4e-74	284.6
NovPlant7__Nov_Plant_Bin7_scaffold_185	6	2418	23510	55.491	10.0685	UniRef90_F4BSU4	Peptidase S8 and S53, subtilisin, putative	Methanosaeta_concilii_(strain_ATCC_5969_/_DSM_3671_/_JCM_10134_/_NBRC_103675_/_OCM_69_/_GP-6)_	65.6	1.5e-190	672.5
NovPlant7__Nov_Plant_Bin7_scaffold_185	7	2418	23510	55.491	10.0685	UniRef90_A0B950	Class II aldolase/adducin family protein	Methanosaeta_thermophila_(strain_DSM_6194_/_PT)_	63.2	1.5e-53	215.7
NovPlant7__Nov_Plant_Bin7_scaffold_185	8	2418	23510	55.491	10.0685	UniRef90_F4BWJ7	Radical SAM domain protein	Methanosaeta_concilii_(strain_ATCC_5969_/_DSM_3671_/_JCM_10134_/_NBRC_103675_/_OCM_69_/_GP-6)_	78.2	1.2e-149	535.8
NovPlant7__Nov_Plant_Bin7_scaffold_185	9	2418	23510	55.491	10.0685	UniRef90_F4C0M1	Glycosyl transferase, family 2	Methanosaeta_concilii_(strain_ATCC_5969_/_DSM_3671_/_JCM_10134_/_NBRC_103675_/_OCM_69_/_GP-6)_	69.1	1.2e-145	522.7
NovPlant7__Nov_Plant_Bin7_scaffold_185	10	2418	23510	55.491	10.0685	UniRef90_U6EA05	dTDP-4-dehydrorhamnose 3,5 epimerase	Methanobacterium_	77.4	2.2e-69	268.1
NovPlant7__Nov_Plant_Bin7_scaffold_185	11	2418	23510	55.491	10.0685	UniRef90_F4C0J7	Uracil DNA glycosylase	Methanosaeta_concilii_(strain_ATCC_5969_/_DSM_3671_/_JCM_10134_/_NBRC_103675_/_OCM_69_/_GP-6)_	64.4	1.8e-59	235.3
NovPlant7__Nov_Plant_Bin7_scaffold_185	12	2418	23510	55.491	10.0685	UniRef90_F4C053	Uncharacterized protein	Methanosaeta_concilii_(strain_ATCC_5969_/_DSM_3671_/_JCM_10134_/_NBRC_103675_/_OCM_69_/_GP-6)_	39.6	8.9e-29	133.3
NovPlant7__Nov_Plant_Bin7_scaffold_185	13	2418	23510	55.491	10.0685	UniRef90_F4BUI6	Cation diffusion facilitator family transporter	Methanosaeta_concilii_(strain_ATCC_5969_/_DSM_3671_/_JCM_10134_/_NBRC_103675_/_OCM_69_/_GP-6)_	65.4	9.4e-115	419.9
NovPlant7__Nov_Plant_Bin7_scaffold_185	14	2418	23510	55.491	10.0685	UniRef90_A0B6R9	UspA domain protein	Methanosaeta_thermophila_(strain_DSM_6194_/_PT)_	51	5.7e-35	153.7
NovPlant7__Nov_Plant_Bin7_scaffold_185	15	2418	23510	55.491	10.0685	UniRef90_F4BTE9	Delta-aminolevulinic acid dehydratase	Methanosaeta_concilii_(strain_ATCC_5969_/_DSM_3671_/_JCM_10134_/_NBRC_103675_/_OCM_69_/_GP-6)_	83.1	1.3e-148	532.3
NovPlant7__Nov_Plant_Bin7_scaffold_185	16	2418	23510	55.491	10.0685	UniRef90_A0B577	Glutamyl-tRNA reductase	Methanosaeta_thermophila_(strain_DSM_6194_/_PT)_	74.1	4.7e-164	583.9
NovPlant7__Nov_Plant_Bin7_scaffold_185	17	2418	23510	55.491	10.0685	UniRef90_F4BTF1	Siroheme synthase domain protein	Methanosaeta_concilii_(strain_ATCC_5969_/_DSM_3671_/_JCM_10134_/_NBRC_103675_/_OCM_69_/_GP-6)_	65	2e-69	268.9
NovPlant7__Nov_Plant_Bin7_scaffold_185	18	2418	23510	55.491	10.0685	UniRef90_F4BTF2	Helix-turn-helix DNA binding protein, putative	Methanosaeta_concilii_(strain_ATCC_5969_/_DSM_3671_/_JCM_10134_/_NBRC_103675_/_OCM_69_/_GP-6)_	68.4	1.1e-54	219.2
NovPlant7__Nov_Plant_Bin7_scaffold_185	19	2418	23510	55.491	10.0685	UniRef90_F4BTF3	Cell surface protein, putative	Methanosaeta_concilii_(strain_ATCC_5969_/_DSM_3671_/_JCM_10134_/_NBRC_103675_/_OCM_69_/_GP-6)_	48.3	3.2e-184	651.7
NovPlant7__Nov_Plant_Bin7_scaffold_185	20	2418	23510	55.491	10.0685	UniRef90_F4BTF4	Response regulator domain with PAS sensor, putative	Methanosaeta_concilii_(strain_ATCC_5969_/_DSM_3671_/_JCM_10134_/_NBRC_103675_/_OCM_69_/_GP-6)_	66.6	4.4e-149	534.3
NovPlant7__Nov_Plant_Bin7_scaffold_185	21	2418	23510	55.491	10.0685	UniRef90_F4BU45	Histidinol-phosphate aminotransferase	Methanosaeta_concilii_(strain_ATCC_5969_/_DSM_3671_/_JCM_10134_/_NBRC_103675_/_OCM_69_/_GP-6)_	71.3	7.2e-137	493.4
NovPlant7__Nov_Plant_Bin7_scaffold_185	22	2418	23510	55.491	10.0685	UniRef90_F4BU44	Acetylornithine aminotransferase	Methanosaeta_concilii_(strain_ATCC_5969_/_DSM_3671_/_JCM_10134_/_NBRC_103675_/_OCM_69_/_GP-6)_	80.9	1.7e-12	77.4
NovPlant7__Nov_Plant_Bin7_scaffold_226	1	1114	9940	55.503	10.973	UniRef90_F4BWM2	Integral membrane protein (DUF6)	Methanosaeta_concilii_(strain_ATCC_5969_/_DSM_3671_/_JCM_10134_/_NBRC_103675_/_OCM_69_/_GP-6)_	59.6	1.1e-27	129
NovPlant7__Nov_Plant_Bin7_scaffold_226	2	1114	9940	55.503	10.973	UniRef90_F4BST6	UPF0235 protein MCON_1367	Methanosaeta_concilii_(strain_ATCC_5969_/_DSM_3671_/_JCM_10134_/_NBRC_103675_/_OCM_69_/_GP-6)_	61	5.6e-30	136.7
NovPlant7__Nov_Plant_Bin7_scaffold_226	3	1114	9940	55.503	10.973	UniRef90_F4BST5	UPF0292 protein MCON_1366	Methanosaeta_concilii_(strain_ATCC_5969_/_DSM_3671_/_JCM_10134_/_NBRC_103675_/_OCM_69_/_GP-6)_	74.6	5.5e-51	206.8
NovPlant7__Nov_Plant_Bin7_scaffold_226	4	1114	9940	55.503	10.973	UniRef90_F4BST4	Uncharacterized protein	Methanosaeta_concilii_(strain_ATCC_5969_/_DSM_3671_/_JCM_10134_/_NBRC_103675_/_OCM_69_/_GP-6)_	77.4	3.2e-66	257.7
NovPlant7__Nov_Plant_Bin7_scaffold_226	5	1114	9940	55.503	10.973	UniRef90_F4BST3	TPR-repeat protein	Methanosaeta_concilii_(strain_ATCC_5969_/_DSM_3671_/_JCM_10134_/_NBRC_103675_/_OCM_69_/_GP-6)_	63.9	2e-85	322
NovPlant7__Nov_Plant_Bin7_scaffold_226	6	1114	9940	55.503	10.973	UniRef90_F4BU21	Uncharacterized protein	Methanosaeta_concilii_(strain_ATCC_5969_/_DSM_3671_/_JCM_10134_/_NBRC_103675_/_OCM_69_/_GP-6)_	68.3	3.8e-30	137.1
NovPlant7__Nov_Plant_Bin7_scaffold_226	7	1114	9940	55.503	10.973	UniRef90_F4BU20	Uncharacterized protein	Methanosaeta_concilii_(strain_ATCC_5969_/_DSM_3671_/_JCM_10134_/_NBRC_103675_/_OCM_69_/_GP-6)_	85	1.1e-58	232.3
NovPlant7__Nov_Plant_Bin7_scaffold_226	8	1114	9940	55.503	10.973	UniRef90_F4BU19	Transcription factor E	Methanosaeta_concilii_(strain_ATCC_5969_/_DSM_3671_/_JCM_10134_/_NBRC_103675_/_OCM_69_/_GP-6)_	87.3	1.7e-80	305.1
NovPlant7__Nov_Plant_Bin7_scaffold_226	9	1114	9940	55.503	10.973	UniRef90_F4BU18	Uncharacterized protein	Methanosaeta_concilii_(strain_ATCC_5969_/_DSM_3671_/_JCM_10134_/_NBRC_103675_/_OCM_69_/_GP-6)_	83.6	4e-53	213.8
NovPlant7__Nov_Plant_Bin7_scaffold_226	10	1114	9940	55.503	10.973	UniRef90_F4BU17	Uncharacterized protein	Methanosaeta_concilii_(strain_ATCC_5969_/_DSM_3671_/_JCM_10134_/_NBRC_103675_/_OCM_69_/_GP-6)_	82.3	3.3e-200	704.1
NovPlant7__Nov_Plant_Bin7_scaffold_226	11	1114	9940	55.503	10.973	UniRef90_F4BU16	DNA mismatch repair protein MutL	Methanosaeta_concilii_(strain_ATCC_5969_/_DSM_3671_/_JCM_10134_/_NBRC_103675_/_OCM_69_/_GP-6)_	63.9	3.7e-207	727.6
NovPlant7__Nov_Plant_Bin7_scaffold_226	12	1114	9940	55.503	10.973	UniRef90_F4BU15	DNA mismatch repair protein MutS	Methanosaeta_concilii_(strain_ATCC_5969_/_DSM_3671_/_JCM_10134_/_NBRC_103675_/_OCM_69_/_GP-6)_	68.3	9.5e-277	959.1
NovPlant7__Nov_Plant_Bin7_scaffold_234	1	1672	15021	52.18	10.9562
NovPlant7__Nov_Plant_Bin7_scaffold_234	2	1672	15021	52.18	10.9562	UniRef90_F4BYZ9	NAD(+)/NADH kinase	Methanosaeta_concilii_(strain_ATCC_5969_/_DSM_3671_/_JCM_10134_/_NBRC_103675_/_OCM_69_/_GP-6)_	52.6	5.2e-23	113.6
NovPlant7__Nov_Plant_Bin7_scaffold_234	3	1672	15021	52.18	10.9562	UniRef90_F4BYZ9	NAD(+)/NADH kinase	Methanosaeta_concilii_(strain_ATCC_5969_/_DSM_3671_/_JCM_10134_/_NBRC_103675_/_OCM_69_/_GP-6)_	71.9	1.1e-85	322.8
NovPlant7__Nov_Plant_Bin7_scaffold_234	4	1672	15021	52.18	10.9562
NovPlant7__Nov_Plant_Bin7_scaffold_234	5	1672	15021	52.18	10.9562	UniRef90_F4BZ00	V-type ATP synthase subunit D	Methanosaeta_concilii_(strain_ATCC_5969_/_DSM_3671_/_JCM_10134_/_NBRC_103675_/_OCM_69_/_GP-6)_	91	5.4e-89	333.6
NovPlant7__Nov_Plant_Bin7_scaffold_234	6	1672	15021	52.18	10.9562	UniRef90_F4BZ01	V-type ATP synthase beta chain	Methanosaeta_concilii_(strain_ATCC_5969_/_DSM_3671_/_JCM_10134_/_NBRC_103675_/_OCM_69_/_GP-6)_	93.7	5.9e-245	852.8
NovPlant7__Nov_Plant_Bin7_scaffold_234	7	1672	15021	52.18	10.9562	UniRef90_F4BZ02	V-type ATP synthase alpha chain	Methanosaeta_concilii_(strain_ATCC_5969_/_DSM_3671_/_JCM_10134_/_NBRC_103675_/_OCM_69_/_GP-6)_	95.7	0	1105.9
NovPlant7__Nov_Plant_Bin7_scaffold_234	8	1672	15021	52.18	10.9562	UniRef90_F4BZ03	V-type ATP synthase subunit F	Methanosaeta_concilii_(strain_ATCC_5969_/_DSM_3671_/_JCM_10134_/_NBRC_103675_/_OCM_69_/_GP-6)_	90.9	2.5e-42	177.6
NovPlant7__Nov_Plant_Bin7_scaffold_234	9	1672	15021	52.18	10.9562	UniRef90_F4BZ04	V-type ATP synthase subunit C	Methanosaeta_concilii_(strain_ATCC_5969_/_DSM_3671_/_JCM_10134_/_NBRC_103675_/_OCM_69_/_GP-6)_	90.2	5.3e-172	610.1
NovPlant7__Nov_Plant_Bin7_scaffold_234	10	1672	15021	52.18	10.9562	UniRef90_F4BZ05	V-type proton ATPase subunit E	Methanosaeta_concilii_(strain_ATCC_5969_/_DSM_3671_/_JCM_10134_/_NBRC_103675_/_OCM_69_/_GP-6)_	84.1	1.8e-78	298.5
NovPlant7__Nov_Plant_Bin7_scaffold_234	11	1672	15021	52.18	10.9562	UniRef90_F4BZ06	ATP synthase C subunit, lipid binding protein	Methanosaeta_concilii_(strain_ATCC_5969_/_DSM_3671_/_JCM_10134_/_NBRC_103675_/_OCM_69_/_GP-6)_	93.2	9.5e-38	162.2
NovPlant7__Nov_Plant_Bin7_scaffold_234	12	1672	15021	52.18	10.9562	UniRef90_F4BZ07	V-type ATP synthase subunit I	Methanosaeta_concilii_(strain_ATCC_5969_/_DSM_3671_/_JCM_10134_/_NBRC_103675_/_OCM_69_/_GP-6)_	81.4	0	1067
NovPlant7__Nov_Plant_Bin7_scaffold_234	13	1672	15021	52.18	10.9562	UniRef90_F4BZ08	V-type ATP synthase subunit H	Methanosaeta_concilii_(strain_ATCC_5969_/_DSM_3671_/_JCM_10134_/_NBRC_103675_/_OCM_69_/_GP-6)_	84.3	1e-41	175.6
NovPlant7__Nov_Plant_Bin7_scaffold_234	14	1672	15021	52.18	10.9562	UniRef90_A0B9K9	Ribulose-1,5-bisphosphate carboxylase/oxygenase large subunit	Methanosaeta_thermophila_(strain_DSM_6194_/_PT)_	73.2	1.7e-165	589
NovPlant7__Nov_Plant_Bin7_scaffold_234	15	1672	15021	52.18	10.9562	UniRef90_F4BZ09	Fructose-1,6-bisphosphatase class 1	Methanosaeta_concilii_(strain_ATCC_5969_/_DSM_3671_/_JCM_10134_/_NBRC_103675_/_OCM_69_/_GP-6)_	91.3	2.2e-161	574.7
NovPlant7__Nov_Plant_Bin7_scaffold_234	16	1672	15021	52.18	10.9562	UniRef90_F4BZ10	Uncharacterized protein	Methanosaeta_concilii_(strain_ATCC_5969_/_DSM_3671_/_JCM_10134_/_NBRC_103675_/_OCM_69_/_GP-6)_	83.2	9.8e-79	299.3
NovPlant7__Nov_Plant_Bin7_scaffold_234	17	1672	15021	52.18	10.9562	UniRef90_F4BZ11	Thermophile-specific fructose-1,6-bisphosphatase	Methanosaeta_concilii_(strain_ATCC_5969_/_DSM_3671_/_JCM_10134_/_NBRC_103675_/_OCM_69_/_GP-6)_	73.9	9.9e-82	309.3
NovPlant7__Nov_Plant_Bin7_scaffold_235	1	978	9797	50.209	9.78983
NovPlant7__Nov_Plant_Bin7_scaffold_235	2	978	9797	50.209	9.78983
NovPlant7__Nov_Plant_Bin7_scaffold_235	3	978	9797	50.209	9.78983
NovPlant7__Nov_Plant_Bin7_scaffold_235	4	978	9797	50.209	9.78983	UniRef90_F4BSW5	Peptidyl-prolyl cis-trans isomerase C	Methanosaeta_concilii_(strain_ATCC_5969_/_DSM_3671_/_JCM_10134_/_NBRC_103675_/_OCM_69_/_GP-6)_	87.2	8.9e-42	175.6
NovPlant7__Nov_Plant_Bin7_scaffold_235	5	978	9797	50.209	9.78983	UniRef90_D1YYM2	Uncharacterized protein	Methanocella_paludicola_(strain_DSM_17711_/_JCM_13418_/_NBRC_101707_/_SANAE)_	80.3	3.7e-21	106.7
NovPlant7__Nov_Plant_Bin7_scaffold_235	6	978	9797	50.209	9.78983	UniRef90_F4BTS5	Uncharacterized protein	Methanosaeta_concilii_(strain_ATCC_5969_/_DSM_3671_/_JCM_10134_/_NBRC_103675_/_OCM_69_/_GP-6)_	65.8	1.3e-71	275.8
NovPlant7__Nov_Plant_Bin7_scaffold_235	7	978	9797	50.209	9.78983	UniRef90_F4BTS4	Protease HtpX homolog	Methanosaeta_concilii_(strain_ATCC_5969_/_DSM_3671_/_JCM_10134_/_NBRC_103675_/_OCM_69_/_GP-6)_	75.8	1.7e-120	438.7
NovPlant7__Nov_Plant_Bin7_scaffold_235	8	978	9797	50.209	9.78983	UniRef90_F4BTS3	Peptidyl-prolyl cis-trans isomerase	Methanosaeta_concilii_(strain_ATCC_5969_/_DSM_3671_/_JCM_10134_/_NBRC_103675_/_OCM_69_/_GP-6)_	68.1	1.4e-52	212.2
NovPlant7__Nov_Plant_Bin7_scaffold_235	9	978	9797	50.209	9.78983	UniRef90_F4BVL0	Uncharacterized protein	Methanosaeta_concilii_(strain_ATCC_5969_/_DSM_3671_/_JCM_10134_/_NBRC_103675_/_OCM_69_/_GP-6)_	87.6	3.3e-82	310.8
NovPlant7__Nov_Plant_Bin7_scaffold_235	10	978	9797	50.209	9.78983	UniRef90_F4BY54	Phenylacetate-coenzyme A ligase	Archaea_	88.9	9e-230	802.4
NovPlant7__Nov_Plant_Bin7_scaffold_235	11	978	9797	50.209	9.78983	UniRef90_F4C0B6	Uncharacterized protein	Methanosaeta_concilii_(strain_ATCC_5969_/_DSM_3671_/_JCM_10134_/_NBRC_103675_/_OCM_69_/_GP-6)_	59.3	3.6e-09	67
NovPlant7__Nov_Plant_Bin7_scaffold_235	12	978	9797	50.209	9.78983	UniRef90_F4BVS1	Uncharacterized protein	Methanosaeta_concilii_(strain_ATCC_5969_/_DSM_3671_/_JCM_10134_/_NBRC_103675_/_OCM_69_/_GP-6)_	77.6	9.2e-25	118.6
NovPlant7__Nov_Plant_Bin7_scaffold_235	13	978	9797	50.209	9.78983	UniRef90_F4BWK6	Uncharacterized protein	Methanosaeta_concilii_(strain_ATCC_5969_/_DSM_3671_/_JCM_10134_/_NBRC_103675_/_OCM_69_/_GP-6)_	35.4	3.5e-15	88.2
NovPlant7__Nov_Plant_Bin7_scaffold_235	14	978	9797	50.209	9.78983	UniRef90_G7WRC6	Uncharacterized protein	Methanosaeta_harundinacea_(strain_6Ac)_	35.8	2.5e-11	75.5
NovPlant7__Nov_Plant_Bin7_scaffold_241	1	1145	10548	53.688	10.668	UniRef90_D5C1R6	Uncharacterized protein	Nitrosococcus_halophilus_(strain_Nc4)_	57.5	5.9e-17	92.8
NovPlant7__Nov_Plant_Bin7_scaffold_241	2	1145	10548	53.688	10.668	UniRef90_D5C1R8	Uncharacterized protein	Nitrosococcus_halophilus_(strain_Nc4)_	46.1	1.5e-12	78.6
NovPlant7__Nov_Plant_Bin7_scaffold_241	3	1145	10548	53.688	10.668	UniRef90_D5C1R8	Uncharacterized protein	Nitrosococcus_halophilus_(strain_Nc4)_	74.4	1.7e-109	402.1
NovPlant7__Nov_Plant_Bin7_scaffold_241	4	1145	10548	53.688	10.668
NovPlant7__Nov_Plant_Bin7_scaffold_241	5	1145	10548	53.688	10.668	UniRef90_F4BW87	30S ribosomal protein S3Ae	Methanosaeta_concilii_(strain_ATCC_5969_/_DSM_3671_/_JCM_10134_/_NBRC_103675_/_OCM_69_/_GP-6)_	88.5	3.9e-98	364
NovPlant7__Nov_Plant_Bin7_scaffold_241	6	1145	10548	53.688	10.668	UniRef90_F4BV04	Uncharacterized protein	Methanosaeta_concilii_(strain_ATCC_5969_/_DSM_3671_/_JCM_10134_/_NBRC_103675_/_OCM_69_/_GP-6)_	37.6	1.5e-39	170.2
NovPlant7__Nov_Plant_Bin7_scaffold_241	7	1145	10548	53.688	10.668	UniRef90_UPI00038242D3	hypothetical protein	crenarchaeote_SCGC_AAA261-L14_	63.5	5.8e-88	330.5
NovPlant7__Nov_Plant_Bin7_scaffold_241	8	1145	10548	53.688	10.668	UniRef90_F4BV02	GTP cyclohydrolase MptA	Archaea_	86.9	2.3e-150	538.1
NovPlant7__Nov_Plant_Bin7_scaffold_241	9	1145	10548	53.688	10.668	UniRef90_UPI000361DF93	hypothetical protein	crenarchaeote_SCGC_AAA261-L14_	50.8	4.8e-07	59.7
NovPlant7__Nov_Plant_Bin7_scaffold_241	10	1145	10548	53.688	10.668	UniRef90_UPI0003610741	RNA 2''''-phosphotransferase	crenarchaeote_SCGC_AAA261-L14_	73	1.9e-87	328.6
NovPlant7__Nov_Plant_Bin7_scaffold_241	11	1145	10548	53.688	10.668	UniRef90_UPI000381E294	UDP diphosphate synthase	crenarchaeote_SCGC_AAA261-L14_	66	2e-70	271.9
NovPlant7__Nov_Plant_Bin7_scaffold_241	12	1145	10548	53.688	10.668	UniRef90_UPI000381C0FA	membrane protein	crenarchaeote_SCGC_AAA261-L14_	67	1.3e-153	549.3
NovPlant7__Nov_Plant_Bin7_scaffold_241	13	1145	10548	53.688	10.668	UniRef90_F4BUZ8	Shikimate dehydrogenase	Methanosaeta_concilii_(strain_ATCC_5969_/_DSM_3671_/_JCM_10134_/_NBRC_103675_/_OCM_69_/_GP-6)_	65.2	3.1e-98	364.8
NovPlant7__Nov_Plant_Bin7_scaffold_241	14	1145	10548	53.688	10.668	UniRef90_F4BUZ7	Prephenate dehydrogenase	Archaea_	78.9	1.4e-130	472.2
NovPlant7__Nov_Plant_Bin7_scaffold_241	15	1145	10548	53.688	10.668
NovPlant7__Nov_Plant_Bin7_scaffold_257	1	1105	9724	54.093	11.1635	UniRef90_F4BXV3	Phosphoglucomutase/phosphomannomutase	Methanosaeta_concilii_(strain_ATCC_5969_/_DSM_3671_/_JCM_10134_/_NBRC_103675_/_OCM_69_/_GP-6)_	71.3	7.4e-38	162.9
NovPlant7__Nov_Plant_Bin7_scaffold_257	2	1105	9724	54.093	11.1635	UniRef90_F4BXV2	Glycosyl transferase, family 2	Methanosaeta_concilii_(strain_ATCC_5969_/_DSM_3671_/_JCM_10134_/_NBRC_103675_/_OCM_69_/_GP-6)_	79.8	1.9e-101	375.2
NovPlant7__Nov_Plant_Bin7_scaffold_257	3	1105	9724	54.093	11.1635	UniRef90_F4BXV1	Conserved repeat domain protein	Methanosaeta_concilii_(strain_ATCC_5969_/_DSM_3671_/_JCM_10134_/_NBRC_103675_/_OCM_69_/_GP-6)_	65.7	0	1976.1
NovPlant7__Nov_Plant_Bin7_scaffold_257	4	1105	9724	54.093	11.1635	UniRef90_F4BXV0	Uncharacterized protein	Methanosaeta_concilii_(strain_ATCC_5969_/_DSM_3671_/_JCM_10134_/_NBRC_103675_/_OCM_69_/_GP-6)_	52.7	4.2e-165	587.8
NovPlant7__Nov_Plant_Bin7_scaffold_257	5	1105	9724	54.093	11.1635	UniRef90_F4BXU9	Uncharacterized protein	Methanosaeta_concilii_(strain_ATCC_5969_/_DSM_3671_/_JCM_10134_/_NBRC_103675_/_OCM_69_/_GP-6)_	83.4	4.3e-60	237.3
NovPlant7__Nov_Plant_Bin7_scaffold_257	6	1105	9724	54.093	11.1635	UniRef90_F4BXU8	Conserved domain protein	Methanosaeta_concilii_(strain_ATCC_5969_/_DSM_3671_/_JCM_10134_/_NBRC_103675_/_OCM_69_/_GP-6)_	61.8	2.5e-27	127.9
NovPlant7__Nov_Plant_Bin7_scaffold_257	7	1105	9724	54.093	11.1635	UniRef90_F4BXU7	Radical SAM domain protein	Methanosaeta_concilii_(strain_ATCC_5969_/_DSM_3671_/_JCM_10134_/_NBRC_103675_/_OCM_69_/_GP-6)_	84.9	5e-236	823.2
NovPlant7__Nov_Plant_Bin7_scaffold_264	1	1097	11470	54.281	9.38317	UniRef90_L0HBV0	Putative DNA-binding protein with PD1-like DNA-binding motif	Methanoregula_formicica_(strain_DSM_22288_/_NBRC_105244_/_SMSP)_	50.7	5.9e-40	170.2
NovPlant7__Nov_Plant_Bin7_scaffold_264	2	1097	11470	54.281	9.38317	UniRef90_F4BVY9	Uncharacterized protein	Methanosaeta_concilii_(strain_ATCC_5969_/_DSM_3671_/_JCM_10134_/_NBRC_103675_/_OCM_69_/_GP-6)_	51.3	6.8e-47	193.7
NovPlant7__Nov_Plant_Bin7_scaffold_264	3	1097	11470	54.281	9.38317	UniRef90_F4BVZ2	NADH dehydrogenase/NAD(P)H nitroreductase, putative	Methanosaeta_concilii_(strain_ATCC_5969_/_DSM_3671_/_JCM_10134_/_NBRC_103675_/_OCM_69_/_GP-6)_	71.6	5.3e-69	266.9
NovPlant7__Nov_Plant_Bin7_scaffold_264	4	1097	11470	54.281	9.38317	UniRef90_F4BVZ3	Methyl coenzyme M reductase system, component A2	Methanosaeta_concilii_(strain_ATCC_5969_/_DSM_3671_/_JCM_10134_/_NBRC_103675_/_OCM_69_/_GP-6)_	87.1	7.3e-266	922.5
NovPlant7__Nov_Plant_Bin7_scaffold_264	5	1097	11470	54.281	9.38317	UniRef90_F4BVZ4	UPF0288 protein MCON_0394	Methanosaeta_concilii_(strain_ATCC_5969_/_DSM_3671_/_JCM_10134_/_NBRC_103675_/_OCM_69_/_GP-6)_	74.4	1.5e-223	781.9
NovPlant7__Nov_Plant_Bin7_scaffold_264	6	1097	11470	54.281	9.38317	UniRef90_F4BVZ5	Putative methanogenesis marker protein 6	Methanosaeta_concilii_(strain_ATCC_5969_/_DSM_3671_/_JCM_10134_/_NBRC_103675_/_OCM_69_/_GP-6)_	76.5	5.6e-53	213.4
NovPlant7__Nov_Plant_Bin7_scaffold_264	7	1097	11470	54.281	9.38317	UniRef90_F4BVZ6	Putative methanogenesis marker protein 5	Methanosaeta_concilii_(strain_ATCC_5969_/_DSM_3671_/_JCM_10134_/_NBRC_103675_/_OCM_69_/_GP-6)_	82.1	1.1e-62	245.7
NovPlant7__Nov_Plant_Bin7_scaffold_264	8	1097	11470	54.281	9.38317	UniRef90_F4BVZ7	Putative methanogenesis marker protein 15	Methanosaeta_concilii_(strain_ATCC_5969_/_DSM_3671_/_JCM_10134_/_NBRC_103675_/_OCM_69_/_GP-6)_	90.2	7.1e-205	719.5
NovPlant7__Nov_Plant_Bin7_scaffold_264	9	1097	11470	54.281	9.38317	UniRef90_F4BVZ8	Putative methanogenesis marker protein 17	Methanosaeta_concilii_(strain_ATCC_5969_/_DSM_3671_/_JCM_10134_/_NBRC_103675_/_OCM_69_/_GP-6)_	82.1	1.5e-85	322
NovPlant7__Nov_Plant_Bin7_scaffold_264	10	1097	11470	54.281	9.38317	UniRef90_F4BVZ9	Putative methanogenesis marker protein 7	Methanosaeta_concilii_(strain_ATCC_5969_/_DSM_3671_/_JCM_10134_/_NBRC_103675_/_OCM_69_/_GP-6)_	84.7	1.2e-148	532.3
NovPlant7__Nov_Plant_Bin7_scaffold_264	11	1097	11470	54.281	9.38317	UniRef90_A0B6G0	Alkylhydroperoxidase like protein, AhpD family	Methanosaeta_thermophila_(strain_DSM_6194_/_PT)_	64.4	1.7e-50	205.3
NovPlant7__Nov_Plant_Bin7_scaffold_264	12	1097	11470	54.281	9.38317
NovPlant7__Nov_Plant_Bin7_scaffold_264	13	1097	11470	54.281	9.38317	UniRef90_F4BW04	Putative ribosomal RNA large subunit methyltransferase H	Methanosaeta_concilii_(strain_ATCC_5969_/_DSM_3671_/_JCM_10134_/_NBRC_103675_/_OCM_69_/_GP-6)_	64.1	5.7e-46	190.3
NovPlant7__Nov_Plant_Bin7_scaffold_264	14	1097	11470	54.281	9.38317	UniRef90_UPI00037D685C	hypothetical protein	Leptolyngbya_boryana_	50	7.1e-98	364
NovPlant7__Nov_Plant_Bin7_scaffold_264	15	1097	11470	54.281	9.38317
NovPlant7__Nov_Plant_Bin7_scaffold_271	1	1087	10051	57.348	10.5304	UniRef90_F4BWV6	Pyridoxamine 5'-phosphate oxidase-related, FMN-binding protein	Methanosaeta_concilii_(strain_ATCC_5969_/_DSM_3671_/_JCM_10134_/_NBRC_103675_/_OCM_69_/_GP-6)_	83.2	5.5e-61	240
NovPlant7__Nov_Plant_Bin7_scaffold_271	2	1087	10051	57.348	10.5304	UniRef90_F4BU92	Minichromosome maintenance protein MCM	Methanosaeta_concilii_(strain_ATCC_5969_/_DSM_3671_/_JCM_10134_/_NBRC_103675_/_OCM_69_/_GP-6)_	86	0	1199.5
NovPlant7__Nov_Plant_Bin7_scaffold_271	3	1087	10051	57.348	10.5304	UniRef90_F4BU91	Uncharacterized protein	Methanosaeta_concilii_(strain_ATCC_5969_/_DSM_3671_/_JCM_10134_/_NBRC_103675_/_OCM_69_/_GP-6)_	62.1	1.2e-26	125.6
NovPlant7__Nov_Plant_Bin7_scaffold_271	4	1087	10051	57.348	10.5304	UniRef90_F4BU90	NMD3 family protein	Methanosaeta_concilii_(strain_ATCC_5969_/_DSM_3671_/_JCM_10134_/_NBRC_103675_/_OCM_69_/_GP-6)_	69.9	3.5e-122	444.5
NovPlant7__Nov_Plant_Bin7_scaffold_271	5	1087	10051	57.348	10.5304	UniRef90_F4BU89	DNA primase DnaG	Methanosaeta_concilii_(strain_ATCC_5969_/_DSM_3671_/_JCM_10134_/_NBRC_103675_/_OCM_69_/_GP-6)_	90	5.8e-221	773.1
NovPlant7__Nov_Plant_Bin7_scaffold_271	6	1087	10051	57.348	10.5304	UniRef90_F4BU88	Uncharacterized protein	Methanosaeta_concilii_(strain_ATCC_5969_/_DSM_3671_/_JCM_10134_/_NBRC_103675_/_OCM_69_/_GP-6)_	86.3	7.1e-49	199.5
NovPlant7__Nov_Plant_Bin7_scaffold_271	7	1087	10051	57.348	10.5304	UniRef90_F4BU87	Probable tRNA pseudouridine synthase D	Methanosaeta_concilii_(strain_ATCC_5969_/_DSM_3671_/_JCM_10134_/_NBRC_103675_/_OCM_69_/_GP-6)_	68.2	3.6e-162	577.8
NovPlant7__Nov_Plant_Bin7_scaffold_271	8	1087	10051	57.348	10.5304	UniRef90_F4BU84	Putative methanogenesis marker protein 11	Methanosaeta_concilii_(strain_ATCC_5969_/_DSM_3671_/_JCM_10134_/_NBRC_103675_/_OCM_69_/_GP-6)_	82.4	5.3e-136	490.3
NovPlant7__Nov_Plant_Bin7_scaffold_271	9	1087	10051	57.348	10.5304	UniRef90_F4BU83	Uncharacterized protein	Methanosaeta_concilii_(strain_ATCC_5969_/_DSM_3671_/_JCM_10134_/_NBRC_103675_/_OCM_69_/_GP-6)_	65.1	7.2e-164	583.6
NovPlant7__Nov_Plant_Bin7_scaffold_334	1	893	8528	55.183	10.2786	UniRef90_F4BX69	Peptidase U32	Methanosaeta_concilii_(strain_ATCC_5969_/_DSM_3671_/_JCM_10134_/_NBRC_103675_/_OCM_69_/_GP-6)_	66	1.6e-199	702.2
NovPlant7__Nov_Plant_Bin7_scaffold_334	2	893	8528	55.183	10.2786	UniRef90_F4C0W1	Uncharacterized protein	Methanosaeta_concilii_(strain_ATCC_5969_/_DSM_3671_/_JCM_10134_/_NBRC_103675_/_OCM_69_/_GP-6)_	68.6	3.9e-73	280.8
NovPlant7__Nov_Plant_Bin7_scaffold_334	3	893	8528	55.183	10.2786	UniRef90_F4BWV5	Uncharacterized protein	Methanosaeta_concilii_(strain_ATCC_5969_/_DSM_3671_/_JCM_10134_/_NBRC_103675_/_OCM_69_/_GP-6)_	80.3	2.9e-128	464.5
NovPlant7__Nov_Plant_Bin7_scaffold_334	4	893	8528	55.183	10.2786
NovPlant7__Nov_Plant_Bin7_scaffold_334	5	893	8528	55.183	10.2786	UniRef90_F4C0R2	Preprotein translocase subunit SecG	Methanosaeta_concilii_(strain_ATCC_5969_/_DSM_3671_/_JCM_10134_/_NBRC_103675_/_OCM_69_/_GP-6)_	82.5	5.8e-20	102.4
NovPlant7__Nov_Plant_Bin7_scaffold_334	6	893	8528	55.183	10.2786	UniRef90_F4C0R1	Uncharacterized protein	Methanosaeta_concilii_(strain_ATCC_5969_/_DSM_3671_/_JCM_10134_/_NBRC_103675_/_OCM_69_/_GP-6)_	52.8	8.1e-198	696.8
NovPlant7__Nov_Plant_Bin7_scaffold_334	7	893	8528	55.183	10.2786	UniRef90_G7WPR0	Formate dehydrogenase, alpha subunit	Methanosaeta_harundinacea_(strain_6Ac)_	64.9	1.5e-247	862.1
NovPlant7__Nov_Plant_Bin7_scaffold_350	1	1678	16601	55.786	9.89362	UniRef90_F4BZ86	Chaperone protein DnaJ	Methanosaeta_concilii_(strain_ATCC_5969_/_DSM_3671_/_JCM_10134_/_NBRC_103675_/_OCM_69_/_GP-6)_	76	8.5e-128	463
NovPlant7__Nov_Plant_Bin7_scaffold_350	2	1678	16601	55.786	9.89362	UniRef90_F4BZ87	Chaperone protein DnaK	Methanosaeta_concilii_(strain_ATCC_5969_/_DSM_3671_/_JCM_10134_/_NBRC_103675_/_OCM_69_/_GP-6)_	89.7	0	1082.8
NovPlant7__Nov_Plant_Bin7_scaffold_350	3	1678	16601	55.786	9.89362	UniRef90_F4BZ88	Protein GrpE	Methanosaeta_concilii_(strain_ATCC_5969_/_DSM_3671_/_JCM_10134_/_NBRC_103675_/_OCM_69_/_GP-6)_	66.7	1.4e-50	205.7
NovPlant7__Nov_Plant_Bin7_scaffold_350	4	1678	16601	55.786	9.89362	UniRef90_F4BZ89	Thermosome beta subunit	Methanosaeta_concilii_(strain_ATCC_5969_/_DSM_3671_/_JCM_10134_/_NBRC_103675_/_OCM_69_/_GP-6)_	82.2	3.6e-252	877.1
NovPlant7__Nov_Plant_Bin7_scaffold_350	5	1678	16601	55.786	9.89362	UniRef90_F4BZ90	Phosphate ABC transporter, ATP-binding protein	Methanosaeta_concilii_(strain_ATCC_5969_/_DSM_3671_/_JCM_10134_/_NBRC_103675_/_OCM_69_/_GP-6)_	84.3	1.2e-120	439.1
NovPlant7__Nov_Plant_Bin7_scaffold_350	6	1678	16601	55.786	9.89362	UniRef90_F4BZ91	Phosphate-specific transport system accessory protein PhoU	Methanosaeta_concilii_(strain_ATCC_5969_/_DSM_3671_/_JCM_10134_/_NBRC_103675_/_OCM_69_/_GP-6)_	80.4	8.5e-96	356.3
NovPlant7__Nov_Plant_Bin7_scaffold_350	7	1678	16601	55.786	9.89362	UniRef90_F4BZ92	Phosphate regulatory protein-like protein	Methanosaeta_concilii_(strain_ATCC_5969_/_DSM_3671_/_JCM_10134_/_NBRC_103675_/_OCM_69_/_GP-6)_	75.7	2.2e-135	488.4
NovPlant7__Nov_Plant_Bin7_scaffold_350	8	1678	16601	55.786	9.89362	UniRef90_F4BTI3	Uncharacterized protein	Methanosaeta_concilii_(strain_ATCC_5969_/_DSM_3671_/_JCM_10134_/_NBRC_103675_/_OCM_69_/_GP-6)_	35.9	1.9e-14	85.5
NovPlant7__Nov_Plant_Bin7_scaffold_350	9	1678	16601	55.786	9.89362	UniRef90_F4BTI3	Uncharacterized protein	Methanosaeta_concilii_(strain_ATCC_5969_/_DSM_3671_/_JCM_10134_/_NBRC_103675_/_OCM_69_/_GP-6)_	39.2	4.1e-38	164.9
NovPlant7__Nov_Plant_Bin7_scaffold_350	10	1678	16601	55.786	9.89362	UniRef90_F4BTI4	UPF0434 protein MCON_1545	Methanosaeta_concilii_(strain_ATCC_5969_/_DSM_3671_/_JCM_10134_/_NBRC_103675_/_OCM_69_/_GP-6)_	83.3	5.9e-23	112.5
NovPlant7__Nov_Plant_Bin7_scaffold_350	11	1678	16601	55.786	9.89362	UniRef90_F4BTI5	Amidohydrolase 2, putative	Methanosaeta_concilii_(strain_ATCC_5969_/_DSM_3671_/_JCM_10134_/_NBRC_103675_/_OCM_69_/_GP-6)_	65.7	5e-98	364
NovPlant7__Nov_Plant_Bin7_scaffold_350	12	1678	16601	55.786	9.89362	UniRef90_F4BTI6	Type 2 DNA topoisomerase 6 subunit A	Methanosaeta_concilii_(strain_ATCC_5969_/_DSM_3671_/_JCM_10134_/_NBRC_103675_/_OCM_69_/_GP-6)_	87.4	3.6e-167	594
NovPlant7__Nov_Plant_Bin7_scaffold_350	13	1678	16601	55.786	9.89362	UniRef90_F4BTI7	Type 2 DNA topoisomerase 6 subunit B	Methanosaeta_concilii_(strain_ATCC_5969_/_DSM_3671_/_JCM_10134_/_NBRC_103675_/_OCM_69_/_GP-6)_	83.8	0	1026.9
NovPlant7__Nov_Plant_Bin7_scaffold_350	14	1678	16601	55.786	9.89362	UniRef90_F4BTI8	Transcriptional regulatory protein, AsnC family	Methanosaeta_concilii_(strain_ATCC_5969_/_DSM_3671_/_JCM_10134_/_NBRC_103675_/_OCM_69_/_GP-6)_	98.6	5.8e-30	136
NovPlant7__Nov_Plant_Bin7_scaffold_350	15	1678	16601	55.786	9.89362	UniRef90_F4BTI9	Uncharacterized protein	Methanosaeta_concilii_(strain_ATCC_5969_/_DSM_3671_/_JCM_10134_/_NBRC_103675_/_OCM_69_/_GP-6)_	64.1	2.6e-97	361.7
NovPlant7__Nov_Plant_Bin7_scaffold_350	16	1678	16601	55.786	9.89362	UniRef90_F4BTJ0	Single-stranded DNA-binding replication protein A	Methanosaeta_concilii_(strain_ATCC_5969_/_DSM_3671_/_JCM_10134_/_NBRC_103675_/_OCM_69_/_GP-6)_	78.5	2.9e-182	644.4
NovPlant7__Nov_Plant_Bin7_scaffold_350	17	1678	16601	55.786	9.89362	UniRef90_F4BTJ1	Putative snoRNA binding domain protein	Methanosaeta_concilii_(strain_ATCC_5969_/_DSM_3671_/_JCM_10134_/_NBRC_103675_/_OCM_69_/_GP-6)_	59.9	2e-84	318.9
NovPlant7__Nov_Plant_Bin7_scaffold_371	1	827	8161	54.466	9.88543	UniRef90_F4C021	Dihydroorotase	Methanosaeta_concilii_(strain_ATCC_5969_/_DSM_3671_/_JCM_10134_/_NBRC_103675_/_OCM_69_/_GP-6)_	74.7	1.5e-29	134.8
NovPlant7__Nov_Plant_Bin7_scaffold_371	2	827	8161	54.466	9.88543	UniRef90_F4C022	Uncharacterized protein	Methanosaeta_concilii_(strain_ATCC_5969_/_DSM_3671_/_JCM_10134_/_NBRC_103675_/_OCM_69_/_GP-6)_	77.5	1.3e-64	252.3
NovPlant7__Nov_Plant_Bin7_scaffold_371	3	827	8161	54.466	9.88543	UniRef90_F4C023	Uncharacterized protein	Methanosaeta_concilii_(strain_ATCC_5969_/_DSM_3671_/_JCM_10134_/_NBRC_103675_/_OCM_69_/_GP-6)_	68.5	1.9e-28	131.3
NovPlant7__Nov_Plant_Bin7_scaffold_371	4	827	8161	54.466	9.88543	UniRef90_F4C024	Membrane protein, putative	Methanosaeta_concilii_(strain_ATCC_5969_/_DSM_3671_/_JCM_10134_/_NBRC_103675_/_OCM_69_/_GP-6)_	46.9	3.5e-68	265
NovPlant7__Nov_Plant_Bin7_scaffold_371	5	827	8161	54.466	9.88543	UniRef90_F4C030	PUA domain protein	Methanosaeta_concilii_(strain_ATCC_5969_/_DSM_3671_/_JCM_10134_/_NBRC_103675_/_OCM_69_/_GP-6)_	84.3	9.1e-71	272.7
NovPlant7__Nov_Plant_Bin7_scaffold_371	6	827	8161	54.466	9.88543	UniRef90_F4C031	LSM domain protein	Methanosaeta_concilii_(strain_ATCC_5969_/_DSM_3671_/_JCM_10134_/_NBRC_103675_/_OCM_69_/_GP-6)_	97.2	6.4e-32	142.5
NovPlant7__Nov_Plant_Bin7_scaffold_371	7	827	8161	54.466	9.88543	UniRef90_F4C033	Amidophosphoribosyltransferase	Methanosaeta_concilii_(strain_ATCC_5969_/_DSM_3671_/_JCM_10134_/_NBRC_103675_/_OCM_69_/_GP-6)_	87.4	3e-239	833.9
NovPlant7__Nov_Plant_Bin7_scaffold_371	8	827	8161	54.466	9.88543	UniRef90_G7WMN7	Transporter, major facilitator family	Methanosaeta_harundinacea_(strain_6Ac)_	55.5	5.9e-133	480.7
NovPlant7__Nov_Plant_Bin7_scaffold_371	9	827	8161	54.466	9.88543	UniRef90_F4C035	Uncharacterized protein	Methanosaeta_concilii_(strain_ATCC_5969_/_DSM_3671_/_JCM_10134_/_NBRC_103675_/_OCM_69_/_GP-6)_	74.6	1.2e-77	295.8
NovPlant7__Nov_Plant_Bin7_scaffold_371	10	827	8161	54.466	9.88543	UniRef90_F4C036	Aspartate-semialdehyde dehydrogenase	Methanosaeta_concilii_(strain_ATCC_5969_/_DSM_3671_/_JCM_10134_/_NBRC_103675_/_OCM_69_/_GP-6)_	90.9	5.6e-179	633.3
NovPlant7__Nov_Plant_Bin7_scaffold_371	11	827	8161	54.466	9.88543	UniRef90_F4C037	Radical SAM domain protein	Methanosaeta_concilii_(strain_ATCC_5969_/_DSM_3671_/_JCM_10134_/_NBRC_103675_/_OCM_69_/_GP-6)_	72.1	1.3e-40	172.2
NovPlant7__Nov_Plant_Bin7_scaffold_414	1	889	8403	56.992	10.3225	UniRef90_I7M3P5	TPR Domain containing protein	Tetrahymena_thermophila_(strain_SB210)_	21.1	1.3e-05	57
NovPlant7__Nov_Plant_Bin7_scaffold_414	2	889	8403	56.992	10.3225	UniRef90_F4BWH9	Uncharacterized protein	Methanosaeta_concilii_(strain_ATCC_5969_/_DSM_3671_/_JCM_10134_/_NBRC_103675_/_OCM_69_/_GP-6)_	54.6	1.1e-33	149.1
NovPlant7__Nov_Plant_Bin7_scaffold_414	3	889	8403	56.992	10.3225	UniRef90_A0B985	Uncharacterized protein	Methanosaeta_thermophila_(strain_DSM_6194_/_PT)_	46.8	2e-15	88.2
NovPlant7__Nov_Plant_Bin7_scaffold_414	4	889	8403	56.992	10.3225	UniRef90_F4C0R6	Uncharacterized protein	Methanosaeta_concilii_(strain_ATCC_5969_/_DSM_3671_/_JCM_10134_/_NBRC_103675_/_OCM_69_/_GP-6)_	76.1	2.8e-80	304.7
NovPlant7__Nov_Plant_Bin7_scaffold_414	5	889	8403	56.992	10.3225	UniRef90_F4C0R7	AAA family ATPase, CDC48 subfamily	Methanosaeta_concilii_(strain_ATCC_5969_/_DSM_3671_/_JCM_10134_/_NBRC_103675_/_OCM_69_/_GP-6)_	84.2	0	1206
NovPlant7__Nov_Plant_Bin7_scaffold_414	6	889	8403	56.992	10.3225	UniRef90_F4C0R8	ATP-dependent protease, putative	Methanosaeta_concilii_(strain_ATCC_5969_/_DSM_3671_/_JCM_10134_/_NBRC_103675_/_OCM_69_/_GP-6)_	91.4	0	1143.3
NovPlant7__Nov_Plant_Bin7_scaffold_414	7	889	8403	56.992	10.3225	UniRef90_F4C0R9	TldD/PmbA family protein	Methanosaeta_concilii_(strain_ATCC_5969_/_DSM_3671_/_JCM_10134_/_NBRC_103675_/_OCM_69_/_GP-6)_	81.7	3.5e-205	720.7
NovPlant7__Nov_Plant_Bin7_scaffold_425	1	981	9623	53.622	9.95958	UniRef90_F4C0A2	Iron-sulfur protein	Methanosaeta_concilii_(strain_ATCC_5969_/_DSM_3671_/_JCM_10134_/_NBRC_103675_/_OCM_69_/_GP-6)_	77.7	2.9e-90	337.8
NovPlant7__Nov_Plant_Bin7_scaffold_425	2	981	9623	53.622	9.95958	UniRef90_F4BUQ3	Na+/solute symporter, putative	Methanosaeta_concilii_(strain_ATCC_5969_/_DSM_3671_/_JCM_10134_/_NBRC_103675_/_OCM_69_/_GP-6)_	69.9	0	1476.5
NovPlant7__Nov_Plant_Bin7_scaffold_425	3	981	9623	53.622	9.95958	UniRef90_F4BUQ2	Uncharacterized protein	Methanosaeta_concilii_(strain_ATCC_5969_/_DSM_3671_/_JCM_10134_/_NBRC_103675_/_OCM_69_/_GP-6)_	55.7	3.1e-15	87
NovPlant7__Nov_Plant_Bin7_scaffold_425	4	981	9623	53.622	9.95958	UniRef90_A0B732	KaiC	Methanosaeta_thermophila_(strain_DSM_6194_/_PT)_	45	1.5e-47	196.1
NovPlant7__Nov_Plant_Bin7_scaffold_425	5	981	9623	53.622	9.95958	UniRef90_F4BUQ1	Aspartate--tRNA ligase	Methanosaeta_concilii_(strain_ATCC_5969_/_DSM_3671_/_JCM_10134_/_NBRC_103675_/_OCM_69_/_GP-6)_	87.9	8.6e-214	749.2
NovPlant7__Nov_Plant_Bin7_scaffold_425	6	981	9623	53.622	9.95958
NovPlant7__Nov_Plant_Bin7_scaffold_425	7	981	9623	53.622	9.95958
NovPlant7__Nov_Plant_Bin7_scaffold_425	8	981	9623	53.622	9.95958	UniRef90_F4BUU3	Signal recognition particle 54 kDa protein	Methanosaeta_concilii_(strain_ATCC_5969_/_DSM_3671_/_JCM_10134_/_NBRC_103675_/_OCM_69_/_GP-6)_	89.9	1.4e-200	705.3
NovPlant7__Nov_Plant_Bin7_scaffold_427	1	1055	9030	55.714	11.4347	UniRef90_F4BXY6	Protein pelota homolog	Methanosaeta_concilii_(strain_ATCC_5969_/_DSM_3671_/_JCM_10134_/_NBRC_103675_/_OCM_69_/_GP-6)_	83.3	1.9e-152	545
NovPlant7__Nov_Plant_Bin7_scaffold_427	2	1055	9030	55.714	11.4347	UniRef90_F4BXY5	DNA topoisomerase 1	Methanosaeta_concilii_(strain_ATCC_5969_/_DSM_3671_/_JCM_10134_/_NBRC_103675_/_OCM_69_/_GP-6)_	81.1	0	1249.6
NovPlant7__Nov_Plant_Bin7_scaffold_427	3	1055	9030	55.714	11.4347	UniRef90_F4BXY4	Methyl-coenzyme M reductase, beta subunit	Methanosaeta_concilii_(strain_ATCC_5969_/_DSM_3671_/_JCM_10134_/_NBRC_103675_/_OCM_69_/_GP-6)_	94.9	4.3e-232	810.1
NovPlant7__Nov_Plant_Bin7_scaffold_427	4	1055	9030	55.714	11.4347	UniRef90_F4BXY3	Methyl-coenzyme M reductase operon protein D	Methanosaeta_concilii_(strain_ATCC_5969_/_DSM_3671_/_JCM_10134_/_NBRC_103675_/_OCM_69_/_GP-6)_	71.9	1.3e-46	192.2
NovPlant7__Nov_Plant_Bin7_scaffold_427	5	1055	9030	55.714	11.4347	UniRef90_F4BXY2	Methyl-coenzyme M reductase, gamma subunit	Methanosaeta_concilii_(strain_ATCC_5969_/_DSM_3671_/_JCM_10134_/_NBRC_103675_/_OCM_69_/_GP-6)_	93.7	3.8e-140	503.8
NovPlant7__Nov_Plant_Bin7_scaffold_427	6	1055	9030	55.714	11.4347	UniRef90_F4BXY1	Methyl-coenzyme M reductase, alpha subunit	cellular_organisms_	88.5	0	1024.2
NovPlant7__Nov_Plant_Bin7_scaffold_433	1	807	7719	55.396	10.228	UniRef90_A0B5F0	Protein Mthe_0124	Methanosaeta_thermophila_(strain_DSM_6194_/_PT)_	71.4	6.3e-08	62
NovPlant7__Nov_Plant_Bin7_scaffold_433	2	807	7719	55.396	10.228	UniRef90_F4BYQ1	Alanine dehydrogenase	Methanosaeta_concilii_(strain_ATCC_5969_/_DSM_3671_/_JCM_10134_/_NBRC_103675_/_OCM_69_/_GP-6)_	63.9	5.9e-115	420.6
NovPlant7__Nov_Plant_Bin7_scaffold_433	3	807	7719	55.396	10.228
NovPlant7__Nov_Plant_Bin7_scaffold_433	4	807	7719	55.396	10.228	UniRef90_F4BYQ2	Radical SAM domain protein	Methanosaeta_concilii_(strain_ATCC_5969_/_DSM_3671_/_JCM_10134_/_NBRC_103675_/_OCM_69_/_GP-6)_	87.7	2.8e-158	564.3
NovPlant7__Nov_Plant_Bin7_scaffold_433	5	807	7719	55.396	10.228	UniRef90_F4BYQ3	Signal recognition particle 19 kDa protein	Methanosaeta_concilii_(strain_ATCC_5969_/_DSM_3671_/_JCM_10134_/_NBRC_103675_/_OCM_69_/_GP-6)_	68.9	1.3e-33	148.7
NovPlant7__Nov_Plant_Bin7_scaffold_433	6	807	7719	55.396	10.228	UniRef90_G7WLN0	Uncharacterized protein	Methanosaeta_harundinacea_(strain_6Ac)_	71	8.6e-29	132.5
NovPlant7__Nov_Plant_Bin7_scaffold_433	7	807	7719	55.396	10.228	UniRef90_F4BYQ4	PHP domain protein	Methanosaeta_concilii_(strain_ATCC_5969_/_DSM_3671_/_JCM_10134_/_NBRC_103675_/_OCM_69_/_GP-6)_	82.9	1.9e-92	345.1
NovPlant7__Nov_Plant_Bin7_scaffold_433	8	807	7719	55.396	10.228	UniRef90_F4BYQ5	Uncharacterized protein	Methanosaeta_concilii_(strain_ATCC_5969_/_DSM_3671_/_JCM_10134_/_NBRC_103675_/_OCM_69_/_GP-6)_	71.4	1.1e-35	155.6
NovPlant7__Nov_Plant_Bin7_scaffold_433	9	807	7719	55.396	10.228	UniRef90_F4BYQ6	GTPase HflX	Methanosaeta_concilii_(strain_ATCC_5969_/_DSM_3671_/_JCM_10134_/_NBRC_103675_/_OCM_69_/_GP-6)_	73.9	5.1e-166	590.5
NovPlant7__Nov_Plant_Bin7_scaffold_433	10	807	7719	55.396	10.228	UniRef90_F4BYQ7	UPF0280 protein MCON_0915	Methanosaeta_concilii_(strain_ATCC_5969_/_DSM_3671_/_JCM_10134_/_NBRC_103675_/_OCM_69_/_GP-6)_	69	3.8e-89	334.3
NovPlant7__Nov_Plant_Bin7_scaffold_433	11	807	7719	55.396	10.228	UniRef90_F4BYM6	Radical SAM domain protein	Methanosaeta_concilii_(strain_ATCC_5969_/_DSM_3671_/_JCM_10134_/_NBRC_103675_/_OCM_69_/_GP-6)_	80.8	1.1e-177	629
NovPlant7__Nov_Plant_Bin7_scaffold_434	1	845	7713	54.103	10.7441	UniRef90_J1AP11	Peptidase U34 dipeptidase	Methanofollis_liminatans_DSM_4140_	52.3	6.2e-86	323.9
NovPlant7__Nov_Plant_Bin7_scaffold_434	2	845	7713	54.103	10.7441	UniRef90_F4BXF3	DNA-directed RNA polymerase subunit D	Methanosaeta_concilii_(strain_ATCC_5969_/_DSM_3671_/_JCM_10134_/_NBRC_103675_/_OCM_69_/_GP-6)_	78.4	3.3e-118	431
NovPlant7__Nov_Plant_Bin7_scaffold_434	3	845	7713	54.103	10.7441	UniRef90_F4BXF2	30S ribosomal protein S11	Methanosaeta_concilii_(strain_ATCC_5969_/_DSM_3671_/_JCM_10134_/_NBRC_103675_/_OCM_69_/_GP-6)_	95.3	2.5e-63	247.7
NovPlant7__Nov_Plant_Bin7_scaffold_434	4	845	7713	54.103	10.7441	UniRef90_F4BXF1	30S ribosomal protein S4	Methanosaeta_concilii_(strain_ATCC_5969_/_DSM_3671_/_JCM_10134_/_NBRC_103675_/_OCM_69_/_GP-6)_	89.9	1.3e-86	325.5
NovPlant7__Nov_Plant_Bin7_scaffold_434	5	845	7713	54.103	10.7441	UniRef90_F4BXF0	30S ribosomal protein S13	Methanosaeta_concilii_(strain_ATCC_5969_/_DSM_3671_/_JCM_10134_/_NBRC_103675_/_OCM_69_/_GP-6)_	85.2	2e-82	311.6
NovPlant7__Nov_Plant_Bin7_scaffold_434	6	845	7713	54.103	10.7441	UniRef90_F4BTM9	Methyltransferase, putative	Methanosaeta_concilii_(strain_ATCC_5969_/_DSM_3671_/_JCM_10134_/_NBRC_103675_/_OCM_69_/_GP-6)_	74.3	7.4e-113	413.3
NovPlant7__Nov_Plant_Bin7_scaffold_434	7	845	7713	54.103	10.7441	UniRef90_F4BUB1	Uncharacterized protein	Methanosaeta_concilii_(strain_ATCC_5969_/_DSM_3671_/_JCM_10134_/_NBRC_103675_/_OCM_69_/_GP-6)_	32.2	1.1e-36	160.6
NovPlant7__Nov_Plant_Bin7_scaffold_434	8	845	7713	54.103	10.7441	UniRef90_F4C0U6	Carboxymuconolactone decarboxylase family protein	Methanosaeta_concilii_(strain_ATCC_5969_/_DSM_3671_/_JCM_10134_/_NBRC_103675_/_OCM_69_/_GP-6)_	81.3	1.8e-43	181.4
NovPlant7__Nov_Plant_Bin7_scaffold_434	9	845	7713	54.103	10.7441	UniRef90_F4BVK5	UvrABC system protein C	Methanosaeta_concilii_(strain_ATCC_5969_/_DSM_3671_/_JCM_10134_/_NBRC_103675_/_OCM_69_/_GP-6)_	72.5	9e-210	736.1
NovPlant7__Nov_Plant_Bin7_scaffold_435	1	708	7708	54.554	8.9485	UniRef90_F4BZK1	Thiolase, putative	Methanosaeta_concilii_(strain_ATCC_5969_/_DSM_3671_/_JCM_10134_/_NBRC_103675_/_OCM_69_/_GP-6)_	89.2	3.8e-144	517.3
NovPlant7__Nov_Plant_Bin7_scaffold_435	2	708	7708	54.554	8.9485	UniRef90_F4BZK0	UPF0219 protein MCON_1081	Methanosaeta_concilii_(strain_ATCC_5969_/_DSM_3671_/_JCM_10134_/_NBRC_103675_/_OCM_69_/_GP-6)_	86.4	2.7e-173	614.4
NovPlant7__Nov_Plant_Bin7_scaffold_435	3	708	7708	54.554	8.9485	UniRef90_F4BZJ9	Uncharacterized protein	Methanosaeta_concilii_(strain_ATCC_5969_/_DSM_3671_/_JCM_10134_/_NBRC_103675_/_OCM_69_/_GP-6)_	84.5	1.7e-113	415.2
NovPlant7__Nov_Plant_Bin7_scaffold_435	4	708	7708	54.554	8.9485	UniRef90_F4BZJ8	Uncharacterized protein	Methanosaeta_concilii_(strain_ATCC_5969_/_DSM_3671_/_JCM_10134_/_NBRC_103675_/_OCM_69_/_GP-6)_	66.4	1e-38	165.6
NovPlant7__Nov_Plant_Bin7_scaffold_435	5	708	7708	54.554	8.9485	UniRef90_F4BZJ7	UPF0290 protein MCON_1076	Methanosaeta_concilii_(strain_ATCC_5969_/_DSM_3671_/_JCM_10134_/_NBRC_103675_/_OCM_69_/_GP-6)_	74.7	1.2e-74	285.8
NovPlant7__Nov_Plant_Bin7_scaffold_435	6	708	7708	54.554	8.9485	UniRef90_A0B8Y6	Tetrahydromethanopterin S-methyltransferase subunit E	Methanosaeta_thermophila_(strain_DSM_6194_/_PT)_	80.7	7.5e-143	513.1
NovPlant7__Nov_Plant_Bin7_scaffold_435	7	708	7708	54.554	8.9485	UniRef90_A0B8Y5	Tetrahydromethanopterin S-methyltransferase subunit D	Methanosaeta_thermophila_(strain_DSM_6194_/_PT)_	77.7	1.4e-102	379
NovPlant7__Nov_Plant_Bin7_scaffold_435	8	708	7708	54.554	8.9485	UniRef90_F4BZJ4	Tetrahydromethanopterin S-methyltransferase subunit C	Methanosaeta_concilii_(strain_ATCC_5969_/_DSM_3671_/_JCM_10134_/_NBRC_103675_/_OCM_69_/_GP-6)_	72.8	1.1e-108	399.4
NovPlant7__Nov_Plant_Bin7_scaffold_435	9	708	7708	54.554	8.9485	UniRef90_A0B8Y3	Tetrahydromethanopterin S-methyltransferase subunit B	Methanosaeta_thermophila_(strain_DSM_6194_/_PT)_	67.2	1.9e-38	164.9
NovPlant7__Nov_Plant_Bin7_scaffold_435	10	708	7708	54.554	8.9485	UniRef90_A0B8Y2	Tetrahydromethanopterin S-methyltransferase subunit A	Methanosaeta_thermophila_(strain_DSM_6194_/_PT)_	77.3	1.9e-98	365.2
NovPlant7__Nov_Plant_Bin7_scaffold_480	1	738	7393	53.537	9.77844	UniRef90_F4BU39	DNA polymerase D, small subunit DP1	Methanosaeta_concilii_(strain_ATCC_5969_/_DSM_3671_/_JCM_10134_/_NBRC_103675_/_OCM_69_/_GP-6)_	70.3	7.2e-204	716.5
NovPlant7__Nov_Plant_Bin7_scaffold_480	2	738	7393	53.537	9.77844	UniRef90_F4BU38	Signal sequence peptidase I	Methanosaeta_concilii_(strain_ATCC_5969_/_DSM_3671_/_JCM_10134_/_NBRC_103675_/_OCM_69_/_GP-6)_	76.4	1.8e-113	415.2
NovPlant7__Nov_Plant_Bin7_scaffold_480	3	738	7393	53.537	9.77844	UniRef90_F4BU37	Fibrillarin-like rRNA/tRNA 2'-O-methyltransferase	Methanosaeta_concilii_(strain_ATCC_5969_/_DSM_3671_/_JCM_10134_/_NBRC_103675_/_OCM_69_/_GP-6)_	67.5	1.8e-71	275.4
NovPlant7__Nov_Plant_Bin7_scaffold_480	4	738	7393	53.537	9.77844	UniRef90_F4BU36	Putative nickel-responsive regulator	Methanosaeta_concilii_(strain_ATCC_5969_/_DSM_3671_/_JCM_10134_/_NBRC_103675_/_OCM_69_/_GP-6)_	92.6	1.1e-64	252.3
NovPlant7__Nov_Plant_Bin7_scaffold_480	5	738	7393	53.537	9.77844	UniRef90_F4BU35	Uncharacterized protein	Methanosaeta_concilii_(strain_ATCC_5969_/_DSM_3671_/_JCM_10134_/_NBRC_103675_/_OCM_69_/_GP-6)_	60.8	6.6e-65	253.4
NovPlant7__Nov_Plant_Bin7_scaffold_480	6	738	7393	53.537	9.77844	UniRef90_F4BU34	Uncharacterized protein	Methanosaeta_concilii_(strain_ATCC_5969_/_DSM_3671_/_JCM_10134_/_NBRC_103675_/_OCM_69_/_GP-6)_	64.2	2e-18	97.8
NovPlant7__Nov_Plant_Bin7_scaffold_480	7	738	7393	53.537	9.77844	UniRef90_F4BX96	Tryptophan--tRNA ligase	Methanosaeta_concilii_(strain_ATCC_5969_/_DSM_3671_/_JCM_10134_/_NBRC_103675_/_OCM_69_/_GP-6)_	81.6	6.1e-210	736.5
NovPlant7__Nov_Plant_Bin7_scaffold_480	8	738	7393	53.537	9.77844	UniRef90_F4BX57	DNA-(Apurinic or apyrimidinic site) lyase, putative	Methanosaeta_concilii_(strain_ATCC_5969_/_DSM_3671_/_JCM_10134_/_NBRC_103675_/_OCM_69_/_GP-6)_	68.8	1.7e-80	305.4
NovPlant7__Nov_Plant_Bin7_scaffold_480	9	738	7393	53.537	9.77844	UniRef90_A5GES8	Isochorismatase hydrolase	Geobacter_uraniireducens_(strain_Rf4)_	59	4.1e-32	143.7
NovPlant7__Nov_Plant_Bin7_scaffold_491	1	841	7336	56.625	11.2399	UniRef90_F4BZQ2	Na+/solute symporter, putative	Methanosaeta_concilii_(strain_ATCC_5969_/_DSM_3671_/_JCM_10134_/_NBRC_103675_/_OCM_69_/_GP-6)_	80.3	5.9e-100	370.2
NovPlant7__Nov_Plant_Bin7_scaffold_491	2	841	7336	56.625	11.2399	UniRef90_F4BZQ3	Dihydroxy-acid dehydratase	Methanosaeta_concilii_(strain_ATCC_5969_/_DSM_3671_/_JCM_10134_/_NBRC_103675_/_OCM_69_/_GP-6)_	83.1	2e-263	914.4
NovPlant7__Nov_Plant_Bin7_scaffold_491	3	841	7336	56.625	11.2399	UniRef90_F4BZQ4	2'-5' RNA ligase	Methanosaeta_concilii_(strain_ATCC_5969_/_DSM_3671_/_JCM_10134_/_NBRC_103675_/_OCM_69_/_GP-6)_	66.9	1.7e-65	255.4
NovPlant7__Nov_Plant_Bin7_scaffold_491	4	841	7336	56.625	11.2399	UniRef90_F4BZQ5	CCA-adding enzyme	Methanosaeta_concilii_(strain_ATCC_5969_/_DSM_3671_/_JCM_10134_/_NBRC_103675_/_OCM_69_/_GP-6)_	67.4	5.9e-165	587
NovPlant7__Nov_Plant_Bin7_scaffold_491	5	841	7336	56.625	11.2399	UniRef90_F4BZQ6	Histone deacetylase family protein	Methanosaeta_concilii_(strain_ATCC_5969_/_DSM_3671_/_JCM_10134_/_NBRC_103675_/_OCM_69_/_GP-6)_	73.4	6.2e-146	523.5
NovPlant7__Nov_Plant_Bin7_scaffold_491	6	841	7336	56.625	11.2399	UniRef90_F4BZQ7	S-layer-related duplication domain protein	Methanosaeta_concilii_(strain_ATCC_5969_/_DSM_3671_/_JCM_10134_/_NBRC_103675_/_OCM_69_/_GP-6)_	74	1.3e-219	768.8
NovPlant7__Nov_Plant_Bin7_scaffold_493	1	1036	10235	57.079	9.86165	UniRef90_F4BTV2	Small multidrug export protein,putative	Methanosaeta_concilii_(strain_ATCC_5969_/_DSM_3671_/_JCM_10134_/_NBRC_103675_/_OCM_69_/_GP-6)_	75.2	8.5e-45	186
NovPlant7__Nov_Plant_Bin7_scaffold_493	2	1036	10235	57.079	9.86165	UniRef90_F4C0U1	Adenosylhomocysteinase	Methanosaeta_concilii_(strain_ATCC_5969_/_DSM_3671_/_JCM_10134_/_NBRC_103675_/_OCM_69_/_GP-6)_	89.4	6.8e-211	739.6
NovPlant7__Nov_Plant_Bin7_scaffold_493	3	1036	10235	57.079	9.86165	UniRef90_F4C0U0	Uncharacterized protein	Methanosaeta_concilii_(strain_ATCC_5969_/_DSM_3671_/_JCM_10134_/_NBRC_103675_/_OCM_69_/_GP-6)_	82.2	8e-176	622.9
NovPlant7__Nov_Plant_Bin7_scaffold_493	4	1036	10235	57.079	9.86165	UniRef90_F4C0T9	RNA methylase family UPF0020 protein	Methanosaeta_concilii_(strain_ATCC_5969_/_DSM_3671_/_JCM_10134_/_NBRC_103675_/_OCM_69_/_GP-6)_	71.4	1.2e-08	64.7
NovPlant7__Nov_Plant_Bin7_scaffold_493	5	1036	10235	57.079	9.86165	UniRef90_F4C0T9	RNA methylase family UPF0020 protein	Methanosaeta_concilii_(strain_ATCC_5969_/_DSM_3671_/_JCM_10134_/_NBRC_103675_/_OCM_69_/_GP-6)_	69.5	3.2e-97	361.3
NovPlant7__Nov_Plant_Bin7_scaffold_493	6	1036	10235	57.079	9.86165	UniRef90_F4BW88	Uncharacterized protein	Methanosaeta_concilii_(strain_ATCC_5969_/_DSM_3671_/_JCM_10134_/_NBRC_103675_/_OCM_69_/_GP-6)_	45.8	1.3e-24	119
NovPlant7__Nov_Plant_Bin7_scaffold_493	7	1036	10235	57.079	9.86165	UniRef90_F4BVH2	Putative cobalt transport protein CbiM	Methanosaeta_concilii_(strain_ATCC_5969_/_DSM_3671_/_JCM_10134_/_NBRC_103675_/_OCM_69_/_GP-6)_	75.9	1.3e-99	369
NovPlant7__Nov_Plant_Bin7_scaffold_493	8	1036	10235	57.079	9.86165	UniRef90_F4BVH3	Cobalt transport protein CbiN	Methanosaeta_concilii_(strain_ATCC_5969_/_DSM_3671_/_JCM_10134_/_NBRC_103675_/_OCM_69_/_GP-6)_	57.9	2.7e-29	134.4
NovPlant7__Nov_Plant_Bin7_scaffold_493	9	1036	10235	57.079	9.86165	UniRef90_F4BVH4	Cobalt ABC transporter, permease protein	Methanosaeta_concilii_(strain_ATCC_5969_/_DSM_3671_/_JCM_10134_/_NBRC_103675_/_OCM_69_/_GP-6)_	68.8	5.2e-92	344
NovPlant7__Nov_Plant_Bin7_scaffold_493	10	1036	10235	57.079	9.86165	UniRef90_F4BVH5	Cobalt import ATP-binding protein	Methanosaeta_concilii_(strain_ATCC_5969_/_DSM_3671_/_JCM_10134_/_NBRC_103675_/_OCM_69_/_GP-6)_	69	3e-144	518.1
NovPlant7__Nov_Plant_Bin7_scaffold_493	11	1036	10235	57.079	9.86165
NovPlant7__Nov_Plant_Bin7_scaffold_493	12	1036	10235	57.079	9.86165	UniRef90_F4BX82	Anaerobic ribonucleoside-triphosphate reductase	Methanosaeta_concilii_(strain_ATCC_5969_/_DSM_3671_/_JCM_10134_/_NBRC_103675_/_OCM_69_/_GP-6)_	92.3	0	1192.2
NovPlant7__Nov_Plant_Bin7_scaffold_497	1	864	7298	51.494	11.7364	UniRef90_F4BVB7	Glutamyl-tRNA(Gln) amidotransferase subunit A	Methanosaeta_concilii_(strain_ATCC_5969_/_DSM_3671_/_JCM_10134_/_NBRC_103675_/_OCM_69_/_GP-6)_	84.2	1.9e-112	411.8
NovPlant7__Nov_Plant_Bin7_scaffold_497	2	864	7298	51.494	11.7364	UniRef90_F4BVB6	Aspartyl/glutamyl-tRNA(Asn/Gln) amidotransferase subunit C	Methanosaeta_concilii_(strain_ATCC_5969_/_DSM_3671_/_JCM_10134_/_NBRC_103675_/_OCM_69_/_GP-6)_	83.9	6.5e-37	159.5
NovPlant7__Nov_Plant_Bin7_scaffold_497	3	864	7298	51.494	11.7364	UniRef90_F4BVB5	Uncharacterized protein	Methanosaeta_concilii_(strain_ATCC_5969_/_DSM_3671_/_JCM_10134_/_NBRC_103675_/_OCM_69_/_GP-6)_	71.8	3.8e-188	664.1
NovPlant7__Nov_Plant_Bin7_scaffold_497	4	864	7298	51.494	11.7364	UniRef90_F4BYW6	Cold shock DNA binding domain protein	Methanosaeta_concilii_(strain_ATCC_5969_/_DSM_3671_/_JCM_10134_/_NBRC_103675_/_OCM_69_/_GP-6)_	92.2	3.2e-27	126.7
NovPlant7__Nov_Plant_Bin7_scaffold_497	5	864	7298	51.494	11.7364	UniRef90_F4BYW5	Phosphoadenosine phosphosulfate reductase, putative	Methanosaeta_concilii_(strain_ATCC_5969_/_DSM_3671_/_JCM_10134_/_NBRC_103675_/_OCM_69_/_GP-6)_	63	9.4e-244	849.4
NovPlant7__Nov_Plant_Bin7_scaffold_497	6	864	7298	51.494	11.7364	UniRef90_F4BYW4	Uncharacterized protein	Methanosaeta_concilii_(strain_ATCC_5969_/_DSM_3671_/_JCM_10134_/_NBRC_103675_/_OCM_69_/_GP-6)_	42.4	1.5e-23	115.5
NovPlant7__Nov_Plant_Bin7_scaffold_497	7	864	7298	51.494	11.7364	UniRef90_F4BYW3	Uncharacterized protein	Methanosaeta_concilii_(strain_ATCC_5969_/_DSM_3671_/_JCM_10134_/_NBRC_103675_/_OCM_69_/_GP-6)_	48.6	1.4e-30	139
NovPlant7__Nov_Plant_Bin7_scaffold_497	8	864	7298	51.494	11.7364	UniRef90_F4BYW2	Putative arsenical pump-driving ATPase	Methanosaeta_concilii_(strain_ATCC_5969_/_DSM_3671_/_JCM_10134_/_NBRC_103675_/_OCM_69_/_GP-6)_	75.9	1.2e-129	469.2
NovPlant7__Nov_Plant_Bin7_scaffold_528	1	936	10903	54.123	8.41328	UniRef90_F4BT09	ABC transporter, ATP-binding protein	Methanosaeta_concilii_(strain_ATCC_5969_/_DSM_3671_/_JCM_10134_/_NBRC_103675_/_OCM_69_/_GP-6)_	75.3	5.8e-59	233.4
NovPlant7__Nov_Plant_Bin7_scaffold_528	2	936	10903	54.123	8.41328	UniRef90_UPI0003B7615B	hypothetical protein	Methylohalobius_crimeensis_	34.4	1.9e-56	226.5
NovPlant7__Nov_Plant_Bin7_scaffold_528	3	936	10903	54.123	8.41328	UniRef90_F4BUN2	Uncharacterized protein	Methanosaeta_concilii_(strain_ATCC_5969_/_DSM_3671_/_JCM_10134_/_NBRC_103675_/_OCM_69_/_GP-6)_	82.6	1e-37	162.2
NovPlant7__Nov_Plant_Bin7_scaffold_528	4	936	10903	54.123	8.41328	UniRef90_F4BUN5	Deoxyribodipyrimidine photo-lyase (DNA photolyase)(Photoreactivating enzyme)	Methanosaeta_concilii_(strain_ATCC_5969_/_DSM_3671_/_JCM_10134_/_NBRC_103675_/_OCM_69_/_GP-6)_	64.1	1e-172	612.8
NovPlant7__Nov_Plant_Bin7_scaffold_528	5	936	10903	54.123	8.41328	UniRef90_F4BUN7	Uncharacterized protein	Methanosaeta_concilii_(strain_ATCC_5969_/_DSM_3671_/_JCM_10134_/_NBRC_103675_/_OCM_69_/_GP-6)_	72.2	6.2e-146	523.5
NovPlant7__Nov_Plant_Bin7_scaffold_528	6	936	10903	54.123	8.41328	UniRef90_I3YEZ1	Cysteine protease	Thiocystis_violascens_(strain_ATCC_17096_/_DSM_198_/_6111)_	70.8	6.2e-200	703.4
NovPlant7__Nov_Plant_Bin7_scaffold_528	7	936	10903	54.123	8.41328	UniRef90_I4FXV2	Putative Genome sequencing data, contig C265	Microcystis_aeruginosa_	47.7	1.4e-19	102.1
NovPlant7__Nov_Plant_Bin7_scaffold_528	8	936	10903	54.123	8.41328	UniRef90_F4C0I3	Indole-3-glycerol phosphate synthase	Methanosaeta_concilii_(strain_ATCC_5969_/_DSM_3671_/_JCM_10134_/_NBRC_103675_/_OCM_69_/_GP-6)_	73.5	9.1e-81	306.6
NovPlant7__Nov_Plant_Bin7_scaffold_528	9	936	10903	54.123	8.41328	UniRef90_F4C0I2	Anthranilate synthase component II	Methanosaeta_concilii_(strain_ATCC_5969_/_DSM_3671_/_JCM_10134_/_NBRC_103675_/_OCM_69_/_GP-6)_	74.3	1e-79	302.8
NovPlant7__Nov_Plant_Bin7_scaffold_528	10	936	10903	54.123	8.41328	UniRef90_F4C0I1	Anthranilate synthase component I	Methanosaeta_concilii_(strain_ATCC_5969_/_DSM_3671_/_JCM_10134_/_NBRC_103675_/_OCM_69_/_GP-6)_	91.8	6.9e-123	446.4
NovPlant7__Nov_Plant_Bin7_scaffold_528	11	936	10903	54.123	8.41328	UniRef90_F4C0I0	N-(5'-phosphoribosyl)anthranilate isomerase	Methanosaeta_concilii_(strain_ATCC_5969_/_DSM_3671_/_JCM_10134_/_NBRC_103675_/_OCM_69_/_GP-6)_	67.6	1.9e-71	275.4
NovPlant7__Nov_Plant_Bin7_scaffold_528	12	936	10903	54.123	8.41328	UniRef90_A0B9D7	Anthranilate phosphoribosyltransferase	Methanosaeta_thermophila_(strain_DSM_6194_/_PT)_	64.3	5.7e-61	240.4
NovPlant7__Nov_Plant_Bin7_scaffold_532	1	787	7115	58.131	10.7916	UniRef90_F4C0P2	Uncharacterized protein	Methanosaeta_concilii_(strain_ATCC_5969_/_DSM_3671_/_JCM_10134_/_NBRC_103675_/_OCM_69_/_GP-6)_	68.4	3.9e-68	264.2
NovPlant7__Nov_Plant_Bin7_scaffold_532	2	787	7115	58.131	10.7916	UniRef90_F4C0P1	Proteasome subunit beta	Methanosaeta_concilii_(strain_ATCC_5969_/_DSM_3671_/_JCM_10134_/_NBRC_103675_/_OCM_69_/_GP-6)_	87.4	1.1e-97	362.5
NovPlant7__Nov_Plant_Bin7_scaffold_532	3	787	7115	58.131	10.7916	UniRef90_F4C0P0	RNA-metabolising metallo-beta-lactamase	Methanosaeta_concilii_(strain_ATCC_5969_/_DSM_3671_/_JCM_10134_/_NBRC_103675_/_OCM_69_/_GP-6)_	94.6	0	1223.4
NovPlant7__Nov_Plant_Bin7_scaffold_532	4	787	7115	58.131	10.7916	UniRef90_F4C0N9	Uncharacterized protein	Methanosaeta_concilii_(strain_ATCC_5969_/_DSM_3671_/_JCM_10134_/_NBRC_103675_/_OCM_69_/_GP-6)_	89	3.6e-81	307.4
NovPlant7__Nov_Plant_Bin7_scaffold_532	5	787	7115	58.131	10.7916	UniRef90_F4C0N8	Uncharacterized protein	Methanosaeta_concilii_(strain_ATCC_5969_/_DSM_3671_/_JCM_10134_/_NBRC_103675_/_OCM_69_/_GP-6)_	83.8	4e-116	424.1
NovPlant7__Nov_Plant_Bin7_scaffold_532	6	787	7115	58.131	10.7916	UniRef90_F4C0N7	Probable ATP-dependent helicase	Methanosaeta_concilii_(strain_ATCC_5969_/_DSM_3671_/_JCM_10134_/_NBRC_103675_/_OCM_69_/_GP-6)_	82.4	0	1310.8
NovPlant7__Nov_Plant_Bin7_scaffold_535	1	954	8224	47.823	11.4272
NovPlant7__Nov_Plant_Bin7_scaffold_535	2	954	8224	47.823	11.4272	UniRef90_G7WQY5	Uncharacterized protein	Methanosaeta_harundinacea_(strain_6Ac)_	49	5.4e-89	334.3
NovPlant7__Nov_Plant_Bin7_scaffold_535	3	954	8224	47.823	11.4272
NovPlant7__Nov_Plant_Bin7_scaffold_535	4	954	8224	47.823	11.4272	UniRef90_F4BVF3	Uncharacterized protein	Methanosaeta_concilii_(strain_ATCC_5969_/_DSM_3671_/_JCM_10134_/_NBRC_103675_/_OCM_69_/_GP-6)_	68	9.6e-134	483
NovPlant7__Nov_Plant_Bin7_scaffold_535	5	954	8224	47.823	11.4272	UniRef90_F4BW59	Uncharacterized protein	Methanosaeta_concilii_(strain_ATCC_5969_/_DSM_3671_/_JCM_10134_/_NBRC_103675_/_OCM_69_/_GP-6)_	46.3	3.3e-11	76.3
NovPlant7__Nov_Plant_Bin7_scaffold_535	6	954	8224	47.823	11.4272	UniRef90_F4BUE0	YihY family protein	Methanosaeta_concilii_(strain_ATCC_5969_/_DSM_3671_/_JCM_10134_/_NBRC_103675_/_OCM_69_/_GP-6)_	63.4	8e-114	416.8
NovPlant7__Nov_Plant_Bin7_scaffold_535	7	954	8224	47.823	11.4272	UniRef90_G7WLQ6	Uncharacterized protein	Methanosaeta_harundinacea_(strain_6Ac)_	54.5	2.2e-30	138.3
NovPlant7__Nov_Plant_Bin7_scaffold_535	8	954	8224	47.823	11.4272	UniRef90_G7WLQ5	Uncharacterized protein	Methanosaeta_harundinacea_(strain_6Ac)_	38.7	7.3e-31	140.6
NovPlant7__Nov_Plant_Bin7_scaffold_535	9	954	8224	47.823	11.4272	UniRef90_D2B3R3	Uncharacterized protein	Streptosporangium_roseum_(strain_ATCC_12428_/_DSM_43021_/_JCM_3005_/_NI_9100)_	44.1	1.6e-25	122.5
NovPlant7__Nov_Plant_Bin7_scaffold_535	10	954	8224	47.823	11.4272
NovPlant7__Nov_Plant_Bin7_scaffold_535	11	954	8224	47.823	11.4272
NovPlant7__Nov_Plant_Bin7_scaffold_545	1	1016	9740	55.647	10.2386	UniRef90_F4BYS1	Uncharacterized protein	Methanosaeta_concilii_(strain_ATCC_5969_/_DSM_3671_/_JCM_10134_/_NBRC_103675_/_OCM_69_/_GP-6)_	61.1	8.3e-42	176.4
NovPlant7__Nov_Plant_Bin7_scaffold_545	2	1016	9740	55.647	10.2386	UniRef90_F4BYS0	TPR-repeat protein	Methanosaeta_concilii_(strain_ATCC_5969_/_DSM_3671_/_JCM_10134_/_NBRC_103675_/_OCM_69_/_GP-6)_	43.2	2.9e-45	188.7
NovPlant7__Nov_Plant_Bin7_scaffold_545	3	1016	9740	55.647	10.2386	UniRef90_A0B695	Uncharacterized protein	Methanosaeta_thermophila_(strain_DSM_6194_/_PT)_	33	9.3e-40	170.6
NovPlant7__Nov_Plant_Bin7_scaffold_545	4	1016	9740	55.647	10.2386	UniRef90_F4C0E9	Uncharacterized protein	Methanosaeta_concilii_(strain_ATCC_5969_/_DSM_3671_/_JCM_10134_/_NBRC_103675_/_OCM_69_/_GP-6)_	44.9	2.7e-72	278.9
NovPlant7__Nov_Plant_Bin7_scaffold_545	5	1016	9740	55.647	10.2386	UniRef90_F4C0F0	Methionine--tRNA ligase	Methanosaeta_concilii_(strain_ATCC_5969_/_DSM_3671_/_JCM_10134_/_NBRC_103675_/_OCM_69_/_GP-6)_	78.6	0	1104.4
NovPlant7__Nov_Plant_Bin7_scaffold_545	6	1016	9740	55.647	10.2386	UniRef90_F4C0F1	ABC transporter, ATP-binding protein	Methanosaeta_concilii_(strain_ATCC_5969_/_DSM_3671_/_JCM_10134_/_NBRC_103675_/_OCM_69_/_GP-6)_	77.1	3.4e-62	244.2
NovPlant7__Nov_Plant_Bin7_scaffold_545	7	1016	9740	55.647	10.2386	UniRef90_F4C0F2	OB-fold nucleic acid binding domain protein	Methanosaeta_concilii_(strain_ATCC_5969_/_DSM_3671_/_JCM_10134_/_NBRC_103675_/_OCM_69_/_GP-6)_	73.5	2.1e-155	555.1
NovPlant7__Nov_Plant_Bin7_scaffold_545	8	1016	9740	55.647	10.2386	UniRef90_F4C0F3	DNA repair and recombination protein RadA	Methanosaeta_concilii_(strain_ATCC_5969_/_DSM_3671_/_JCM_10134_/_NBRC_103675_/_OCM_69_/_GP-6)_	89.2	1.4e-163	582
NovPlant7__Nov_Plant_Bin7_scaffold_556	1	1027	9714	56.99	10.329
NovPlant7__Nov_Plant_Bin7_scaffold_556	2	1027	9714	56.99	10.329	UniRef90_F4C0S0	Extracellular nuclease, putative	Methanosaeta_concilii_(strain_ATCC_5969_/_DSM_3671_/_JCM_10134_/_NBRC_103675_/_OCM_69_/_GP-6)_	50	9.3e-47	193.4
NovPlant7__Nov_Plant_Bin7_scaffold_556	3	1027	9714	56.99	10.329	UniRef90_F4C0S1	Uncharacterized protein	Methanosaeta_concilii_(strain_ATCC_5969_/_DSM_3671_/_JCM_10134_/_NBRC_103675_/_OCM_69_/_GP-6)_	54.1	4.6e-30	137.1
NovPlant7__Nov_Plant_Bin7_scaffold_556	4	1027	9714	56.99	10.329	UniRef90_F4BX20	Nascent polypeptide-associated complex protein	Methanosaeta_concilii_(strain_ATCC_5969_/_DSM_3671_/_JCM_10134_/_NBRC_103675_/_OCM_69_/_GP-6)_	74.8	4.5e-44	183.7
NovPlant7__Nov_Plant_Bin7_scaffold_556	5	1027	9714	56.99	10.329	UniRef90_F4BX19	Metal-dependent phosphohydrolase	Methanosaeta_concilii_(strain_ATCC_5969_/_DSM_3671_/_JCM_10134_/_NBRC_103675_/_OCM_69_/_GP-6)_	74.1	5.3e-246	856.7
NovPlant7__Nov_Plant_Bin7_scaffold_556	6	1027	9714	56.99	10.329	UniRef90_F4BX18	Uncharacterized protein	Methanosaeta_concilii_(strain_ATCC_5969_/_DSM_3671_/_JCM_10134_/_NBRC_103675_/_OCM_69_/_GP-6)_	43.9	6.9e-21	107.1
NovPlant7__Nov_Plant_Bin7_scaffold_556	7	1027	9714	56.99	10.329	UniRef90_F4BX17	Glycerophosphoryl diester phosphodiesterase	Methanosaeta_concilii_(strain_ATCC_5969_/_DSM_3671_/_JCM_10134_/_NBRC_103675_/_OCM_69_/_GP-6)_	68	5.3e-115	420.6
NovPlant7__Nov_Plant_Bin7_scaffold_556	8	1027	9714	56.99	10.329	UniRef90_F4BX16	O-phospho-L-seryl-tRNA:Cys-tRNA synthase	Methanosaeta_concilii_(strain_ATCC_5969_/_DSM_3671_/_JCM_10134_/_NBRC_103675_/_OCM_69_/_GP-6)_	79.6	6.3e-128	463.4
NovPlant7__Nov_Plant_Bin7_scaffold_556	9	1027	9714	56.99	10.329	UniRef90_F4BX16	O-phospho-L-seryl-tRNA:Cys-tRNA synthase	Methanosaeta_concilii_(strain_ATCC_5969_/_DSM_3671_/_JCM_10134_/_NBRC_103675_/_OCM_69_/_GP-6)_	71	5.4e-20	102.8
NovPlant7__Nov_Plant_Bin7_scaffold_556	10	1027	9714	56.99	10.329	UniRef90_F4BX15	Uncharacterized protein	Methanosaeta_concilii_(strain_ATCC_5969_/_DSM_3671_/_JCM_10134_/_NBRC_103675_/_OCM_69_/_GP-6)_	48.1	9.1e-43	180.3
NovPlant7__Nov_Plant_Bin7_scaffold_556	11	1027	9714	56.99	10.329	UniRef90_F4BX14	Uncharacterized protein	Methanosaeta_concilii_(strain_ATCC_5969_/_DSM_3671_/_JCM_10134_/_NBRC_103675_/_OCM_69_/_GP-6)_	45.8	2.2e-51	208.8
NovPlant7__Nov_Plant_Bin7_scaffold_556	12	1027	9714	56.99	10.329	UniRef90_F4BZZ3	tRNA (pseudouridine(54)-N(1))-methyltransferase	Methanosaeta_concilii_(strain_ATCC_5969_/_DSM_3671_/_JCM_10134_/_NBRC_103675_/_OCM_69_/_GP-6)_	82.1	2.9e-28	130.6
NovPlant7__Nov_Plant_Bin7_scaffold_556	13	1027	9714	56.99	10.329	UniRef90_F4BZZ3	tRNA (pseudouridine(54)-N(1))-methyltransferase	Methanosaeta_concilii_(strain_ATCC_5969_/_DSM_3671_/_JCM_10134_/_NBRC_103675_/_OCM_69_/_GP-6)_	56.8	6.1e-17	92.8
NovPlant7__Nov_Plant_Bin7_scaffold_556	14	1027	9714	56.99	10.329	UniRef90_F4BZZ4	Conserved domain protein	Methanosaeta_concilii_(strain_ATCC_5969_/_DSM_3671_/_JCM_10134_/_NBRC_103675_/_OCM_69_/_GP-6)_	67.9	1.5e-24	118.2
NovPlant7__Nov_Plant_Bin7_scaffold_556	15	1027	9714	56.99	10.329
NovPlant7__Nov_Plant_Bin7_scaffold_559	1	928	7922	57.435	11.3367	UniRef90_F4BU78	Phosphoribosylformylglycinamidine cyclo-ligase	Methanosaeta_concilii_(strain_ATCC_5969_/_DSM_3671_/_JCM_10134_/_NBRC_103675_/_OCM_69_/_GP-6)_	88.5	1.3e-113	415.6
NovPlant7__Nov_Plant_Bin7_scaffold_559	2	928	7922	57.435	11.3367	UniRef90_F4BU77	Aspartokinase	Methanosaeta_concilii_(strain_ATCC_5969_/_DSM_3671_/_JCM_10134_/_NBRC_103675_/_OCM_69_/_GP-6)_	86.1	1.1e-211	742.3
NovPlant7__Nov_Plant_Bin7_scaffold_559	3	928	7922	57.435	11.3367	UniRef90_F4BU76	Elongation factor 2	Methanosaeta_concilii_(strain_ATCC_5969_/_DSM_3671_/_JCM_10134_/_NBRC_103675_/_OCM_69_/_GP-6)_	93.4	0	1360.5
NovPlant7__Nov_Plant_Bin7_scaffold_559	4	928	7922	57.435	11.3367	UniRef90_F4BU75	Elongation factor 1-alpha	Methanosaeta_concilii_(strain_ATCC_5969_/_DSM_3671_/_JCM_10134_/_NBRC_103675_/_OCM_69_/_GP-6)_	96.5	2.3e-238	830.9
NovPlant7__Nov_Plant_Bin7_scaffold_559	5	928	7922	57.435	11.3367	UniRef90_A0B7D7	30S ribosomal protein S10	Methanosaeta_	92.2	4e-48	196.8
NovPlant7__Nov_Plant_Bin7_scaffold_559	6	928	7922	57.435	11.3367	UniRef90_F4BU42	Phosphomethylpyrimidine synthase	Methanosaeta_concilii_(strain_ATCC_5969_/_DSM_3671_/_JCM_10134_/_NBRC_103675_/_OCM_69_/_GP-6)_	74.2	1.3e-171	609
NovPlant7__Nov_Plant_Bin7_scaffold_559	7	928	7922	57.435	11.3367	UniRef90_F4BU43	Metallo-beta-lactamase domain protein	Methanosaeta_concilii_(strain_ATCC_5969_/_DSM_3671_/_JCM_10134_/_NBRC_103675_/_OCM_69_/_GP-6)_	87	6.4e-19	99.8
NovPlant7__Nov_Plant_Bin7_scaffold_562	1	808	7965	53.434	9.97024	UniRef90_D1JD18	Hypothetical membrane protein, containing TPR repeats	uncultured_archaeon_	41.6	1.4e-29	136
NovPlant7__Nov_Plant_Bin7_scaffold_562	2	808	7965	53.434	9.97024	UniRef90_G7WMV0	Aldo/keto reductase	Methanosaeta_harundinacea_(strain_6Ac)_	65.1	2.5e-100	371.7
NovPlant7__Nov_Plant_Bin7_scaffold_562	3	808	7965	53.434	9.97024
NovPlant7__Nov_Plant_Bin7_scaffold_562	4	808	7965	53.434	9.97024	UniRef90_F4BYW0	Universal stress protein	Methanosaeta_concilii_(strain_ATCC_5969_/_DSM_3671_/_JCM_10134_/_NBRC_103675_/_OCM_69_/_GP-6)_	54.8	3.4e-90	338.2
NovPlant7__Nov_Plant_Bin7_scaffold_562	5	808	7965	53.434	9.97024	UniRef90_F4BYS2	Peptidase C1A, papain, putative	Methanosaeta_concilii_(strain_ATCC_5969_/_DSM_3671_/_JCM_10134_/_NBRC_103675_/_OCM_69_/_GP-6)_	36.5	6.9e-57	228
NovPlant7__Nov_Plant_Bin7_scaffold_562	6	808	7965	53.434	9.97024	UniRef90_F4BVD8	Cation transporting P-type ATPase	Methanosaeta_concilii_(strain_ATCC_5969_/_DSM_3671_/_JCM_10134_/_NBRC_103675_/_OCM_69_/_GP-6)_	84.4	0	1423.7
NovPlant7__Nov_Plant_Bin7_scaffold_562	7	808	7965	53.434	9.97024	UniRef90_A0B7P4	Magnesium-translocating P-type ATPase	Methanosaeta_thermophila_(strain_DSM_6194_/_PT)_	68.9	1.6e-134	485.7
NovPlant7__Nov_Plant_Bin7_scaffold_577	1	759	8179	53.711	9.02714	UniRef90_L0KY53	Putative membrane protein	Methanomethylovorans_hollandica_(strain_DSM_15978_/_NBRC_107637_/_DMS1)_	37.3	3e-20	104.8
NovPlant7__Nov_Plant_Bin7_scaffold_577	2	759	8179	53.711	9.02714	UniRef90_F4C0B2	Radical SAM domain protein	Methanosaeta_concilii_(strain_ATCC_5969_/_DSM_3671_/_JCM_10134_/_NBRC_103675_/_OCM_69_/_GP-6)_	81.1	1.9e-135	488.4
NovPlant7__Nov_Plant_Bin7_scaffold_577	3	759	8179	53.711	9.02714	UniRef90_F4C0B2	Radical SAM domain protein	Methanosaeta_concilii_(strain_ATCC_5969_/_DSM_3671_/_JCM_10134_/_NBRC_103675_/_OCM_69_/_GP-6)_	58.2	4.8e-08	62.8
NovPlant7__Nov_Plant_Bin7_scaffold_577	4	759	8179	53.711	9.02714	UniRef90_F4C0B3	Polyprenyl synthetase	Methanosaeta_concilii_(strain_ATCC_5969_/_DSM_3671_/_JCM_10134_/_NBRC_103675_/_OCM_69_/_GP-6)_	69.8	1.3e-112	412.5
NovPlant7__Nov_Plant_Bin7_scaffold_577	5	759	8179	53.711	9.02714	UniRef90_F4BYQ9	2-phospho-L-lactate guanylyltransferase	Methanosaeta_concilii_(strain_ATCC_5969_/_DSM_3671_/_JCM_10134_/_NBRC_103675_/_OCM_69_/_GP-6)_	57.1	4.3e-61	241.1
NovPlant7__Nov_Plant_Bin7_scaffold_577	6	759	8179	53.711	9.02714	UniRef90_F4BYR0	F420-0:gamma-glutamyl ligase	Methanosaeta_concilii_(strain_ATCC_5969_/_DSM_3671_/_JCM_10134_/_NBRC_103675_/_OCM_69_/_GP-6)_	67.2	1.5e-88	332.4
NovPlant7__Nov_Plant_Bin7_scaffold_577	7	759	8179	53.711	9.02714	UniRef90_F4BYR1	Uncharacterized protein	Methanosaeta_concilii_(strain_ATCC_5969_/_DSM_3671_/_JCM_10134_/_NBRC_103675_/_OCM_69_/_GP-6)_	66.7	4.1e-21	106.7
NovPlant7__Nov_Plant_Bin7_scaffold_577	8	759	8179	53.711	9.02714	UniRef90_F4BYR2	Translation initiation factor 2 subunit beta	Methanosaeta_concilii_(strain_ATCC_5969_/_DSM_3671_/_JCM_10134_/_NBRC_103675_/_OCM_69_/_GP-6)_	95.7	7.6e-110	402.9
NovPlant7__Nov_Plant_Bin7_scaffold_577	9	759	8179	53.711	9.02714	UniRef90_F4BYR3	50S ribosomal protein L10e	Methanosaeta_concilii_(strain_ATCC_5969_/_DSM_3671_/_JCM_10134_/_NBRC_103675_/_OCM_69_/_GP-6)_	90.6	2.6e-84	317.8
NovPlant7__Nov_Plant_Bin7_scaffold_577	10	759	8179	53.711	9.02714	UniRef90_F4BYR4	Glutamyl-tRNA(Gln) amidotransferase subunit D	Methanosaeta_concilii_(strain_ATCC_5969_/_DSM_3671_/_JCM_10134_/_NBRC_103675_/_OCM_69_/_GP-6)_	79.2	1.1e-184	652.5
NovPlant7__Nov_Plant_Bin7_scaffold_577	11	759	8179	53.711	9.02714	UniRef90_F4BYR7	Non-canonical purine NTP pyrophosphatase	Methanosaeta_concilii_(strain_ATCC_5969_/_DSM_3671_/_JCM_10134_/_NBRC_103675_/_OCM_69_/_GP-6)_	74.6	2.7e-68	264.6
NovPlant7__Nov_Plant_Bin7_scaffold_594	1	842	7761	54.323	10.5271	UniRef90_F4BSW7	Multi-sensor hybrid histidine kinase	Methanosaeta_concilii_(strain_ATCC_5969_/_DSM_3671_/_JCM_10134_/_NBRC_103675_/_OCM_69_/_GP-6)_	65.9	1.8e-81	308.9
NovPlant7__Nov_Plant_Bin7_scaffold_594	2	842	7761	54.323	10.5271	UniRef90_F4BYM4	Chromosome partition protein Smc	Methanosaeta_concilii_(strain_ATCC_5969_/_DSM_3671_/_JCM_10134_/_NBRC_103675_/_OCM_69_/_GP-6)_	69.7	0	1575.8
NovPlant7__Nov_Plant_Bin7_scaffold_594	3	842	7761	54.323	10.5271	UniRef90_F4BYM3	Chromosome segregation and condensation protein ScpA	Methanosaeta_concilii_(strain_ATCC_5969_/_DSM_3671_/_JCM_10134_/_NBRC_103675_/_OCM_69_/_GP-6)_	72.5	3.9e-86	324.3
NovPlant7__Nov_Plant_Bin7_scaffold_594	4	842	7761	54.323	10.5271
NovPlant7__Nov_Plant_Bin7_scaffold_594	5	842	7761	54.323	10.5271	UniRef90_F4BWH7	Uncharacterized protein	Methanosaeta_concilii_(strain_ATCC_5969_/_DSM_3671_/_JCM_10134_/_NBRC_103675_/_OCM_69_/_GP-6)_	74.5	5.4e-57	226.9
NovPlant7__Nov_Plant_Bin7_scaffold_594	6	842	7761	54.323	10.5271	UniRef90_F4BWH8	TPR-repeat protein	Methanosaeta_concilii_(strain_ATCC_5969_/_DSM_3671_/_JCM_10134_/_NBRC_103675_/_OCM_69_/_GP-6)_	54.9	7.2e-07	58.9
NovPlant7__Nov_Plant_Bin7_scaffold_600	1	744	7055	52.941	10.3552	UniRef90_F4BTC7	Uncharacterized protein	Methanosaeta_concilii_(strain_ATCC_5969_/_DSM_3671_/_JCM_10134_/_NBRC_103675_/_OCM_69_/_GP-6)_	42.9	3.1e-36	158.3
NovPlant7__Nov_Plant_Bin7_scaffold_600	2	744	7055	52.941	10.3552	UniRef90_A9BEV8	Uncharacterized protein	Petrotoga_mobilis_(strain_DSM_10674_/_SJ95)_	27.5	1.7e-13	83.2
NovPlant7__Nov_Plant_Bin7_scaffold_600	3	744	7055	52.941	10.3552	UniRef90_F4BTC8	2-amino-3,7-dideoxy-D-threo-hept-6-ulosonate synthase	Methanosaeta_concilii_(strain_ATCC_5969_/_DSM_3671_/_JCM_10134_/_NBRC_103675_/_OCM_69_/_GP-6)_	86.7	3.1e-132	477.6
NovPlant7__Nov_Plant_Bin7_scaffold_600	4	744	7055	52.941	10.3552	UniRef90_F4BTC9	TPR-repeat protein	Methanosaeta_concilii_(strain_ATCC_5969_/_DSM_3671_/_JCM_10134_/_NBRC_103675_/_OCM_69_/_GP-6)_	52.5	1.8e-65	255.8
NovPlant7__Nov_Plant_Bin7_scaffold_600	5	744	7055	52.941	10.3552	UniRef90_F4BUM8	Ribose-1,5-bisphosphate isomerase, e2b2 family	Methanosaeta_concilii_(strain_ATCC_5969_/_DSM_3671_/_JCM_10134_/_NBRC_103675_/_OCM_69_/_GP-6)_	80.4	1.7e-134	485.3
NovPlant7__Nov_Plant_Bin7_scaffold_600	6	744	7055	52.941	10.3552	UniRef90_F4BYX9	Uncharacterized deoxyribonuclease	Methanosaeta_concilii_(strain_ATCC_5969_/_DSM_3671_/_JCM_10134_/_NBRC_103675_/_OCM_69_/_GP-6)_	73.5	3.8e-94	350.9
NovPlant7__Nov_Plant_Bin7_scaffold_600	7	744	7055	52.941	10.3552	UniRef90_A0B8Q4	Uncharacterized protein	Methanosaeta_	90.7	6e-78	296.6
NovPlant7__Nov_Plant_Bin7_scaffold_600	8	744	7055	52.941	10.3552	UniRef90_F4BYX7	Rhomboid family protein	Methanosaeta_concilii_(strain_ATCC_5969_/_DSM_3671_/_JCM_10134_/_NBRC_103675_/_OCM_69_/_GP-6)_	66.8	7.1e-68	263.5
NovPlant7__Nov_Plant_Bin7_scaffold_600	9	744	7055	52.941	10.3552
NovPlant7__Nov_Plant_Bin7_scaffold_630	1	691	6589	54.363	10.3054	UniRef90_F7YZE0	Restriction endonuclease	Bacillus_coagulans_	70.4	3.6e-53	214.2
NovPlant7__Nov_Plant_Bin7_scaffold_630	2	691	6589	54.363	10.3054	UniRef90_A0B948	Nitroreductase	Methanosaeta_thermophila_(strain_DSM_6194_/_PT)_	62.9	2.9e-59	234.6
NovPlant7__Nov_Plant_Bin7_scaffold_630	3	691	6589	54.363	10.3054	UniRef90_A0B8A5	Uncharacterized protein	Methanosaeta_thermophila_(strain_DSM_6194_/_PT)_	52.5	2.3e-53	215.3
NovPlant7__Nov_Plant_Bin7_scaffold_630	4	691	6589	54.363	10.3054	UniRef90_G7WNS2	ABC transporter, permease protein	Methanosaeta_harundinacea_(strain_6Ac)_	72.8	0	1129.8
NovPlant7__Nov_Plant_Bin7_scaffold_630	5	691	6589	54.363	10.3054	UniRef90_F4BZ98	F420-dependent methylenetetrahydromethanopterin dehydrogenase	Methanosaeta_concilii_(strain_ATCC_5969_/_DSM_3671_/_JCM_10134_/_NBRC_103675_/_OCM_69_/_GP-6)_	83.2	1.7e-125	455.3
NovPlant7__Nov_Plant_Bin7_scaffold_630	6	691	6589	54.363	10.3054	UniRef90_F4BU45	Histidinol-phosphate aminotransferase	Methanosaeta_concilii_(strain_ATCC_5969_/_DSM_3671_/_JCM_10134_/_NBRC_103675_/_OCM_69_/_GP-6)_	45	6.2e-19	100.1
NovPlant7__Nov_Plant_Bin7_scaffold_640	1	1186	11621	52.749	10.0536
NovPlant7__Nov_Plant_Bin7_scaffold_640	2	1186	11621	52.749	10.0536	UniRef90_J0S7J9	Uncharacterized protein	Methanofollis_liminatans_DSM_4140_	50.8	1.3e-27	129
NovPlant7__Nov_Plant_Bin7_scaffold_640	3	1186	11621	52.749	10.0536	UniRef90_F4BWG3	Exodeoxyribonuclease III	Methanosaeta_concilii_(strain_ATCC_5969_/_DSM_3671_/_JCM_10134_/_NBRC_103675_/_OCM_69_/_GP-6)_	69.9	1.3e-70	272.3
NovPlant7__Nov_Plant_Bin7_scaffold_640	4	1186	11621	52.749	10.0536	UniRef90_G7WM59	Cna B domain protein	Methanosaeta_harundinacea_(strain_6Ac)_	36.1	1e-72	281.6
NovPlant7__Nov_Plant_Bin7_scaffold_640	5	1186	11621	52.749	10.0536	UniRef90_F4BU01	Radical SAM domain protein	Methanosaeta_concilii_(strain_ATCC_5969_/_DSM_3671_/_JCM_10134_/_NBRC_103675_/_OCM_69_/_GP-6)_	63.6	1.4e-61	242.7
NovPlant7__Nov_Plant_Bin7_scaffold_640	6	1186	11621	52.749	10.0536	UniRef90_F4BVZ1	Flavoredoxin	Methanosaeta_concilii_(strain_ATCC_5969_/_DSM_3671_/_JCM_10134_/_NBRC_103675_/_OCM_69_/_GP-6)_	73	4.4e-60	237.3
NovPlant7__Nov_Plant_Bin7_scaffold_640	7	1186	11621	52.749	10.0536	UniRef90_F4BYS2	Peptidase C1A, papain, putative	Methanosaeta_concilii_(strain_ATCC_5969_/_DSM_3671_/_JCM_10134_/_NBRC_103675_/_OCM_69_/_GP-6)_	35.6	5.7e-63	248.1
NovPlant7__Nov_Plant_Bin7_scaffold_640	8	1186	11621	52.749	10.0536	UniRef90_F4BUB2	Uncharacterized protein	Methanosaeta_concilii_(strain_ATCC_5969_/_DSM_3671_/_JCM_10134_/_NBRC_103675_/_OCM_69_/_GP-6)_	60.1	1.9e-139	502.3
NovPlant7__Nov_Plant_Bin7_scaffold_640	9	1186	11621	52.749	10.0536	UniRef90_F4C0E0	Uncharacterized protein	Methanosaeta_concilii_(strain_ATCC_5969_/_DSM_3671_/_JCM_10134_/_NBRC_103675_/_OCM_69_/_GP-6)_	62.6	4.1e-65	254.2
NovPlant7__Nov_Plant_Bin7_scaffold_640	10	1186	11621	52.749	10.0536	UniRef90_F4C0E1	GTP-binding protein	Methanosaeta_concilii_(strain_ATCC_5969_/_DSM_3671_/_JCM_10134_/_NBRC_103675_/_OCM_69_/_GP-6)_	78.2	4.3e-83	313.9
NovPlant7__Nov_Plant_Bin7_scaffold_640	11	1186	11621	52.749	10.0536	UniRef90_F4BUD3	Uncharacterized protein	Methanosaeta_concilii_(strain_ATCC_5969_/_DSM_3671_/_JCM_10134_/_NBRC_103675_/_OCM_69_/_GP-6)_	62.9	5.8e-43	180.3
NovPlant7__Nov_Plant_Bin7_scaffold_640	12	1186	11621	52.749	10.0536	UniRef90_Q467R7	Oligopeptidase F, Metallo peptidase, MEROPS family M03B	Methanosarcina_barkeri_(strain_Fusaro_/_DSM_804)_	61.6	3.3e-211	741.1
NovPlant7__Nov_Plant_Bin7_scaffold_656	1	723	7509	57.145	9.34159	UniRef90_F4BVD7	Uncharacterized protein	Methanosaeta_concilii_(strain_ATCC_5969_/_DSM_3671_/_JCM_10134_/_NBRC_103675_/_OCM_69_/_GP-6)_	74.2	1.7e-17	94.4
NovPlant7__Nov_Plant_Bin7_scaffold_656	2	723	7509	57.145	9.34159	UniRef90_F4BY48	Phosphate binding protein	Methanosaeta_concilii_(strain_ATCC_5969_/_DSM_3671_/_JCM_10134_/_NBRC_103675_/_OCM_69_/_GP-6)_	68	3.8e-31	141
NovPlant7__Nov_Plant_Bin7_scaffold_656	3	723	7509	57.145	9.34159	UniRef90_F4BY48	Phosphate binding protein	Methanosaeta_concilii_(strain_ATCC_5969_/_DSM_3671_/_JCM_10134_/_NBRC_103675_/_OCM_69_/_GP-6)_	71.3	3.8e-63	247.7
NovPlant7__Nov_Plant_Bin7_scaffold_656	4	723	7509	57.145	9.34159	UniRef90_F4BZA6	2-phospho-L-lactate transferase	Methanosaeta_concilii_(strain_ATCC_5969_/_DSM_3671_/_JCM_10134_/_NBRC_103675_/_OCM_69_/_GP-6)_	70.1	9.2e-117	426.4
NovPlant7__Nov_Plant_Bin7_scaffold_656	5	723	7509	57.145	9.34159	UniRef90_F4BZA5	Zinc finger protein ZPR1-like protein	Methanosaeta_concilii_(strain_ATCC_5969_/_DSM_3671_/_JCM_10134_/_NBRC_103675_/_OCM_69_/_GP-6)_	66.7	2.2e-68	265
NovPlant7__Nov_Plant_Bin7_scaffold_656	6	723	7509	57.145	9.34159	UniRef90_F4BZA4	Uncharacterized protein	Methanosaeta_concilii_(strain_ATCC_5969_/_DSM_3671_/_JCM_10134_/_NBRC_103675_/_OCM_69_/_GP-6)_	76	1.3e-45	188.7
NovPlant7__Nov_Plant_Bin7_scaffold_656	7	723	7509	57.145	9.34159	UniRef90_F4BZA3	Uncharacterized protein	Methanosaeta_concilii_(strain_ATCC_5969_/_DSM_3671_/_JCM_10134_/_NBRC_103675_/_OCM_69_/_GP-6)_	69.5	5.5e-14	82.8
NovPlant7__Nov_Plant_Bin7_scaffold_656	8	723	7509	57.145	9.34159	UniRef90_F4BZA2	FO synthase subunit 1	Methanosaeta_concilii_(strain_ATCC_5969_/_DSM_3671_/_JCM_10134_/_NBRC_103675_/_OCM_69_/_GP-6)_	64.1	7e-118	430.3
NovPlant7__Nov_Plant_Bin7_scaffold_656	9	723	7509	57.145	9.34159	UniRef90_F4BZA1	UPF0179 protein MCON_1057	Methanosaeta_concilii_(strain_ATCC_5969_/_DSM_3671_/_JCM_10134_/_NBRC_103675_/_OCM_69_/_GP-6)_	90.6	1.8e-76	291.6
NovPlant7__Nov_Plant_Bin7_scaffold_656	10	723	7509	57.145	9.34159	UniRef90_F4BZA0	Glycerol-1-phosphate dehydrogenase [NAD(P)+]	Methanosaeta_concilii_(strain_ATCC_5969_/_DSM_3671_/_JCM_10134_/_NBRC_103675_/_OCM_69_/_GP-6)_	77.2	1.8e-148	531.9
NovPlant7__Nov_Plant_Bin7_scaffold_656	11	723	7509	57.145	9.34159	UniRef90_F4BZ99	ABC transporter, ATP-binding protein	Methanosaeta_concilii_(strain_ATCC_5969_/_DSM_3671_/_JCM_10134_/_NBRC_103675_/_OCM_69_/_GP-6)_	81.1	4.1e-104	384
NovPlant7__Nov_Plant_Bin7_scaffold_666	1	1109	9226	55.105	11.7072	UniRef90_F4BTV1	Glycosyltransferase family 36 protein	Methanosaeta_concilii_(strain_ATCC_5969_/_DSM_3671_/_JCM_10134_/_NBRC_103675_/_OCM_69_/_GP-6)_	69.1	0	1593.6
NovPlant7__Nov_Plant_Bin7_scaffold_666	2	1109	9226	55.105	11.7072	UniRef90_F4BW53	Phosphoribulokinase/uridine kinase family	Methanosaeta_concilii_(strain_ATCC_5969_/_DSM_3671_/_JCM_10134_/_NBRC_103675_/_OCM_69_/_GP-6)_	76.7	8.4e-140	503.1
NovPlant7__Nov_Plant_Bin7_scaffold_666	3	1109	9226	55.105	11.7072	UniRef90_F4BW52	Uncharacterized protein	Methanosaeta_concilii_(strain_ATCC_5969_/_DSM_3671_/_JCM_10134_/_NBRC_103675_/_OCM_69_/_GP-6)_	64.3	6.3e-23	112.8
NovPlant7__Nov_Plant_Bin7_scaffold_666	4	1109	9226	55.105	11.7072
NovPlant7__Nov_Plant_Bin7_scaffold_666	5	1109	9226	55.105	11.7072	UniRef90_F4BV28	DEAD/DEAH box helicase domain protein	Methanosaeta_concilii_(strain_ATCC_5969_/_DSM_3671_/_JCM_10134_/_NBRC_103675_/_OCM_69_/_GP-6)_	65.9	1.7e-279	968.4
NovPlant7__Nov_Plant_Bin7_scaffold_666	6	1109	9226	55.105	11.7072	UniRef90_F4BV29	Lipoprotein, putative	Methanosaeta_concilii_(strain_ATCC_5969_/_DSM_3671_/_JCM_10134_/_NBRC_103675_/_OCM_69_/_GP-6)_	77.9	9e-35	152.5
NovPlant7__Nov_Plant_Bin7_scaffold_676	1	638	6409	59.011	9.65689	UniRef90_F4BVS2	Porphyromonas-type peptidyl-arginine deiminase/hydrolase fusion protein	Methanosaeta_concilii_(strain_ATCC_5969_/_DSM_3671_/_JCM_10134_/_NBRC_103675_/_OCM_69_/_GP-6)_	68.5	3.4e-248	864
NovPlant7__Nov_Plant_Bin7_scaffold_676	2	638	6409	59.011	9.65689	UniRef90_G6FJI8	SagB-type dehydrogenase domain protein	Methanolinea_tarda_NOBI-1_	68.3	1.2e-93	349.4
NovPlant7__Nov_Plant_Bin7_scaffold_676	3	638	6409	59.011	9.65689	UniRef90_B8GDQ9	Erythromycin esterase	Methanosphaerula_palustris_(strain_ATCC_BAA-1556_/_DSM_19958_/_E1-9c)_	65.2	1.7e-153	548.9
NovPlant7__Nov_Plant_Bin7_scaffold_676	4	638	6409	59.011	9.65689	UniRef90_F4BX72	tRNA-splicing ligase RtcB	Methanosaeta_concilii_(strain_ATCC_5969_/_DSM_3671_/_JCM_10134_/_NBRC_103675_/_OCM_69_/_GP-6)_	85.7	6.1e-240	836.3
NovPlant7__Nov_Plant_Bin7_scaffold_676	5	638	6409	59.011	9.65689	UniRef90_F4BX73	Uncharacterized protein	Methanosaeta_concilii_(strain_ATCC_5969_/_DSM_3671_/_JCM_10134_/_NBRC_103675_/_OCM_69_/_GP-6)_	69	3e-46	191
NovPlant7__Nov_Plant_Bin7_scaffold_676	6	638	6409	59.011	9.65689	UniRef90_F4BX74	Radical SAM domain protein	Methanosaeta_concilii_(strain_ATCC_5969_/_DSM_3671_/_JCM_10134_/_NBRC_103675_/_OCM_69_/_GP-6)_	78.9	5.2e-60	236.9
NovPlant7__Nov_Plant_Bin7_scaffold_680	1	618	6394	56.975	9.50735	UniRef90_A5UZM3	Alpha amylase, catalytic region	Roseiflexus_sp._(strain_RS-1)_	64.3	1.4e-211	742.3
NovPlant7__Nov_Plant_Bin7_scaffold_680	2	618	6394	56.975	9.50735
NovPlant7__Nov_Plant_Bin7_scaffold_680	3	618	6394	56.975	9.50735	UniRef90_F4BVB0	1-(5-phosphoribosyl)-5-[(5-phosphoribosylamino)methylideneamino] imidazole-4-carboxamide isomerase	Methanosaeta_concilii_(strain_ATCC_5969_/_DSM_3671_/_JCM_10134_/_NBRC_103675_/_OCM_69_/_GP-6)_	79.6	3.2e-104	384.4
NovPlant7__Nov_Plant_Bin7_scaffold_680	4	618	6394	56.975	9.50735	UniRef90_F4BVA9	Imidazoleglycerol-phosphate dehydratase	Methanosaeta_concilii_(strain_ATCC_5969_/_DSM_3671_/_JCM_10134_/_NBRC_103675_/_OCM_69_/_GP-6)_	62.2	1.2e-58	232.6
NovPlant7__Nov_Plant_Bin7_scaffold_680	5	618	6394	56.975	9.50735	UniRef90_G7WP15	Hydrolase	Methanosaeta_harundinacea_(strain_6Ac)_	56	1.8e-70	272.7
NovPlant7__Nov_Plant_Bin7_scaffold_680	6	618	6394	56.975	9.50735	UniRef90_F4C0V4	Lipoprotein, putative	Methanosaeta_concilii_(strain_ATCC_5969_/_DSM_3671_/_JCM_10134_/_NBRC_103675_/_OCM_69_/_GP-6)_	38.7	4.1e-14	84
NovPlant7__Nov_Plant_Bin7_scaffold_680	7	618	6394	56.975	9.50735	UniRef90_F4BYZ7	Soluble hydrogenase small subunit	Methanosaeta_concilii_(strain_ATCC_5969_/_DSM_3671_/_JCM_10134_/_NBRC_103675_/_OCM_69_/_GP-6)_	83.9	4.3e-180	637.1
NovPlant7__Nov_Plant_Bin7_scaffold_680	8	618	6394	56.975	9.50735	UniRef90_F4BYZ6	Ribonuclease HII	Methanosaeta_concilii_(strain_ATCC_5969_/_DSM_3671_/_JCM_10134_/_NBRC_103675_/_OCM_69_/_GP-6)_	76.5	1.3e-26	125.2
NovPlant7__Nov_Plant_Bin7_scaffold_682	1	698	6390	50.016	10.73	UniRef90_F4BUF2	Ku protein	Methanosaeta_concilii_(strain_ATCC_5969_/_DSM_3671_/_JCM_10134_/_NBRC_103675_/_OCM_69_/_GP-6)_	64.3	1.8e-68	265.4
NovPlant7__Nov_Plant_Bin7_scaffold_682	2	698	6390	50.016	10.73	UniRef90_F4BUF3	DNA polymerase LigD, putative	Methanosaeta_concilii_(strain_ATCC_5969_/_DSM_3671_/_JCM_10134_/_NBRC_103675_/_OCM_69_/_GP-6)_	63.2	2e-106	392.1
NovPlant7__Nov_Plant_Bin7_scaffold_682	3	698	6390	50.016	10.73	UniRef90_F4BXF5	Uncharacterized protein	Methanosaeta_concilii_(strain_ATCC_5969_/_DSM_3671_/_JCM_10134_/_NBRC_103675_/_OCM_69_/_GP-6)_	70	4.1e-11	73.2
NovPlant7__Nov_Plant_Bin7_scaffold_682	4	698	6390	50.016	10.73	UniRef90_J1SB28	Uncharacterized protein	Streptomyces_auratus_AGR0001_	29.2	1.8e-10	72.4
NovPlant7__Nov_Plant_Bin7_scaffold_682	5	698	6390	50.016	10.73	UniRef90_F4BUP8	Membrane protein, putative	Methanosaeta_concilii_(strain_ATCC_5969_/_DSM_3671_/_JCM_10134_/_NBRC_103675_/_OCM_69_/_GP-6)_	73.5	2.1e-77	295
NovPlant7__Nov_Plant_Bin7_scaffold_682	6	698	6390	50.016	10.73	UniRef90_F4BWN5	dCMP deaminase	Methanosaeta_concilii_(strain_ATCC_5969_/_DSM_3671_/_JCM_10134_/_NBRC_103675_/_OCM_69_/_GP-6)_	82.2	5.5e-64	250.4
NovPlant7__Nov_Plant_Bin7_scaffold_682	7	698	6390	50.016	10.73	UniRef90_F4BV92	Glyoxalase family protein	Methanosaeta_concilii_(strain_ATCC_5969_/_DSM_3671_/_JCM_10134_/_NBRC_103675_/_OCM_69_/_GP-6)_	78.6	4.2e-49	200.3
NovPlant7__Nov_Plant_Bin7_scaffold_682	8	698	6390	50.016	10.73	UniRef90_F4BTQ6	Uncharacterized protein	Methanosaeta_concilii_(strain_ATCC_5969_/_DSM_3671_/_JCM_10134_/_NBRC_103675_/_OCM_69_/_GP-6)_	50	2.3e-72	278.9
NovPlant7__Nov_Plant_Bin7_scaffold_696	1	651	6356	56.215	10.0039
NovPlant7__Nov_Plant_Bin7_scaffold_696	2	651	6356	56.215	10.0039	UniRef90_F4C0J6	Uncharacterized protein	Methanosaeta_concilii_(strain_ATCC_5969_/_DSM_3671_/_JCM_10134_/_NBRC_103675_/_OCM_69_/_GP-6)_	87.2	6.7e-35	152.5
NovPlant7__Nov_Plant_Bin7_scaffold_696	3	651	6356	56.215	10.0039	UniRef90_F4C0J5	Nucleotidyl transferase	Methanosaeta_concilii_(strain_ATCC_5969_/_DSM_3671_/_JCM_10134_/_NBRC_103675_/_OCM_69_/_GP-6)_	81	6.7e-198	696.4
NovPlant7__Nov_Plant_Bin7_scaffold_696	4	651	6356	56.215	10.0039
NovPlant7__Nov_Plant_Bin7_scaffold_696	5	651	6356	56.215	10.0039	UniRef90_F4C0J4	Threo-isocitrate dehydrogenase [NAD]	Methanosaeta_concilii_(strain_ATCC_5969_/_DSM_3671_/_JCM_10134_/_NBRC_103675_/_OCM_69_/_GP-6)_	82.2	5.4e-189	666.8
NovPlant7__Nov_Plant_Bin7_scaffold_696	6	651	6356	56.215	10.0039	UniRef90_F4C0J3	Serine/threonine protein kinase RIO2 (RIO kinase 2)	Methanosaeta_concilii_(strain_ATCC_5969_/_DSM_3671_/_JCM_10134_/_NBRC_103675_/_OCM_69_/_GP-6)_	67.8	2.8e-107	394.8
NovPlant7__Nov_Plant_Bin7_scaffold_696	7	651	6356	56.215	10.0039	UniRef90_F4C0J2	Uncharacterized protein	Methanosaeta_concilii_(strain_ATCC_5969_/_DSM_3671_/_JCM_10134_/_NBRC_103675_/_OCM_69_/_GP-6)_	69.8	6.9e-247	859.8
NovPlant7__Nov_Plant_Bin7_scaffold_704	1	628	6307	57.761	9.7571	UniRef90_F4BVR3	Dihydropteroate synthase	Methanosaeta_concilii_(strain_ATCC_5969_/_DSM_3671_/_JCM_10134_/_NBRC_103675_/_OCM_69_/_GP-6)_	64.6	5.3e-107	394
NovPlant7__Nov_Plant_Bin7_scaffold_704	2	628	6307	57.761	9.7571	UniRef90_F4BVR4	ABC-2 type transporter	Methanosaeta_concilii_(strain_ATCC_5969_/_DSM_3671_/_JCM_10134_/_NBRC_103675_/_OCM_69_/_GP-6)_	80.5	2.2e-114	418.3
NovPlant7__Nov_Plant_Bin7_scaffold_704	3	628	6307	57.761	9.7571	UniRef90_F4BVR5	ABC transporter, ATP-binding protein	Methanosaeta_concilii_(strain_ATCC_5969_/_DSM_3671_/_JCM_10134_/_NBRC_103675_/_OCM_69_/_GP-6)_	71.7	1e-110	406.4
NovPlant7__Nov_Plant_Bin7_scaffold_704	4	628	6307	57.761	9.7571	UniRef90_F4BVR6	Uncharacterized protein	Methanosaeta_concilii_(strain_ATCC_5969_/_DSM_3671_/_JCM_10134_/_NBRC_103675_/_OCM_69_/_GP-6)_	43.7	5e-60	238
NovPlant7__Nov_Plant_Bin7_scaffold_704	5	628	6307	57.761	9.7571	UniRef90_F4BVR7	Cation ABC-3 trasnport family protein	Methanosaeta_concilii_(strain_ATCC_5969_/_DSM_3671_/_JCM_10134_/_NBRC_103675_/_OCM_69_/_GP-6)_	79.2	2.9e-114	417.9
NovPlant7__Nov_Plant_Bin7_scaffold_704	6	628	6307	57.761	9.7571	UniRef90_F4BVR8	Cation ABC transporter, ATP-binding protein	Methanosaeta_concilii_(strain_ATCC_5969_/_DSM_3671_/_JCM_10134_/_NBRC_103675_/_OCM_69_/_GP-6)_	76	8.8e-108	396.4
NovPlant7__Nov_Plant_Bin7_scaffold_704	7	628	6307	57.761	9.7571	UniRef90_F4BVR9	Cation periplasmic solute binding protein	Methanosaeta_concilii_(strain_ATCC_5969_/_DSM_3671_/_JCM_10134_/_NBRC_103675_/_OCM_69_/_GP-6)_	57.4	2.9e-86	325.1
NovPlant7__Nov_Plant_Bin7_scaffold_706	1	590	6307	55.954	9.05058	UniRef90_UPI00034C91D1	hypothetical protein	Pseudanabaena_sp._PCC_6802_	50	1.4e-77	296.2
NovPlant7__Nov_Plant_Bin7_scaffold_706	2	590	6307	55.954	9.05058	UniRef90_H5SUB5	ABC transport system protein	uncultured_candidate_division_OP1_bacterium_	52.5	4e-68	264.6
NovPlant7__Nov_Plant_Bin7_scaffold_706	3	590	6307	55.954	9.05058	UniRef90_D1C6F4	ABC transporter related protein	Sphaerobacter_thermophilus_(strain_DSM_20745_/_S_6022)_	54.7	7e-64	250.4
NovPlant7__Nov_Plant_Bin7_scaffold_706	4	590	6307	55.954	9.05058	UniRef90_F4BTZ4	Iron transport protein, putative	Methanosaeta_concilii_(strain_ATCC_5969_/_DSM_3671_/_JCM_10134_/_NBRC_103675_/_OCM_69_/_GP-6)_	79.9	4.8e-260	903.3
NovPlant7__Nov_Plant_Bin7_scaffold_706	5	590	6307	55.954	9.05058
NovPlant7__Nov_Plant_Bin7_scaffold_706	6	590	6307	55.954	9.05058	UniRef90_F4BTF5	Chorismate synthase	Methanosaeta_concilii_(strain_ATCC_5969_/_DSM_3671_/_JCM_10134_/_NBRC_103675_/_OCM_69_/_GP-6)_	73.5	3.6e-152	544.3
NovPlant7__Nov_Plant_Bin7_scaffold_729	1	968	9713	53.979	9.8431	UniRef90_F4BX71	RNA methyltransferase, TrmH family, group 1	Methanosaeta_concilii_(strain_ATCC_5969_/_DSM_3671_/_JCM_10134_/_NBRC_103675_/_OCM_69_/_GP-6)_	75	1.4e-100	372.5
NovPlant7__Nov_Plant_Bin7_scaffold_729	2	968	9713	53.979	9.8431	UniRef90_F4BX70	Uncharacterized protein	Methanosaeta_concilii_(strain_ATCC_5969_/_DSM_3671_/_JCM_10134_/_NBRC_103675_/_OCM_69_/_GP-6)_	56.2	8.6e-100	370.2
NovPlant7__Nov_Plant_Bin7_scaffold_729	3	968	9713	53.979	9.8431	UniRef90_F4BW47	Uncharacterized protein	Methanosaeta_concilii_(strain_ATCC_5969_/_DSM_3671_/_JCM_10134_/_NBRC_103675_/_OCM_69_/_GP-6)_	65	4.6e-73	280.8
NovPlant7__Nov_Plant_Bin7_scaffold_729	4	968	9713	53.979	9.8431	UniRef90_A0B6H4	Uncharacterized protein	Methanosaeta_thermophila_(strain_DSM_6194_/_PT)_	61.9	5.1e-41	173.7
NovPlant7__Nov_Plant_Bin7_scaffold_729	5	968	9713	53.979	9.8431	UniRef90_F4BY65	Uncharacterized protein	Methanosaeta_concilii_(strain_ATCC_5969_/_DSM_3671_/_JCM_10134_/_NBRC_103675_/_OCM_69_/_GP-6)_	50.5	8.7e-22	109.4
NovPlant7__Nov_Plant_Bin7_scaffold_729	6	968	9713	53.979	9.8431	UniRef90_F4BUS9	Cold shock DNA binding domain protein	Methanosaeta_concilii_(strain_ATCC_5969_/_DSM_3671_/_JCM_10134_/_NBRC_103675_/_OCM_69_/_GP-6)_	90.5	1.8e-25	120.9
NovPlant7__Nov_Plant_Bin7_scaffold_729	7	968	9713	53.979	9.8431	UniRef90_F4C011	Arginine--tRNA ligase	Methanosaeta_concilii_(strain_ATCC_5969_/_DSM_3671_/_JCM_10134_/_NBRC_103675_/_OCM_69_/_GP-6)_	80.9	7e-259	899.4
NovPlant7__Nov_Plant_Bin7_scaffold_729	8	968	9713	53.979	9.8431	UniRef90_F4C010	Uncharacterized protein	Methanosaeta_concilii_(strain_ATCC_5969_/_DSM_3671_/_JCM_10134_/_NBRC_103675_/_OCM_69_/_GP-6)_	41.8	1e-51	210.3
NovPlant7__Nov_Plant_Bin7_scaffold_729	9	968	9713	53.979	9.8431	UniRef90_F4C008	Uncharacterized protein	Methanosaeta_concilii_(strain_ATCC_5969_/_DSM_3671_/_JCM_10134_/_NBRC_103675_/_OCM_69_/_GP-6)_	56.2	3.8e-40	171
NovPlant7__Nov_Plant_Bin7_scaffold_729	10	968	9713	53.979	9.8431	UniRef90_F4C007	Lipoprotein, putative	Methanosaeta_concilii_(strain_ATCC_5969_/_DSM_3671_/_JCM_10134_/_NBRC_103675_/_OCM_69_/_GP-6)_	64.5	2e-54	218.4
NovPlant7__Nov_Plant_Bin7_scaffold_729	11	968	9713	53.979	9.8431	UniRef90_G7WMJ1	Uncharacterized protein	Methanosaeta_harundinacea_(strain_6Ac)_	38.7	1.8e-13	82
NovPlant7__Nov_Plant_Bin7_scaffold_731	1	860	6219	53.626	13.5576	UniRef90_F4BT92	Transposase, Mutator family	Methanosaeta_concilii_(strain_ATCC_5969_/_DSM_3671_/_JCM_10134_/_NBRC_103675_/_OCM_69_/_GP-6)_	59.1	1.8e-39	168.7
NovPlant7__Nov_Plant_Bin7_scaffold_731	2	860	6219	53.626	13.5576	UniRef90_F4C001	Conserved transmembrane protein (DUF373)	Methanosaeta_concilii_(strain_ATCC_5969_/_DSM_3671_/_JCM_10134_/_NBRC_103675_/_OCM_69_/_GP-6)_	79.9	2.9e-165	587.8
NovPlant7__Nov_Plant_Bin7_scaffold_731	3	860	6219	53.626	13.5576	UniRef90_F4C000	GXGXG motif protein	Methanosaeta_concilii_(strain_ATCC_5969_/_DSM_3671_/_JCM_10134_/_NBRC_103675_/_OCM_69_/_GP-6)_	62.7	9.1e-101	373.2
NovPlant7__Nov_Plant_Bin7_scaffold_731	4	860	6219	53.626	13.5576	UniRef90_F4BUV4	Uncharacterized protein	Methanosaeta_concilii_(strain_ATCC_5969_/_DSM_3671_/_JCM_10134_/_NBRC_103675_/_OCM_69_/_GP-6)_	78.4	2.5e-46	191
NovPlant7__Nov_Plant_Bin7_scaffold_731	5	860	6219	53.626	13.5576	UniRef90_A0B5G4	Small nuclear ribonucleoprotein, LSM family	Methanosaeta_thermophila_(strain_DSM_6194_/_PT)_	81.1	1.4e-26	124.8
NovPlant7__Nov_Plant_Bin7_scaffold_731	6	860	6219	53.626	13.5576	UniRef90_F4BUV2	NifU-like domain protein	Methanosaeta_concilii_(strain_ATCC_5969_/_DSM_3671_/_JCM_10134_/_NBRC_103675_/_OCM_69_/_GP-6)_	78.7	1.6e-25	121.3
NovPlant7__Nov_Plant_Bin7_scaffold_731	7	860	6219	53.626	13.5576	UniRef90_F4BUV1	Uncharacterized protein	Methanosaeta_concilii_(strain_ATCC_5969_/_DSM_3671_/_JCM_10134_/_NBRC_103675_/_OCM_69_/_GP-6)_	88	7.3e-48	196.1
NovPlant7__Nov_Plant_Bin7_scaffold_731	8	860	6219	53.626	13.5576	UniRef90_F4BUV0	Alpha-ribazole phosphatase	Methanosaeta_concilii_(strain_ATCC_5969_/_DSM_3671_/_JCM_10134_/_NBRC_103675_/_OCM_69_/_GP-6)_	82.9	8.1e-64	249.6
NovPlant7__Nov_Plant_Bin7_scaffold_731	9	860	6219	53.626	13.5576	UniRef90_F4BUU9	Cobalamin synthase	Methanosaeta_concilii_(strain_ATCC_5969_/_DSM_3671_/_JCM_10134_/_NBRC_103675_/_OCM_69_/_GP-6)_	76.8	3.2e-102	377.9
NovPlant7__Nov_Plant_Bin7_scaffold_731	10	860	6219	53.626	13.5576	UniRef90_F4BUU8	Uncharacterized protein	Methanosaeta_concilii_(strain_ATCC_5969_/_DSM_3671_/_JCM_10134_/_NBRC_103675_/_OCM_69_/_GP-6)_	72.3	1.1e-75	289.3
NovPlant7__Nov_Plant_Bin7_scaffold_731	11	860	6219	53.626	13.5576	UniRef90_F4BUU7	Uncharacterized protein	Methanosaeta_concilii_(strain_ATCC_5969_/_DSM_3671_/_JCM_10134_/_NBRC_103675_/_OCM_69_/_GP-6)_	78	1e-45	189.1
NovPlant7__Nov_Plant_Bin7_scaffold_733	1	576	6201	58.442	9.07112	UniRef90_F4C0H0	Methyltransferase, putative	Methanosaeta_concilii_(strain_ATCC_5969_/_DSM_3671_/_JCM_10134_/_NBRC_103675_/_OCM_69_/_GP-6)_	56.6	9e-61	240
NovPlant7__Nov_Plant_Bin7_scaffold_733	2	576	6201	58.442	9.07112	UniRef90_F4BSZ9	ADP-ribosylglycohydrolase superfamily	Methanosaeta_concilii_(strain_ATCC_5969_/_DSM_3671_/_JCM_10134_/_NBRC_103675_/_OCM_69_/_GP-6)_	65.3	1.4e-110	406
NovPlant7__Nov_Plant_Bin7_scaffold_733	3	576	6201	58.442	9.07112	UniRef90_F4BT00	N-acetyl-gamma-glutamyl-phosphate reductase	Methanosaeta_concilii_(strain_ATCC_5969_/_DSM_3671_/_JCM_10134_/_NBRC_103675_/_OCM_69_/_GP-6)_	83	8.4e-167	592.8
NovPlant7__Nov_Plant_Bin7_scaffold_733	4	576	6201	58.442	9.07112	UniRef90_F4BT01	CBS domain protein	Methanosaeta_concilii_(strain_ATCC_5969_/_DSM_3671_/_JCM_10134_/_NBRC_103675_/_OCM_69_/_GP-6)_	81.1	5.1e-66	256.9
NovPlant7__Nov_Plant_Bin7_scaffold_733	5	576	6201	58.442	9.07112	UniRef90_F4BT02	Arginine biosynthesis bifunctional protein ArgJ	Methanosaeta_concilii_(strain_ATCC_5969_/_DSM_3671_/_JCM_10134_/_NBRC_103675_/_OCM_69_/_GP-6)_	75.8	3.4e-164	584.3
NovPlant7__Nov_Plant_Bin7_scaffold_733	6	576	6201	58.442	9.07112	UniRef90_F4BT03	Argininosuccinate lyase	Methanosaeta_concilii_(strain_ATCC_5969_/_DSM_3671_/_JCM_10134_/_NBRC_103675_/_OCM_69_/_GP-6)_	68.4	6.9e-183	646.7
NovPlant7__Nov_Plant_Bin7_scaffold_743	1	667	6489	56.603	10.0125	UniRef90_F4BTN1	Two-component hybrid sensor and regulator	Methanosaeta_concilii_(strain_ATCC_5969_/_DSM_3671_/_JCM_10134_/_NBRC_103675_/_OCM_69_/_GP-6)_	60.6	1.6e-131	476.5
NovPlant7__Nov_Plant_Bin7_scaffold_743	2	667	6489	56.603	10.0125	UniRef90_F4BY90	Uncharacterized protein	Methanosaeta_concilii_(strain_ATCC_5969_/_DSM_3671_/_JCM_10134_/_NBRC_103675_/_OCM_69_/_GP-6)_	57.1	3.9e-41	174.1
NovPlant7__Nov_Plant_Bin7_scaffold_743	3	667	6489	56.603	10.0125	UniRef90_F4BY91	4-hydroxy-tetrahydrodipicolinate reductase	Methanosaeta_concilii_(strain_ATCC_5969_/_DSM_3671_/_JCM_10134_/_NBRC_103675_/_OCM_69_/_GP-6)_	75.5	2.5e-107	394.8
NovPlant7__Nov_Plant_Bin7_scaffold_743	4	667	6489	56.603	10.0125	UniRef90_F4BY92	4-hydroxy-tetrahydrodipicolinate synthase	Methanosaeta_concilii_(strain_ATCC_5969_/_DSM_3671_/_JCM_10134_/_NBRC_103675_/_OCM_69_/_GP-6)_	83.5	6.1e-134	483.4
NovPlant7__Nov_Plant_Bin7_scaffold_743	5	667	6489	56.603	10.0125	UniRef90_F4BY93	Uncharacterized protein	Methanosaeta_concilii_(strain_ATCC_5969_/_DSM_3671_/_JCM_10134_/_NBRC_103675_/_OCM_69_/_GP-6)_	88.1	1.9e-20	104.4
NovPlant7__Nov_Plant_Bin7_scaffold_743	6	667	6489	56.603	10.0125	UniRef90_F4BY94	Phosphomethylpyrimidine kinase	Methanosaeta_concilii_(strain_ATCC_5969_/_DSM_3671_/_JCM_10134_/_NBRC_103675_/_OCM_69_/_GP-6)_	71	5.5e-100	370.5
NovPlant7__Nov_Plant_Bin7_scaffold_743	7	667	6489	56.603	10.0125	UniRef90_F4BY95	Uncharacterized protein	Methanosaeta_concilii_(strain_ATCC_5969_/_DSM_3671_/_JCM_10134_/_NBRC_103675_/_OCM_69_/_GP-6)_	69.4	6.5e-65	253.4
NovPlant7__Nov_Plant_Bin7_scaffold_743	8	667	6489	56.603	10.0125	UniRef90_F4BY96	UPF0216 protein MCON_0808	Methanosaeta_concilii_(strain_ATCC_5969_/_DSM_3671_/_JCM_10134_/_NBRC_103675_/_OCM_69_/_GP-6)_	77.7	6.1e-61	240
NovPlant7__Nov_Plant_Bin7_scaffold_743	9	667	6489	56.603	10.0125	UniRef90_F4BY97	Metal dependent phosphohydrolase	Methanosaeta_concilii_(strain_ATCC_5969_/_DSM_3671_/_JCM_10134_/_NBRC_103675_/_OCM_69_/_GP-6)_	70.1	4.4e-17	93.2
NovPlant7__Nov_Plant_Bin7_scaffold_768	1	790	7913	54.177	9.84658
NovPlant7__Nov_Plant_Bin7_scaffold_768	2	790	7913	54.177	9.84658	UniRef90_F4BZY0	Extracellular ligand-binding receptor	Methanosaeta_concilii_(strain_ATCC_5969_/_DSM_3671_/_JCM_10134_/_NBRC_103675_/_OCM_69_/_GP-6)_	64.7	6.8e-139	500.4
NovPlant7__Nov_Plant_Bin7_scaffold_768	3	790	7913	54.177	9.84658	UniRef90_F4BY67	Uncharacterized protein	Methanosaeta_concilii_(strain_ATCC_5969_/_DSM_3671_/_JCM_10134_/_NBRC_103675_/_OCM_69_/_GP-6)_	48.7	0	1043.5
NovPlant7__Nov_Plant_Bin7_scaffold_768	4	790	7913	54.177	9.84658	UniRef90_G7WKL9	Gluconate transporter	Methanosaeta_harundinacea_(strain_6Ac)_	46.2	4.3e-93	348.2
NovPlant7__Nov_Plant_Bin7_scaffold_768	5	790	7913	54.177	9.84658	UniRef90_F4BX74	Radical SAM domain protein	Methanosaeta_concilii_(strain_ATCC_5969_/_DSM_3671_/_JCM_10134_/_NBRC_103675_/_OCM_69_/_GP-6)_	78	1.9e-72	278.5
NovPlant7__Nov_Plant_Bin7_scaffold_806	1	826	7169	56.354	11.2678	UniRef90_F4BW60	Uncharacterized protein	Methanosaeta_concilii_(strain_ATCC_5969_/_DSM_3671_/_JCM_10134_/_NBRC_103675_/_OCM_69_/_GP-6)_	94.1	9.6e-148	529.3
NovPlant7__Nov_Plant_Bin7_scaffold_806	2	826	7169	56.354	11.2678	UniRef90_F4BW61	Uncharacterized protein	Methanosaeta_concilii_(strain_ATCC_5969_/_DSM_3671_/_JCM_10134_/_NBRC_103675_/_OCM_69_/_GP-6)_	66.9	3.2e-49	201.1
NovPlant7__Nov_Plant_Bin7_scaffold_806	3	826	7169	56.354	11.2678	UniRef90_F4BW62	Uncharacterized protein	Methanosaeta_concilii_(strain_ATCC_5969_/_DSM_3671_/_JCM_10134_/_NBRC_103675_/_OCM_69_/_GP-6)_	81.4	4.1e-89	334
NovPlant7__Nov_Plant_Bin7_scaffold_806	4	826	7169	56.354	11.2678	UniRef90_F4BW63	Methionine aminopeptidase	Methanosaeta_concilii_(strain_ATCC_5969_/_DSM_3671_/_JCM_10134_/_NBRC_103675_/_OCM_69_/_GP-6)_	75.3	1.1e-125	456.1
NovPlant7__Nov_Plant_Bin7_scaffold_806	5	826	7169	56.354	11.2678	UniRef90_F4BW64	Peptidase M24	Methanosaeta_concilii_(strain_ATCC_5969_/_DSM_3671_/_JCM_10134_/_NBRC_103675_/_OCM_69_/_GP-6)_	64.6	6.1e-134	483.8
NovPlant7__Nov_Plant_Bin7_scaffold_806	6	826	7169	56.354	11.2678	UniRef90_F4BW65	Geranylgeranylglyceryl phosphate synthase	Methanosaeta_concilii_(strain_ATCC_5969_/_DSM_3671_/_JCM_10134_/_NBRC_103675_/_OCM_69_/_GP-6)_	80.6	2.9e-108	397.9
NovPlant7__Nov_Plant_Bin7_scaffold_806	7	826	7169	56.354	11.2678	UniRef90_F4BW67	NAD-dependent malic enzyme	Methanosaeta_concilii_(strain_ATCC_5969_/_DSM_3671_/_JCM_10134_/_NBRC_103675_/_OCM_69_/_GP-6)_	81.3	3.5e-184	651
NovPlant7__Nov_Plant_Bin7_scaffold_847	1	1360	13200	57.735	10.0511	UniRef90_F4BX05	Acetyl-coenzyme A synthetase	Methanosaeta_concilii_(strain_ATCC_5969_/_DSM_3671_/_JCM_10134_/_NBRC_103675_/_OCM_69_/_GP-6)_	82.6	0	1103.6
NovPlant7__Nov_Plant_Bin7_scaffold_847	2	1360	13200	57.735	10.0511
NovPlant7__Nov_Plant_Bin7_scaffold_847	3	1360	13200	57.735	10.0511	UniRef90_F4C085	Uncharacterized protein	Methanosaeta_concilii_(strain_ATCC_5969_/_DSM_3671_/_JCM_10134_/_NBRC_103675_/_OCM_69_/_GP-6)_	71.7	1.1e-105	389.4
NovPlant7__Nov_Plant_Bin7_scaffold_847	4	1360	13200	57.735	10.0511	UniRef90_F4C084	Formate dehydrogenase family accessory protein FdhD	Methanosaeta_concilii_(strain_ATCC_5969_/_DSM_3671_/_JCM_10134_/_NBRC_103675_/_OCM_69_/_GP-6)_	71.2	6.7e-97	360.1
NovPlant7__Nov_Plant_Bin7_scaffold_847	5	1360	13200	57.735	10.0511	UniRef90_A7IA07	Aminotransferase, class V	Methanoregula_boonei_(strain_6A8)_	57	4.6e-124	451.1
NovPlant7__Nov_Plant_Bin7_scaffold_847	6	1360	13200	57.735	10.0511	UniRef90_F4C082	Uncharacterized protein	Methanosaeta_concilii_(strain_ATCC_5969_/_DSM_3671_/_JCM_10134_/_NBRC_103675_/_OCM_69_/_GP-6)_	60	8.1e-88	330.1
NovPlant7__Nov_Plant_Bin7_scaffold_847	7	1360	13200	57.735	10.0511	UniRef90_F4C081	Uncharacterized protein	Methanosaeta_concilii_(strain_ATCC_5969_/_DSM_3671_/_JCM_10134_/_NBRC_103675_/_OCM_69_/_GP-6)_	81.7	2e-42	178.7
NovPlant7__Nov_Plant_Bin7_scaffold_847	8	1360	13200	57.735	10.0511	UniRef90_F4C0L1	TPR-repeat protein	Methanosaeta_concilii_(strain_ATCC_5969_/_DSM_3671_/_JCM_10134_/_NBRC_103675_/_OCM_69_/_GP-6)_	36.1	6.7e-25	120.9
NovPlant7__Nov_Plant_Bin7_scaffold_847	9	1360	13200	57.735	10.0511	UniRef90_Q110T7	Tetratricopeptide TPR_2	Trichodesmium_erythraeum_(strain_IMS101)_	28.5	5.7e-59	235.7
NovPlant7__Nov_Plant_Bin7_scaffold_847	10	1360	13200	57.735	10.0511	UniRef90_F4C0L0	Uncharacterized protein	Methanosaeta_concilii_(strain_ATCC_5969_/_DSM_3671_/_JCM_10134_/_NBRC_103675_/_OCM_69_/_GP-6)_	64.7	6.1e-38	163.3
NovPlant7__Nov_Plant_Bin7_scaffold_847	11	1360	13200	57.735	10.0511	UniRef90_F4C0K9	Probable cobalamin biosynthesis protein CobD	Methanosaeta_concilii_(strain_ATCC_5969_/_DSM_3671_/_JCM_10134_/_NBRC_103675_/_OCM_69_/_GP-6)_	70.2	3.2e-117	427.9
NovPlant7__Nov_Plant_Bin7_scaffold_847	12	1360	13200	57.735	10.0511	UniRef90_Q8TS63	Histidinol-phosphate aminotransferase	Methanosarcina_acetivorans_(strain_ATCC_35395_/_DSM_2834_/_JCM_12185_/_C2A)_	46.6	2.3e-63	249.2
NovPlant7__Nov_Plant_Bin7_scaffold_865	1	871	8335	55.249	10.2138	UniRef90_F4BST7	Phosphoribosylaminoimidazolecarboxamide formyltransferase/IMP cyclohydrolase, putative	Methanosaeta_concilii_(strain_ATCC_5969_/_DSM_3671_/_JCM_10134_/_NBRC_103675_/_OCM_69_/_GP-6)_	84.8	2.8e-156	557.8
NovPlant7__Nov_Plant_Bin7_scaffold_865	2	871	8335	55.249	10.2138	UniRef90_F4BST8	Periplasmic copper-binding protein	Methanosaeta_concilii_(strain_ATCC_5969_/_DSM_3671_/_JCM_10134_/_NBRC_103675_/_OCM_69_/_GP-6)_	59.1	2.7e-134	485.3
NovPlant7__Nov_Plant_Bin7_scaffold_865	3	871	8335	55.249	10.2138	UniRef90_F4BST9	tRNA (guanine(26)-N(2))-dimethyltransferase	Methanosaeta_concilii_(strain_ATCC_5969_/_DSM_3671_/_JCM_10134_/_NBRC_103675_/_OCM_69_/_GP-6)_	64.8	4e-121	441
NovPlant7__Nov_Plant_Bin7_scaffold_865	4	871	8335	55.249	10.2138	UniRef90_A0B928	Uncharacterized protein	Methanosaeta_thermophila_(strain_DSM_6194_/_PT)_	49.5	2.7e-22	111.3
NovPlant7__Nov_Plant_Bin7_scaffold_865	5	871	8335	55.249	10.2138	UniRef90_F4BSU1	TraB family protein	Methanosaeta_concilii_(strain_ATCC_5969_/_DSM_3671_/_JCM_10134_/_NBRC_103675_/_OCM_69_/_GP-6)_	64.8	3.4e-149	534.6
NovPlant7__Nov_Plant_Bin7_scaffold_865	6	871	8335	55.249	10.2138	UniRef90_F4BSU2	Peptidase M50, putative	Methanosaeta_concilii_(strain_ATCC_5969_/_DSM_3671_/_JCM_10134_/_NBRC_103675_/_OCM_69_/_GP-6)_	66.8	4.4e-137	494.2
NovPlant7__Nov_Plant_Bin7_scaffold_865	7	871	8335	55.249	10.2138	UniRef90_F7XNQ6	Cation diffusion facilitator family transporter	Methanosalsum_zhilinae_(strain_DSM_4017_/_NBRC_107636_/_OCM_62_/_WeN5)_	48.6	2.2e-75	288.9
NovPlant7__Nov_Plant_Bin7_scaffold_865	8	871	8335	55.249	10.2138	UniRef90_F4BW84	TPR-repeat protein	Methanosaeta_concilii_(strain_ATCC_5969_/_DSM_3671_/_JCM_10134_/_NBRC_103675_/_OCM_69_/_GP-6)_	36.5	6.7e-33	147.5
NovPlant7__Nov_Plant_Bin7_scaffold_874	1	819	8254	54.325	9.72123
NovPlant7__Nov_Plant_Bin7_scaffold_874	2	819	8254	54.325	9.72123
NovPlant7__Nov_Plant_Bin7_scaffold_874	3	819	8254	54.325	9.72123	UniRef90_F4C0D6	S-adenosylmethionine synthase	Methanosaeta_concilii_(strain_ATCC_5969_/_DSM_3671_/_JCM_10134_/_NBRC_103675_/_OCM_69_/_GP-6)_	88.6	3.2e-202	710.7
NovPlant7__Nov_Plant_Bin7_scaffold_874	4	819	8254	54.325	9.72123	UniRef90_F4C0D5	ABC transporter, permease protein	Methanosaeta_concilii_(strain_ATCC_5969_/_DSM_3671_/_JCM_10134_/_NBRC_103675_/_OCM_69_/_GP-6)_	85.3	7.6e-111	406.4
NovPlant7__Nov_Plant_Bin7_scaffold_874	5	819	8254	54.325	9.72123	UniRef90_F4C0D4	ABC transporter, substrate-binding protein, aliphatic sulfonates family	Methanosaeta_concilii_(strain_ATCC_5969_/_DSM_3671_/_JCM_10134_/_NBRC_103675_/_OCM_69_/_GP-6)_	79.5	3.1e-153	547.7
NovPlant7__Nov_Plant_Bin7_scaffold_874	6	819	8254	54.325	9.72123	UniRef90_F4C0D3	Putative methanogenesis marker 16 metalloprotein	Methanosaeta_concilii_(strain_ATCC_5969_/_DSM_3671_/_JCM_10134_/_NBRC_103675_/_OCM_69_/_GP-6)_	67.7	4.9e-164	583.9
NovPlant7__Nov_Plant_Bin7_scaffold_874	7	819	8254	54.325	9.72123
NovPlant7__Nov_Plant_Bin7_scaffold_874	8	819	8254	54.325	9.72123	UniRef90_F4C0D2	Sulfopyruvate decarboxylase subunit beta	Methanosaeta_concilii_(strain_ATCC_5969_/_DSM_3671_/_JCM_10134_/_NBRC_103675_/_OCM_69_/_GP-6)_	82.3	4.6e-29	133.3
NovPlant7__Nov_Plant_Bin7_scaffold_874	9	819	8254	54.325	9.72123	UniRef90_F4C0D1	Sulfopyruvate decarboxylase subunit alpha	Methanosaeta_concilii_(strain_ATCC_5969_/_DSM_3671_/_JCM_10134_/_NBRC_103675_/_OCM_69_/_GP-6)_	74.2	3.1e-66	257.7
NovPlant7__Nov_Plant_Bin7_scaffold_874	10	819	8254	54.325	9.72123	UniRef90_G7WMG1	Uncharacterized protein	Methanosaeta_harundinacea_(strain_6Ac)_	39	3.7e-73	282.3
NovPlant7__Nov_Plant_Bin7_scaffold_922	1	700	6546	51.115	10.5469	UniRef90_A0B823	NAD-dependent epimerase/dehydratase	Methanosaeta_thermophila_(strain_DSM_6194_/_PT)_	69.1	7.8e-159	566.6
NovPlant7__Nov_Plant_Bin7_scaffold_922	2	700	6546	51.115	10.5469	UniRef90_F4BT06	Glycosyl transferase, group 1 family protein	Methanosaeta_concilii_(strain_ATCC_5969_/_DSM_3671_/_JCM_10134_/_NBRC_103675_/_OCM_69_/_GP-6)_	56.3	5.3e-114	417.5
NovPlant7__Nov_Plant_Bin7_scaffold_922	3	700	6546	51.115	10.5469	UniRef90_F4BT07	Glycosyl transferase, family 2	Methanosaeta_concilii_(strain_ATCC_5969_/_DSM_3671_/_JCM_10134_/_NBRC_103675_/_OCM_69_/_GP-6)_	59.3	8.4e-113	413.3
NovPlant7__Nov_Plant_Bin7_scaffold_922	4	700	6546	51.115	10.5469	UniRef90_F4BV86	Uncharacterized protein	Methanosaeta_concilii_(strain_ATCC_5969_/_DSM_3671_/_JCM_10134_/_NBRC_103675_/_OCM_69_/_GP-6)_	81.1	6.4e-64	250
NovPlant7__Nov_Plant_Bin7_scaffold_922	5	700	6546	51.115	10.5469	UniRef90_F4BZ45	Uncharacterized protein	Methanosaeta_concilii_(strain_ATCC_5969_/_DSM_3671_/_JCM_10134_/_NBRC_103675_/_OCM_69_/_GP-6)_	72.3	1.7e-84	318.9
NovPlant7__Nov_Plant_Bin7_scaffold_922	6	700	6546	51.115	10.5469	UniRef90_F4BTQ4	Uncharacterized protein	Methanosaeta_concilii_(strain_ATCC_5969_/_DSM_3671_/_JCM_10134_/_NBRC_103675_/_OCM_69_/_GP-6)_	65.5	1.7e-47	195.3
NovPlant7__Nov_Plant_Bin7_scaffold_952	1	1214	10846	53.882	10.9377	UniRef90_F4BT90	Deoxyhypusine synthase	Methanosaeta_concilii_(strain_ATCC_5969_/_DSM_3671_/_JCM_10134_/_NBRC_103675_/_OCM_69_/_GP-6)_	74.1	1.6e-39	168.3
NovPlant7__Nov_Plant_Bin7_scaffold_952	2	1214	10846	53.882	10.9377	UniRef90_F4BTJ5	F420H2 dehydrogenase, subunit A	Methanosaeta_concilii_(strain_ATCC_5969_/_DSM_3671_/_JCM_10134_/_NBRC_103675_/_OCM_69_/_GP-6)_	92.5	5.8e-63	246.5
NovPlant7__Nov_Plant_Bin7_scaffold_952	3	1214	10846	53.882	10.9377	UniRef90_F4BTJ6	F420H2 dehydrogenase, subunit B	Methanosaeta_concilii_(strain_ATCC_5969_/_DSM_3671_/_JCM_10134_/_NBRC_103675_/_OCM_69_/_GP-6)_	96.3	1e-108	399.1
NovPlant7__Nov_Plant_Bin7_scaffold_952	4	1214	10846	53.882	10.9377	UniRef90_F4BTJ7	F420H2 dehydrogenase, subunit D	Methanosaeta_concilii_(strain_ATCC_5969_/_DSM_3671_/_JCM_10134_/_NBRC_103675_/_OCM_69_/_GP-6)_	89.6	0	1055
NovPlant7__Nov_Plant_Bin7_scaffold_952	5	1214	10846	53.882	10.9377	UniRef90_F4BTJ8	F(420)H(2) oxidoreductase subunit H	Methanosaeta_concilii_(strain_ATCC_5969_/_DSM_3671_/_JCM_10134_/_NBRC_103675_/_OCM_69_/_GP-6)_	96	3.1e-193	680.6
NovPlant7__Nov_Plant_Bin7_scaffold_952	6	1214	10846	53.882	10.9377	UniRef90_F4BTJ9	4Fe-4S ferredoxin, iron-sulfur binding domain protein	Methanosaeta_concilii_(strain_ATCC_5969_/_DSM_3671_/_JCM_10134_/_NBRC_103675_/_OCM_69_/_GP-6)_	86.2	4.3e-91	340.5
NovPlant7__Nov_Plant_Bin7_scaffold_952	7	1214	10846	53.882	10.9377	UniRef90_G7WKF2	NADH:ubiquinone oxidoreductase J	Methanosaeta_harundinacea_	77.2	2e-29	135.2
NovPlant7__Nov_Plant_Bin7_scaffold_952	8	1214	10846	53.882	10.9377	UniRef90_F4BTK0	F420H2 dehydrogenase, subunit K	Methanosaeta_concilii_(strain_ATCC_5969_/_DSM_3671_/_JCM_10134_/_NBRC_103675_/_OCM_69_/_GP-6)_	93.5	5.6e-41	172.9
NovPlant7__Nov_Plant_Bin7_scaffold_952	9	1214	10846	53.882	10.9377	UniRef90_F4BTK1	F420H2 dehydrogenase, subunit L	Methanosaeta_concilii_(strain_ATCC_5969_/_DSM_3671_/_JCM_10134_/_NBRC_103675_/_OCM_69_/_GP-6)_	86.3	0	1186.8
NovPlant7__Nov_Plant_Bin7_scaffold_952	10	1214	10846	53.882	10.9377	UniRef90_F4BTK2	F420H2 dehydrogenase, subunit M	Methanosaeta_concilii_(strain_ATCC_5969_/_DSM_3671_/_JCM_10134_/_NBRC_103675_/_OCM_69_/_GP-6)_	87.8	4.6e-254	883.2
NovPlant7__Nov_Plant_Bin7_scaffold_952	11	1214	10846	53.882	10.9377	UniRef90_F4BTK3	F420H2 dehydrogenase, subunit N	Methanosaeta_concilii_(strain_ATCC_5969_/_DSM_3671_/_JCM_10134_/_NBRC_103675_/_OCM_69_/_GP-6)_	88	3.9e-245	853.6
NovPlant7__Nov_Plant_Bin7_scaffold_965	1	520	5523	51.059	9.2428	UniRef90_A9FL33	Uncharacterized protein	Sorangium_cellulosum_(strain_So_ce56)_	63.7	1.3e-20	105.5
NovPlant7__Nov_Plant_Bin7_scaffold_965	2	520	5523	51.059	9.2428	UniRef90_Q7NMZ9	Glr0616 protein	Gloeobacter_violaceus_(strain_PCC_7421)_	51.2	8.1e-35	153.3
NovPlant7__Nov_Plant_Bin7_scaffold_965	3	520	5523	51.059	9.2428	UniRef90_I4AMF8	Uncharacterized protein	Flexibacter_litoralis_(strain_ATCC_23117_/_DSM_6794_/_NBRC_15988_/_NCIMB_1366_/_Sio-4)_	36.1	1.4e-65	257.3
NovPlant7__Nov_Plant_Bin7_scaffold_965	4	520	5523	51.059	9.2428	UniRef90_F4BVF6	Cupin domain protein	Methanosaeta_concilii_(strain_ATCC_5969_/_DSM_3671_/_JCM_10134_/_NBRC_103675_/_OCM_69_/_GP-6)_	81.2	6e-45	186.4
NovPlant7__Nov_Plant_Bin7_scaffold_965	5	520	5523	51.059	9.2428
NovPlant7__Nov_Plant_Bin7_scaffold_965	6	520	5523	51.059	9.2428	UniRef90_F4C0N0	Periplasmic copper-binding protein, putative	Methanosaeta_concilii_(strain_ATCC_5969_/_DSM_3671_/_JCM_10134_/_NBRC_103675_/_OCM_69_/_GP-6)_	52.4	1.7e-46	192.6
NovPlant7__Nov_Plant_Bin7_scaffold_965	7	520	5523	51.059	9.2428	UniRef90_K2R6S5	Alkylhydroperoxidase	Methanobacterium_formicicum_DSM_3637_	54.1	9.9e-23	112.5
NovPlant7__Nov_Plant_Bin7_scaffold_973	1	560	6049	54.836	9.07886	UniRef90_F4BTR3	Exosome complex component Rrp42	Methanosaeta_concilii_(strain_ATCC_5969_/_DSM_3671_/_JCM_10134_/_NBRC_103675_/_OCM_69_/_GP-6)_	92.1	6.1e-130	469.9
NovPlant7__Nov_Plant_Bin7_scaffold_973	2	560	6049	54.836	9.07886	UniRef90_F4BTR4	50S ribosomal protein L37Ae	Methanosaeta_concilii_(strain_ATCC_5969_/_DSM_3671_/_JCM_10134_/_NBRC_103675_/_OCM_69_/_GP-6)_	91.3	5.7e-41	172.9
NovPlant7__Nov_Plant_Bin7_scaffold_973	3	560	6049	54.836	9.07886	UniRef90_F4BTR5	DNA-directed RNA polymerase subunit P	Methanosaeta_	95.6	1.1e-18	97.8
NovPlant7__Nov_Plant_Bin7_scaffold_973	4	560	6049	54.836	9.07886	UniRef90_F4BTR6	Conserved domain protein	Methanosaeta_concilii_(strain_ATCC_5969_/_DSM_3671_/_JCM_10134_/_NBRC_103675_/_OCM_69_/_GP-6)_	48.9	2e-26	125.2
NovPlant7__Nov_Plant_Bin7_scaffold_973	5	560	6049	54.836	9.07886	UniRef90_F4BTR7	Uncharacterized protein	Methanosaeta_concilii_(strain_ATCC_5969_/_DSM_3671_/_JCM_10134_/_NBRC_103675_/_OCM_69_/_GP-6)_	64	2.1e-17	94.4
NovPlant7__Nov_Plant_Bin7_scaffold_973	6	560	6049	54.836	9.07886	UniRef90_F4BTR8	Prefoldin subunit beta	Methanosaeta_concilii_(strain_ATCC_5969_/_DSM_3671_/_JCM_10134_/_NBRC_103675_/_OCM_69_/_GP-6)_	93.3	1.3e-53	215.3
NovPlant7__Nov_Plant_Bin7_scaffold_973	7	560	6049	54.836	9.07886	UniRef90_F4BTR9	Uncharacterized protein	Methanosaeta_concilii_(strain_ATCC_5969_/_DSM_3671_/_JCM_10134_/_NBRC_103675_/_OCM_69_/_GP-6)_	61	3.4e-13	80.1
NovPlant7__Nov_Plant_Bin7_scaffold_973	8	560	6049	54.836	9.07886	UniRef90_G7WP62	Uncharacterized protein	Methanosaeta_harundinacea_(strain_6Ac)_	47.5	2.3e-69	268.9
NovPlant7__Nov_Plant_Bin7_scaffold_973	9	560	6049	54.836	9.07886	UniRef90_G7WNF2	Formate dehydrogenase, alpha subunit	Methanosaeta_harundinacea_(strain_6Ac)_	76.7	9.3e-254	882.5
NovPlant7__Nov_Plant_Bin7_scaffold_973	10	560	6049	54.836	9.07886	UniRef90_F4BUX7	Formate dehydrogenase, alpha subunit	Methanosaeta_concilii_(strain_ATCC_5969_/_DSM_3671_/_JCM_10134_/_NBRC_103675_/_OCM_69_/_GP-6)_	71.4	1.2e-51	209.1
NovPlant7__Nov_Plant_Bin7_scaffold_988	1	514	6430	56.299	7.8717	UniRef90_F4BUL7	Cation transport protein	Methanosaeta_concilii_(strain_ATCC_5969_/_DSM_3671_/_JCM_10134_/_NBRC_103675_/_OCM_69_/_GP-6)_	48.5	2e-43	182.2
NovPlant7__Nov_Plant_Bin7_scaffold_988	2	514	6430	56.299	7.8717	UniRef90_K6U8X9	Osmosensitive K+ channel histidine kinase	Methanobacterium_sp._Maddingley_MBC34_	47	2.1e-166	592.4
NovPlant7__Nov_Plant_Bin7_scaffold_988	3	514	6430	56.299	7.8717	UniRef90_UPI00037A7FF7	hypothetical protein	Zymophilus_raffinosivorans_	51.6	1e-44	186.4
NovPlant7__Nov_Plant_Bin7_scaffold_988	4	514	6430	56.299	7.8717	UniRef90_F0TA33	Potassium-transporting ATPase B chain	Methanobacterium_sp._(strain_AL-21)_	66.8	7.3e-255	886.3
NovPlant7__Nov_Plant_Bin7_scaffold_988	5	514	6430	56.299	7.8717	UniRef90_F0TA34	Potassium-transporting ATPase A chain	Methanobacterium_sp._(strain_AL-21)_	65.6	3e-119	434.9
NovPlant7__Nov_Plant_Bin7_scaffold_1105	1	568	5267	54.528	10.5016	UniRef90_F4BSZ2	Oligosaccharyl transferase STT3 subunit	Methanosaeta_concilii_(strain_ATCC_5969_/_DSM_3671_/_JCM_10134_/_NBRC_103675_/_OCM_69_/_GP-6)_	62.8	1.1e-146	526.2
NovPlant7__Nov_Plant_Bin7_scaffold_1105	2	568	5267	54.528	10.5016	UniRef90_F4BYM7	Uncharacterized protein	Methanosaeta_concilii_(strain_ATCC_5969_/_DSM_3671_/_JCM_10134_/_NBRC_103675_/_OCM_69_/_GP-6)_	75.2	7.5e-59	233
NovPlant7__Nov_Plant_Bin7_scaffold_1105	3	568	5267	54.528	10.5016	UniRef90_F4BSZ3	Uncharacterized protein	Methanosaeta_concilii_(strain_ATCC_5969_/_DSM_3671_/_JCM_10134_/_NBRC_103675_/_OCM_69_/_GP-6)_	74.6	1.4e-45	188.7
NovPlant7__Nov_Plant_Bin7_scaffold_1105	4	568	5267	54.528	10.5016	UniRef90_F4BSZ4	Queuosine biosynthesis protein QueD	Methanosaeta_concilii_(strain_ATCC_5969_/_DSM_3671_/_JCM_10134_/_NBRC_103675_/_OCM_69_/_GP-6)_	77.4	3e-47	194.1
NovPlant7__Nov_Plant_Bin7_scaffold_1105	5	568	5267	54.528	10.5016	UniRef90_F4BSZ5	Uncharacterized protein	Methanosaeta_concilii_(strain_ATCC_5969_/_DSM_3671_/_JCM_10134_/_NBRC_103675_/_OCM_69_/_GP-6)_	85.7	1.1e-18	98.2
NovPlant7__Nov_Plant_Bin7_scaffold_1105	6	568	5267	54.528	10.5016	UniRef90_F4BSZ6	Diphthine synthase	Methanosaeta_concilii_(strain_ATCC_5969_/_DSM_3671_/_JCM_10134_/_NBRC_103675_/_OCM_69_/_GP-6)_	69.3	8.2e-101	373.2
NovPlant7__Nov_Plant_Bin7_scaffold_1105	7	568	5267	54.528	10.5016	UniRef90_F4BSZ7	Methyl-coenzyme M reductase operon protein C	Methanosaeta_concilii_(strain_ATCC_5969_/_DSM_3671_/_JCM_10134_/_NBRC_103675_/_OCM_69_/_GP-6)_	85.6	3.9e-98	364
NovPlant7__Nov_Plant_Bin7_scaffold_1105	8	568	5267	54.528	10.5016	UniRef90_F4BSZ8	2,3-bisphosphoglycerate-independent phosphoglycerate mutase	Methanosaeta_concilii_(strain_ATCC_5969_/_DSM_3671_/_JCM_10134_/_NBRC_103675_/_OCM_69_/_GP-6)_	75	7.1e-60	236.5
NovPlant7__Nov_Plant_Bin7_scaffold_1131	1	550	5224	55.436	10.299	UniRef90_F4BZG1	Rhomboid family protein	Methanosaeta_concilii_(strain_ATCC_5969_/_DSM_3671_/_JCM_10134_/_NBRC_103675_/_OCM_69_/_GP-6)_	68.6	2.6e-60	238
NovPlant7__Nov_Plant_Bin7_scaffold_1131	2	550	5224	55.436	10.299	UniRef90_F4BU08	Geranylgeranyl reductase	Methanosaeta_concilii_(strain_ATCC_5969_/_DSM_3671_/_JCM_10134_/_NBRC_103675_/_OCM_69_/_GP-6)_	55.5	4.7e-118	431
NovPlant7__Nov_Plant_Bin7_scaffold_1131	3	550	5224	55.436	10.299
NovPlant7__Nov_Plant_Bin7_scaffold_1131	4	550	5224	55.436	10.299	UniRef90_UPI00036E2C44	prohibitin family protein	Methylotenera_sp._1P/1_	38.2	1.8e-42	179.5
NovPlant7__Nov_Plant_Bin7_scaffold_1131	5	550	5224	55.436	10.299	UniRef90_F4BVU7	PUA domain protein	Methanosaeta_concilii_(strain_ATCC_5969_/_DSM_3671_/_JCM_10134_/_NBRC_103675_/_OCM_69_/_GP-6)_	77.9	1.1e-267	928.7
NovPlant7__Nov_Plant_Bin7_scaffold_1182	1	594	5120	51.973	11.3809	UniRef90_F4BUZ1	Uncharacterized protein	Methanosaeta_concilii_(strain_ATCC_5969_/_DSM_3671_/_JCM_10134_/_NBRC_103675_/_OCM_69_/_GP-6)_	97.6	2.2e-59	234.6
NovPlant7__Nov_Plant_Bin7_scaffold_1182	2	594	5120	51.973	11.3809	UniRef90_F4BUZ2	FeoA domain protein	Methanosaeta_concilii_(strain_ATCC_5969_/_DSM_3671_/_JCM_10134_/_NBRC_103675_/_OCM_69_/_GP-6)_	69.6	7.3e-24	115.9
NovPlant7__Nov_Plant_Bin7_scaffold_1182	3	594	5120	51.973	11.3809	UniRef90_F4BUZ3	Imidazole glycerol phosphate synthase subunit HisF	Methanosaeta_concilii_(strain_ATCC_5969_/_DSM_3671_/_JCM_10134_/_NBRC_103675_/_OCM_69_/_GP-6)_	83.7	9.7e-126	456.1
NovPlant7__Nov_Plant_Bin7_scaffold_1182	4	594	5120	51.973	11.3809	UniRef90_F4BUZ4	Imidazole glycerol phosphate synthase subunit HisH	Methanosaeta_concilii_(strain_ATCC_5969_/_DSM_3671_/_JCM_10134_/_NBRC_103675_/_OCM_69_/_GP-6)_	79.6	7.1e-89	333.2
NovPlant7__Nov_Plant_Bin7_scaffold_1182	5	594	5120	51.973	11.3809	UniRef90_F4BUZ5	Glutamate dehydrogenase	Methanosaeta_concilii_(strain_ATCC_5969_/_DSM_3671_/_JCM_10134_/_NBRC_103675_/_OCM_69_/_GP-6)_	88	1.7e-217	761.5
NovPlant7__Nov_Plant_Bin7_scaffold_1182	6	594	5120	51.973	11.3809	UniRef90_F4C0S4	Tungsten formylmethanofuran dehydrogenase, subunit E	Methanosaeta_concilii_(strain_ATCC_5969_/_DSM_3671_/_JCM_10134_/_NBRC_103675_/_OCM_69_/_GP-6)_	66.3	3e-73	281.2
NovPlant7__Nov_Plant_Bin7_scaffold_1197	1	540	5089	58.302	10.3372	UniRef90_F4C0M8	Uncharacterized protein	Methanosaeta_concilii_(strain_ATCC_5969_/_DSM_3671_/_JCM_10134_/_NBRC_103675_/_OCM_69_/_GP-6)_	88.1	4.9e-22	109.4
NovPlant7__Nov_Plant_Bin7_scaffold_1197	2	540	5089	58.302	10.3372	UniRef90_F4BW36	Uncharacterized protein	Methanosaeta_concilii_(strain_ATCC_5969_/_DSM_3671_/_JCM_10134_/_NBRC_103675_/_OCM_69_/_GP-6)_	63.5	1.7e-176	625.5
NovPlant7__Nov_Plant_Bin7_scaffold_1197	3	540	5089	58.302	10.3372	UniRef90_F4BW37	ATP phosphoribosyltransferase	Methanosaeta_concilii_(strain_ATCC_5969_/_DSM_3671_/_JCM_10134_/_NBRC_103675_/_OCM_69_/_GP-6)_	84.8	3.4e-132	477.6
NovPlant7__Nov_Plant_Bin7_scaffold_1197	4	540	5089	58.302	10.3372	UniRef90_G7WQH4	Uncharacterized protein	Methanosaeta_harundinacea_(strain_6Ac)_	45	9.7e-15	85.9
NovPlant7__Nov_Plant_Bin7_scaffold_1197	5	540	5089	58.302	10.3372	UniRef90_F4BW40	Histone acetyltransferase, ELP3 family protein	Methanosaeta_concilii_(strain_ATCC_5969_/_DSM_3671_/_JCM_10134_/_NBRC_103675_/_OCM_69_/_GP-6)_	73.4	2e-215	755
NovPlant7__Nov_Plant_Bin7_scaffold_1197	6	540	5089	58.302	10.3372	UniRef90_F4BU83	Uncharacterized protein	Methanosaeta_concilii_(strain_ATCC_5969_/_DSM_3671_/_JCM_10134_/_NBRC_103675_/_OCM_69_/_GP-6)_	64.9	4.1e-19	100.1
NovPlant7__Nov_Plant_Bin7_scaffold_1201	1	611	5609	54.181	10.7301	UniRef90_F4BVY8	Uncharacterized protein	Methanosaeta_concilii_(strain_ATCC_5969_/_DSM_3671_/_JCM_10134_/_NBRC_103675_/_OCM_69_/_GP-6)_	41.9	6.5e-21	107.1
NovPlant7__Nov_Plant_Bin7_scaffold_1201	2	611	5609	54.181	10.7301	UniRef90_F4BVY6	Conserved domain protein	Methanosaeta_concilii_(strain_ATCC_5969_/_DSM_3671_/_JCM_10134_/_NBRC_103675_/_OCM_69_/_GP-6)_	77.5	8.1e-28	129
NovPlant7__Nov_Plant_Bin7_scaffold_1201	3	611	5609	54.181	10.7301	UniRef90_F4BV35	Radical SAM domain protein	Methanosaeta_concilii_(strain_ATCC_5969_/_DSM_3671_/_JCM_10134_/_NBRC_103675_/_OCM_69_/_GP-6)_	81.9	3e-170	604.4
NovPlant7__Nov_Plant_Bin7_scaffold_1201	4	611	5609	54.181	10.7301	UniRef90_F4BV36	Argininosuccinate synthase	Methanosaeta_concilii_(strain_ATCC_5969_/_DSM_3671_/_JCM_10134_/_NBRC_103675_/_OCM_69_/_GP-6)_	87	1.1e-197	695.7
NovPlant7__Nov_Plant_Bin7_scaffold_1201	5	611	5609	54.181	10.7301	UniRef90_F4BV37	Uncharacterized protein	Methanosaeta_concilii_(strain_ATCC_5969_/_DSM_3671_/_JCM_10134_/_NBRC_103675_/_OCM_69_/_GP-6)_	67.4	4.5e-44	183.7
NovPlant7__Nov_Plant_Bin7_scaffold_1201	6	611	5609	54.181	10.7301	UniRef90_F4BV38	N-acetyltransferase, GNAT family protein	Methanosaeta_concilii_(strain_ATCC_5969_/_DSM_3671_/_JCM_10134_/_NBRC_103675_/_OCM_69_/_GP-6)_	67.1	2e-51	208.4
NovPlant7__Nov_Plant_Bin7_scaffold_1201	7	611	5609	54.181	10.7301	UniRef90_F4BTB0	Uncharacterized protein	Methanosaeta_concilii_(strain_ATCC_5969_/_DSM_3671_/_JCM_10134_/_NBRC_103675_/_OCM_69_/_GP-6)_	54.1	1.6e-78	299.3
NovPlant7__Nov_Plant_Bin7_scaffold_1214	1	547	5038	57.364	10.6522	UniRef90_F4BTG4	Glutamyl-tRNA(Gln) amidotransferase subunit E	Methanosaeta_concilii_(strain_ATCC_5969_/_DSM_3671_/_JCM_10134_/_NBRC_103675_/_OCM_69_/_GP-6)_	84.1	5.5e-138	496.9
NovPlant7__Nov_Plant_Bin7_scaffold_1214	2	547	5038	57.364	10.6522	UniRef90_F4BTG3	Archaeal histone	Methanosaeta_concilii_(strain_ATCC_5969_/_DSM_3671_/_JCM_10134_/_NBRC_103675_/_OCM_69_/_GP-6)_	92.1	1.3e-30	138.3
NovPlant7__Nov_Plant_Bin7_scaffold_1214	3	547	5038	57.364	10.6522	UniRef90_F4BTG2	Uncharacterized protein	Methanosaeta_concilii_(strain_ATCC_5969_/_DSM_3671_/_JCM_10134_/_NBRC_103675_/_OCM_69_/_GP-6)_	73	5.6e-43	179.9
NovPlant7__Nov_Plant_Bin7_scaffold_1214	4	547	5038	57.364	10.6522	UniRef90_F4BTG1	Glutaredoxin-like protein	Methanosaeta_concilii_(strain_ATCC_5969_/_DSM_3671_/_JCM_10134_/_NBRC_103675_/_OCM_69_/_GP-6)_	70.4	8.6e-25	119
NovPlant7__Nov_Plant_Bin7_scaffold_1214	5	547	5038	57.364	10.6522	UniRef90_F4BTG0	Amino acid-binding ACT domain protein	Methanosaeta_concilii_(strain_ATCC_5969_/_DSM_3671_/_JCM_10134_/_NBRC_103675_/_OCM_69_/_GP-6)_	82.8	6e-97	360.1
NovPlant7__Nov_Plant_Bin7_scaffold_1214	6	547	5038	57.364	10.6522	UniRef90_F4BTF9	DNA-directed RNA polymerase subunit	Methanosaeta_concilii_(strain_ATCC_5969_/_DSM_3671_/_JCM_10134_/_NBRC_103675_/_OCM_69_/_GP-6)_	84.9	2.6e-41	174.1
NovPlant7__Nov_Plant_Bin7_scaffold_1214	7	547	5038	57.364	10.6522	UniRef90_F4BTF8	DNA polymerase sliding clamp	Methanosaeta_concilii_(strain_ATCC_5969_/_DSM_3671_/_JCM_10134_/_NBRC_103675_/_OCM_69_/_GP-6)_	94.3	5.9e-122	443.4
NovPlant7__Nov_Plant_Bin7_scaffold_1214	8	547	5038	57.364	10.6522	UniRef90_F4BTF7	DNA primase large subunit PriL	Methanosaeta_concilii_(strain_ATCC_5969_/_DSM_3671_/_JCM_10134_/_NBRC_103675_/_OCM_69_/_GP-6)_	73.1	3.1e-134	484.6
NovPlant7__Nov_Plant_Bin7_scaffold_1214	9	547	5038	57.364	10.6522
NovPlant7__Nov_Plant_Bin7_scaffold_1218	1	573	5371	53.659	10.5018	UniRef90_F4BTS6	Uncharacterized protein	Methanosaeta_concilii_(strain_ATCC_5969_/_DSM_3671_/_JCM_10134_/_NBRC_103675_/_OCM_69_/_GP-6)_	61	1.8e-98	365.5
NovPlant7__Nov_Plant_Bin7_scaffold_1218	2	573	5371	53.659	10.5018	UniRef90_F4BTS7	Beta-lactamase domain protein	Methanosaeta_concilii_(strain_ATCC_5969_/_DSM_3671_/_JCM_10134_/_NBRC_103675_/_OCM_69_/_GP-6)_	70	4.2e-162	577.4
NovPlant7__Nov_Plant_Bin7_scaffold_1218	3	573	5371	53.659	10.5018
NovPlant7__Nov_Plant_Bin7_scaffold_1218	4	573	5371	53.659	10.5018	UniRef90_F4BWY5	FAD-dependent pyridine nucleotide-disulfide oxidoreductase	Methanosaeta_concilii_(strain_ATCC_5969_/_DSM_3671_/_JCM_10134_/_NBRC_103675_/_OCM_69_/_GP-6)_	65.9	3.4e-174	617.8
NovPlant7__Nov_Plant_Bin7_scaffold_1218	5	573	5371	53.659	10.5018	UniRef90_F4BY23	Putative glutamate--cysteine ligase	Methanosaeta_concilii_(strain_ATCC_5969_/_DSM_3671_/_JCM_10134_/_NBRC_103675_/_OCM_69_/_GP-6)_	67.2	5.5e-111	407.1
NovPlant7__Nov_Plant_Bin7_scaffold_1225	1	718	8156	51.594	8.6128	UniRef90_U2J658	Uncharacterized protein	Sphingobacterium_paucimobilis_HER1398_	40.6	4.2e-24	117.9
NovPlant7__Nov_Plant_Bin7_scaffold_1225	2	718	8156	51.594	8.6128	UniRef90_F4BTL9	Uncharacterized protein	Methanosaeta_concilii_(strain_ATCC_5969_/_DSM_3671_/_JCM_10134_/_NBRC_103675_/_OCM_69_/_GP-6)_	69.9	4.6e-34	150.2
NovPlant7__Nov_Plant_Bin7_scaffold_1225	3	718	8156	51.594	8.6128
NovPlant7__Nov_Plant_Bin7_scaffold_1225	4	718	8156	51.594	8.6128
NovPlant7__Nov_Plant_Bin7_scaffold_1225	5	718	8156	51.594	8.6128
NovPlant7__Nov_Plant_Bin7_scaffold_1225	6	718	8156	51.594	8.6128	UniRef90_F4BT31	Uncharacterized protein	Methanosaeta_concilii_(strain_ATCC_5969_/_DSM_3671_/_JCM_10134_/_NBRC_103675_/_OCM_69_/_GP-6)_	42.5	1.3e-20	105.9
NovPlant7__Nov_Plant_Bin7_scaffold_1225	7	718	8156	51.594	8.6128	UniRef90_F4BWG6	Uncharacterized membrane protein (UPF0104)	Methanosaeta_concilii_(strain_ATCC_5969_/_DSM_3671_/_JCM_10134_/_NBRC_103675_/_OCM_69_/_GP-6)_	66	4.1e-118	431
NovPlant7__Nov_Plant_Bin7_scaffold_1225	8	718	8156	51.594	8.6128	UniRef90_F4BWG5	Glycosyl transferase, group 1 family protein	Methanosaeta_concilii_(strain_ATCC_5969_/_DSM_3671_/_JCM_10134_/_NBRC_103675_/_OCM_69_/_GP-6)_	65.2	2.6e-95	355.1
NovPlant7__Nov_Plant_Bin7_scaffold_1225	9	718	8156	51.594	8.6128	UniRef90_A0B8Y8	Nitroreductase	Methanosaeta_thermophila_(strain_DSM_6194_/_PT)_	64.3	5.6e-58	230.3
NovPlant7__Nov_Plant_Bin7_scaffold_1225	10	718	8156	51.594	8.6128	UniRef90_F4BUM6	Uncharacterized protein	Methanosaeta_concilii_(strain_ATCC_5969_/_DSM_3671_/_JCM_10134_/_NBRC_103675_/_OCM_69_/_GP-6)_	57	1.7e-138	499.2
NovPlant7__Nov_Plant_Bin7_scaffold_1247	1	814	7838	52.832	10.2526	UniRef90_F4BY40	Uncharacterized protein	Methanosaeta_concilii_(strain_ATCC_5969_/_DSM_3671_/_JCM_10134_/_NBRC_103675_/_OCM_69_/_GP-6)_	46.4	4.7e-75	288.1
NovPlant7__Nov_Plant_Bin7_scaffold_1247	2	814	7838	52.832	10.2526	UniRef90_F4BV40	Uncharacterized protein	Methanosaeta_concilii_(strain_ATCC_5969_/_DSM_3671_/_JCM_10134_/_NBRC_103675_/_OCM_69_/_GP-6)_	82.9	1.4e-248	865.1
NovPlant7__Nov_Plant_Bin7_scaffold_1247	3	814	7838	52.832	10.2526	UniRef90_F4BZP1	Uncharacterized protein	Methanosaeta_concilii_(strain_ATCC_5969_/_DSM_3671_/_JCM_10134_/_NBRC_103675_/_OCM_69_/_GP-6)_	81.1	9.6e-112	409.5
NovPlant7__Nov_Plant_Bin7_scaffold_1247	4	814	7838	52.832	10.2526	UniRef90_F4BZP2	Uncharacterized protein	Methanosaeta_concilii_(strain_ATCC_5969_/_DSM_3671_/_JCM_10134_/_NBRC_103675_/_OCM_69_/_GP-6)_	58.6	2.8e-63	248.4
NovPlant7__Nov_Plant_Bin7_scaffold_1247	5	814	7838	52.832	10.2526	UniRef90_F4BZP2	Uncharacterized protein	Methanosaeta_concilii_(strain_ATCC_5969_/_DSM_3671_/_JCM_10134_/_NBRC_103675_/_OCM_69_/_GP-6)_	52.3	5.1e-22	110.5
NovPlant7__Nov_Plant_Bin7_scaffold_1247	6	814	7838	52.832	10.2526	UniRef90_F4BV29	Lipoprotein, putative	Methanosaeta_concilii_(strain_ATCC_5969_/_DSM_3671_/_JCM_10134_/_NBRC_103675_/_OCM_69_/_GP-6)_	76.5	1.3e-114	419.1
NovPlant7__Nov_Plant_Bin7_scaffold_1247	7	814	7838	52.832	10.2526	UniRef90_F4C0M2	Glycosyl transferase, group 1 family protein	Methanosaeta_concilii_(strain_ATCC_5969_/_DSM_3671_/_JCM_10134_/_NBRC_103675_/_OCM_69_/_GP-6)_	62.2	4.7e-134	484.2
NovPlant7__Nov_Plant_Bin7_scaffold_1247	8	814	7838	52.832	10.2526
NovPlant7__Nov_Plant_Bin7_scaffold_1276	1	622	6214	53.911	9.85597
NovPlant7__Nov_Plant_Bin7_scaffold_1276	2	622	6214	53.911	9.85597	UniRef90_G7WPZ0	Uncharacterized protein	Methanosaeta_harundinacea_(strain_6Ac)_	30.8	9.8e-25	122.5
NovPlant7__Nov_Plant_Bin7_scaffold_1276	3	622	6214	53.911	9.85597	UniRef90_F4BTA7	Glutaredoxin	Methanosaeta_concilii_(strain_ATCC_5969_/_DSM_3671_/_JCM_10134_/_NBRC_103675_/_OCM_69_/_GP-6)_	77	3.7e-32	143.7
NovPlant7__Nov_Plant_Bin7_scaffold_1276	4	622	6214	53.911	9.85597	UniRef90_F4BTA6	Uncharacterized protein	Methanosaeta_concilii_(strain_ATCC_5969_/_DSM_3671_/_JCM_10134_/_NBRC_103675_/_OCM_69_/_GP-6)_	66.3	4e-67	260.8
NovPlant7__Nov_Plant_Bin7_scaffold_1276	5	622	6214	53.911	9.85597	UniRef90_M1PWH2	Secreted protein containing PKD domain protein	uncultured_organism_	40.2	2.5e-07	63.2
NovPlant7__Nov_Plant_Bin7_scaffold_1276	6	622	6214	53.911	9.85597
NovPlant7__Nov_Plant_Bin7_scaffold_1285	1	568	4940	51.336	11.335	UniRef90_F4BX26	AMP phosphorylase	Methanosaeta_concilii_(strain_ATCC_5969_/_DSM_3671_/_JCM_10134_/_NBRC_103675_/_OCM_69_/_GP-6)_	89.6	1.1e-42	178.7
NovPlant7__Nov_Plant_Bin7_scaffold_1285	2	568	4940	51.336	11.335	UniRef90_F4BX25	Histone deacetylase family protein	Methanosaeta_concilii_(strain_ATCC_5969_/_DSM_3671_/_JCM_10134_/_NBRC_103675_/_OCM_69_/_GP-6)_	77.3	2.8e-123	448
NovPlant7__Nov_Plant_Bin7_scaffold_1285	3	568	4940	51.336	11.335	UniRef90_F4BX24	Uncharacterized protein	Methanosaeta_concilii_(strain_ATCC_5969_/_DSM_3671_/_JCM_10134_/_NBRC_103675_/_OCM_69_/_GP-6)_	71.9	2.1e-115	421.8
NovPlant7__Nov_Plant_Bin7_scaffold_1285	4	568	4940	51.336	11.335	UniRef90_F4BX23	Uncharacterized protein	Methanosaeta_concilii_(strain_ATCC_5969_/_DSM_3671_/_JCM_10134_/_NBRC_103675_/_OCM_69_/_GP-6)_	61.2	1.9e-71	275.4
NovPlant7__Nov_Plant_Bin7_scaffold_1285	5	568	4940	51.336	11.335	UniRef90_F4BX22	Uncharacterized protein	Methanosaeta_concilii_(strain_ATCC_5969_/_DSM_3671_/_JCM_10134_/_NBRC_103675_/_OCM_69_/_GP-6)_	44.6	2.7e-40	171.8
NovPlant7__Nov_Plant_Bin7_scaffold_1285	6	568	4940	51.336	11.335	UniRef90_F4BX21	Uncharacterized protein	Methanosaeta_concilii_(strain_ATCC_5969_/_DSM_3671_/_JCM_10134_/_NBRC_103675_/_OCM_69_/_GP-6)_	41.6	1.1e-25	122.9
NovPlant7__Nov_Plant_Bin7_scaffold_1285	7	568	4940	51.336	11.335
NovPlant7__Nov_Plant_Bin7_scaffold_1285	8	568	4940	51.336	11.335	UniRef90_F4BX21	Uncharacterized protein	Methanosaeta_concilii_(strain_ATCC_5969_/_DSM_3671_/_JCM_10134_/_NBRC_103675_/_OCM_69_/_GP-6)_	54.1	3.4e-43	181
NovPlant7__Nov_Plant_Bin7_scaffold_1297	1	485	4911	55.019	9.6406	UniRef90_G7WQP6	Aminotransferase class I and II	Methanosaeta_harundinacea_(strain_6Ac)_	54.5	1.2e-11	75.1
NovPlant7__Nov_Plant_Bin7_scaffold_1297	2	485	4911	55.019	9.6406	UniRef90_A0B5W5	Acetyl-CoA decarbonylase/synthase complex subunit alpha	Methanosaeta_thermophila_(strain_DSM_6194_/_PT)_	76.4	0	1323.5
NovPlant7__Nov_Plant_Bin7_scaffold_1297	3	485	4911	55.019	9.6406	UniRef90_P26693	Acetyl-CoA decarbonylase/synthase complex subunit epsilon	Methanosaeta_concilii_	88.3	4.4e-90	337
NovPlant7__Nov_Plant_Bin7_scaffold_1297	4	485	4911	55.019	9.6406	UniRef90_F4C0K6	Acetyl-CoA decarbonylase/synthase complex subunit beta	Methanosaeta_concilii_(strain_ATCC_5969_/_DSM_3671_/_JCM_10134_/_NBRC_103675_/_OCM_69_/_GP-6)_	90.2	1.4e-249	868.2
NovPlant7__Nov_Plant_Bin7_scaffold_1304	1	447	4900	52.653	8.92837	UniRef90_F4C057	UbiD family decarboxylase	Methanosaeta_concilii_(strain_ATCC_5969_/_DSM_3671_/_JCM_10134_/_NBRC_103675_/_OCM_69_/_GP-6)_	74.3	3.2e-159	567.8
NovPlant7__Nov_Plant_Bin7_scaffold_1304	2	447	4900	52.653	8.92837	UniRef90_F4C058	Uncharacterized protein	Methanosaeta_concilii_(strain_ATCC_5969_/_DSM_3671_/_JCM_10134_/_NBRC_103675_/_OCM_69_/_GP-6)_	73.3	1.2e-86	325.9
NovPlant7__Nov_Plant_Bin7_scaffold_1304	3	447	4900	52.653	8.92837	UniRef90_F4BZY4	Uncharacterized protein	Methanosaeta_concilii_(strain_ATCC_5969_/_DSM_3671_/_JCM_10134_/_NBRC_103675_/_OCM_69_/_GP-6)_	56.5	2.6e-60	238.4
NovPlant7__Nov_Plant_Bin7_scaffold_1304	4	447	4900	52.653	8.92837	UniRef90_F4BUA2	Cell surface protein, putative	Methanosaeta_concilii_(strain_ATCC_5969_/_DSM_3671_/_JCM_10134_/_NBRC_103675_/_OCM_69_/_GP-6)_	39.2	6.4e-16	90.1
NovPlant7__Nov_Plant_Bin7_scaffold_1304	5	447	4900	52.653	8.92837	UniRef90_B8GFY0	Peptidase C1A papain	Methanosphaerula_palustris_(strain_ATCC_BAA-1556_/_DSM_19958_/_E1-9c)_	44.4	3.9e-70	271.9
NovPlant7__Nov_Plant_Bin7_scaffold_1305	1	489	4899	54.358	9.70014	UniRef90_F4BX95	Uncharacterized protein	Methanosaeta_concilii_(strain_ATCC_5969_/_DSM_3671_/_JCM_10134_/_NBRC_103675_/_OCM_69_/_GP-6)_	91.5	1.9e-58	231.5
NovPlant7__Nov_Plant_Bin7_scaffold_1305	2	489	4899	54.358	9.70014
NovPlant7__Nov_Plant_Bin7_scaffold_1305	3	489	4899	54.358	9.70014	UniRef90_F4BX94	Uncharacterized protein	Methanosaeta_concilii_(strain_ATCC_5969_/_DSM_3671_/_JCM_10134_/_NBRC_103675_/_OCM_69_/_GP-6)_	54.9	1.8e-80	305.8
NovPlant7__Nov_Plant_Bin7_scaffold_1305	4	489	4899	54.358	9.70014	UniRef90_F4BX93	DNA-binding protein MutS2	Methanosaeta_concilii_(strain_ATCC_5969_/_DSM_3671_/_JCM_10134_/_NBRC_103675_/_OCM_69_/_GP-6)_	62.9	1.6e-222	778.9
NovPlant7__Nov_Plant_Bin7_scaffold_1305	5	489	4899	54.358	9.70014	UniRef90_F4BX92	Uncharacterized protein	Methanosaeta_concilii_(strain_ATCC_5969_/_DSM_3671_/_JCM_10134_/_NBRC_103675_/_OCM_69_/_GP-6)_	64.3	1.1e-18	98.6
NovPlant7__Nov_Plant_Bin7_scaffold_1329	1	1123	10328	55.015	10.6976	UniRef90_F4BW90	Putative methylthioribose-1-phosphate isomerase	Methanosaeta_concilii_(strain_ATCC_5969_/_DSM_3671_/_JCM_10134_/_NBRC_103675_/_OCM_69_/_GP-6)_	70.2	6.3e-66	256.9
NovPlant7__Nov_Plant_Bin7_scaffold_1329	2	1123	10328	55.015	10.6976	UniRef90_F0JI79	Multi-sensor hybrid histidine kinase	Desulfovibrio_desulfuricans_ND132_	32.5	3.5e-123	449.5
NovPlant7__Nov_Plant_Bin7_scaffold_1329	3	1123	10328	55.015	10.6976	UniRef90_F4BX01	Uncharacterized protein	Methanosaeta_concilii_(strain_ATCC_5969_/_DSM_3671_/_JCM_10134_/_NBRC_103675_/_OCM_69_/_GP-6)_	74.2	8.8e-94	349.7
NovPlant7__Nov_Plant_Bin7_scaffold_1329	4	1123	10328	55.015	10.6976	UniRef90_F4BW59	Uncharacterized protein	Methanosaeta_concilii_(strain_ATCC_5969_/_DSM_3671_/_JCM_10134_/_NBRC_103675_/_OCM_69_/_GP-6)_	33.3	1e-22	113.6
NovPlant7__Nov_Plant_Bin7_scaffold_1329	5	1123	10328	55.015	10.6976	UniRef90_F4BTZ6	Fasciclin domain protein	Methanosaeta_concilii_(strain_ATCC_5969_/_DSM_3671_/_JCM_10134_/_NBRC_103675_/_OCM_69_/_GP-6)_	52.5	3.3e-85	321.6
NovPlant7__Nov_Plant_Bin7_scaffold_1329	6	1123	10328	55.015	10.6976	UniRef90_F4BWQ4	Cation-transporting P-type ATPase	Methanosaeta_concilii_(strain_ATCC_5969_/_DSM_3671_/_JCM_10134_/_NBRC_103675_/_OCM_69_/_GP-6)_	69.9	0	1206.4
NovPlant7__Nov_Plant_Bin7_scaffold_1329	7	1123	10328	55.015	10.6976
NovPlant7__Nov_Plant_Bin7_scaffold_1359	1	469	4818	56.953	9.577	UniRef90_F4BWU9	Metal ABC transporter, ATP-binding protein	Methanosaeta_concilii_(strain_ATCC_5969_/_DSM_3671_/_JCM_10134_/_NBRC_103675_/_OCM_69_/_GP-6)_	86.2	0	1034.2
NovPlant7__Nov_Plant_Bin7_scaffold_1359	2	469	4818	56.953	9.577	UniRef90_F4BWV0	Uncharacterized protein	Methanosaeta_concilii_(strain_ATCC_5969_/_DSM_3671_/_JCM_10134_/_NBRC_103675_/_OCM_69_/_GP-6)_	56.8	9.4e-37	159.5
NovPlant7__Nov_Plant_Bin7_scaffold_1359	3	469	4818	56.953	9.577	UniRef90_F4BWV1	Uncharacterized protein	Methanosaeta_concilii_(strain_ATCC_5969_/_DSM_3671_/_JCM_10134_/_NBRC_103675_/_OCM_69_/_GP-6)_	73.9	1.5e-54	218.8
NovPlant7__Nov_Plant_Bin7_scaffold_1359	4	469	4818	56.953	9.577	UniRef90_F4BWV2	PyrE-like protein	Methanosaeta_concilii_(strain_ATCC_5969_/_DSM_3671_/_JCM_10134_/_NBRC_103675_/_OCM_69_/_GP-6)_	82.4	5e-90	337
NovPlant7__Nov_Plant_Bin7_scaffold_1359	5	469	4818	56.953	9.577	UniRef90_F4BWV3	Alanine--tRNA ligase	Methanosaeta_concilii_(strain_ATCC_5969_/_DSM_3671_/_JCM_10134_/_NBRC_103675_/_OCM_69_/_GP-6)_	85.8	8e-209	732.6
NovPlant7__Nov_Plant_Bin7_scaffold_1387	1	548	4771	50.891	11.392	UniRef90_F4BYY0	(R)-citramalate synthase	Methanosaeta_concilii_(strain_ATCC_5969_/_DSM_3671_/_JCM_10134_/_NBRC_103675_/_OCM_69_/_GP-6)_	90.4	1.3e-256	891.7
NovPlant7__Nov_Plant_Bin7_scaffold_1387	2	548	4771	50.891	11.392	UniRef90_A0B8N7	Uncharacterized protein	Methanosaeta_thermophila_(strain_DSM_6194_/_PT)_	51	3.5e-23	114
NovPlant7__Nov_Plant_Bin7_scaffold_1387	3	548	4771	50.891	11.392
NovPlant7__Nov_Plant_Bin7_scaffold_1387	4	548	4771	50.891	11.392	UniRef90_F4BYS5	DJ-1/PfpI family protein	Methanosaeta_concilii_(strain_ATCC_5969_/_DSM_3671_/_JCM_10134_/_NBRC_103675_/_OCM_69_/_GP-6)_	73.1	1.2e-69	269.2
NovPlant7__Nov_Plant_Bin7_scaffold_1387	5	548	4771	50.891	11.392	UniRef90_F4BT57	Uncharacterized protein	Methanosaeta_concilii_(strain_ATCC_5969_/_DSM_3671_/_JCM_10134_/_NBRC_103675_/_OCM_69_/_GP-6)_	37.5	9e-77	294.3
NovPlant7__Nov_Plant_Bin7_scaffold_1392	1	601	4764	56.024	12.3191	UniRef90_F4BVS8	Uncharacterized protein	Methanosaeta_concilii_(strain_ATCC_5969_/_DSM_3671_/_JCM_10134_/_NBRC_103675_/_OCM_69_/_GP-6)_	64.5	7.1e-89	333.6
NovPlant7__Nov_Plant_Bin7_scaffold_1392	2	601	4764	56.024	12.3191	UniRef90_F4BUY4	Transcriptional regulator, CopG family	Methanosaeta_concilii_(strain_ATCC_5969_/_DSM_3671_/_JCM_10134_/_NBRC_103675_/_OCM_69_/_GP-6)_	86.8	1.6e-87	328.6
NovPlant7__Nov_Plant_Bin7_scaffold_1392	3	601	4764	56.024	12.3191	UniRef90_F4BUY5	Uncharacterized protein	Methanosaeta_concilii_(strain_ATCC_5969_/_DSM_3671_/_JCM_10134_/_NBRC_103675_/_OCM_69_/_GP-6)_	50.6	2.2e-43	181.8
NovPlant7__Nov_Plant_Bin7_scaffold_1392	4	601	4764	56.024	12.3191	UniRef90_F4BUY6	Triosephosphate isomerase	Methanosaeta_concilii_(strain_ATCC_5969_/_DSM_3671_/_JCM_10134_/_NBRC_103675_/_OCM_69_/_GP-6)_	75.6	6.8e-93	346.7
NovPlant7__Nov_Plant_Bin7_scaffold_1392	5	601	4764	56.024	12.3191	UniRef90_F4BUY7	Acylphosphatase	Methanosaeta_concilii_(strain_ATCC_5969_/_DSM_3671_/_JCM_10134_/_NBRC_103675_/_OCM_69_/_GP-6)_	76.1	6.5e-34	149.4
NovPlant7__Nov_Plant_Bin7_scaffold_1392	6	601	4764	56.024	12.3191	UniRef90_F4BUY8	Ferredoxin	Methanosaeta_concilii_(strain_ATCC_5969_/_DSM_3671_/_JCM_10134_/_NBRC_103675_/_OCM_69_/_GP-6)_	89.3	5.9e-25	119
NovPlant7__Nov_Plant_Bin7_scaffold_1392	7	601	4764	56.024	12.3191	UniRef90_F4BUY9	Digeranylgeranylglycerophospholipid reductase	Methanosaeta_concilii_(strain_ATCC_5969_/_DSM_3671_/_JCM_10134_/_NBRC_103675_/_OCM_69_/_GP-6)_	78.7	7.1e-178	629.8
NovPlant7__Nov_Plant_Bin7_scaffold_1392	8	601	4764	56.024	12.3191	UniRef90_F4BUZ0	Uncharacterized protein	Methanosaeta_concilii_(strain_ATCC_5969_/_DSM_3671_/_JCM_10134_/_NBRC_103675_/_OCM_69_/_GP-6)_	68.6	8.3e-13	78.6
NovPlant7__Nov_Plant_Bin7_scaffold_1405	1	896	8814	57.658	9.91377	UniRef90_F4BT19	Uncharacterized protein	Methanosaeta_concilii_(strain_ATCC_5969_/_DSM_3671_/_JCM_10134_/_NBRC_103675_/_OCM_69_/_GP-6)_	43.2	6.9e-42	177.2
NovPlant7__Nov_Plant_Bin7_scaffold_1405	2	896	8814	57.658	9.91377	UniRef90_F4BT20	Uncharacterized protein	Methanosaeta_concilii_(strain_ATCC_5969_/_DSM_3671_/_JCM_10134_/_NBRC_103675_/_OCM_69_/_GP-6)_	47.2	7.1e-07	59.3
NovPlant7__Nov_Plant_Bin7_scaffold_1405	3	896	8814	57.658	9.91377	UniRef90_F4BT21	Probable cobyrinic acid A,C-diamide synthase	Methanosaeta_concilii_(strain_ATCC_5969_/_DSM_3671_/_JCM_10134_/_NBRC_103675_/_OCM_69_/_GP-6)_	70.4	1.2e-176	625.9
NovPlant7__Nov_Plant_Bin7_scaffold_1405	4	896	8814	57.658	9.91377	UniRef90_F4BT22	Uncharacterized protein	Methanosaeta_concilii_(strain_ATCC_5969_/_DSM_3671_/_JCM_10134_/_NBRC_103675_/_OCM_69_/_GP-6)_	83.5	1.4e-115	422.2
NovPlant7__Nov_Plant_Bin7_scaffold_1405	5	896	8814	57.658	9.91377	UniRef90_F4BT23	Fumarase, alpha subunit	Methanosaeta_concilii_(strain_ATCC_5969_/_DSM_3671_/_JCM_10134_/_NBRC_103675_/_OCM_69_/_GP-6)_	64	8.6e-98	363.2
NovPlant7__Nov_Plant_Bin7_scaffold_1405	6	896	8814	57.658	9.91377	UniRef90_F4BT24	Fumarase, beta subunit	Methanosaeta_concilii_(strain_ATCC_5969_/_DSM_3671_/_JCM_10134_/_NBRC_103675_/_OCM_69_/_GP-6)_	69.6	9.2e-53	214.2
NovPlant7__Nov_Plant_Bin7_scaffold_1405	7	896	8814	57.658	9.91377	UniRef90_F4BT26	Uncharacterized protein	Methanosaeta_concilii_(strain_ATCC_5969_/_DSM_3671_/_JCM_10134_/_NBRC_103675_/_OCM_69_/_GP-6)_	77.2	9e-65	252.7
NovPlant7__Nov_Plant_Bin7_scaffold_1405	8	896	8814	57.658	9.91377	UniRef90_F4BT27	Glucose-6-phosphate isomerase	Methanosaeta_concilii_(strain_ATCC_5969_/_DSM_3671_/_JCM_10134_/_NBRC_103675_/_OCM_69_/_GP-6)_	71.1	1.1e-99	369.4
NovPlant7__Nov_Plant_Bin7_scaffold_1405	9	896	8814	57.658	9.91377	UniRef90_F4BT28	Prenyltransferase, UbiA family	Methanosaeta_concilii_(strain_ATCC_5969_/_DSM_3671_/_JCM_10134_/_NBRC_103675_/_OCM_69_/_GP-6)_	76.4	7.9e-132	476.5
NovPlant7__Nov_Plant_Bin7_scaffold_1405	10	896	8814	57.658	9.91377
NovPlant7__Nov_Plant_Bin7_scaffold_1405	11	896	8814	57.658	9.91377
NovPlant7__Nov_Plant_Bin7_scaffold_1420	1	873	7947	52.787	10.7878	UniRef90_D1JD18	Hypothetical membrane protein, containing TPR repeats	uncultured_archaeon_	48	4.9e-63	248.1
NovPlant7__Nov_Plant_Bin7_scaffold_1420	2	873	7947	52.787	10.7878	UniRef90_F4BY58	Fumarylacetoacetate hydrolase family protein	Methanosaeta_concilii_(strain_ATCC_5969_/_DSM_3671_/_JCM_10134_/_NBRC_103675_/_OCM_69_/_GP-6)_	76.1	1.2e-100	372.5
NovPlant7__Nov_Plant_Bin7_scaffold_1420	3	873	7947	52.787	10.7878	UniRef90_F4BY57	Oxidoreductase FAD/NAD	Methanosaeta_concilii_(strain_ATCC_5969_/_DSM_3671_/_JCM_10134_/_NBRC_103675_/_OCM_69_/_GP-6)_	73.4	9.6e-107	392.9
NovPlant7__Nov_Plant_Bin7_scaffold_1420	4	873	7947	52.787	10.7878	UniRef90_F4BY56	Dihydroorotate dehydrogenase	Methanosaeta_concilii_(strain_ATCC_5969_/_DSM_3671_/_JCM_10134_/_NBRC_103675_/_OCM_69_/_GP-6)_	83.5	2.2e-45	188
NovPlant7__Nov_Plant_Bin7_scaffold_1420	5	873	7947	52.787	10.7878
NovPlant7__Nov_Plant_Bin7_scaffold_1420	6	873	7947	52.787	10.7878	UniRef90_F4BVB2	Uncharacterized protein	Methanosaeta_concilii_(strain_ATCC_5969_/_DSM_3671_/_JCM_10134_/_NBRC_103675_/_OCM_69_/_GP-6)_	55.4	5.9e-22	109.8
NovPlant7__Nov_Plant_Bin7_scaffold_1420	7	873	7947	52.787	10.7878	UniRef90_F4BVB1	Phage shock protein A, putative	Methanosaeta_concilii_(strain_ATCC_5969_/_DSM_3671_/_JCM_10134_/_NBRC_103675_/_OCM_69_/_GP-6)_	75.7	2.8e-92	344.7
NovPlant7__Nov_Plant_Bin7_scaffold_1420	8	873	7947	52.787	10.7878
NovPlant7__Nov_Plant_Bin7_scaffold_1420	9	873	7947	52.787	10.7878	UniRef90_A0B6I7	Aliphatic sulfonates family ABC transporter, periplasmic ligand-binding protein	Methanosaeta_thermophila_(strain_DSM_6194_/_PT)_	62.8	1.3e-116	426
NovPlant7__Nov_Plant_Bin7_scaffold_1420	10	873	7947	52.787	10.7878	UniRef90_UPI00037A1675	hypothetical protein	Amorphus_coralli_	40.5	2.5e-14	84.7
NovPlant7__Nov_Plant_Bin7_scaffold_1420	11	873	7947	52.787	10.7878	UniRef90_K6U0U9	Anti-anti-sigma factor	Methanobacterium_sp._Maddingley_MBC34_	44.5	4e-20	104
NovPlant7__Nov_Plant_Bin7_scaffold_1420	12	873	7947	52.787	10.7878	UniRef90_R5SL45	HAMP domain protein	Firmicutes_bacterium_CAG:129_	34.7	1.4e-53	216.9
NovPlant7__Nov_Plant_Bin7_scaffold_1463	1	565	5593	56.446	9.93617	UniRef90_F4BTP3	TPR-repeat protein	Methanosaeta_concilii_(strain_ATCC_5969_/_DSM_3671_/_JCM_10134_/_NBRC_103675_/_OCM_69_/_GP-6)_	65.7	1.3e-72	279.3
NovPlant7__Nov_Plant_Bin7_scaffold_1463	2	565	5593	56.446	9.93617	UniRef90_F4BTP4	Peptide chain release factor subunit 1	Methanosaeta_concilii_(strain_ATCC_5969_/_DSM_3671_/_JCM_10134_/_NBRC_103675_/_OCM_69_/_GP-6)_	82.7	1.6e-39	168.3
NovPlant7__Nov_Plant_Bin7_scaffold_1463	3	565	5593	56.446	9.93617	UniRef90_F4BTP4	Peptide chain release factor subunit 1	Methanosaeta_concilii_(strain_ATCC_5969_/_DSM_3671_/_JCM_10134_/_NBRC_103675_/_OCM_69_/_GP-6)_	78.7	1.1e-95	355.9
NovPlant7__Nov_Plant_Bin7_scaffold_1463	4	565	5593	56.446	9.93617	UniRef90_F4BTP5	Uncharacterized protein	Methanosaeta_concilii_(strain_ATCC_5969_/_DSM_3671_/_JCM_10134_/_NBRC_103675_/_OCM_69_/_GP-6)_	59.4	2.6e-41	174.9
NovPlant7__Nov_Plant_Bin7_scaffold_1463	5	565	5593	56.446	9.93617	UniRef90_F4BTP6	AP endonuclease, family 2	Methanosaeta_concilii_(strain_ATCC_5969_/_DSM_3671_/_JCM_10134_/_NBRC_103675_/_OCM_69_/_GP-6)_	83	1.4e-121	442.2
NovPlant7__Nov_Plant_Bin7_scaffold_1463	6	565	5593	56.446	9.93617	UniRef90_F4BTP7	Translin family protein	Methanosaeta_concilii_(strain_ATCC_5969_/_DSM_3671_/_JCM_10134_/_NBRC_103675_/_OCM_69_/_GP-6)_	71.6	4.8e-75	287.3
NovPlant7__Nov_Plant_Bin7_scaffold_1463	7	565	5593	56.446	9.93617	UniRef90_F4BTP8	O-phosphoserine--tRNA(Cys) ligase	Methanosaeta_concilii_(strain_ATCC_5969_/_DSM_3671_/_JCM_10134_/_NBRC_103675_/_OCM_69_/_GP-6)_	84	1.4e-269	934.9
NovPlant7__Nov_Plant_Bin7_scaffold_1463	8	565	5593	56.446	9.93617	UniRef90_F4BTP9	Ribose-5-phosphate isomerase A	Methanosaeta_concilii_(strain_ATCC_5969_/_DSM_3671_/_JCM_10134_/_NBRC_103675_/_OCM_69_/_GP-6)_	77.8	3.1e-27	127.1
NovPlant7__Nov_Plant_Bin7_scaffold_1491	1	574	7210	52.58	7.84591	UniRef90_F4BZX0	UvrABC system protein B	Methanosaeta_concilii_(strain_ATCC_5969_/_DSM_3671_/_JCM_10134_/_NBRC_103675_/_OCM_69_/_GP-6)_	81.1	0	1052.7
NovPlant7__Nov_Plant_Bin7_scaffold_1491	2	574	7210	52.58	7.84591	UniRef90_K2QFJ3	Uncharacterized protein	Agrobacterium_albertimagni_AOL15_	31.5	3e-13	82
NovPlant7__Nov_Plant_Bin7_scaffold_1491	3	574	7210	52.58	7.84591	UniRef90_A0L750	DNA methylase N-4/N-6 domain protein	Magnetococcus_sp._(strain_MC-1)_	49.2	1.5e-68	266.2
NovPlant7__Nov_Plant_Bin7_scaffold_1491	4	574	7210	52.58	7.84591	UniRef90_F4BZX1	Uncharacterized protein	Methanosaeta_concilii_(strain_ATCC_5969_/_DSM_3671_/_JCM_10134_/_NBRC_103675_/_OCM_69_/_GP-6)_	74.2	4.7e-86	323.9
NovPlant7__Nov_Plant_Bin7_scaffold_1491	5	574	7210	52.58	7.84591	UniRef90_F4C0W0	Acetyl-CoA hydrolase/N-acetyltransferase GNAT family fusion protein	Methanosaeta_concilii_(strain_ATCC_5969_/_DSM_3671_/_JCM_10134_/_NBRC_103675_/_OCM_69_/_GP-6)_	79.7	0	1042.3
NovPlant7__Nov_Plant_Bin7_scaffold_1491	6	574	7210	52.58	7.84591	UniRef90_G7WPB4	2-dehydropantoate 2-reductase	Methanosaeta_harundinacea_(strain_6Ac)_	54	4.9e-37	160.6
NovPlant7__Nov_Plant_Bin7_scaffold_1505	1	466	5305	59.887	8.57908	UniRef90_F4BYP4	UPF0272 protein MCON_0898	Methanosaeta_concilii_(strain_ATCC_5969_/_DSM_3671_/_JCM_10134_/_NBRC_103675_/_OCM_69_/_GP-6)_	55.6	5.5e-24	116.7
NovPlant7__Nov_Plant_Bin7_scaffold_1505	2	466	5305	59.887	8.57908	UniRef90_F4BYP5	Glutamate-1-semialdehyde 2,1-aminomutase	Methanosaeta_concilii_(strain_ATCC_5969_/_DSM_3671_/_JCM_10134_/_NBRC_103675_/_OCM_69_/_GP-6)_	76.8	9e-136	490
NovPlant7__Nov_Plant_Bin7_scaffold_1505	3	466	5305	59.887	8.57908	UniRef90_F4BYP6	Probable porphobilinogen deaminase	Methanosaeta_concilii_(strain_ATCC_5969_/_DSM_3671_/_JCM_10134_/_NBRC_103675_/_OCM_69_/_GP-6)_	76.7	7.4e-122	443.4
NovPlant7__Nov_Plant_Bin7_scaffold_1505	4	466	5305	59.887	8.57908	UniRef90_F4BYP7	Uroporphyrinogen III synthase/methyltransferase	Methanosaeta_concilii_(strain_ATCC_5969_/_DSM_3671_/_JCM_10134_/_NBRC_103675_/_OCM_69_/_GP-6)_	72.3	7.5e-193	679.9
NovPlant7__Nov_Plant_Bin7_scaffold_1505	5	466	5305	59.887	8.57908	UniRef90_F4BYP8	Radical SAM domain protein	Methanosaeta_concilii_(strain_ATCC_5969_/_DSM_3671_/_JCM_10134_/_NBRC_103675_/_OCM_69_/_GP-6)_	80.2	1.8e-178	631.7
NovPlant7__Nov_Plant_Bin7_scaffold_1541	1	537	4572	49.081	11.6183
NovPlant7__Nov_Plant_Bin7_scaffold_1541	2	537	4572	49.081	11.6183	UniRef90_G7WQY4	Efflux transporter, putative, hydrophobe/amphiphile efflux-3 (HAE3) family	Methanosaeta_harundinacea_(strain_6Ac)_	45.9	1.2e-192	679.9
NovPlant7__Nov_Plant_Bin7_scaffold_1541	3	537	4572	49.081	11.6183	UniRef90_G7WQY5	Uncharacterized protein	Methanosaeta_harundinacea_(strain_6Ac)_	57.5	2.7e-93	348.6
NovPlant7__Nov_Plant_Bin7_scaffold_1541	4	537	4572	49.081	11.6183	UniRef90_G7WQY5	Uncharacterized protein	Methanosaeta_harundinacea_(strain_6Ac)_	47.4	2.8e-77	295.4
NovPlant7__Nov_Plant_Bin7_scaffold_1546	1	501	4567	57.806	10.7714	UniRef90_F4BWF2	Acetolactate synthase	Methanosaeta_concilii_(strain_ATCC_5969_/_DSM_3671_/_JCM_10134_/_NBRC_103675_/_OCM_69_/_GP-6)_	87.6	8.3e-206	722.6
NovPlant7__Nov_Plant_Bin7_scaffold_1546	2	501	4567	57.806	10.7714	UniRef90_F4BWF1	Putative (R)-citramalate synthase CimA	Methanosaeta_concilii_(strain_ATCC_5969_/_DSM_3671_/_JCM_10134_/_NBRC_103675_/_OCM_69_/_GP-6)_	85	2.6e-228	797.7
NovPlant7__Nov_Plant_Bin7_scaffold_1546	3	501	4567	57.806	10.7714	UniRef90_F4BWF0	Uncharacterized protein	Methanosaeta_concilii_(strain_ATCC_5969_/_DSM_3671_/_JCM_10134_/_NBRC_103675_/_OCM_69_/_GP-6)_	40.5	1.8e-63	249.6
NovPlant7__Nov_Plant_Bin7_scaffold_1546	4	501	4567	57.806	10.7714	UniRef90_F4BWE9	Lipoprotein, putative	Methanosaeta_concilii_(strain_ATCC_5969_/_DSM_3671_/_JCM_10134_/_NBRC_103675_/_OCM_69_/_GP-6)_	46.7	1.2e-43	183
NovPlant7__Nov_Plant_Bin7_scaffold_1571	1	442	4537	58.916	9.48909	UniRef90_G7WK74	Formate dehydrogenase, alpha subunit	Methanosaeta_harundinacea_(strain_6Ac)_	70.3	0	1312.7
NovPlant7__Nov_Plant_Bin7_scaffold_1571	2	442	4537	58.916	9.48909	UniRef90_F4BZY7	Glutamate synthase (NADPH), homotetrameric	Methanosaeta_concilii_(strain_ATCC_5969_/_DSM_3671_/_JCM_10134_/_NBRC_103675_/_OCM_69_/_GP-6)_	87.4	9.3e-241	839
NovPlant7__Nov_Plant_Bin7_scaffold_1571	3	442	4537	58.916	9.48909	UniRef90_J3JDY5	Uncharacterized protein	Halogranum_salarium_B-1_	47.6	2.9e-12	77
NovPlant7__Nov_Plant_Bin7_scaffold_1579	1	451	4532	56.752	9.68182	UniRef90_F4BX82	Anaerobic ribonucleoside-triphosphate reductase	Methanosaeta_concilii_(strain_ATCC_5969_/_DSM_3671_/_JCM_10134_/_NBRC_103675_/_OCM_69_/_GP-6)_	89.8	1.5e-63	248.4
NovPlant7__Nov_Plant_Bin7_scaffold_1579	2	451	4532	56.752	9.68182	UniRef90_F4BX81	Ferredoxin	Methanosaeta_concilii_(strain_ATCC_5969_/_DSM_3671_/_JCM_10134_/_NBRC_103675_/_OCM_69_/_GP-6)_	93.1	3.6e-25	119.8
NovPlant7__Nov_Plant_Bin7_scaffold_1579	3	451	4532	56.752	9.68182	UniRef90_F4BX80	Uncharacterized protein	Methanosaeta_concilii_(strain_ATCC_5969_/_DSM_3671_/_JCM_10134_/_NBRC_103675_/_OCM_69_/_GP-6)_	75.3	1.4e-95	355.5
NovPlant7__Nov_Plant_Bin7_scaffold_1579	4	451	4532	56.752	9.68182	UniRef90_F4BX79	30S ribosomal protein S15	Methanosaeta_concilii_(strain_ATCC_5969_/_DSM_3671_/_JCM_10134_/_NBRC_103675_/_OCM_69_/_GP-6)_	84.1	5.2e-68	263.5
NovPlant7__Nov_Plant_Bin7_scaffold_1579	5	451	4532	56.752	9.68182	UniRef90_F4BX78	Phosphoesterase, RecJ domain protein	Methanosaeta_concilii_(strain_ATCC_5969_/_DSM_3671_/_JCM_10134_/_NBRC_103675_/_OCM_69_/_GP-6)_	76	1.3e-188	665.6
NovPlant7__Nov_Plant_Bin7_scaffold_1579	6	451	4532	56.752	9.68182	UniRef90_F4BX77	Uncharacterized protein	Methanosaeta_concilii_(strain_ATCC_5969_/_DSM_3671_/_JCM_10134_/_NBRC_103675_/_OCM_69_/_GP-6)_	60.5	2.1e-14	84.3
NovPlant7__Nov_Plant_Bin7_scaffold_1579	7	451	4532	56.752	9.68182	UniRef90_F4BX76	Type-2 serine--tRNA ligase	Methanosaeta_concilii_(strain_ATCC_5969_/_DSM_3671_/_JCM_10134_/_NBRC_103675_/_OCM_69_/_GP-6)_	84.6	3.2e-174	617.5
NovPlant7__Nov_Plant_Bin7_scaffold_1631	1	670	6598	56.335	9.93604	UniRef90_F4BU93	Nodulation protein NfeD	Methanosaeta_concilii_(strain_ATCC_5969_/_DSM_3671_/_JCM_10134_/_NBRC_103675_/_OCM_69_/_GP-6)_	69.4	2.1e-156	558.5
NovPlant7__Nov_Plant_Bin7_scaffold_1631	2	670	6598	56.335	9.93604	UniRef90_F4BU94	SPFH domain/band 7 protein	Methanosaeta_concilii_(strain_ATCC_5969_/_DSM_3671_/_JCM_10134_/_NBRC_103675_/_OCM_69_/_GP-6)_	85.1	4.6e-126	457.2
NovPlant7__Nov_Plant_Bin7_scaffold_1631	3	670	6598	56.335	9.93604	UniRef90_F4BU95	30S ribosomal protein S27ae	Methanosaeta_concilii_(strain_ATCC_5969_/_DSM_3671_/_JCM_10134_/_NBRC_103675_/_OCM_69_/_GP-6)_	82.6	6.9e-13	79
NovPlant7__Nov_Plant_Bin7_scaffold_1631	4	670	6598	56.335	9.93604	UniRef90_F4BU96	30S ribosomal protein S24e	Methanosaeta_concilii_(strain_ATCC_5969_/_DSM_3671_/_JCM_10134_/_NBRC_103675_/_OCM_69_/_GP-6)_	79.4	6.5e-38	162.9
NovPlant7__Nov_Plant_Bin7_scaffold_1631	5	670	6598	56.335	9.93604	UniRef90_F4BU97	UPF0218 protein MCON_3184	Methanosaeta_concilii_(strain_ATCC_5969_/_DSM_3671_/_JCM_10134_/_NBRC_103675_/_OCM_69_/_GP-6)_	64.6	1.5e-55	222.2
NovPlant7__Nov_Plant_Bin7_scaffold_1631	6	670	6598	56.335	9.93604	UniRef90_F4BU98	Transcription elongation factor Spt4	Methanosaeta_concilii_(strain_ATCC_5969_/_DSM_3671_/_JCM_10134_/_NBRC_103675_/_OCM_69_/_GP-6)_	93.4	1.7e-25	120.9
NovPlant7__Nov_Plant_Bin7_scaffold_1631	7	670	6598	56.335	9.93604	UniRef90_F4BU99	DNA-directed RNA polymerase	Methanosaeta_concilii_(strain_ATCC_5969_/_DSM_3671_/_JCM_10134_/_NBRC_103675_/_OCM_69_/_GP-6)_	88.1	1e-89	335.9
NovPlant7__Nov_Plant_Bin7_scaffold_1631	8	670	6598	56.335	9.93604	UniRef90_F4BUA0	Uncharacterized protein	Methanosaeta_concilii_(strain_ATCC_5969_/_DSM_3671_/_JCM_10134_/_NBRC_103675_/_OCM_69_/_GP-6)_	74	1.2e-44	185.7
NovPlant7__Nov_Plant_Bin7_scaffold_1631	9	670	6598	56.335	9.93604	UniRef90_F4BUA1	Translation initiation factor 2 subunit gamma	Methanosaeta_concilii_(strain_ATCC_5969_/_DSM_3671_/_JCM_10134_/_NBRC_103675_/_OCM_69_/_GP-6)_	86.5	6.6e-217	759.6
NovPlant7__Nov_Plant_Bin7_scaffold_1631	10	670	6598	56.335	9.93604	UniRef90_G7WQ72	Uncharacterized protein	Methanosaeta_harundinacea_(strain_6Ac)_	47.6	7.4e-57	227.3
NovPlant7__Nov_Plant_Bin7_scaffold_1632	1	687	7460	56.139	9.01408	UniRef90_F4BZZ5	Histone deacetylase family protein	Methanosaeta_concilii_(strain_ATCC_5969_/_DSM_3671_/_JCM_10134_/_NBRC_103675_/_OCM_69_/_GP-6)_	71.7	2.7e-18	97.1
NovPlant7__Nov_Plant_Bin7_scaffold_1632	2	687	7460	56.139	9.01408	UniRef90_F4BZR5	Uncharacterized protein	Methanosaeta_concilii_(strain_ATCC_5969_/_DSM_3671_/_JCM_10134_/_NBRC_103675_/_OCM_69_/_GP-6)_	83.1	3e-28	130.2
NovPlant7__Nov_Plant_Bin7_scaffold_1632	3	687	7460	56.139	9.01408	UniRef90_F4BZR4	Uncharacterized protein	Methanosaeta_concilii_(strain_ATCC_5969_/_DSM_3671_/_JCM_10134_/_NBRC_103675_/_OCM_69_/_GP-6)_	63.1	1.8e-59	235.7
NovPlant7__Nov_Plant_Bin7_scaffold_1632	4	687	7460	56.139	9.01408	UniRef90_F4BZR3	Adenylyl cyclase CyaB, putative	Methanosaeta_concilii_(strain_ATCC_5969_/_DSM_3671_/_JCM_10134_/_NBRC_103675_/_OCM_69_/_GP-6)_	67.9	4.6e-22	110.2
NovPlant7__Nov_Plant_Bin7_scaffold_1632	5	687	7460	56.139	9.01408	UniRef90_F4BZR3	Adenylyl cyclase CyaB, putative	Methanosaeta_concilii_(strain_ATCC_5969_/_DSM_3671_/_JCM_10134_/_NBRC_103675_/_OCM_69_/_GP-6)_	75.7	3.4e-22	110.2
NovPlant7__Nov_Plant_Bin7_scaffold_1632	6	687	7460	56.139	9.01408	UniRef90_F4BZR2	Valine--tRNA ligase	Methanosaeta_concilii_(strain_ATCC_5969_/_DSM_3671_/_JCM_10134_/_NBRC_103675_/_OCM_69_/_GP-6)_	81.3	1.4e-167	595.5
NovPlant7__Nov_Plant_Bin7_scaffold_1632	7	687	7460	56.139	9.01408	UniRef90_F4BZR2	Valine--tRNA ligase	Methanosaeta_concilii_(strain_ATCC_5969_/_DSM_3671_/_JCM_10134_/_NBRC_103675_/_OCM_69_/_GP-6)_	81.8	3.3e-210	737.3
NovPlant7__Nov_Plant_Bin7_scaffold_1632	8	687	7460	56.139	9.01408	UniRef90_F4BZR1	Uncharacterized protein	Methanosaeta_concilii_(strain_ATCC_5969_/_DSM_3671_/_JCM_10134_/_NBRC_103675_/_OCM_69_/_GP-6)_	81.2	5.1e-69	266.9
NovPlant7__Nov_Plant_Bin7_scaffold_1632	9	687	7460	56.139	9.01408	UniRef90_F4BZR0	Heat shock protein Hsp20	Methanosaeta_concilii_(strain_ATCC_5969_/_DSM_3671_/_JCM_10134_/_NBRC_103675_/_OCM_69_/_GP-6)_	51.8	2.7e-41	174.9
NovPlant7__Nov_Plant_Bin7_scaffold_1632	10	687	7460	56.139	9.01408	UniRef90_F4BZQ9	3,4-dihydroxy-2-butanone 4-phosphate synthase/GTP cyclohydrolase II	Methanosaeta_concilii_(strain_ATCC_5969_/_DSM_3671_/_JCM_10134_/_NBRC_103675_/_OCM_69_/_GP-6)_	81	3e-187	661
NovPlant7__Nov_Plant_Bin7_scaffold_1632	11	687	7460	56.139	9.01408	UniRef90_F4BTS0	Lipoprotein, putative	Methanosaeta_concilii_(strain_ATCC_5969_/_DSM_3671_/_JCM_10134_/_NBRC_103675_/_OCM_69_/_GP-6)_	59.6	2.7e-54	218.4
NovPlant7__Nov_Plant_Bin7_scaffold_1635	1	435	4716	50.912	9.05916	UniRef90_F4BUS1	Uncharacterized protein	Methanosaeta_concilii_(strain_ATCC_5969_/_DSM_3671_/_JCM_10134_/_NBRC_103675_/_OCM_69_/_GP-6)_	51.1	9.6e-34	149.4
NovPlant7__Nov_Plant_Bin7_scaffold_1635	2	435	4716	50.912	9.05916	UniRef90_F4BY78	Uncharacterized protein	Methanosaeta_concilii_(strain_ATCC_5969_/_DSM_3671_/_JCM_10134_/_NBRC_103675_/_OCM_69_/_GP-6)_	81.9	7.5e-69	266.5
NovPlant7__Nov_Plant_Bin7_scaffold_1635	3	435	4716	50.912	9.05916	UniRef90_F4BY77	Uncharacterized protein	Methanosaeta_concilii_(strain_ATCC_5969_/_DSM_3671_/_JCM_10134_/_NBRC_103675_/_OCM_69_/_GP-6)_	26.3	4.5e-21	109
NovPlant7__Nov_Plant_Bin7_scaffold_1635	4	435	4716	50.912	9.05916	UniRef90_F4BY75	Uncharacterized protein	Methanosaeta_concilii_(strain_ATCC_5969_/_DSM_3671_/_JCM_10134_/_NBRC_103675_/_OCM_69_/_GP-6)_	82.9	5.8e-82	310.1
NovPlant7__Nov_Plant_Bin7_scaffold_1635	5	435	4716	50.912	9.05916	UniRef90_F4BY74	Acyl-coenzyme A synthetase	Methanosaeta_concilii_(strain_ATCC_5969_/_DSM_3671_/_JCM_10134_/_NBRC_103675_/_OCM_69_/_GP-6)_	82.1	9.9e-196	689.1
NovPlant7__Nov_Plant_Bin7_scaffold_1648	1	972	9097	55.524	10.4858	UniRef90_F4BYA9	Uncharacterized protein	Methanosaeta_concilii_(strain_ATCC_5969_/_DSM_3671_/_JCM_10134_/_NBRC_103675_/_OCM_69_/_GP-6)_	83.7	1.7e-40	171.4
NovPlant7__Nov_Plant_Bin7_scaffold_1648	2	972	9097	55.524	10.4858	UniRef90_F4BYB0	Uncharacterized protein	Methanosaeta_concilii_(strain_ATCC_5969_/_DSM_3671_/_JCM_10134_/_NBRC_103675_/_OCM_69_/_GP-6)_	73.6	7.3e-23	112.5
NovPlant7__Nov_Plant_Bin7_scaffold_1648	3	972	9097	55.524	10.4858	UniRef90_F4BZ32	Bifunctional short chain isoprenyl diphosphate synthase	Methanosaeta_concilii_(strain_ATCC_5969_/_DSM_3671_/_JCM_10134_/_NBRC_103675_/_OCM_69_/_GP-6)_	80.9	1.6e-143	515.4
NovPlant7__Nov_Plant_Bin7_scaffold_1648	4	972	9097	55.524	10.4858	UniRef90_F4BZ33	RNA-metabolising metallo-beta-lactamase	Methanosaeta_concilii_(strain_ATCC_5969_/_DSM_3671_/_JCM_10134_/_NBRC_103675_/_OCM_69_/_GP-6)_	94.6	2.7e-242	844
NovPlant7__Nov_Plant_Bin7_scaffold_1648	5	972	9097	55.524	10.4858	UniRef90_F4BZ34	Isopentenyl-diphosphate delta-isomerase	Methanosaeta_concilii_(strain_ATCC_5969_/_DSM_3671_/_JCM_10134_/_NBRC_103675_/_OCM_69_/_GP-6)_	71	9.9e-142	509.6
NovPlant7__Nov_Plant_Bin7_scaffold_1648	6	972	9097	55.524	10.4858	UniRef90_F4BZB2	Isopentenyl phosphate kinase	Methanosaeta_concilii_(strain_ATCC_5969_/_DSM_3671_/_JCM_10134_/_NBRC_103675_/_OCM_69_/_GP-6)_	60.6	1.3e-25	122.1
NovPlant7__Nov_Plant_Bin7_scaffold_1648	7	972	9097	55.524	10.4858	UniRef90_F4BZB2	Isopentenyl phosphate kinase	Methanosaeta_concilii_(strain_ATCC_5969_/_DSM_3671_/_JCM_10134_/_NBRC_103675_/_OCM_69_/_GP-6)_	69.8	2.4e-36	157.9
NovPlant7__Nov_Plant_Bin7_scaffold_1648	8	972	9097	55.524	10.4858	UniRef90_F4BZB3	Mevalonate kinase	Methanosaeta_concilii_(strain_ATCC_5969_/_DSM_3671_/_JCM_10134_/_NBRC_103675_/_OCM_69_/_GP-6)_	65.1	6.4e-102	377.1
NovPlant7__Nov_Plant_Bin7_scaffold_1648	9	972	9097	55.524	10.4858	UniRef90_F4BZB4	MEMO1 family protein MCON_2560	Methanosaeta_concilii_(strain_ATCC_5969_/_DSM_3671_/_JCM_10134_/_NBRC_103675_/_OCM_69_/_GP-6)_	68	4.7e-43	180.3
NovPlant7__Nov_Plant_Bin7_scaffold_1648	10	972	9097	55.524	10.4858	UniRef90_G7WLX7	MEMO1 family protein Mhar_0982	Methanosaeta_harundinacea_(strain_6Ac)_	61.9	8.5e-35	152.9
NovPlant7__Nov_Plant_Bin7_scaffold_1648	11	972	9097	55.524	10.4858	UniRef90_F4BZB5	30S ribosomal protein S2	Methanosaeta_concilii_(strain_ATCC_5969_/_DSM_3671_/_JCM_10134_/_NBRC_103675_/_OCM_69_/_GP-6)_	92.2	7.2e-105	386.3
NovPlant7__Nov_Plant_Bin7_scaffold_1648	12	972	9097	55.524	10.4858	UniRef90_F4BZB6	DNA-directed RNA polymerase subunit K	Methanosaeta_concilii_(strain_ATCC_5969_/_DSM_3671_/_JCM_10134_/_NBRC_103675_/_OCM_69_/_GP-6)_	87.5	2.2e-11	73.6
NovPlant7__Nov_Plant_Bin7_scaffold_1648	13	972	9097	55.524	10.4858	UniRef90_F4BZB7	DNA-directed RNA polymerase subunit N	Methanosaeta_concilii_(strain_ATCC_5969_/_DSM_3671_/_JCM_10134_/_NBRC_103675_/_OCM_69_/_GP-6)_	95.1	2.8e-28	130.2
NovPlant7__Nov_Plant_Bin7_scaffold_1648	14	972	9097	55.524	10.4858	UniRef90_F4BZB8	30S ribosomal protein S9	Methanosaeta_concilii_(strain_ATCC_5969_/_DSM_3671_/_JCM_10134_/_NBRC_103675_/_OCM_69_/_GP-6)_	90.9	9.2e-61	239.2
NovPlant7__Nov_Plant_Bin7_scaffold_1648	15	972	9097	55.524	10.4858	UniRef90_F4BZB9	50S ribosomal protein L13	Methanosaeta_concilii_(strain_ATCC_5969_/_DSM_3671_/_JCM_10134_/_NBRC_103675_/_OCM_69_/_GP-6)_	86.3	4.3e-61	240.4
NovPlant7__Nov_Plant_Bin7_scaffold_1648	16	972	9097	55.524	10.4858	UniRef90_F4BZC0	50S ribosomal protein L18e	Methanosaeta_concilii_(strain_ATCC_5969_/_DSM_3671_/_JCM_10134_/_NBRC_103675_/_OCM_69_/_GP-6)_	82.4	7.3e-49	199.5
NovPlant7__Nov_Plant_Bin7_scaffold_1747	1	523	5637	56.821	9.03761
NovPlant7__Nov_Plant_Bin7_scaffold_1747	2	523	5637	56.821	9.03761	UniRef90_UPI0003D1C646	UPI0003D1C646 related cluster	unknown_	45.9	1.6e-12	78.2
NovPlant7__Nov_Plant_Bin7_scaffold_1747	3	523	5637	56.821	9.03761	UniRef90_F4BSW2	UPF0313 protein MCON_1402	Methanosaeta_concilii_(strain_ATCC_5969_/_DSM_3671_/_JCM_10134_/_NBRC_103675_/_OCM_69_/_GP-6)_	76.4	6.9e-276	956.1
NovPlant7__Nov_Plant_Bin7_scaffold_1747	4	523	5637	56.821	9.03761	UniRef90_F4BSW0	Cell surface protein, putative	Methanosaeta_concilii_(strain_ATCC_5969_/_DSM_3671_/_JCM_10134_/_NBRC_103675_/_OCM_69_/_GP-6)_	58.2	2e-121	442.2
NovPlant7__Nov_Plant_Bin7_scaffold_1747	5	523	5637	56.821	9.03761	UniRef90_F4BSV8	Threonine--tRNA ligase	Methanosaeta_concilii_(strain_ATCC_5969_/_DSM_3671_/_JCM_10134_/_NBRC_103675_/_OCM_69_/_GP-6)_	83.3	2.1e-265	921
NovPlant7__Nov_Plant_Bin7_scaffold_1765	1	405	4328	57.994	9.22412	UniRef90_F4BUB4	Phosphoesterase	Methanosaeta_concilii_(strain_ATCC_5969_/_DSM_3671_/_JCM_10134_/_NBRC_103675_/_OCM_69_/_GP-6)_	74.2	7.3e-41	172.9
NovPlant7__Nov_Plant_Bin7_scaffold_1765	2	405	4328	57.994	9.22412	UniRef90_F4BY22	Aspartate aminotransferase	Methanosaeta_concilii_(strain_ATCC_5969_/_DSM_3671_/_JCM_10134_/_NBRC_103675_/_OCM_69_/_GP-6)_	78.4	5.7e-169	600.1
NovPlant7__Nov_Plant_Bin7_scaffold_1765	3	405	4328	57.994	9.22412	UniRef90_F4BYJ9	Uncharacterized protein	Methanosaeta_concilii_(strain_ATCC_5969_/_DSM_3671_/_JCM_10134_/_NBRC_103675_/_OCM_69_/_GP-6)_	56.4	1.3e-53	216.1
NovPlant7__Nov_Plant_Bin7_scaffold_1765	4	405	4328	57.994	9.22412	UniRef90_F4BYK0	Anaerobic ribonucleoside-triphosphate reductase activating protein, putative	Methanosaeta_concilii_(strain_ATCC_5969_/_DSM_3671_/_JCM_10134_/_NBRC_103675_/_OCM_69_/_GP-6)_	52.3	2.5e-71	275.4
NovPlant7__Nov_Plant_Bin7_scaffold_1765	5	405	4328	57.994	9.22412	UniRef90_F4BYK1	Uncharacterized protein	Methanosaeta_concilii_(strain_ATCC_5969_/_DSM_3671_/_JCM_10134_/_NBRC_103675_/_OCM_69_/_GP-6)_	52.3	2.5e-89	335.5
NovPlant7__Nov_Plant_Bin7_scaffold_1838	1	604	4240	52.476	13.9059	UniRef90_F4BTY9	Uncharacterized protein	Methanosaeta_concilii_(strain_ATCC_5969_/_DSM_3671_/_JCM_10134_/_NBRC_103675_/_OCM_69_/_GP-6)_	37.3	9.5e-47	193.7
NovPlant7__Nov_Plant_Bin7_scaffold_1838	2	604	4240	52.476	13.9059	UniRef90_UPI000289DF6F	hypothetical protein	Bacillus_sp._10403023_	34.8	2.1e-26	125.9
NovPlant7__Nov_Plant_Bin7_scaffold_1838	3	604	4240	52.476	13.9059	UniRef90_I2Q5F0	Uncharacterized protein	Desulfovibrio_sp._U5L_	72.4	6.6e-210	736.5
NovPlant7__Nov_Plant_Bin7_scaffold_1838	4	604	4240	52.476	13.9059	UniRef90_T0CDU9	Uncharacterized protein	Anoxybacillus_sp._SK3-4_	25.9	3.9e-08	65.1
NovPlant7__Nov_Plant_Bin7_scaffold_1838	5	604	4240	52.476	13.9059
NovPlant7__Nov_Plant_Bin7_scaffold_1840	1	393	4238	50.684	9.09202	UniRef90_G7WR41	Glycosyl transferase, group 1	Methanosaeta_harundinacea_(strain_6Ac)_	63.2	2.3e-13	80.5
NovPlant7__Nov_Plant_Bin7_scaffold_1840	2	393	4238	50.684	9.09202	UniRef90_F4BTD4	Uncharacterized protein	Methanosaeta_concilii_(strain_ATCC_5969_/_DSM_3671_/_JCM_10134_/_NBRC_103675_/_OCM_69_/_GP-6)_	72.7	1.5e-264	918.3
NovPlant7__Nov_Plant_Bin7_scaffold_1840	3	393	4238	50.684	9.09202	UniRef90_F4BTD5	KaiC	Methanosaeta_concilii_(strain_ATCC_5969_/_DSM_3671_/_JCM_10134_/_NBRC_103675_/_OCM_69_/_GP-6)_	85.3	1.8e-110	405.2
NovPlant7__Nov_Plant_Bin7_scaffold_1840	4	393	4238	50.684	9.09202	UniRef90_F4BZD7	Glycosyl transferase, family 2	Methanosaeta_concilii_(strain_ATCC_5969_/_DSM_3671_/_JCM_10134_/_NBRC_103675_/_OCM_69_/_GP-6)_	59.7	3.6e-109	401.4
NovPlant7__Nov_Plant_Bin7_scaffold_1869	1	470	4622	51.558	10.0273	UniRef90_F4BZH9	Uncharacterized protein	Methanosaeta_concilii_(strain_ATCC_5969_/_DSM_3671_/_JCM_10134_/_NBRC_103675_/_OCM_69_/_GP-6)_	46.3	1.8e-26	125.6
NovPlant7__Nov_Plant_Bin7_scaffold_1869	2	470	4622	51.558	10.0273	UniRef90_F4BZI0	Uncharacterized protein	Methanosaeta_concilii_(strain_ATCC_5969_/_DSM_3671_/_JCM_10134_/_NBRC_103675_/_OCM_69_/_GP-6)_	62	2.1e-62	245.4
NovPlant7__Nov_Plant_Bin7_scaffold_1869	3	470	4622	51.558	10.0273	UniRef90_D5MM67	Peptidase C1A, papain	Candidatus_Methylomirabilis_oxyfera_	60.6	1.2e-100	372.9
NovPlant7__Nov_Plant_Bin7_scaffold_1869	4	470	4622	51.558	10.0273	UniRef90_F4BV99	Uncharacterized protein	Methanosaeta_concilii_(strain_ATCC_5969_/_DSM_3671_/_JCM_10134_/_NBRC_103675_/_OCM_69_/_GP-6)_	67.7	3.1e-73	281.2
NovPlant7__Nov_Plant_Bin7_scaffold_1869	5	470	4622	51.558	10.0273	UniRef90_F4BVA0	Thioredoxin	Methanosaeta_concilii_(strain_ATCC_5969_/_DSM_3671_/_JCM_10134_/_NBRC_103675_/_OCM_69_/_GP-6)_	78.5	1.1e-58	232.3
NovPlant7__Nov_Plant_Bin7_scaffold_1869	6	470	4622	51.558	10.0273
NovPlant7__Nov_Plant_Bin7_scaffold_1869	7	470	4622	51.558	10.0273	UniRef90_F4BVA2	Uncharacterized protein	Methanosaeta_concilii_(strain_ATCC_5969_/_DSM_3671_/_JCM_10134_/_NBRC_103675_/_OCM_69_/_GP-6)_	51.6	2.7e-07	60.5
NovPlant7__Nov_Plant_Bin7_scaffold_1873	1	435	4895	59.653	8.67109	UniRef90_F4BUX9	CoB--CoM heterodisulfide reductase subunit A	Methanosaeta_concilii_(strain_ATCC_5969_/_DSM_3671_/_JCM_10134_/_NBRC_103675_/_OCM_69_/_GP-6)_	89.9	8.5e-104	382.9
NovPlant7__Nov_Plant_Bin7_scaffold_1873	2	435	4895	59.653	8.67109	UniRef90_F4BUX9	CoB--CoM heterodisulfide reductase subunit A	Methanosaeta_concilii_(strain_ATCC_5969_/_DSM_3671_/_JCM_10134_/_NBRC_103675_/_OCM_69_/_GP-6)_	83.9	2.4e-211	741.1
NovPlant7__Nov_Plant_Bin7_scaffold_1873	3	435	4895	59.653	8.67109	UniRef90_A0B9H1	Formylmethanofuran dehydrogenase, subunit F	Methanosaeta_thermophila_(strain_DSM_6194_/_PT)_	59.2	5e-31	140.2
NovPlant7__Nov_Plant_Bin7_scaffold_1873	4	435	4895	59.653	8.67109	UniRef90_A0B9H1	Formylmethanofuran dehydrogenase, subunit F	Methanosaeta_thermophila_(strain_DSM_6194_/_PT)_	61.1	7.7e-126	456.8
NovPlant7__Nov_Plant_Bin7_scaffold_1873	5	435	4895	59.653	8.67109	UniRef90_F4BUY0	CoB-CoM heterodisulfide reductase subunit C	Methanosaeta_concilii_(strain_ATCC_5969_/_DSM_3671_/_JCM_10134_/_NBRC_103675_/_OCM_69_/_GP-6)_	71.3	5.8e-66	256.9
NovPlant7__Nov_Plant_Bin7_scaffold_1873	6	435	4895	59.653	8.67109	UniRef90_F4BUY1	CoB-CoM heterodisulfide reductase, subunit B	Methanosaeta_concilii_(strain_ATCC_5969_/_DSM_3671_/_JCM_10134_/_NBRC_103675_/_OCM_69_/_GP-6)_	68.7	1.1e-90	339.3
NovPlant7__Nov_Plant_Bin7_scaffold_1893	1	407	4198	57.408	9.42377	UniRef90_F4BTR2	Exosome complex component Rrp41	Methanosaeta_concilii_(strain_ATCC_5969_/_DSM_3671_/_JCM_10134_/_NBRC_103675_/_OCM_69_/_GP-6)_	97.1	3e-88	330.9
NovPlant7__Nov_Plant_Bin7_scaffold_1893	2	407	4198	57.408	9.42377	UniRef90_F4BTR1	Exosome complex component Rrp4	Methanosaeta_concilii_(strain_ATCC_5969_/_DSM_3671_/_JCM_10134_/_NBRC_103675_/_OCM_69_/_GP-6)_	87.8	5.4e-106	390.2
NovPlant7__Nov_Plant_Bin7_scaffold_1893	3	407	4198	57.408	9.42377	UniRef90_A0B8W5	Shwachman-Bodian-Diamond syndrome protein	Methanosaeta_thermophila_(strain_DSM_6194_/_PT)_	78.4	4.9e-102	377.1
NovPlant7__Nov_Plant_Bin7_scaffold_1893	4	407	4198	57.408	9.42377	UniRef90_G7WQG4	Proteasome subunit alpha	Methanosaeta_harundinacea_(strain_6Ac)_	83.1	1.1e-110	406
NovPlant7__Nov_Plant_Bin7_scaffold_1893	5	407	4198	57.408	9.42377	UniRef90_F4BTR0	Ribonuclease P protein component 2	Methanosaeta_concilii_(strain_ATCC_5969_/_DSM_3671_/_JCM_10134_/_NBRC_103675_/_OCM_69_/_GP-6)_	67	7.2e-64	250
NovPlant7__Nov_Plant_Bin7_scaffold_1893	6	407	4198	57.408	9.42377	UniRef90_F4BTQ9	Ribonuclease P protein component 3	Methanosaeta_concilii_(strain_ATCC_5969_/_DSM_3671_/_JCM_10134_/_NBRC_103675_/_OCM_69_/_GP-6)_	58.7	8.5e-67	260
NovPlant7__Nov_Plant_Bin7_scaffold_1893	7	407	4198	57.408	9.42377	UniRef90_F4BTQ8	Uncharacterized protein	Methanosaeta_concilii_(strain_ATCC_5969_/_DSM_3671_/_JCM_10134_/_NBRC_103675_/_OCM_69_/_GP-6)_	64	1.2e-29	135.6
NovPlant7__Nov_Plant_Bin7_scaffold_1898	1	605	5556	54.662	10.6643
NovPlant7__Nov_Plant_Bin7_scaffold_1898	2	605	5556	54.662	10.6643	UniRef90_F4BZR9	Acetylglutamate kinase	Methanosaeta_concilii_(strain_ATCC_5969_/_DSM_3671_/_JCM_10134_/_NBRC_103675_/_OCM_69_/_GP-6)_	90.4	2.2e-144	518.1
NovPlant7__Nov_Plant_Bin7_scaffold_1898	3	605	5556	54.662	10.6643	UniRef90_F4BVU8	tRNA-guanine(15) transglycosylase	Methanosaeta_concilii_(strain_ATCC_5969_/_DSM_3671_/_JCM_10134_/_NBRC_103675_/_OCM_69_/_GP-6)_	53	1.6e-18	98.2
NovPlant7__Nov_Plant_Bin7_scaffold_1898	4	605	5556	54.662	10.6643	UniRef90_F4BVU8	tRNA-guanine(15) transglycosylase	Methanosaeta_concilii_(strain_ATCC_5969_/_DSM_3671_/_JCM_10134_/_NBRC_103675_/_OCM_69_/_GP-6)_	79.6	4.5e-166	590.5
NovPlant7__Nov_Plant_Bin7_scaffold_1898	5	605	5556	54.662	10.6643
NovPlant7__Nov_Plant_Bin7_scaffold_1898	6	605	5556	54.662	10.6643	UniRef90_F4BVU9	Aconitate hydratase, putative	Methanosaeta_concilii_(strain_ATCC_5969_/_DSM_3671_/_JCM_10134_/_NBRC_103675_/_OCM_69_/_GP-6)_	78.7	0	1051.2
NovPlant7__Nov_Plant_Bin7_scaffold_1907	1	1072	9805	57.45	10.6251	UniRef90_F4BX26	AMP phosphorylase	Methanosaeta_concilii_(strain_ATCC_5969_/_DSM_3671_/_JCM_10134_/_NBRC_103675_/_OCM_69_/_GP-6)_	88.9	6e-254	882.9
NovPlant7__Nov_Plant_Bin7_scaffold_1907	2	1072	9805	57.45	10.6251	UniRef90_F4BX27	Uncharacterized protein	Methanosaeta_concilii_(strain_ATCC_5969_/_DSM_3671_/_JCM_10134_/_NBRC_103675_/_OCM_69_/_GP-6)_	69	6.7e-123	446.8
NovPlant7__Nov_Plant_Bin7_scaffold_1907	3	1072	9805	57.45	10.6251	UniRef90_F4BX28	Sua5/YciO/YrdC/YwlC family protein	Methanosaeta_concilii_(strain_ATCC_5969_/_DSM_3671_/_JCM_10134_/_NBRC_103675_/_OCM_69_/_GP-6)_	74.1	7.4e-72	276.6
NovPlant7__Nov_Plant_Bin7_scaffold_1907	4	1072	9805	57.45	10.6251	UniRef90_F4BX29	Uncharacterized protein	Methanosaeta_concilii_(strain_ATCC_5969_/_DSM_3671_/_JCM_10134_/_NBRC_103675_/_OCM_69_/_GP-6)_	83.3	2.9e-72	277.7
NovPlant7__Nov_Plant_Bin7_scaffold_1907	5	1072	9805	57.45	10.6251	UniRef90_F4BX30	Proteasome-activating nucleotidase	Methanosaeta_concilii_(strain_ATCC_5969_/_DSM_3671_/_JCM_10134_/_NBRC_103675_/_OCM_69_/_GP-6)_	60.8	6.4e-112	410.6
NovPlant7__Nov_Plant_Bin7_scaffold_1907	6	1072	9805	57.45	10.6251	UniRef90_F4BYV3	Riboflavin biosynthesis protein RibD C-domain protein	Methanosaeta_concilii_(strain_ATCC_5969_/_DSM_3671_/_JCM_10134_/_NBRC_103675_/_OCM_69_/_GP-6)_	74.5	5.2e-96	357.1
NovPlant7__Nov_Plant_Bin7_scaffold_1907	7	1072	9805	57.45	10.6251
NovPlant7__Nov_Plant_Bin7_scaffold_1907	8	1072	9805	57.45	10.6251	UniRef90_F4BTH4	Molybdenum cofactor biosynthesis protein C	Methanosaeta_concilii_(strain_ATCC_5969_/_DSM_3671_/_JCM_10134_/_NBRC_103675_/_OCM_69_/_GP-6)_	74.3	6e-50	203.4
NovPlant7__Nov_Plant_Bin7_scaffold_1907	9	1072	9805	57.45	10.6251	UniRef90_F4BTH3	Carbohydrate kinase, YjeF related protein	Methanosaeta_concilii_(strain_ATCC_5969_/_DSM_3671_/_JCM_10134_/_NBRC_103675_/_OCM_69_/_GP-6)_	74.5	1.5e-187	662.1
NovPlant7__Nov_Plant_Bin7_scaffold_1907	10	1072	9805	57.45	10.6251	UniRef90_F4BW57	Probable thymidylate kinase	Methanosaeta_concilii_(strain_ATCC_5969_/_DSM_3671_/_JCM_10134_/_NBRC_103675_/_OCM_69_/_GP-6)_	64.9	3.9e-69	267.7
NovPlant7__Nov_Plant_Bin7_scaffold_1907	11	1072	9805	57.45	10.6251	UniRef90_F4BW58	6-hydroxymethyl-7,8-dihydropterin pyrophosphokinase	Methanosaeta_concilii_(strain_ATCC_5969_/_DSM_3671_/_JCM_10134_/_NBRC_103675_/_OCM_69_/_GP-6)_	65.3	1.6e-64	252.3
NovPlant7__Nov_Plant_Bin7_scaffold_1928	1	493	5313	57.199	9.02974	UniRef90_F4C075	tRNA pseudouridine synthase Pus10	Methanosaeta_concilii_(strain_ATCC_5969_/_DSM_3671_/_JCM_10134_/_NBRC_103675_/_OCM_69_/_GP-6)_	79.4	6.9e-201	706.4
NovPlant7__Nov_Plant_Bin7_scaffold_1928	2	493	5313	57.199	9.02974	UniRef90_F4C076	50S ribosomal protein L21e	Methanosaeta_concilii_(strain_ATCC_5969_/_DSM_3671_/_JCM_10134_/_NBRC_103675_/_OCM_69_/_GP-6)_	88.5	1.4e-42	178.3
NovPlant7__Nov_Plant_Bin7_scaffold_1928	3	493	5313	57.199	9.02974	UniRef90_F4C077	DNA-directed RNA polymerase subunit F	Methanosaeta_concilii_(strain_ATCC_5969_/_DSM_3671_/_JCM_10134_/_NBRC_103675_/_OCM_69_/_GP-6)_	81.6	2e-43	181.4
NovPlant7__Nov_Plant_Bin7_scaffold_1928	4	493	5313	57.199	9.02974	UniRef90_F4C078	Uncharacterized protein	Methanosaeta_concilii_(strain_ATCC_5969_/_DSM_3671_/_JCM_10134_/_NBRC_103675_/_OCM_69_/_GP-6)_	83.4	7.3e-91	339.7
NovPlant7__Nov_Plant_Bin7_scaffold_1928	5	493	5313	57.199	9.02974	UniRef90_F4C079	Probable ribosomal RNA small subunit methyltransferase A	Methanosaeta_concilii_(strain_ATCC_5969_/_DSM_3671_/_JCM_10134_/_NBRC_103675_/_OCM_69_/_GP-6)_	63.4	2.5e-72	278.5
NovPlant7__Nov_Plant_Bin7_scaffold_1928	6	493	5313	57.199	9.02974	UniRef90_A0B961	Major facilitator superfamily MFS_1	Methanosaeta_thermophila_(strain_DSM_6194_/_PT)_	72.9	9e-15	85.9
NovPlant7__Nov_Plant_Bin7_scaffold_1928	7	493	5313	57.199	9.02974	UniRef90_F4BXT7	Transporter, major facilitator family	Methanosaeta_concilii_(strain_ATCC_5969_/_DSM_3671_/_JCM_10134_/_NBRC_103675_/_OCM_69_/_GP-6)_	67.9	1.4e-92	345.9
NovPlant7__Nov_Plant_Bin7_scaffold_1928	8	493	5313	57.199	9.02974	UniRef90_G7WQT7	Histone deacetylase family protein	Methanosaeta_harundinacea_(strain_6Ac)_	58.8	1.6e-18	98.2
NovPlant7__Nov_Plant_Bin7_scaffold_1944	1	391	4145	55.537	9.20386	UniRef90_F4BZH8	Peptidyl-prolyl cis-trans isomerase	Methanosaeta_concilii_(strain_ATCC_5969_/_DSM_3671_/_JCM_10134_/_NBRC_103675_/_OCM_69_/_GP-6)_	77.7	2e-91	341.7
NovPlant7__Nov_Plant_Bin7_scaffold_1944	2	391	4145	55.537	9.20386	UniRef90_F4BZH7	Aspartate carbamoyltransferase regulatory chain	Methanosaeta_concilii_(strain_ATCC_5969_/_DSM_3671_/_JCM_10134_/_NBRC_103675_/_OCM_69_/_GP-6)_	84.2	2.1e-68	265
NovPlant7__Nov_Plant_Bin7_scaffold_1944	3	391	4145	55.537	9.20386	UniRef90_F4BZH6	Aspartate carbamoyltransferase	Methanosaeta_concilii_(strain_ATCC_5969_/_DSM_3671_/_JCM_10134_/_NBRC_103675_/_OCM_69_/_GP-6)_	88.1	4.2e-144	517.3
NovPlant7__Nov_Plant_Bin7_scaffold_1944	4	391	4145	55.537	9.20386	UniRef90_UPI00037F2744	hypothetical protein	Nanoarchaeota_archaeon_SCGC_AAA011-L22_	35.7	3.4e-31	141.7
NovPlant7__Nov_Plant_Bin7_scaffold_1944	5	391	4145	55.537	9.20386	UniRef90_M7TFG3	Uncharacterized protein	Thermoplasmatales_archaeon_SCGC_AB-540-F20_	30.6	2.4e-29	136
NovPlant7__Nov_Plant_Bin7_scaffold_1944	6	391	4145	55.537	9.20386	UniRef90_F4BZH6	Aspartate carbamoyltransferase	Methanosaeta_concilii_(strain_ATCC_5969_/_DSM_3671_/_JCM_10134_/_NBRC_103675_/_OCM_69_/_GP-6)_	78	2.4e-08	63.9
NovPlant7__Nov_Plant_Bin7_scaffold_1949	1	505	5330	57.505	9.22739	UniRef90_G7WQA6	Glutamate synthase, alpha subunit domain protein	Methanosaeta_harundinacea_(strain_6Ac)_	76.2	2.2e-79	301.6
NovPlant7__Nov_Plant_Bin7_scaffold_1949	2	505	5330	57.505	9.22739	UniRef90_G7WQA5	Formate dehydrogenase, alpha subunit	Methanosaeta_harundinacea_(strain_6Ac)_	75.4	0	1043.5
NovPlant7__Nov_Plant_Bin7_scaffold_1949	3	505	5330	57.505	9.22739	UniRef90_G7WQA4	4Fe-4S binding domain protein	Methanosaeta_harundinacea_(strain_6Ac)_	75.3	1e-65	255.8
NovPlant7__Nov_Plant_Bin7_scaffold_1949	4	505	5330	57.505	9.22739	UniRef90_F4BUG6	4Fe-4S ferredoxin, iron-sulfur binding domain protein	Methanosaeta_concilii_(strain_ATCC_5969_/_DSM_3671_/_JCM_10134_/_NBRC_103675_/_OCM_69_/_GP-6)_	66.9	2.9e-49	201.1
NovPlant7__Nov_Plant_Bin7_scaffold_1949	5	505	5330	57.505	9.22739	UniRef90_Q8TMC2	Nitroreductase	Methanosarcina_acetivorans_(strain_ATCC_35395_/_DSM_2834_/_JCM_12185_/_C2A)_	66.8	3.1e-75	288.5
NovPlant7__Nov_Plant_Bin7_scaffold_1949	6	505	5330	57.505	9.22739
NovPlant7__Nov_Plant_Bin7_scaffold_1949	7	505	5330	57.505	9.22739
NovPlant7__Nov_Plant_Bin7_scaffold_1957	1	664	6669	53.756	9.63623	UniRef90_F4BUR7	Uncharacterized protein	Methanosaeta_concilii_(strain_ATCC_5969_/_DSM_3671_/_JCM_10134_/_NBRC_103675_/_OCM_69_/_GP-6)_	78.3	2.4e-75	288.1
NovPlant7__Nov_Plant_Bin7_scaffold_1957	2	664	6669	53.756	9.63623	UniRef90_F4BUE2	Uncharacterized protein	Methanosaeta_concilii_(strain_ATCC_5969_/_DSM_3671_/_JCM_10134_/_NBRC_103675_/_OCM_69_/_GP-6)_	60.5	6.7e-116	423.7
NovPlant7__Nov_Plant_Bin7_scaffold_1957	3	664	6669	53.756	9.63623
NovPlant7__Nov_Plant_Bin7_scaffold_1957	4	664	6669	53.756	9.63623	UniRef90_F4BZY2	Anaerobic sulfatase-maturating enzyme	Methanosaeta_concilii_(strain_ATCC_5969_/_DSM_3671_/_JCM_10134_/_NBRC_103675_/_OCM_69_/_GP-6)_	85.5	4.5e-226	790
NovPlant7__Nov_Plant_Bin7_scaffold_1957	5	664	6669	53.756	9.63623	UniRef90_G7WPK6	Sulfatase	Methanosaeta_harundinacea_(strain_6Ac)_	71.9	4.6e-220	770.4
NovPlant7__Nov_Plant_Bin7_scaffold_1957	6	664	6669	53.756	9.63623	UniRef90_F4BVS7	Uncharacterized protein	Methanosaeta_concilii_(strain_ATCC_5969_/_DSM_3671_/_JCM_10134_/_NBRC_103675_/_OCM_69_/_GP-6)_	69.5	1.5e-24	118.2
NovPlant7__Nov_Plant_Bin7_scaffold_1957	7	664	6669	53.756	9.63623	UniRef90_UPI0003763E62	hypothetical protein, partial	crenarchaeote_SCGC_AAA261-L14_	76.8	2e-40	171.4
NovPlant7__Nov_Plant_Bin7_scaffold_1986	1	904	8454	55.015	10.3899	UniRef90_F4C0T7	Uncharacterized protein	Methanosaeta_concilii_(strain_ATCC_5969_/_DSM_3671_/_JCM_10134_/_NBRC_103675_/_OCM_69_/_GP-6)_	93.9	2.4e-97	361.3
NovPlant7__Nov_Plant_Bin7_scaffold_1986	2	904	8454	55.015	10.3899	UniRef90_F4C0T6	Transcription elongation factor Spt5	Methanosaeta_concilii_(strain_ATCC_5969_/_DSM_3671_/_JCM_10134_/_NBRC_103675_/_OCM_69_/_GP-6)_	96	3.7e-74	283.9
NovPlant7__Nov_Plant_Bin7_scaffold_1986	3	904	8454	55.015	10.3899	UniRef90_F4C0T5	50S ribosomal protein L11	Methanosaeta_concilii_(strain_ATCC_5969_/_DSM_3671_/_JCM_10134_/_NBRC_103675_/_OCM_69_/_GP-6)_	88	1.4e-71	275.4
NovPlant7__Nov_Plant_Bin7_scaffold_1986	4	904	8454	55.015	10.3899	UniRef90_F4C0T4	50S ribosomal protein L1	Methanosaeta_concilii_(strain_ATCC_5969_/_DSM_3671_/_JCM_10134_/_NBRC_103675_/_OCM_69_/_GP-6)_	95.2	2.4e-108	397.9
NovPlant7__Nov_Plant_Bin7_scaffold_1986	5	904	8454	55.015	10.3899	UniRef90_F4C0T3	50S ribosomal protein L10	Methanosaeta_concilii_(strain_ATCC_5969_/_DSM_3671_/_JCM_10134_/_NBRC_103675_/_OCM_69_/_GP-6)_	77.1	4.8e-135	487.3
NovPlant7__Nov_Plant_Bin7_scaffold_1986	6	904	8454	55.015	10.3899	UniRef90_F4C0T2	50S ribosomal protein L12	Methanosaeta_concilii_(strain_ATCC_5969_/_DSM_3671_/_JCM_10134_/_NBRC_103675_/_OCM_69_/_GP-6)_	82.9	3.7e-36	157.1
NovPlant7__Nov_Plant_Bin7_scaffold_1986	7	904	8454	55.015	10.3899	UniRef90_A0B803	Adenylylsulfate kinase	Methanosaeta_thermophila_(strain_DSM_6194_/_PT)_	58.4	4.8e-51	207.2
NovPlant7__Nov_Plant_Bin7_scaffold_1986	8	904	8454	55.015	10.3899	UniRef90_F4BTM6	Iron-sulfur cluster/F420 dehydrogenase/hydrogenase fusion protein	Methanosaeta_concilii_(strain_ATCC_5969_/_DSM_3671_/_JCM_10134_/_NBRC_103675_/_OCM_69_/_GP-6)_	58.2	5.1e-157	560.8
NovPlant7__Nov_Plant_Bin7_scaffold_1986	9	904	8454	55.015	10.3899	UniRef90_F4BTM5	NADH:ubiquinone oxidoreductase, nadh-binding subunit	Methanosaeta_concilii_(strain_ATCC_5969_/_DSM_3671_/_JCM_10134_/_NBRC_103675_/_OCM_69_/_GP-6)_	73.6	1.2e-272	945.3
NovPlant7__Nov_Plant_Bin7_scaffold_1986	10	904	8454	55.015	10.3899	UniRef90_F4BTM4	NADH dehydrogenase (Ubiquinone), 24 kDa subunit	Methanosaeta_concilii_(strain_ATCC_5969_/_DSM_3671_/_JCM_10134_/_NBRC_103675_/_OCM_69_/_GP-6)_	62.9	3.8e-50	204.1
NovPlant7__Nov_Plant_Bin7_scaffold_2033	1	403	4072	52.701	9.71243	UniRef90_F5J1R8	Putative uncharacterized protein	Dysgonomonas_gadei_ATCC_BAA-286_	69.2	1e-07	61.2
NovPlant7__Nov_Plant_Bin7_scaffold_2033	2	403	4072	52.701	9.71243	UniRef90_F4BUJ4	Uncharacterized protein	Methanosaeta_concilii_(strain_ATCC_5969_/_DSM_3671_/_JCM_10134_/_NBRC_103675_/_OCM_69_/_GP-6)_	54.1	1.9e-30	138.3
NovPlant7__Nov_Plant_Bin7_scaffold_2033	3	403	4072	52.701	9.71243	UniRef90_F4BUS6	Methylase, putative	Methanosaeta_concilii_(strain_ATCC_5969_/_DSM_3671_/_JCM_10134_/_NBRC_103675_/_OCM_69_/_GP-6)_	56.8	1e-46	193.4
NovPlant7__Nov_Plant_Bin7_scaffold_2033	4	403	4072	52.701	9.71243	UniRef90_F4BYI0	F420H2 dehydrogenase subunit	Methanosaeta_concilii_(strain_ATCC_5969_/_DSM_3671_/_JCM_10134_/_NBRC_103675_/_OCM_69_/_GP-6)_	89.7	2.8e-25	120.2
NovPlant7__Nov_Plant_Bin7_scaffold_2033	5	403	4072	52.701	9.71243	UniRef90_F4BYI1	Nucleic acid binding, OB-fold, tRNA/helicase-type	Methanosaeta_concilii_(strain_ATCC_5969_/_DSM_3671_/_JCM_10134_/_NBRC_103675_/_OCM_69_/_GP-6)_	41.4	1.1e-18	99.4
NovPlant7__Nov_Plant_Bin7_scaffold_2033	6	403	4072	52.701	9.71243
NovPlant7__Nov_Plant_Bin7_scaffold_2033	7	403	4072	52.701	9.71243	UniRef90_UPI00036D3A24	hypothetical protein	Atribacteria_bacterium_SCGC_AAA252-M02_	53.4	3e-126	458.4
NovPlant7__Nov_Plant_Bin7_scaffold_2048	1	493	4873	57.111	9.89986
NovPlant7__Nov_Plant_Bin7_scaffold_2048	2	493	4873	57.111	9.89986	UniRef90_F4BZN2	Ribonuclease II family protein	Methanosaeta_concilii_(strain_ATCC_5969_/_DSM_3671_/_JCM_10134_/_NBRC_103675_/_OCM_69_/_GP-6)_	73.8	5.4e-199	700.3
NovPlant7__Nov_Plant_Bin7_scaffold_2048	3	493	4873	57.111	9.89986	UniRef90_F4BVP7	Diphthamide biosynthesis protein, putative	Methanosaeta_concilii_(strain_ATCC_5969_/_DSM_3671_/_JCM_10134_/_NBRC_103675_/_OCM_69_/_GP-6)_	71.2	8e-123	446.8
NovPlant7__Nov_Plant_Bin7_scaffold_2048	4	493	4873	57.111	9.89986	UniRef90_F4BVP6	Flap endonuclease 1	Archaea_	78.2	1.3e-73	282.3
NovPlant7__Nov_Plant_Bin7_scaffold_2048	5	493	4873	57.111	9.89986	UniRef90_F4BVP6	Flap endonuclease 1	Archaea_	80.4	8e-39	166.4
NovPlant7__Nov_Plant_Bin7_scaffold_2048	6	493	4873	57.111	9.89986	UniRef90_F4BVP5	HesB/YadR/YfhF-family protein	Methanosaeta_concilii_(strain_ATCC_5969_/_DSM_3671_/_JCM_10134_/_NBRC_103675_/_OCM_69_/_GP-6)_	70	1.8e-45	188.3
NovPlant7__Nov_Plant_Bin7_scaffold_2087	1	399	4022	51.442	9.83416	UniRef90_F4BUM0	Uncharacterized protein	Methanosaeta_concilii_(strain_ATCC_5969_/_DSM_3671_/_JCM_10134_/_NBRC_103675_/_OCM_69_/_GP-6)_	69.9	1.4e-85	322.4
NovPlant7__Nov_Plant_Bin7_scaffold_2087	2	399	4022	51.442	9.83416	UniRef90_F4BUL9	Conserved domain protein	Methanosaeta_concilii_(strain_ATCC_5969_/_DSM_3671_/_JCM_10134_/_NBRC_103675_/_OCM_69_/_GP-6)_	90.2	1.4e-74	285.4
NovPlant7__Nov_Plant_Bin7_scaffold_2087	3	399	4022	51.442	9.83416	UniRef90_F4BUL8	Uncharacterized protein	Methanosaeta_concilii_(strain_ATCC_5969_/_DSM_3671_/_JCM_10134_/_NBRC_103675_/_OCM_69_/_GP-6)_	49.7	5.4e-44	184.1
NovPlant7__Nov_Plant_Bin7_scaffold_2087	4	399	4022	51.442	9.83416	UniRef90_F4BT29	Lipoprotein, putative	Methanosaeta_concilii_(strain_ATCC_5969_/_DSM_3671_/_JCM_10134_/_NBRC_103675_/_OCM_69_/_GP-6)_	59.6	5.3e-57	227.3
NovPlant7__Nov_Plant_Bin7_scaffold_2087	5	399	4022	51.442	9.83416	UniRef90_F4BT30	Uncharacterized protein	Methanosaeta_concilii_(strain_ATCC_5969_/_DSM_3671_/_JCM_10134_/_NBRC_103675_/_OCM_69_/_GP-6)_	43.7	3e-29	134.8
NovPlant7__Nov_Plant_Bin7_scaffold_2087	6	399	4022	51.442	9.83416	UniRef90_F4BT31	Uncharacterized protein	Methanosaeta_concilii_(strain_ATCC_5969_/_DSM_3671_/_JCM_10134_/_NBRC_103675_/_OCM_69_/_GP-6)_	50	7.7e-32	143.3
NovPlant7__Nov_Plant_Bin7_scaffold_2087	7	399	4022	51.442	9.83416	UniRef90_F4BUC6	Histone deacetylase family protein	Methanosaeta_concilii_(strain_ATCC_5969_/_DSM_3671_/_JCM_10134_/_NBRC_103675_/_OCM_69_/_GP-6)_	84.7	3.7e-22	109.8
NovPlant7__Nov_Plant_Bin7_scaffold_2099	1	375	4014	53.513	9.22646	UniRef90_F4BU69	Hydrophobe/amphiphile efflux-3 (HAE3) family transporter	Methanosaeta_concilii_(strain_ATCC_5969_/_DSM_3671_/_JCM_10134_/_NBRC_103675_/_OCM_69_/_GP-6)_	62.3	5e-81	307.4
NovPlant7__Nov_Plant_Bin7_scaffold_2099	2	375	4014	53.513	9.22646	UniRef90_F4BU68	Uncharacterized protein	Methanosaeta_concilii_(strain_ATCC_5969_/_DSM_3671_/_JCM_10134_/_NBRC_103675_/_OCM_69_/_GP-6)_	57.5	2e-47	195.3
NovPlant7__Nov_Plant_Bin7_scaffold_2099	3	375	4014	53.513	9.22646	UniRef90_F4BUY4	Transcriptional regulator, CopG family	Methanosaeta_concilii_(strain_ATCC_5969_/_DSM_3671_/_JCM_10134_/_NBRC_103675_/_OCM_69_/_GP-6)_	67.6	3.1e-67	261.2
NovPlant7__Nov_Plant_Bin7_scaffold_2099	4	375	4014	53.513	9.22646	UniRef90_F4BVK4	Uncharacterized protein	Methanosaeta_concilii_(strain_ATCC_5969_/_DSM_3671_/_JCM_10134_/_NBRC_103675_/_OCM_69_/_GP-6)_	89.9	2.1e-289	1000.7
NovPlant7__Nov_Plant_Bin7_scaffold_2099	5	375	4014	53.513	9.22646
NovPlant7__Nov_Plant_Bin7_scaffold_2112	1	415	4005	57.079	10.0132	UniRef90_F4BVG1	Radical SAM domain protein	Methanosaeta_concilii_(strain_ATCC_5969_/_DSM_3671_/_JCM_10134_/_NBRC_103675_/_OCM_69_/_GP-6)_	62.1	5.8e-39	166.8
NovPlant7__Nov_Plant_Bin7_scaffold_2112	2	415	4005	57.079	10.0132	UniRef90_F4BWT1	Uncharacterized protein	Methanosaeta_concilii_(strain_ATCC_5969_/_DSM_3671_/_JCM_10134_/_NBRC_103675_/_OCM_69_/_GP-6)_	71.6	1.1e-79	302.8
NovPlant7__Nov_Plant_Bin7_scaffold_2112	3	415	4005	57.079	10.0132
NovPlant7__Nov_Plant_Bin7_scaffold_2112	4	415	4005	57.079	10.0132	UniRef90_F4BY73	Phosphoglycerate kinase	Methanosaeta_concilii_(strain_ATCC_5969_/_DSM_3671_/_JCM_10134_/_NBRC_103675_/_OCM_69_/_GP-6)_	84.8	1.9e-194	684.9
NovPlant7__Nov_Plant_Bin7_scaffold_2112	5	415	4005	57.079	10.0132	UniRef90_F4BYF4	Phosphoesterase, RecJ domain protein	Methanosaeta_concilii_(strain_ATCC_5969_/_DSM_3671_/_JCM_10134_/_NBRC_103675_/_OCM_69_/_GP-6)_	65.7	4.9e-69	267.3
NovPlant7__Nov_Plant_Bin7_scaffold_2123	1	487	4511	52.339	10.6234	UniRef90_F4BU73	Transcriptional regulator, AbrB family	Methanosaeta_concilii_(strain_ATCC_5969_/_DSM_3671_/_JCM_10134_/_NBRC_103675_/_OCM_69_/_GP-6)_	69	3.7e-07	59.7
NovPlant7__Nov_Plant_Bin7_scaffold_2123	2	487	4511	52.339	10.6234	UniRef90_A0B6Q4	ABC transporter related protein	Methanosaeta_thermophila_(strain_DSM_6194_/_PT)_	72.8	2.6e-87	328.2
NovPlant7__Nov_Plant_Bin7_scaffold_2123	3	487	4511	52.339	10.6234	UniRef90_F4BX37	Uncharacterized protein	Methanosaeta_concilii_(strain_ATCC_5969_/_DSM_3671_/_JCM_10134_/_NBRC_103675_/_OCM_69_/_GP-6)_	61.1	6.9e-96	357.1
NovPlant7__Nov_Plant_Bin7_scaffold_2123	4	487	4511	52.339	10.6234	UniRef90_F4BX38	Efflux ABC transporter, permease protein	Methanosaeta_concilii_(strain_ATCC_5969_/_DSM_3671_/_JCM_10134_/_NBRC_103675_/_OCM_69_/_GP-6)_	76.6	2.3e-171	608.2
NovPlant7__Nov_Plant_Bin7_scaffold_2123	5	487	4511	52.339	10.6234
NovPlant7__Nov_Plant_Bin7_scaffold_2140	1	1188	7466	50.777	15.6918
NovPlant7__Nov_Plant_Bin7_scaffold_2140	2	1188	7466	50.777	15.6918	UniRef90_F4BVA2	Uncharacterized protein	Methanosaeta_concilii_(strain_ATCC_5969_/_DSM_3671_/_JCM_10134_/_NBRC_103675_/_OCM_69_/_GP-6)_	61.1	1.7e-117	429.1
NovPlant7__Nov_Plant_Bin7_scaffold_2140	3	1188	7466	50.777	15.6918	UniRef90_F4BVA3	Peptidase M50, putative	Methanosaeta_concilii_(strain_ATCC_5969_/_DSM_3671_/_JCM_10134_/_NBRC_103675_/_OCM_69_/_GP-6)_	66.2	4.1e-208	730.7
NovPlant7__Nov_Plant_Bin7_scaffold_2140	4	1188	7466	50.777	15.6918	UniRef90_F4BVA4	Uncharacterized protein	Methanosaeta_concilii_(strain_ATCC_5969_/_DSM_3671_/_JCM_10134_/_NBRC_103675_/_OCM_69_/_GP-6)_	83.3	1.4e-80	305.4
NovPlant7__Nov_Plant_Bin7_scaffold_2140	5	1188	7466	50.777	15.6918	UniRef90_F4BVA5	Kinase RIO1 family protein	Methanosaeta_concilii_(strain_ATCC_5969_/_DSM_3671_/_JCM_10134_/_NBRC_103675_/_OCM_69_/_GP-6)_	71.4	6e-101	373.6
NovPlant7__Nov_Plant_Bin7_scaffold_2140	6	1188	7466	50.777	15.6918	UniRef90_G7WRG1	Translation initiation factor 1A	Methanosaeta_harundinacea_(strain_6Ac)_	82.2	1.3e-37	161.8
NovPlant7__Nov_Plant_Bin7_scaffold_2140	7	1188	7466	50.777	15.6918	UniRef90_F4BVA7	Tritrans,polycis-undecaprenyl-diphosphate synthase (geranylgeranyl-diphosphate specific	Methanosaeta_concilii_(strain_ATCC_5969_/_DSM_3671_/_JCM_10134_/_NBRC_103675_/_OCM_69_/_GP-6)_	76.1	8.7e-99	366.3
NovPlant7__Nov_Plant_Bin7_scaffold_2140	8	1188	7466	50.777	15.6918
NovPlant7__Nov_Plant_Bin7_scaffold_2140	9	1188	7466	50.777	15.6918	UniRef90_G7WM41	Transposase	Methanosaeta_harundinacea_(strain_6Ac)_	69.6	1.9e-108	398.7
NovPlant7__Nov_Plant_Bin7_scaffold_2183	1	292	3944	55.325	7.24391	UniRef90_F4BZC7	NDP-N-acetyl-D-galactosaminuronic acid dehydrogenase	Methanosaeta_concilii_(strain_ATCC_5969_/_DSM_3671_/_JCM_10134_/_NBRC_103675_/_OCM_69_/_GP-6)_	72.1	4.6e-37	160.2
NovPlant7__Nov_Plant_Bin7_scaffold_2183	2	292	3944	55.325	7.24391	UniRef90_F4BZC8	UDP-N-acetylglucosamine 2-epimerase	Methanosaeta_concilii_(strain_ATCC_5969_/_DSM_3671_/_JCM_10134_/_NBRC_103675_/_OCM_69_/_GP-6)_	76	7.7e-155	553.1
NovPlant7__Nov_Plant_Bin7_scaffold_2183	3	292	3944	55.325	7.24391	UniRef90_F4BZC9	Uncharacterized protein	Methanosaeta_concilii_(strain_ATCC_5969_/_DSM_3671_/_JCM_10134_/_NBRC_103675_/_OCM_69_/_GP-6)_	72.8	1.2e-138	499.2
NovPlant7__Nov_Plant_Bin7_scaffold_2183	4	292	3944	55.325	7.24391	UniRef90_F4BTK9	RNA 3'-terminal phosphate cyclase	Methanosaeta_concilii_(strain_ATCC_5969_/_DSM_3671_/_JCM_10134_/_NBRC_103675_/_OCM_69_/_GP-6)_	66.1	3e-116	424.9
NovPlant7__Nov_Plant_Bin7_scaffold_2183	5	292	3944	55.325	7.24391	UniRef90_G7WP65	Methyltransferase, putative	Methanosaeta_harundinacea_(strain_6Ac)_	62.9	2.1e-45	188.3
NovPlant7__Nov_Plant_Bin7_scaffold_2188	1	692	6789	56.518	9.96376	UniRef90_F4BTC4	Formylmethanofuran--tetrahydromethanopterin formyltransferase	Methanosaeta_concilii_(strain_ATCC_5969_/_DSM_3671_/_JCM_10134_/_NBRC_103675_/_OCM_69_/_GP-6)_	81.9	1.4e-98	365.5
NovPlant7__Nov_Plant_Bin7_scaffold_2188	2	692	6789	56.518	9.96376	UniRef90_F4BTC3	IMP cyclohydrolase	Methanosaeta_concilii_(strain_ATCC_5969_/_DSM_3671_/_JCM_10134_/_NBRC_103675_/_OCM_69_/_GP-6)_	68.5	8.5e-74	283.1
NovPlant7__Nov_Plant_Bin7_scaffold_2188	3	692	6789	56.518	9.96376	UniRef90_F4BTC2	Pyruvate oxidoreductase subunit beta	Methanosaeta_concilii_(strain_ATCC_5969_/_DSM_3671_/_JCM_10134_/_NBRC_103675_/_OCM_69_/_GP-6)_	87.3	1e-149	535.8
NovPlant7__Nov_Plant_Bin7_scaffold_2188	4	692	6789	56.518	9.96376	UniRef90_F4BTC1	Pyruvate oxidoreductase subunit alpha	Methanosaeta_concilii_(strain_ATCC_5969_/_DSM_3671_/_JCM_10134_/_NBRC_103675_/_OCM_69_/_GP-6)_	79.1	1.3e-99	369
NovPlant7__Nov_Plant_Bin7_scaffold_2188	5	692	6789	56.518	9.96376	UniRef90_F4BTC1	Pyruvate oxidoreductase subunit alpha	Methanosaeta_concilii_(strain_ATCC_5969_/_DSM_3671_/_JCM_10134_/_NBRC_103675_/_OCM_69_/_GP-6)_	88.9	7.3e-58	229.6
NovPlant7__Nov_Plant_Bin7_scaffold_2188	6	692	6789	56.518	9.96376	UniRef90_F4BTC0	Pyruvate oxidoreductase subunit delta	Methanosaeta_concilii_(strain_ATCC_5969_/_DSM_3671_/_JCM_10134_/_NBRC_103675_/_OCM_69_/_GP-6)_	84.7	3.2e-38	163.7
NovPlant7__Nov_Plant_Bin7_scaffold_2188	7	692	6789	56.518	9.96376	UniRef90_F4BTB9	Pyruvate/ketoisovalerate oxidoreductase subunit gamma	Methanosaeta_concilii_(strain_ATCC_5969_/_DSM_3671_/_JCM_10134_/_NBRC_103675_/_OCM_69_/_GP-6)_	92.1	1.4e-83	315.5
NovPlant7__Nov_Plant_Bin7_scaffold_2188	8	692	6789	56.518	9.96376	UniRef90_F4BU11	Uncharacterized protein	Methanosaeta_concilii_(strain_ATCC_5969_/_DSM_3671_/_JCM_10134_/_NBRC_103675_/_OCM_69_/_GP-6)_	61.2	1.6e-81	308.9
NovPlant7__Nov_Plant_Bin7_scaffold_2188	9	692	6789	56.518	9.96376	UniRef90_F4BU12	PIN domain protein	Methanosaeta_concilii_(strain_ATCC_5969_/_DSM_3671_/_JCM_10134_/_NBRC_103675_/_OCM_69_/_GP-6)_	89.2	0	1066.2
NovPlant7__Nov_Plant_Bin7_scaffold_2217	1	387	3922	59.332	9.59969	UniRef90_E8N528	Putative uncharacterized protein	Anaerolinea_thermophila_(strain_DSM_14523_/_JCM_11388_/_NBRC_100420_/_UNI-1)_	45.2	1.1e-20	105.9
NovPlant7__Nov_Plant_Bin7_scaffold_2217	2	387	3922	59.332	9.59969	UniRef90_F4BUR2	Cobalt-precorrin-3B C(17)-methyltransferase	Methanosaeta_concilii_(strain_ATCC_5969_/_DSM_3671_/_JCM_10134_/_NBRC_103675_/_OCM_69_/_GP-6)_	65.2	1.2e-106	392.9
NovPlant7__Nov_Plant_Bin7_scaffold_2217	3	387	3922	59.332	9.59969	UniRef90_F4BUR3	Cobalamin (Vitamin B12) biosynthesis CbiG protein	Methanosaeta_concilii_(strain_ATCC_5969_/_DSM_3671_/_JCM_10134_/_NBRC_103675_/_OCM_69_/_GP-6)_	68.9	1.2e-94	352.8
NovPlant7__Nov_Plant_Bin7_scaffold_2217	4	387	3922	59.332	9.59969	UniRef90_F4BUR4	Precorrin-4 C11-methyltransferase	Methanosaeta_concilii_(strain_ATCC_5969_/_DSM_3671_/_JCM_10134_/_NBRC_103675_/_OCM_69_/_GP-6)_	77.1	1.4e-96	359
NovPlant7__Nov_Plant_Bin7_scaffold_2217	5	387	3922	59.332	9.59969	UniRef90_F4BUR5	Uroporphyrin-III C/tetrapyrrole methyltransferase	Methanosaeta_concilii_(strain_ATCC_5969_/_DSM_3671_/_JCM_10134_/_NBRC_103675_/_OCM_69_/_GP-6)_	68.5	6.8e-71	273.5
NovPlant7__Nov_Plant_Bin7_scaffold_2217	6	387	3922	59.332	9.59969	UniRef90_F4BUR6	Uncharacterized protein	Methanosaeta_concilii_(strain_ATCC_5969_/_DSM_3671_/_JCM_10134_/_NBRC_103675_/_OCM_69_/_GP-6)_	73.2	8.3e-35	152.5
NovPlant7__Nov_Plant_Bin7_scaffold_2252	1	328	3886	55.455	8.32038	UniRef90_F4BV59	ADP-specific phosphofructokinase/glucokinase	Methanosaeta_concilii_(strain_ATCC_5969_/_DSM_3671_/_JCM_10134_/_NBRC_103675_/_OCM_69_/_GP-6)_	52	9.9e-120	436.8
NovPlant7__Nov_Plant_Bin7_scaffold_2252	2	328	3886	55.455	8.32038	UniRef90_F4BV60	Uncharacterized protein	Methanosaeta_concilii_(strain_ATCC_5969_/_DSM_3671_/_JCM_10134_/_NBRC_103675_/_OCM_69_/_GP-6)_	57.6	5.2e-106	391
NovPlant7__Nov_Plant_Bin7_scaffold_2252	3	328	3886	55.455	8.32038	UniRef90_F4BV61	Uncharacterized protein	Methanosaeta_concilii_(strain_ATCC_5969_/_DSM_3671_/_JCM_10134_/_NBRC_103675_/_OCM_69_/_GP-6)_	88.2	2.4e-39	167.5
NovPlant7__Nov_Plant_Bin7_scaffold_2252	4	328	3886	55.455	8.32038	UniRef90_F4BV62	Uncharacterized protein	Methanosaeta_concilii_(strain_ATCC_5969_/_DSM_3671_/_JCM_10134_/_NBRC_103675_/_OCM_69_/_GP-6)_	68.6	2.5e-50	204.9
NovPlant7__Nov_Plant_Bin7_scaffold_2252	5	328	3886	55.455	8.32038	UniRef90_F4BV63	Uncharacterized protein	Methanosaeta_concilii_(strain_ATCC_5969_/_DSM_3671_/_JCM_10134_/_NBRC_103675_/_OCM_69_/_GP-6)_	86	1.1e-19	101.3
NovPlant7__Nov_Plant_Bin7_scaffold_2257	1	1228	11931	54.438	10.0476	UniRef90_F4BTX1	Uncharacterized protein	Methanosaeta_concilii_(strain_ATCC_5969_/_DSM_3671_/_JCM_10134_/_NBRC_103675_/_OCM_69_/_GP-6)_	70.3	5.5e-165	587
NovPlant7__Nov_Plant_Bin7_scaffold_2257	2	1228	11931	54.438	10.0476	UniRef90_F4BTX2	Uncharacterized protein	Methanosaeta_concilii_(strain_ATCC_5969_/_DSM_3671_/_JCM_10134_/_NBRC_103675_/_OCM_69_/_GP-6)_	72.6	2.1e-118	431.8
NovPlant7__Nov_Plant_Bin7_scaffold_2257	3	1228	11931	54.438	10.0476	UniRef90_F4BTX3	ATPase associated with various cellular activities	Methanosaeta_concilii_(strain_ATCC_5969_/_DSM_3671_/_JCM_10134_/_NBRC_103675_/_OCM_69_/_GP-6)_	84.9	1.3e-148	532.3
NovPlant7__Nov_Plant_Bin7_scaffold_2257	4	1228	11931	54.438	10.0476
NovPlant7__Nov_Plant_Bin7_scaffold_2257	5	1228	11931	54.438	10.0476
NovPlant7__Nov_Plant_Bin7_scaffold_2257	6	1228	11931	54.438	10.0476	UniRef90_G7WR27	Uncharacterized protein	Methanosaeta_harundinacea_(strain_6Ac)_	32.7	2.2e-16	93.2
NovPlant7__Nov_Plant_Bin7_scaffold_2257	7	1228	11931	54.438	10.0476	UniRef90_F4BX03	Adenylosuccinate synthetase	Archaea_	87.3	1.3e-217	761.9
NovPlant7__Nov_Plant_Bin7_scaffold_2257	8	1228	11931	54.438	10.0476	UniRef90_UPI000360C21A	alpha-L-glutamate ligase	crenarchaeote_SCGC_AAA261-L14_	68.3	1.5e-45	188.7
NovPlant7__Nov_Plant_Bin7_scaffold_2257	9	1228	11931	54.438	10.0476	UniRef90_F4BT31	Uncharacterized protein	Methanosaeta_concilii_(strain_ATCC_5969_/_DSM_3671_/_JCM_10134_/_NBRC_103675_/_OCM_69_/_GP-6)_	40.2	6.4e-11	73.6
NovPlant7__Nov_Plant_Bin7_scaffold_2257	10	1228	11931	54.438	10.0476	UniRef90_F4C002	Uncharacterized protein	Methanosaeta_concilii_(strain_ATCC_5969_/_DSM_3671_/_JCM_10134_/_NBRC_103675_/_OCM_69_/_GP-6)_	44.4	6.1e-32	143.7
NovPlant7__Nov_Plant_Bin7_scaffold_2257	11	1228	11931	54.438	10.0476	UniRef90_F4BYS3	Uncharacterized protein	Methanosaeta_concilii_(strain_ATCC_5969_/_DSM_3671_/_JCM_10134_/_NBRC_103675_/_OCM_69_/_GP-6)_	78	1.7e-64	251.9
NovPlant7__Nov_Plant_Bin7_scaffold_2257	12	1228	11931	54.438	10.0476	UniRef90_F4BZI6	Universal stress protein	Methanosaeta_concilii_(strain_ATCC_5969_/_DSM_3671_/_JCM_10134_/_NBRC_103675_/_OCM_69_/_GP-6)_	81.8	1e-57	229.2
NovPlant7__Nov_Plant_Bin7_scaffold_2257	13	1228	11931	54.438	10.0476	UniRef90_F4BZI7	AIR carboxylase	Methanosaeta_concilii_(strain_ATCC_5969_/_DSM_3671_/_JCM_10134_/_NBRC_103675_/_OCM_69_/_GP-6)_	85.3	1.8e-53	214.9
NovPlant7__Nov_Plant_Bin7_scaffold_2257	14	1228	11931	54.438	10.0476	UniRef90_F4BZI8	Chorismate mutase, putative	Methanosaeta_concilii_(strain_ATCC_5969_/_DSM_3671_/_JCM_10134_/_NBRC_103675_/_OCM_69_/_GP-6)_	59.8	4.2e-23	113.6
NovPlant7__Nov_Plant_Bin7_scaffold_2257	15	1228	11931	54.438	10.0476	UniRef90_F4BZI9	Shikimate kinase	Methanosaeta_concilii_(strain_ATCC_5969_/_DSM_3671_/_JCM_10134_/_NBRC_103675_/_OCM_69_/_GP-6)_	67.6	1.4e-103	382.5
NovPlant7__Nov_Plant_Bin7_scaffold_2257	16	1228	11931	54.438	10.0476	UniRef90_F4BZJ0	Uncharacterized protein	Methanosaeta_concilii_(strain_ATCC_5969_/_DSM_3671_/_JCM_10134_/_NBRC_103675_/_OCM_69_/_GP-6)_	77	5.2e-71	273.9
NovPlant7__Nov_Plant_Bin7_scaffold_2257	17	1228	11931	54.438	10.0476	UniRef90_F4BZR6	Uncharacterized protein	Methanosaeta_concilii_(strain_ATCC_5969_/_DSM_3671_/_JCM_10134_/_NBRC_103675_/_OCM_69_/_GP-6)_	58.5	8.3e-28	129.4
NovPlant7__Nov_Plant_Bin7_scaffold_2312	1	448	4910	53.523	8.87699	UniRef90_F4BY38	Na+/solute symporter	Methanosaeta_concilii_(strain_ATCC_5969_/_DSM_3671_/_JCM_10134_/_NBRC_103675_/_OCM_69_/_GP-6)_	77.4	1.5e-32	144.8
NovPlant7__Nov_Plant_Bin7_scaffold_2312	2	448	4910	53.523	8.87699	UniRef90_F4BUH8	Digeranylgeranylglyceryl phosphate synthase	Methanosaeta_concilii_(strain_ATCC_5969_/_DSM_3671_/_JCM_10134_/_NBRC_103675_/_OCM_69_/_GP-6)_	66.2	4.9e-87	327.4
NovPlant7__Nov_Plant_Bin7_scaffold_2312	3	448	4910	53.523	8.87699	UniRef90_F4BUC7	Uncharacterized protein	Methanosaeta_concilii_(strain_ATCC_5969_/_DSM_3671_/_JCM_10134_/_NBRC_103675_/_OCM_69_/_GP-6)_	51.4	4.3e-41	174.9
NovPlant7__Nov_Plant_Bin7_scaffold_2312	4	448	4910	53.523	8.87699	UniRef90_F4BVK2	Oxidoreductase, NAD-binding protein	Methanosaeta_concilii_(strain_ATCC_5969_/_DSM_3671_/_JCM_10134_/_NBRC_103675_/_OCM_69_/_GP-6)_	67.9	3.7e-107	394.4
NovPlant7__Nov_Plant_Bin7_scaffold_2312	5	448	4910	53.523	8.87699	UniRef90_G7WKA8	Peptidase domain protein	Methanosaeta_harundinacea_(strain_6Ac)_	45.1	9.6e-87	327
NovPlant7__Nov_Plant_Bin7_scaffold_2312	6	448	4910	53.523	8.87699	UniRef90_J0S8Q7	Beta-lactamase domain protein	Methanofollis_liminatans_DSM_4140_	51	4.9e-37	160.6
NovPlant7__Nov_Plant_Bin7_scaffold_2337	1	614	6420	56.246	9.35	UniRef90_F4BUH5	Glutamate--tRNA ligase	Methanosaeta_concilii_(strain_ATCC_5969_/_DSM_3671_/_JCM_10134_/_NBRC_103675_/_OCM_69_/_GP-6)_	87.7	0	1026.5
NovPlant7__Nov_Plant_Bin7_scaffold_2337	2	614	6420	56.246	9.35	UniRef90_F4BUH4	Adp-ribose pyrophosphatase (Adp-ribose diphosphatase)(Adenosine diphosphoribose pyrophosphatase) (Adpr-ppase) (Adp-ribosephosphohydrolase)	Methanosaeta_concilii_(strain_ATCC_5969_/_DSM_3671_/_JCM_10134_/_NBRC_103675_/_OCM_69_/_GP-6)_	78.5	1.6e-50	205.3
NovPlant7__Nov_Plant_Bin7_scaffold_2337	3	614	6420	56.246	9.35	UniRef90_F4BUH3	Uncharacterized protein	Methanosaeta_concilii_(strain_ATCC_5969_/_DSM_3671_/_JCM_10134_/_NBRC_103675_/_OCM_69_/_GP-6)_	60.1	4.6e-49	200.7
NovPlant7__Nov_Plant_Bin7_scaffold_2337	4	614	6420	56.246	9.35	UniRef90_F4BUH2	Uncharacterized protein	Methanosaeta_concilii_(strain_ATCC_5969_/_DSM_3671_/_JCM_10134_/_NBRC_103675_/_OCM_69_/_GP-6)_	91.1	1.2e-25	121.3
NovPlant7__Nov_Plant_Bin7_scaffold_2337	5	614	6420	56.246	9.35	UniRef90_F4BUH1	Elongation factor 1-beta	Methanosaeta_concilii_(strain_ATCC_5969_/_DSM_3671_/_JCM_10134_/_NBRC_103675_/_OCM_69_/_GP-6)_	83.1	1.4e-33	148.3
NovPlant7__Nov_Plant_Bin7_scaffold_2337	6	614	6420	56.246	9.35	UniRef90_F4BUH0	Uncharacterized protein	Methanosaeta_concilii_(strain_ATCC_5969_/_DSM_3671_/_JCM_10134_/_NBRC_103675_/_OCM_69_/_GP-6)_	52.1	1.8e-11	74.7
NovPlant7__Nov_Plant_Bin7_scaffold_2337	7	614	6420	56.246	9.35
NovPlant7__Nov_Plant_Bin7_scaffold_2337	8	614	6420	56.246	9.35	UniRef90_H1YWZ9	Putative uncharacterized protein	Methanoplanus_limicola_DSM_2279_	59.2	7.7e-51	206.8
NovPlant7__Nov_Plant_Bin7_scaffold_2337	9	614	6420	56.246	9.35	UniRef90_F4BUG7	Archaeal sugar kinase, putative	Methanosaeta_concilii_(strain_ATCC_5969_/_DSM_3671_/_JCM_10134_/_NBRC_103675_/_OCM_69_/_GP-6)_	81.2	1.5e-169	602.1
NovPlant7__Nov_Plant_Bin7_scaffold_2375	1	503	5078	57.089	9.67349	UniRef90_F4BWI5	Probable tRNA sulfurtransferase	Methanosaeta_concilii_(strain_ATCC_5969_/_DSM_3671_/_JCM_10134_/_NBRC_103675_/_OCM_69_/_GP-6)_	73.9	5.7e-27	126.3
NovPlant7__Nov_Plant_Bin7_scaffold_2375	2	503	5078	57.089	9.67349	UniRef90_F4BWI4	Uncharacterized protein	Methanosaeta_concilii_(strain_ATCC_5969_/_DSM_3671_/_JCM_10134_/_NBRC_103675_/_OCM_69_/_GP-6)_	89.8	4.5e-23	112.8
NovPlant7__Nov_Plant_Bin7_scaffold_2375	3	503	5078	57.089	9.67349	UniRef90_F4BWI2	Uncharacterized protein	Methanosaeta_concilii_(strain_ATCC_5969_/_DSM_3671_/_JCM_10134_/_NBRC_103675_/_OCM_69_/_GP-6)_	63.5	7.4e-109	400.2
NovPlant7__Nov_Plant_Bin7_scaffold_2375	4	503	5078	57.089	9.67349	UniRef90_G7WP48	ATP-citrate lyase subunit B	Methanosaeta_harundinacea_	67.9	4e-166	590.9
NovPlant7__Nov_Plant_Bin7_scaffold_2375	5	503	5078	57.089	9.67349	UniRef90_F4Q8G3	ATP citrate synthase	Dictyostelium_fasciculatum_(strain_SH3)_	54.9	7.3e-190	670.2
NovPlant7__Nov_Plant_Bin7_scaffold_2375	6	503	5078	57.089	9.67349	UniRef90_F4BWI1	3-isopropylmalate dehydratase large subunit	Methanosaeta_concilii_(strain_ATCC_5969_/_DSM_3671_/_JCM_10134_/_NBRC_103675_/_OCM_69_/_GP-6)_	75.7	1.2e-25	121.7
NovPlant7__Nov_Plant_Bin7_scaffold_2377	1	417	4519	58.42	8.9834	UniRef90_F4C0P9	Carbon-monoxide dehydrogenase, catalytic subunit	Methanosaeta_concilii_(strain_ATCC_5969_/_DSM_3671_/_JCM_10134_/_NBRC_103675_/_OCM_69_/_GP-6)_	79.2	8.9e-292	1008.8
NovPlant7__Nov_Plant_Bin7_scaffold_2377	2	417	4519	58.42	8.9834	UniRef90_F4C0Q0	4Fe-4S binding domain protein	Methanosaeta_concilii_(strain_ATCC_5969_/_DSM_3671_/_JCM_10134_/_NBRC_103675_/_OCM_69_/_GP-6)_	75	2.4e-77	294.7
NovPlant7__Nov_Plant_Bin7_scaffold_2377	3	417	4519	58.42	8.9834	UniRef90_F4C0Q2	GvpD gas vesicle, putative	Methanosaeta_concilii_(strain_ATCC_5969_/_DSM_3671_/_JCM_10134_/_NBRC_103675_/_OCM_69_/_GP-6)_	79	1.3e-171	609
NovPlant7__Nov_Plant_Bin7_scaffold_2377	4	417	4519	58.42	8.9834	UniRef90_F4C0Q2	GvpD gas vesicle, putative	Methanosaeta_concilii_(strain_ATCC_5969_/_DSM_3671_/_JCM_10134_/_NBRC_103675_/_OCM_69_/_GP-6)_	67.7	1.3e-16	91.7
NovPlant7__Nov_Plant_Bin7_scaffold_2377	5	417	4519	58.42	8.9834	UniRef90_F4C0Q3	Uncharacterized protein	Methanosaeta_concilii_(strain_ATCC_5969_/_DSM_3671_/_JCM_10134_/_NBRC_103675_/_OCM_69_/_GP-6)_	64.6	2.1e-36	158.3
NovPlant7__Nov_Plant_Bin7_scaffold_2377	6	417	4519	58.42	8.9834
NovPlant7__Nov_Plant_Bin7_scaffold_2431	1	553	5441	55.854	9.8991	UniRef90_F4BT79	Uncharacterized protein	Methanosaeta_concilii_(strain_ATCC_5969_/_DSM_3671_/_JCM_10134_/_NBRC_103675_/_OCM_69_/_GP-6)_	80	3.7e-28	130.2
NovPlant7__Nov_Plant_Bin7_scaffold_2431	2	553	5441	55.854	9.8991	UniRef90_F4BY68	Uncharacterized protein	Methanosaeta_concilii_(strain_ATCC_5969_/_DSM_3671_/_JCM_10134_/_NBRC_103675_/_OCM_69_/_GP-6)_	58.5	1.5e-30	138.7
NovPlant7__Nov_Plant_Bin7_scaffold_2431	3	553	5441	55.854	9.8991	UniRef90_F4BY69	Glutamine amidotransferase subunit PdxT	Methanosaeta_concilii_(strain_ATCC_5969_/_DSM_3671_/_JCM_10134_/_NBRC_103675_/_OCM_69_/_GP-6)_	68.3	2.9e-65	254.6
NovPlant7__Nov_Plant_Bin7_scaffold_2431	4	553	5441	55.854	9.8991	UniRef90_F4BY70	Pyridoxal biosynthesis lyase PdxS	Methanosaeta_concilii_(strain_ATCC_5969_/_DSM_3671_/_JCM_10134_/_NBRC_103675_/_OCM_69_/_GP-6)_	91.5	3.3e-134	484.2
NovPlant7__Nov_Plant_Bin7_scaffold_2431	5	553	5441	55.854	9.8991	UniRef90_F4BY71	WD40-like Beta Propeller Repeat protein	Methanosaeta_concilii_(strain_ATCC_5969_/_DSM_3671_/_JCM_10134_/_NBRC_103675_/_OCM_69_/_GP-6)_	69.2	3.4e-200	704.1
NovPlant7__Nov_Plant_Bin7_scaffold_2431	6	553	5441	55.854	9.8991	UniRef90_F4BY71	WD40-like Beta Propeller Repeat protein	Methanosaeta_concilii_(strain_ATCC_5969_/_DSM_3671_/_JCM_10134_/_NBRC_103675_/_OCM_69_/_GP-6)_	64	9.6e-219	766.1
NovPlant7__Nov_Plant_Bin7_scaffold_2432	1	370	3768	56.29	9.65685	UniRef90_F4C094	Putative methanogenesis marker protein 1	Methanosaeta_concilii_(strain_ATCC_5969_/_DSM_3671_/_JCM_10134_/_NBRC_103675_/_OCM_69_/_GP-6)_	77.8	9.7e-80	302.8
NovPlant7__Nov_Plant_Bin7_scaffold_2432	2	370	3768	56.29	9.65685	UniRef90_F4C095	Phenylacetic acid degradation protein PaaD	Methanosaeta_concilii_(strain_ATCC_5969_/_DSM_3671_/_JCM_10134_/_NBRC_103675_/_OCM_69_/_GP-6)_	69.6	2.7e-50	204.5
NovPlant7__Nov_Plant_Bin7_scaffold_2432	3	370	3768	56.29	9.65685	UniRef90_F4C096	Uncharacterized protein	Methanosaeta_concilii_(strain_ATCC_5969_/_DSM_3671_/_JCM_10134_/_NBRC_103675_/_OCM_69_/_GP-6)_	66.5	6.1e-56	223.4
NovPlant7__Nov_Plant_Bin7_scaffold_2432	4	370	3768	56.29	9.65685	UniRef90_F4C097	Aspartate aminotransferase	Methanosaeta_concilii_(strain_ATCC_5969_/_DSM_3671_/_JCM_10134_/_NBRC_103675_/_OCM_69_/_GP-6)_	79.3	1.5e-166	592
NovPlant7__Nov_Plant_Bin7_scaffold_2432	5	370	3768	56.29	9.65685	UniRef90_F4C098	Translation initiation factor 5A	Methanosaeta_concilii_(strain_ATCC_5969_/_DSM_3671_/_JCM_10134_/_NBRC_103675_/_OCM_69_/_GP-6)_	95.3	7.1e-61	239.6
NovPlant7__Nov_Plant_Bin7_scaffold_2432	6	370	3768	56.29	9.65685	UniRef90_G7WK83	Agmatinase	Methanosaeta_harundinacea_(strain_6Ac)_	60.9	1.7e-52	212.2
NovPlant7__Nov_Plant_Bin7_scaffold_2457	1	679	5573	52.162	11.9302	UniRef90_F4BV30	Uncharacterized protein	Methanosaeta_concilii_(strain_ATCC_5969_/_DSM_3671_/_JCM_10134_/_NBRC_103675_/_OCM_69_/_GP-6)_	63.3	2.2e-27	127.9
NovPlant7__Nov_Plant_Bin7_scaffold_2457	2	679	5573	52.162	11.9302	UniRef90_A0B8H7	Uncharacterized protein	Methanosaeta_thermophila_(strain_DSM_6194_/_PT)_	61.2	5.9e-08	62.4
NovPlant7__Nov_Plant_Bin7_scaffold_2457	3	679	5573	52.162	11.9302	UniRef90_F4BV32	Uncharacterized protein	Methanosaeta_concilii_(strain_ATCC_5969_/_DSM_3671_/_JCM_10134_/_NBRC_103675_/_OCM_69_/_GP-6)_	60.9	1.5e-43	182.2
NovPlant7__Nov_Plant_Bin7_scaffold_2457	4	679	5573	52.162	11.9302	UniRef90_F4BV33	Uncharacterized protein	Methanosaeta_concilii_(strain_ATCC_5969_/_DSM_3671_/_JCM_10134_/_NBRC_103675_/_OCM_69_/_GP-6)_	88.6	3.1e-47	194.1
NovPlant7__Nov_Plant_Bin7_scaffold_2457	5	679	5573	52.162	11.9302	UniRef90_F4BV34	Small GTP-binding protein	Methanosaeta_concilii_(strain_ATCC_5969_/_DSM_3671_/_JCM_10134_/_NBRC_103675_/_OCM_69_/_GP-6)_	84.4	6.1e-99	366.7
NovPlant7__Nov_Plant_Bin7_scaffold_2457	6	679	5573	52.162	11.9302	UniRef90_P15250	Chromosomal protein MC1b	Methanosaeta_concilii_	83.7	3.6e-35	154.1
NovPlant7__Nov_Plant_Bin7_scaffold_2457	7	679	5573	52.162	11.9302	UniRef90_G7WLI2	Uncharacterized protein	Methanosaeta_harundinacea_(strain_6Ac)_	53.8	9.2e-51	206.5
NovPlant7__Nov_Plant_Bin7_scaffold_2457	8	679	5573	52.162	11.9302
NovPlant7__Nov_Plant_Bin7_scaffold_2457	9	679	5573	52.162	11.9302	UniRef90_F4BYB3	AAA family ATPase, CDC48 subfamily	Methanosaeta_concilii_(strain_ATCC_5969_/_DSM_3671_/_JCM_10134_/_NBRC_103675_/_OCM_69_/_GP-6)_	91.2	0	1087
NovPlant7__Nov_Plant_Bin7_scaffold_2499	1	602	6279	54.499	9.37697
NovPlant7__Nov_Plant_Bin7_scaffold_2499	2	602	6279	54.499	9.37697	UniRef90_F4C0D8	Radical SAM domain protein	Methanosaeta_concilii_(strain_ATCC_5969_/_DSM_3671_/_JCM_10134_/_NBRC_103675_/_OCM_69_/_GP-6)_	73.7	1.8e-115	422.2
NovPlant7__Nov_Plant_Bin7_scaffold_2499	3	602	6279	54.499	9.37697	UniRef90_G7WPH8	Xaa-Pro dipeptidase	Methanosaeta_harundinacea_(strain_6Ac)_	61.9	3.5e-132	478
NovPlant7__Nov_Plant_Bin7_scaffold_2499	4	602	6279	54.499	9.37697	UniRef90_F4BWJ8	HD domain protein	Methanosaeta_concilii_(strain_ATCC_5969_/_DSM_3671_/_JCM_10134_/_NBRC_103675_/_OCM_69_/_GP-6)_	59.6	1.6e-61	242.7
NovPlant7__Nov_Plant_Bin7_scaffold_2499	5	602	6279	54.499	9.37697	UniRef90_F4BWP3	Uncharacterized protein	Methanosaeta_concilii_(strain_ATCC_5969_/_DSM_3671_/_JCM_10134_/_NBRC_103675_/_OCM_69_/_GP-6)_	79.7	3.1e-23	113.6
NovPlant7__Nov_Plant_Bin7_scaffold_2499	6	602	6279	54.499	9.37697	UniRef90_Q8R787	Predicted Zn-dependent hydrolases of the beta-lactamase fold	Caldanaerobacter_subterraneus_	49.3	4.6e-57	227.6
NovPlant7__Nov_Plant_Bin7_scaffold_2499	7	602	6279	54.499	9.37697	UniRef90_F4BWP2	Met10+ like methyltransferase	Methanosaeta_concilii_(strain_ATCC_5969_/_DSM_3671_/_JCM_10134_/_NBRC_103675_/_OCM_69_/_GP-6)_	62	1.1e-113	416.4
NovPlant7__Nov_Plant_Bin7_scaffold_2499	8	602	6279	54.499	9.37697	UniRef90_F4BWP1	Uncharacterized protein	Methanosaeta_concilii_(strain_ATCC_5969_/_DSM_3671_/_JCM_10134_/_NBRC_103675_/_OCM_69_/_GP-6)_	66.4	5.8e-45	186.8
NovPlant7__Nov_Plant_Bin7_scaffold_2508	1	420	3714	52.639	11.0915
NovPlant7__Nov_Plant_Bin7_scaffold_2508	2	420	3714	52.639	11.0915	UniRef90_Q2LUY1	Rubrerythrin	Syntrophus_aciditrophicus_(strain_SB)_	65.5	1.7e-56	225.3
NovPlant7__Nov_Plant_Bin7_scaffold_2508	3	420	3714	52.639	11.0915	UniRef90_F4BYB2	Acetyltransferase, GNAT family	Methanosaeta_concilii_(strain_ATCC_5969_/_DSM_3671_/_JCM_10134_/_NBRC_103675_/_OCM_69_/_GP-6)_	58.7	1.6e-43	182.2
NovPlant7__Nov_Plant_Bin7_scaffold_2508	4	420	3714	52.639	11.0915	UniRef90_F4BYB1	Uncharacterized protein	Methanosaeta_concilii_(strain_ATCC_5969_/_DSM_3671_/_JCM_10134_/_NBRC_103675_/_OCM_69_/_GP-6)_	70.9	5.8e-127	460.3
NovPlant7__Nov_Plant_Bin7_scaffold_2508	5	420	3714	52.639	11.0915	UniRef90_F4BTN0	Appr-1-p processing enzyme family	Methanosaeta_concilii_(strain_ATCC_5969_/_DSM_3671_/_JCM_10134_/_NBRC_103675_/_OCM_69_/_GP-6)_	67.9	3e-59	234.6
NovPlant7__Nov_Plant_Bin7_scaffold_2526	1	327	3947	52.04	8.17963	UniRef90_Q2FU64	Uncharacterized protein	Methanospirillum_hungatei_JF-1_(strain_ATCC_27890_/_DSM_864_/_NBRC_100397_/_JF-1)_	36.2	7.3e-15	86.7
NovPlant7__Nov_Plant_Bin7_scaffold_2526	2	327	3947	52.04	8.17963	UniRef90_F6D380	Homoserine O-acetyltransferase	Methanobacterium_sp._(strain_SWAN-1)_	67	1.1e-188	666
NovPlant7__Nov_Plant_Bin7_scaffold_2526	3	327	3947	52.04	8.17963	UniRef90_L0KZ30	OAH/OAS sulfhydrylase	Methanomethylovorans_hollandica_(strain_DSM_15978_/_NBRC_107637_/_DMS1)_	70.4	1.2e-178	632.5
NovPlant7__Nov_Plant_Bin7_scaffold_2526	4	327	3947	52.04	8.17963	UniRef90_H8I7V1	O-phospho-L-seryl-tRNA:Cys-tRNA synthase	Methanocella_conradii_(strain_DSM_24694_/_JCM_17849_/_CGMCC_1.5162_/_HZ254)_	75	2.5e-36	157.5
NovPlant7__Nov_Plant_Bin7_scaffold_2555	1	646	4941	54.969	12.7683	UniRef90_F4BW74	Uncharacterized protein	Methanosaeta_concilii_(strain_ATCC_5969_/_DSM_3671_/_JCM_10134_/_NBRC_103675_/_OCM_69_/_GP-6)_	63.3	3.4e-62	244.6
NovPlant7__Nov_Plant_Bin7_scaffold_2555	2	646	4941	54.969	12.7683	UniRef90_F4BW75	Putative methanogenesis marker 13 metalloprotein	Methanosaeta_concilii_(strain_ATCC_5969_/_DSM_3671_/_JCM_10134_/_NBRC_103675_/_OCM_69_/_GP-6)_	81.8	4.1e-167	594
NovPlant7__Nov_Plant_Bin7_scaffold_2555	3	646	4941	54.969	12.7683	UniRef90_F4BW76	Protein translocase subunit SecE	Methanosaeta_concilii_(strain_ATCC_5969_/_DSM_3671_/_JCM_10134_/_NBRC_103675_/_OCM_69_/_GP-6)_	81.7	4.4e-20	103.6
NovPlant7__Nov_Plant_Bin7_scaffold_2555	4	646	4941	54.969	12.7683	UniRef90_F4BUU0	CoA-binding domain protein	Methanosaeta_concilii_(strain_ATCC_5969_/_DSM_3671_/_JCM_10134_/_NBRC_103675_/_OCM_69_/_GP-6)_	80.1	0	1075.5
NovPlant7__Nov_Plant_Bin7_scaffold_2559	1	506	5408	56.158	9.17252	UniRef90_F4BZT1	Uncharacterized protein	Methanosaeta_concilii_(strain_ATCC_5969_/_DSM_3671_/_JCM_10134_/_NBRC_103675_/_OCM_69_/_GP-6)_	41.5	4.6e-31	141
NovPlant7__Nov_Plant_Bin7_scaffold_2559	2	506	5408	56.158	9.17252	UniRef90_F4BT81	Cytochrome c biogenesis protein, transmembrane region	Methanosaeta_concilii_(strain_ATCC_5969_/_DSM_3671_/_JCM_10134_/_NBRC_103675_/_OCM_69_/_GP-6)_	64.1	6.9e-172	610.1
NovPlant7__Nov_Plant_Bin7_scaffold_2559	3	506	5408	56.158	9.17252	UniRef90_F4BT82	Uncharacterized protein	Methanosaeta_concilii_(strain_ATCC_5969_/_DSM_3671_/_JCM_10134_/_NBRC_103675_/_OCM_69_/_GP-6)_	50.3	4.9e-52	210.7
NovPlant7__Nov_Plant_Bin7_scaffold_2559	4	506	5408	56.158	9.17252	UniRef90_F4BTA5	Copper-translocating P-type ATPase	Methanosaeta_concilii_(strain_ATCC_5969_/_DSM_3671_/_JCM_10134_/_NBRC_103675_/_OCM_69_/_GP-6)_	72.1	2.2e-144	518.5
NovPlant7__Nov_Plant_Bin7_scaffold_2559	5	506	5408	56.158	9.17252	UniRef90_F4BTA5	Copper-translocating P-type ATPase	Methanosaeta_concilii_(strain_ATCC_5969_/_DSM_3671_/_JCM_10134_/_NBRC_103675_/_OCM_69_/_GP-6)_	68.3	8.2e-164	583.2
NovPlant7__Nov_Plant_Bin7_scaffold_2609	1	342	3647	58.733	9.11434	UniRef90_F4BY85	Histidinol dehydrogenase	Methanosaeta_concilii_(strain_ATCC_5969_/_DSM_3671_/_JCM_10134_/_NBRC_103675_/_OCM_69_/_GP-6)_	77.2	5e-16	89.4
NovPlant7__Nov_Plant_Bin7_scaffold_2609	2	342	3647	58.733	9.11434	UniRef90_F4BY86	DNA ligase	Methanosaeta_concilii_(strain_ATCC_5969_/_DSM_3671_/_JCM_10134_/_NBRC_103675_/_OCM_69_/_GP-6)_	69.6	2.3e-225	788.1
NovPlant7__Nov_Plant_Bin7_scaffold_2609	3	342	3647	58.733	9.11434	UniRef90_F4BY87	Homoserine dehydrogenase	Methanosaeta_concilii_(strain_ATCC_5969_/_DSM_3671_/_JCM_10134_/_NBRC_103675_/_OCM_69_/_GP-6)_	90.7	1.5e-168	598.6
NovPlant7__Nov_Plant_Bin7_scaffold_2609	4	342	3647	58.733	9.11434	UniRef90_F4BY88	Amino acid-binding ACT domain protein	Methanosaeta_concilii_(strain_ATCC_5969_/_DSM_3671_/_JCM_10134_/_NBRC_103675_/_OCM_69_/_GP-6)_	83.3	3.3e-71	274.2
NovPlant7__Nov_Plant_Bin7_scaffold_2617	1	278	3643	51.523	7.5232	UniRef90_F8ANU9	Deoxyribose-phosphate aldolase/phospho-2-dehydro-3-deoxyheptonate aldolase	Methanothermococcus_okinawensis_(strain_DSM_14208_/_JCM_11175_/_IH1)_	77.5	5.8e-25	119.4
NovPlant7__Nov_Plant_Bin7_scaffold_2617	2	278	3643	51.523	7.5232	UniRef90_E3CVD8	2,3-bisphosphoglycerate-dependent phosphoglycerate mutase	Aminomonas_paucivorans_DSM_12260_	54.9	2.8e-68	265
NovPlant7__Nov_Plant_Bin7_scaffold_2617	3	278	3643	51.523	7.5232	UniRef90_F4BSW3	Uncharacterized protein	Methanosaeta_concilii_(strain_ATCC_5969_/_DSM_3671_/_JCM_10134_/_NBRC_103675_/_OCM_69_/_GP-6)_	69.7	6e-127	460.3
NovPlant7__Nov_Plant_Bin7_scaffold_2617	4	278	3643	51.523	7.5232	UniRef90_F4BWY4	Uncharacterized protein	Methanosaeta_concilii_(strain_ATCC_5969_/_DSM_3671_/_JCM_10134_/_NBRC_103675_/_OCM_69_/_GP-6)_	78.9	2e-68	265
NovPlant7__Nov_Plant_Bin7_scaffold_2617	5	278	3643	51.523	7.5232	UniRef90_F4BWQ9	Uncharacterized protein	Methanosaeta_concilii_(strain_ATCC_5969_/_DSM_3671_/_JCM_10134_/_NBRC_103675_/_OCM_69_/_GP-6)_	64.8	1.5e-23	115.9
NovPlant7__Nov_Plant_Bin7_scaffold_2638	1	363	3631	52.933	9.7827	UniRef90_A0B7W8	Transcriptional regulator, ArsR family	Methanosaeta_thermophila_(strain_DSM_6194_/_PT)_	52.1	3.6e-37	161
NovPlant7__Nov_Plant_Bin7_scaffold_2638	2	363	3631	52.933	9.7827	UniRef90_F4BVT5	Uncharacterized protein	Methanosaeta_concilii_(strain_ATCC_5969_/_DSM_3671_/_JCM_10134_/_NBRC_103675_/_OCM_69_/_GP-6)_	54	3.6e-40	171
NovPlant7__Nov_Plant_Bin7_scaffold_2638	3	363	3631	52.933	9.7827	UniRef90_F4BVT6	Uncharacterized protein	Methanosaeta_concilii_(strain_ATCC_5969_/_DSM_3671_/_JCM_10134_/_NBRC_103675_/_OCM_69_/_GP-6)_	75.3	8.1e-280	969.1
NovPlant7__Nov_Plant_Bin7_scaffold_2668	1	475	5257	54.537	8.77383	UniRef90_F4BZF1	Uncharacterized protein	Methanosaeta_concilii_(strain_ATCC_5969_/_DSM_3671_/_JCM_10134_/_NBRC_103675_/_OCM_69_/_GP-6)_	64.9	1.5e-79	302.4
NovPlant7__Nov_Plant_Bin7_scaffold_2668	2	475	5257	54.537	8.77383	UniRef90_F4C0S7	Conserved domain protein	Methanosaeta_concilii_(strain_ATCC_5969_/_DSM_3671_/_JCM_10134_/_NBRC_103675_/_OCM_69_/_GP-6)_	70.4	9.6e-31	139
NovPlant7__Nov_Plant_Bin7_scaffold_2668	3	475	5257	54.537	8.77383	UniRef90_F4C0E3	Magnesium and cobalt transport protein CorA	Methanosaeta_concilii_(strain_ATCC_5969_/_DSM_3671_/_JCM_10134_/_NBRC_103675_/_OCM_69_/_GP-6)_	75.5	1.7e-147	528.9
NovPlant7__Nov_Plant_Bin7_scaffold_2668	4	475	5257	54.537	8.77383	UniRef90_F4C0E6	Transcription regulator, Lrp/AsnC family	Methanosaeta_concilii_(strain_ATCC_5969_/_DSM_3671_/_JCM_10134_/_NBRC_103675_/_OCM_69_/_GP-6)_	70.4	5.1e-55	220.3
NovPlant7__Nov_Plant_Bin7_scaffold_2668	5	475	5257	54.537	8.77383	UniRef90_F4C0E8	Bacterioferritin comigratory protein Bcp	Methanosaeta_concilii_(strain_ATCC_5969_/_DSM_3671_/_JCM_10134_/_NBRC_103675_/_OCM_69_/_GP-6)_	72.3	1.7e-61	241.9
NovPlant7__Nov_Plant_Bin7_scaffold_2668	6	475	5257	54.537	8.77383	UniRef90_F4C059	3-dehydroquinate synthase	Methanosaeta_concilii_(strain_ATCC_5969_/_DSM_3671_/_JCM_10134_/_NBRC_103675_/_OCM_69_/_GP-6)_	80.9	8.5e-165	586.3
NovPlant7__Nov_Plant_Bin7_scaffold_2668	7	475	5257	54.537	8.77383	UniRef90_F4C060	3-dehydroquinate dehydratase	Methanosaeta_concilii_(strain_ATCC_5969_/_DSM_3671_/_JCM_10134_/_NBRC_103675_/_OCM_69_/_GP-6)_	46.3	8.2e-19	99.8
NovPlant7__Nov_Plant_Bin7_scaffold_2670	1	325	3608	52.993	8.76829	UniRef90_F4C0D9	PBS lyase HEAT domain repeat-containing protein	Methanosaeta_concilii_(strain_ATCC_5969_/_DSM_3671_/_JCM_10134_/_NBRC_103675_/_OCM_69_/_GP-6)_	72	2.1e-124	451.8
NovPlant7__Nov_Plant_Bin7_scaffold_2670	2	325	3608	52.993	8.76829	UniRef90_F4BUN4	Pyridoxamine 5'-phosphate oxidase family protein	Methanosaeta_concilii_(strain_ATCC_5969_/_DSM_3671_/_JCM_10134_/_NBRC_103675_/_OCM_69_/_GP-6)_	68.6	1.7e-57	228.8
NovPlant7__Nov_Plant_Bin7_scaffold_2670	3	325	3608	52.993	8.76829	UniRef90_F4BTB3	Radical SAM domain protein	Methanosaeta_concilii_(strain_ATCC_5969_/_DSM_3671_/_JCM_10134_/_NBRC_103675_/_OCM_69_/_GP-6)_	68.4	1.5e-112	412.5
NovPlant7__Nov_Plant_Bin7_scaffold_2700	1	335	3876	55.108	8.42131	UniRef90_F4BVY4	Uncharacterized protein	Methanosaeta_concilii_(strain_ATCC_5969_/_DSM_3671_/_JCM_10134_/_NBRC_103675_/_OCM_69_/_GP-6)_	46.6	1.9e-29	135.2
NovPlant7__Nov_Plant_Bin7_scaffold_2700	2	335	3876	55.108	8.42131
NovPlant7__Nov_Plant_Bin7_scaffold_2700	3	335	3876	55.108	8.42131	UniRef90_G7WPJ1	Rubrerythrin	Methanosaeta_harundinacea_(strain_6Ac)_	75	3.8e-76	290.8
NovPlant7__Nov_Plant_Bin7_scaffold_2700	4	335	3876	55.108	8.42131
NovPlant7__Nov_Plant_Bin7_scaffold_2700	5	335	3876	55.108	8.42131	UniRef90_G7WM59	Cna B domain protein	Methanosaeta_harundinacea_(strain_6Ac)_	45.6	3e-122	445.3
NovPlant7__Nov_Plant_Bin7_scaffold_2700	6	335	3876	55.108	8.42131	UniRef90_G7WM69	Cna B domain protein	Methanosaeta_harundinacea_(strain_6Ac)_	47.4	1.7e-16	92
NovPlant7__Nov_Plant_Bin7_scaffold_2758	1	662	6640	54.036	9.77139	UniRef90_A0B9U2	Uncharacterized protein	Methanosaeta_thermophila_(strain_DSM_6194_/_PT)_	38.2	1.1e-31	143.3
NovPlant7__Nov_Plant_Bin7_scaffold_2758	2	662	6640	54.036	9.77139	UniRef90_A0B5H5	S-layer-related duplication domain	Methanosaeta_thermophila_(strain_DSM_6194_/_PT)_	47.2	3.8e-269	934.5
NovPlant7__Nov_Plant_Bin7_scaffold_2758	3	662	6640	54.036	9.77139	UniRef90_F4BY49	Conserved domain protein	Methanosaeta_concilii_(strain_ATCC_5969_/_DSM_3671_/_JCM_10134_/_NBRC_103675_/_OCM_69_/_GP-6)_	53.6	5.3e-39	167.2
NovPlant7__Nov_Plant_Bin7_scaffold_2758	4	662	6640	54.036	9.77139	UniRef90_F4BVK8	Phosphoglycerate dehydrogenase	Methanosaeta_concilii_(strain_ATCC_5969_/_DSM_3671_/_JCM_10134_/_NBRC_103675_/_OCM_69_/_GP-6)_	85.2	6.4e-201	706.4
NovPlant7__Nov_Plant_Bin7_scaffold_2758	5	662	6640	54.036	9.77139	UniRef90_F4BVS6	Cysteine desulfurase NifS	Methanosaeta_concilii_(strain_ATCC_5969_/_DSM_3671_/_JCM_10134_/_NBRC_103675_/_OCM_69_/_GP-6)_	79.7	2.8e-28	130.6
NovPlant7__Nov_Plant_Bin7_scaffold_2781	1	467	4539	55.431	10.0676	UniRef90_F4BWX2	Uncharacterized protein	Methanosaeta_concilii_(strain_ATCC_5969_/_DSM_3671_/_JCM_10134_/_NBRC_103675_/_OCM_69_/_GP-6)_	65.7	2.3e-56	224.9
NovPlant7__Nov_Plant_Bin7_scaffold_2781	2	467	4539	55.431	10.0676	UniRef90_F4BWX3	Uncharacterized protein	Methanosaeta_concilii_(strain_ATCC_5969_/_DSM_3671_/_JCM_10134_/_NBRC_103675_/_OCM_69_/_GP-6)_	80.6	2.9e-22	111.3
NovPlant7__Nov_Plant_Bin7_scaffold_2781	3	467	4539	55.431	10.0676	UniRef90_F4BUN3	Uncharacterized protein	Methanosaeta_concilii_(strain_ATCC_5969_/_DSM_3671_/_JCM_10134_/_NBRC_103675_/_OCM_69_/_GP-6)_	70.6	3.3e-81	307.8
NovPlant7__Nov_Plant_Bin7_scaffold_2781	4	467	4539	55.431	10.0676	UniRef90_UPI0003B65054	UV damage endonuclease	Hymenobacter_norwichensis_	54.8	1.6e-87	329.3
NovPlant7__Nov_Plant_Bin7_scaffold_2781	5	467	4539	55.431	10.0676	UniRef90_F4BYG9	Uncharacterized protein	Methanosaeta_concilii_(strain_ATCC_5969_/_DSM_3671_/_JCM_10134_/_NBRC_103675_/_OCM_69_/_GP-6)_	61.9	7.5e-120	436.8
NovPlant7__Nov_Plant_Bin7_scaffold_2781	6	467	4539	55.431	10.0676	UniRef90_G7WQC4	Methyltransferase type 11	Methanosaeta_harundinacea_(strain_6Ac)_	71.7	8.7e-91	339.7
NovPlant7__Nov_Plant_Bin7_scaffold_2801	1	365	3541	51.765	10.0545	UniRef90_F4BTZ0	Acetyl-CoA hydrolase/transferase	Methanosaeta_concilii_(strain_ATCC_5969_/_DSM_3671_/_JCM_10134_/_NBRC_103675_/_OCM_69_/_GP-6)_	78.7	2.1e-97	361.7
NovPlant7__Nov_Plant_Bin7_scaffold_2801	2	365	3541	51.765	10.0545	UniRef90_A3CX38	Putative uncharacterized protein	Methanoculleus_marisnigri_(strain_ATCC_35101_/_DSM_1498_/_JR1)_	67	1.5e-26	125.2
NovPlant7__Nov_Plant_Bin7_scaffold_2801	3	365	3541	51.765	10.0545	UniRef90_F4BTC5	Uncharacterized protein	Methanosaeta_concilii_(strain_ATCC_5969_/_DSM_3671_/_JCM_10134_/_NBRC_103675_/_OCM_69_/_GP-6)_	71.3	1.1e-45	189.5
NovPlant7__Nov_Plant_Bin7_scaffold_2801	4	365	3541	51.765	10.0545	UniRef90_F4BTC6	Uncharacterized protein	Methanosaeta_concilii_(strain_ATCC_5969_/_DSM_3671_/_JCM_10134_/_NBRC_103675_/_OCM_69_/_GP-6)_	60	1.2e-56	226.1
NovPlant7__Nov_Plant_Bin7_scaffold_2801	5	365	3541	51.765	10.0545	UniRef90_F4BTC7	Uncharacterized protein	Methanosaeta_concilii_(strain_ATCC_5969_/_DSM_3671_/_JCM_10134_/_NBRC_103675_/_OCM_69_/_GP-6)_	50	4.7e-14	83.6
NovPlant7__Nov_Plant_Bin7_scaffold_2805	1	384	3927	58.442	9.50293
NovPlant7__Nov_Plant_Bin7_scaffold_2805	2	384	3927	58.442	9.50293	UniRef90_F4BWN9	Orotate phosphoribosyltransferase	Methanosaeta_concilii_(strain_ATCC_5969_/_DSM_3671_/_JCM_10134_/_NBRC_103675_/_OCM_69_/_GP-6)_	76.8	8.7e-73	279.6
NovPlant7__Nov_Plant_Bin7_scaffold_2805	3	384	3927	58.442	9.50293	UniRef90_F4BWN8	Ser/Thr protein phosphatase family protein	Methanosaeta_concilii_(strain_ATCC_5969_/_DSM_3671_/_JCM_10134_/_NBRC_103675_/_OCM_69_/_GP-6)_	61.5	2.3e-87	328.6
NovPlant7__Nov_Plant_Bin7_scaffold_2805	4	384	3927	58.442	9.50293	UniRef90_F4BWN7	Nucleoside 2-deoxyribosyltransferase	Methanosaeta_concilii_(strain_ATCC_5969_/_DSM_3671_/_JCM_10134_/_NBRC_103675_/_OCM_69_/_GP-6)_	56.9	2.8e-36	157.9
NovPlant7__Nov_Plant_Bin7_scaffold_2805	5	384	3927	58.442	9.50293	UniRef90_F4BWN6	Lysine--tRNA ligase	Methanosaeta_concilii_(strain_ATCC_5969_/_DSM_3671_/_JCM_10134_/_NBRC_103675_/_OCM_69_/_GP-6)_	89.1	1.7e-264	917.9
NovPlant7__Nov_Plant_Bin7_scaffold_2815	1	487	4542	57.045	10.5013	UniRef90_F4BUI4	Uncharacterized protein	Methanosaeta_concilii_(strain_ATCC_5969_/_DSM_3671_/_JCM_10134_/_NBRC_103675_/_OCM_69_/_GP-6)_	75.2	1.6e-33	148.3
NovPlant7__Nov_Plant_Bin7_scaffold_2815	2	487	4542	57.045	10.5013	UniRef90_G7WPS1	Methionine adenosyltransferase	Methanosaeta_harundinacea_(strain_6Ac)_	66.4	1.6e-38	165.2
NovPlant7__Nov_Plant_Bin7_scaffold_2815	3	487	4542	57.045	10.5013	UniRef90_A0B904	Methionine adenosyltransferase	Methanosaeta_thermophila_(strain_DSM_6194_/_PT)_	54	1.2e-59	236.5
NovPlant7__Nov_Plant_Bin7_scaffold_2815	4	487	4542	57.045	10.5013	UniRef90_F4BUI3	Proteasome-activating nucleotidase	Methanosaeta_concilii_(strain_ATCC_5969_/_DSM_3671_/_JCM_10134_/_NBRC_103675_/_OCM_69_/_GP-6)_	86.4	4.5e-199	700.3
NovPlant7__Nov_Plant_Bin7_scaffold_2815	5	487	4542	57.045	10.5013	UniRef90_F4BSV0	Bifunctional enzyme Fae/Hps	Methanosaeta_concilii_(strain_ATCC_5969_/_DSM_3671_/_JCM_10134_/_NBRC_103675_/_OCM_69_/_GP-6)_	91.1	3e-200	704.1
NovPlant7__Nov_Plant_Bin7_scaffold_2822	1	488	4552	57.755	10.4398	UniRef90_F4BZQ2	Na+/solute symporter, putative	Methanosaeta_concilii_(strain_ATCC_5969_/_DSM_3671_/_JCM_10134_/_NBRC_103675_/_OCM_69_/_GP-6)_	69.2	4.7e-161	573.9
NovPlant7__Nov_Plant_Bin7_scaffold_2822	2	488	4552	57.755	10.4398	UniRef90_F4BZQ1	Geranylgeranyl reductase	Methanosaeta_concilii_(strain_ATCC_5969_/_DSM_3671_/_JCM_10134_/_NBRC_103675_/_OCM_69_/_GP-6)_	68.6	1.3e-127	462.6
NovPlant7__Nov_Plant_Bin7_scaffold_2822	3	488	4552	57.755	10.4398	UniRef90_F4BZQ0	30S ribosomal protein S6e	Methanosaeta_concilii_(strain_ATCC_5969_/_DSM_3671_/_JCM_10134_/_NBRC_103675_/_OCM_69_/_GP-6)_	89.2	3.4e-60	237.3
NovPlant7__Nov_Plant_Bin7_scaffold_2822	4	488	4552	57.755	10.4398	UniRef90_F4BZP9	Uncharacterized protein	Methanosaeta_concilii_(strain_ATCC_5969_/_DSM_3671_/_JCM_10134_/_NBRC_103675_/_OCM_69_/_GP-6)_	69	5.9e-125	453.8
NovPlant7__Nov_Plant_Bin7_scaffold_2847	1	587	6064	53.727	9.42002	UniRef90_F4C0F7	Uncharacterized protein	Methanosaeta_concilii_(strain_ATCC_5969_/_DSM_3671_/_JCM_10134_/_NBRC_103675_/_OCM_69_/_GP-6)_	79.3	1.5e-43	181.8
NovPlant7__Nov_Plant_Bin7_scaffold_2847	2	587	6064	53.727	9.42002	UniRef90_P15249	Chromosomal protein MC1a	Methanosaeta_concilii_	87.6	2e-38	164.5
NovPlant7__Nov_Plant_Bin7_scaffold_2847	3	587	6064	53.727	9.42002	UniRef90_F4BYX0	Uncharacterized protein	Methanosaeta_concilii_(strain_ATCC_5969_/_DSM_3671_/_JCM_10134_/_NBRC_103675_/_OCM_69_/_GP-6)_	69.9	1.2e-49	202.2
NovPlant7__Nov_Plant_Bin7_scaffold_2847	4	587	6064	53.727	9.42002	UniRef90_F4BWT2	DNA polymerase	Methanosaeta_concilii_(strain_ATCC_5969_/_DSM_3671_/_JCM_10134_/_NBRC_103675_/_OCM_69_/_GP-6)_	74.1	0	1031.9
NovPlant7__Nov_Plant_Bin7_scaffold_2847	5	587	6064	53.727	9.42002	UniRef90_F4BWT2	DNA polymerase	Methanosaeta_concilii_(strain_ATCC_5969_/_DSM_3671_/_JCM_10134_/_NBRC_103675_/_OCM_69_/_GP-6)_	75.6	9.7e-65	252.7
NovPlant7__Nov_Plant_Bin7_scaffold_2847	6	587	6064	53.727	9.42002	UniRef90_F4BZP0	Oligosaccharyl transferase STT3 subunit	Methanosaeta_concilii_(strain_ATCC_5969_/_DSM_3671_/_JCM_10134_/_NBRC_103675_/_OCM_69_/_GP-6)_	54.6	5.6e-125	454.1
NovPlant7__Nov_Plant_Bin7_scaffold_2847	7	587	6064	53.727	9.42002	UniRef90_F4BZP0	Oligosaccharyl transferase STT3 subunit	Methanosaeta_concilii_(strain_ATCC_5969_/_DSM_3671_/_JCM_10134_/_NBRC_103675_/_OCM_69_/_GP-6)_	54.1	6.7e-64	250.4
NovPlant7__Nov_Plant_Bin7_scaffold_2851	1	413	3974	48.49	10.2169	UniRef90_F4BU70	Uncharacterized protein	Methanosaeta_concilii_(strain_ATCC_5969_/_DSM_3671_/_JCM_10134_/_NBRC_103675_/_OCM_69_/_GP-6)_	68.5	1e-65	256.1
NovPlant7__Nov_Plant_Bin7_scaffold_2851	2	413	3974	48.49	10.2169	UniRef90_F4BU71	Haloacid dehalogenase domain protein hydrolase	Methanosaeta_concilii_(strain_ATCC_5969_/_DSM_3671_/_JCM_10134_/_NBRC_103675_/_OCM_69_/_GP-6)_	56.6	8.8e-79	300.1
NovPlant7__Nov_Plant_Bin7_scaffold_2851	3	413	3974	48.49	10.2169	UniRef90_F4BU72	Uncharacterized protein	Methanosaeta_concilii_(strain_ATCC_5969_/_DSM_3671_/_JCM_10134_/_NBRC_103675_/_OCM_69_/_GP-6)_	61.8	2.8e-81	308.1
NovPlant7__Nov_Plant_Bin7_scaffold_2851	4	413	3974	48.49	10.2169	UniRef90_F4BU73	Transcriptional regulator, AbrB family	Methanosaeta_concilii_(strain_ATCC_5969_/_DSM_3671_/_JCM_10134_/_NBRC_103675_/_OCM_69_/_GP-6)_	61.1	3.3e-14	84
NovPlant7__Nov_Plant_Bin7_scaffold_2851	5	413	3974	48.49	10.2169	UniRef90_F4BWQ7	CBS domain protein	Methanosaeta_concilii_(strain_ATCC_5969_/_DSM_3671_/_JCM_10134_/_NBRC_103675_/_OCM_69_/_GP-6)_	62	9.9e-18	95.5
NovPlant7__Nov_Plant_Bin7_scaffold_2889	1	497	5565	57.826	8.72165	UniRef90_G7WNF6	Molybdenum formylmethanofuran dehydrogenase subunit B	Methanosaeta_harundinacea_(strain_6Ac)_	80.5	1.1e-124	452.6
NovPlant7__Nov_Plant_Bin7_scaffold_2889	2	497	5565	57.826	8.72165	UniRef90_K4MIG4	Formylmethanofuran dehydrogenase, subunit D	Methanolobus_psychrophilus_R15_	66.7	2.5e-42	177.9
NovPlant7__Nov_Plant_Bin7_scaffold_2889	3	497	5565	57.826	8.72165	UniRef90_F4BV66	Formylmethanofuran dehydrogenase subunit C	Methanosaeta_concilii_(strain_ATCC_5969_/_DSM_3671_/_JCM_10134_/_NBRC_103675_/_OCM_69_/_GP-6)_	59.1	1.7e-84	318.9
NovPlant7__Nov_Plant_Bin7_scaffold_2889	4	497	5565	57.826	8.72165	UniRef90_F4BV67	Formylmethanofuran dehydrogenase subunit A	Methanosaeta_concilii_(strain_ATCC_5969_/_DSM_3671_/_JCM_10134_/_NBRC_103675_/_OCM_69_/_GP-6)_	81.5	0	1037.7
NovPlant7__Nov_Plant_Bin7_scaffold_2889	5	497	5565	57.826	8.72165	UniRef90_G7WNG0	Molybdenum formylmethanofuran dehydrogenase, subunit F	Methanosaeta_harundinacea_(strain_6Ac)_	77.5	1.6e-162	578.6
NovPlant7__Nov_Plant_Bin7_scaffold_2889	6	497	5565	57.826	8.72165
NovPlant7__Nov_Plant_Bin7_scaffold_2899	1	636	6367	54.83	9.79724	UniRef90_F4C0D7	AbpC/Nbp35 iron-sulfur cluster carrier protein	Methanosaeta_concilii_(strain_ATCC_5969_/_DSM_3671_/_JCM_10134_/_NBRC_103675_/_OCM_69_/_GP-6)_	71.7	2.6e-111	408.3
NovPlant7__Nov_Plant_Bin7_scaffold_2899	2	636	6367	54.83	9.79724	UniRef90_F4BVA8	5'-nucleotidase SurE	Methanosaeta_concilii_(strain_ATCC_5969_/_DSM_3671_/_JCM_10134_/_NBRC_103675_/_OCM_69_/_GP-6)_	85.8	5.2e-124	450.3
NovPlant7__Nov_Plant_Bin7_scaffold_2899	3	636	6367	54.83	9.79724	UniRef90_F4BY03	Phosphoribosylformimino-5-aminoimidazole carboxamide ribotide isomerase-like protein	Methanosaeta_concilii_(strain_ATCC_5969_/_DSM_3671_/_JCM_10134_/_NBRC_103675_/_OCM_69_/_GP-6)_	56.4	7.3e-69	266.9
NovPlant7__Nov_Plant_Bin7_scaffold_2899	4	636	6367	54.83	9.79724	UniRef90_F4BY02	UPF0264 protein MCON_2254	Methanosaeta_concilii_(strain_ATCC_5969_/_DSM_3671_/_JCM_10134_/_NBRC_103675_/_OCM_69_/_GP-6)_	80.3	3.6e-100	370.9
NovPlant7__Nov_Plant_Bin7_scaffold_2899	5	636	6367	54.83	9.79724	UniRef90_F4BY01	Hydrolase, NUDIX family	Methanosaeta_concilii_(strain_ATCC_5969_/_DSM_3671_/_JCM_10134_/_NBRC_103675_/_OCM_69_/_GP-6)_	64	1.1e-48	199.1
NovPlant7__Nov_Plant_Bin7_scaffold_2899	6	636	6367	54.83	9.79724	UniRef90_F4BZS7	Putative queuine tRNA-ribosyltransferase	Methanosaeta_concilii_(strain_ATCC_5969_/_DSM_3671_/_JCM_10134_/_NBRC_103675_/_OCM_69_/_GP-6)_	71.8	3.6e-183	647.5
NovPlant7__Nov_Plant_Bin7_scaffold_2899	7	636	6367	54.83	9.79724	UniRef90_F4BZS8	Uncharacterized protein	Methanosaeta_concilii_(strain_ATCC_5969_/_DSM_3671_/_JCM_10134_/_NBRC_103675_/_OCM_69_/_GP-6)_	74.1	5.7e-92	343.6
NovPlant7__Nov_Plant_Bin7_scaffold_2911	1	302	3471	52.982	8.54509	UniRef90_F4C0H9	Anthranilate phosphoribosyltransferase	Methanosaeta_concilii_(strain_ATCC_5969_/_DSM_3671_/_JCM_10134_/_NBRC_103675_/_OCM_69_/_GP-6)_	73.9	2.8e-62	244.6
NovPlant7__Nov_Plant_Bin7_scaffold_2911	2	302	3471	52.982	8.54509	UniRef90_G7WRJ2	Uncharacterized protein	Methanosaeta_harundinacea_(strain_6Ac)_	45.8	9.1e-15	85.9
NovPlant7__Nov_Plant_Bin7_scaffold_2911	3	302	3471	52.982	8.54509	UniRef90_F4C0H6	Elongation factor Tu, domain 2 protein	Methanosaeta_concilii_(strain_ATCC_5969_/_DSM_3671_/_JCM_10134_/_NBRC_103675_/_OCM_69_/_GP-6)_	74.8	2.4e-139	501.5
NovPlant7__Nov_Plant_Bin7_scaffold_2911	4	302	3471	52.982	8.54509	UniRef90_F4BVY7	Na+/solute symporter	Methanosaeta_concilii_(strain_ATCC_5969_/_DSM_3671_/_JCM_10134_/_NBRC_103675_/_OCM_69_/_GP-6)_	63.8	1.3e-136	492.7
NovPlant7__Nov_Plant_Bin7_scaffold_2966	1	421	3901	57.549	10.5142	UniRef90_F4C071	Peptidyl-prolyl cis-trans isomerase	Methanosaeta_concilii_(strain_ATCC_5969_/_DSM_3671_/_JCM_10134_/_NBRC_103675_/_OCM_69_/_GP-6)_	76.1	3.9e-66	257.3
NovPlant7__Nov_Plant_Bin7_scaffold_2966	2	421	3901	57.549	10.5142	UniRef90_F4C070	Peptidyl-prolyl cis-trans isomerase	Methanosaeta_concilii_(strain_ATCC_5969_/_DSM_3671_/_JCM_10134_/_NBRC_103675_/_OCM_69_/_GP-6)_	66.5	5.4e-55	220.3
NovPlant7__Nov_Plant_Bin7_scaffold_2966	3	421	3901	57.549	10.5142	UniRef90_F4C069	PRC-barrel domain protein	Methanosaeta_concilii_(strain_ATCC_5969_/_DSM_3671_/_JCM_10134_/_NBRC_103675_/_OCM_69_/_GP-6)_	71.1	8.4e-26	122.5
NovPlant7__Nov_Plant_Bin7_scaffold_2966	4	421	3901	57.549	10.5142	UniRef90_F4C068	AAA family ATPase, CDC48 subfamily	Methanosaeta_concilii_(strain_ATCC_5969_/_DSM_3671_/_JCM_10134_/_NBRC_103675_/_OCM_69_/_GP-6)_	87.7	0	1285.4
NovPlant7__Nov_Plant_Bin7_scaffold_3015	1	339	3414	49.971	9.77709
NovPlant7__Nov_Plant_Bin7_scaffold_3015	2	339	3414	49.971	9.77709	UniRef90_F4BZM7	Uncharacterized protein	Methanosaeta_concilii_(strain_ATCC_5969_/_DSM_3671_/_JCM_10134_/_NBRC_103675_/_OCM_69_/_GP-6)_	47.7	4.5e-32	144.1
NovPlant7__Nov_Plant_Bin7_scaffold_3015	3	339	3414	49.971	9.77709	UniRef90_F4BZA8	Uncharacterized protein	Methanosaeta_concilii_(strain_ATCC_5969_/_DSM_3671_/_JCM_10134_/_NBRC_103675_/_OCM_69_/_GP-6)_	75.3	1.3e-28	131.7
NovPlant7__Nov_Plant_Bin7_scaffold_3015	4	339	3414	49.971	9.77709	UniRef90_F4BZA7	UPF0285 protein MCON_1063	Methanosaeta_concilii_(strain_ATCC_5969_/_DSM_3671_/_JCM_10134_/_NBRC_103675_/_OCM_69_/_GP-6)_	68.7	4.5e-114	417.5
NovPlant7__Nov_Plant_Bin7_scaffold_3015	5	339	3414	49.971	9.77709
NovPlant7__Nov_Plant_Bin7_scaffold_3015	6	339	3414	49.971	9.77709	UniRef90_A0B974	TPR repeat-containing protein	Methanosaeta_thermophila_(strain_DSM_6194_/_PT)_	43.8	2.9e-32	144.8
NovPlant7__Nov_Plant_Bin7_scaffold_3015	7	339	3414	49.971	9.77709
NovPlant7__Nov_Plant_Bin7_scaffold_3020	1	341	3894	53.03	8.60657	UniRef90_O28229	UPF0047 protein AF_2050	Archaeoglobus_fulgidus_(strain_ATCC_49558_/_VC-16_/_DSM_4304_/_JCM_9628_/_NBRC_100126)_	56.6	1.1e-34	152.5
NovPlant7__Nov_Plant_Bin7_scaffold_3020	2	341	3894	53.03	8.60657	UniRef90_F4BY31	Branched-chain amino acid aminotransferase	Methanosaeta_concilii_(strain_ATCC_5969_/_DSM_3671_/_JCM_10134_/_NBRC_103675_/_OCM_69_/_GP-6)_	79.5	1.2e-129	469.2
NovPlant7__Nov_Plant_Bin7_scaffold_3020	3	341	3894	53.03	8.60657	UniRef90_F4BY32	6,7-dimethyl-8-ribityllumazine synthase	Methanosaeta_concilii_(strain_ATCC_5969_/_DSM_3671_/_JCM_10134_/_NBRC_103675_/_OCM_69_/_GP-6)_	86.8	3.7e-60	237.3
NovPlant7__Nov_Plant_Bin7_scaffold_3020	4	341	3894	53.03	8.60657	UniRef90_F4BY33	Aspartate aminotransferase	Methanosaeta_concilii_(strain_ATCC_5969_/_DSM_3671_/_JCM_10134_/_NBRC_103675_/_OCM_69_/_GP-6)_	80.4	3.5e-174	617.5
NovPlant7__Nov_Plant_Bin7_scaffold_3020	5	341	3894	53.03	8.60657	UniRef90_F4BXU5	N-6 DNA Methylase	Methanosaeta_concilii_(strain_ATCC_5969_/_DSM_3671_/_JCM_10134_/_NBRC_103675_/_OCM_69_/_GP-6)_	75.7	9.7e-37	159.1
NovPlant7__Nov_Plant_Bin7_scaffold_3040	1	384	4012	54.063	9.37812	UniRef90_F4BX43	Transcriptional regulator, HxlR family	Methanosaeta_concilii_(strain_ATCC_5969_/_DSM_3671_/_JCM_10134_/_NBRC_103675_/_OCM_69_/_GP-6)_	79	2.8e-48	197.6
NovPlant7__Nov_Plant_Bin7_scaffold_3040	2	384	4012	54.063	9.37812	UniRef90_F4BX42	Hydroxylamine reductase	Methanosaeta_concilii_(strain_ATCC_5969_/_DSM_3671_/_JCM_10134_/_NBRC_103675_/_OCM_69_/_GP-6)_	87.1	1e-222	778.9
NovPlant7__Nov_Plant_Bin7_scaffold_3040	3	384	4012	54.063	9.37812	UniRef90_F4BX41	Iron-sulfur cluster-binding protein	Methanosaeta_concilii_(strain_ATCC_5969_/_DSM_3671_/_JCM_10134_/_NBRC_103675_/_OCM_69_/_GP-6)_	63.8	3e-87	328.2
NovPlant7__Nov_Plant_Bin7_scaffold_3040	4	384	4012	54.063	9.37812	UniRef90_F4BX40	Uncharacterized protein	Methanosaeta_concilii_(strain_ATCC_5969_/_DSM_3671_/_JCM_10134_/_NBRC_103675_/_OCM_69_/_GP-6)_	81.1	3.3e-123	447.6
NovPlant7__Nov_Plant_Bin7_scaffold_3040	5	384	4012	54.063	9.37812	UniRef90_C8W2T1	Beta-lactamase domain protein	Desulfotomaculum_acetoxidans_(strain_ATCC_49208_/_DSM_771_/_VKM_B-1644)_	60.8	8.4e-40	169.5
NovPlant7__Nov_Plant_Bin7_scaffold_3138	1	1231	4765	49.864	25.5142	UniRef90_H8I7E3	Putative hydrolase (Metallo-beta-lactamase superfamily)	Methanocella_conradii_(strain_DSM_24694_/_JCM_17849_/_CGMCC_1.5162_/_HZ254)_	36.3	3.1e-31	142.1
NovPlant7__Nov_Plant_Bin7_scaffold_3138	2	1231	4765	49.864	25.5142
NovPlant7__Nov_Plant_Bin7_scaffold_3138	3	1231	4765	49.864	25.5142
NovPlant7__Nov_Plant_Bin7_scaffold_3138	4	1231	4765	49.864	25.5142	UniRef90_Q649W7	Putative uncharacterized protein	uncultured_archaeon_GZfos34A6_	44.9	3.1e-47	194.9
NovPlant7__Nov_Plant_Bin7_scaffold_3138	5	1231	4765	49.864	25.5142	UniRef90_Q8PRR9	Conserved protein	Methanosarcina_mazei_(strain_ATCC_BAA-159_/_DSM_3647_/_Goe1_/_Go1_/_JCM_11833_/_OCM_88)_	63.5	9.9e-48	196.1
NovPlant7__Nov_Plant_Bin7_scaffold_3138	6	1231	4765	49.864	25.5142	UniRef90_F4C0E2	Transporter, small conductance mechanosensitive ion channel (MscS) family	Methanosaeta_concilii_(strain_ATCC_5969_/_DSM_3671_/_JCM_10134_/_NBRC_103675_/_OCM_69_/_GP-6)_	63.3	1.9e-101	375.6
NovPlant7__Nov_Plant_Bin7_scaffold_3138	7	1231	4765	49.864	25.5142
NovPlant7__Nov_Plant_Bin7_scaffold_3195	1	389	3760	55.638	10.1359	UniRef90_F4BYK2	Putative ski2-type helicase	Methanosaeta_concilii_(strain_ATCC_5969_/_DSM_3671_/_JCM_10134_/_NBRC_103675_/_OCM_69_/_GP-6)_	88.1	4.8e-53	213.4
NovPlant7__Nov_Plant_Bin7_scaffold_3195	2	389	3760	55.638	10.1359	UniRef90_F4BYK3	Aminotransferase	Methanosaeta_concilii_(strain_ATCC_5969_/_DSM_3671_/_JCM_10134_/_NBRC_103675_/_OCM_69_/_GP-6)_	83.8	1.9e-183	648.3
NovPlant7__Nov_Plant_Bin7_scaffold_3195	3	389	3760	55.638	10.1359	UniRef90_F4BYK4	Leucine--tRNA ligase	Methanosaeta_concilii_(strain_ATCC_5969_/_DSM_3671_/_JCM_10134_/_NBRC_103675_/_OCM_69_/_GP-6)_	84.1	8.1e-184	649.4
NovPlant7__Nov_Plant_Bin7_scaffold_3213	1	478	4665	46.452	10.0905	UniRef90_F4BU14	Uncharacterized protein	Methanosaeta_concilii_(strain_ATCC_5969_/_DSM_3671_/_JCM_10134_/_NBRC_103675_/_OCM_69_/_GP-6)_	31.5	7.4e-24	117.5
NovPlant7__Nov_Plant_Bin7_scaffold_3213	2	478	4665	46.452	10.0905
NovPlant7__Nov_Plant_Bin7_scaffold_3213	3	478	4665	46.452	10.0905
NovPlant7__Nov_Plant_Bin7_scaffold_3213	4	478	4665	46.452	10.0905
NovPlant7__Nov_Plant_Bin7_scaffold_3213	5	478	4665	46.452	10.0905	UniRef90_G7WRH1	Acetyl-CoA hydrolase/N-acetyltransferase GNAT family fusion protein	Methanosaeta_harundinacea_(strain_6Ac)_	87.1	0	1114.4
NovPlant7__Nov_Plant_Bin7_scaffold_3213	6	478	4665	46.452	10.0905
NovPlant7__Nov_Plant_Bin7_scaffold_3232	1	724	7994	55.404	8.86315	UniRef90_F4BZI4	Hydroxymethylglutaryl-CoA reductase, degradative	Methanosaeta_concilii_(strain_ATCC_5969_/_DSM_3671_/_JCM_10134_/_NBRC_103675_/_OCM_69_/_GP-6)_	70.2	2.9e-63	248.1
NovPlant7__Nov_Plant_Bin7_scaffold_3232	2	724	7994	55.404	8.86315	UniRef90_F4BZI4	Hydroxymethylglutaryl-CoA reductase, degradative	Methanosaeta_concilii_(strain_ATCC_5969_/_DSM_3671_/_JCM_10134_/_NBRC_103675_/_OCM_69_/_GP-6)_	83.4	7.9e-82	309.7
NovPlant7__Nov_Plant_Bin7_scaffold_3232	3	724	7994	55.404	8.86315	UniRef90_F4BZI3	Prephenate dehydratase	Methanosaeta_concilii_(strain_ATCC_5969_/_DSM_3671_/_JCM_10134_/_NBRC_103675_/_OCM_69_/_GP-6)_	72.3	1.8e-106	392.1
NovPlant7__Nov_Plant_Bin7_scaffold_3232	4	724	7994	55.404	8.86315	UniRef90_F4C0S2	Cobalt chelatase	Methanosaeta_concilii_(strain_ATCC_5969_/_DSM_3671_/_JCM_10134_/_NBRC_103675_/_OCM_69_/_GP-6)_	49.6	7.1e-63	247.3
NovPlant7__Nov_Plant_Bin7_scaffold_3232	5	724	7994	55.404	8.86315	UniRef90_UPI0003B72A2F	RNA-binding protein	Candidatus_Latescibacter_anaerobius_SCGC_AAA252-E07_	55	6.2e-214	750.4
NovPlant7__Nov_Plant_Bin7_scaffold_3232	6	724	7994	55.404	8.86315	UniRef90_F4BW49	Uncharacterized protein	Methanosaeta_concilii_(strain_ATCC_5969_/_DSM_3671_/_JCM_10134_/_NBRC_103675_/_OCM_69_/_GP-6)_	57.1	5e-07	59.3
NovPlant7__Nov_Plant_Bin7_scaffold_3232	7	724	7994	55.404	8.86315	UniRef90_F4BUI2	Thermosome subunit alpha	Methanosaeta_concilii_(strain_ATCC_5969_/_DSM_3671_/_JCM_10134_/_NBRC_103675_/_OCM_69_/_GP-6)_	87	2.7e-268	930.6
NovPlant7__Nov_Plant_Bin7_scaffold_3245	1	822	8698	55.392	9.24661	UniRef90_F4BWG7	Protein-export membrane protein SecD	Methanosaeta_concilii_(strain_ATCC_5969_/_DSM_3671_/_JCM_10134_/_NBRC_103675_/_OCM_69_/_GP-6)_	77.2	6.9e-128	463.4
NovPlant7__Nov_Plant_Bin7_scaffold_3245	2	822	8698	55.392	9.24661	UniRef90_F4BWG7	Protein-export membrane protein SecD	Methanosaeta_concilii_(strain_ATCC_5969_/_DSM_3671_/_JCM_10134_/_NBRC_103675_/_OCM_69_/_GP-6)_	66.5	4.6e-90	337.4
NovPlant7__Nov_Plant_Bin7_scaffold_3245	3	822	8698	55.392	9.24661	UniRef90_F4BWG8	Protein-export membrane protein SecF	Methanosaeta_concilii_(strain_ATCC_5969_/_DSM_3671_/_JCM_10134_/_NBRC_103675_/_OCM_69_/_GP-6)_	77.1	6.3e-126	456.8
NovPlant7__Nov_Plant_Bin7_scaffold_3245	4	822	8698	55.392	9.24661	UniRef90_A0B6C2	3-hexulose-6-phosphate synthase	Methanosaeta_thermophila_(strain_DSM_6194_/_PT)_	79	5.6e-49	199.9
NovPlant7__Nov_Plant_Bin7_scaffold_3245	5	822	8698	55.392	9.24661	UniRef90_F4BWG9	3-hexulose-6-phosphate synthase	Methanosaeta_concilii_(strain_ATCC_5969_/_DSM_3671_/_JCM_10134_/_NBRC_103675_/_OCM_69_/_GP-6)_	85.6	4.6e-95	354
NovPlant7__Nov_Plant_Bin7_scaffold_3245	6	822	8698	55.392	9.24661	UniRef90_F4BWH0	Diaminopimelate epimerase	Methanosaeta_concilii_(strain_ATCC_5969_/_DSM_3671_/_JCM_10134_/_NBRC_103675_/_OCM_69_/_GP-6)_	64.5	1.3e-14	85.1
NovPlant7__Nov_Plant_Bin7_scaffold_3245	7	822	8698	55.392	9.24661	UniRef90_F4BWH0	Diaminopimelate epimerase	Methanosaeta_concilii_(strain_ATCC_5969_/_DSM_3671_/_JCM_10134_/_NBRC_103675_/_OCM_69_/_GP-6)_	74.3	1.2e-92	345.9
NovPlant7__Nov_Plant_Bin7_scaffold_3245	8	822	8698	55.392	9.24661	UniRef90_F4BTK7	Uncharacterized protein	Methanosaeta_concilii_(strain_ATCC_5969_/_DSM_3671_/_JCM_10134_/_NBRC_103675_/_OCM_69_/_GP-6)_	53.2	2.4e-45	189.5
NovPlant7__Nov_Plant_Bin7_scaffold_3245	9	822	8698	55.392	9.24661	UniRef90_A0B6W9	HAD-superfamily subfamily IIA hydrolase like protein	Methanosaeta_thermophila_(strain_DSM_6194_/_PT)_	63.8	1.2e-91	342.8
NovPlant7__Nov_Plant_Bin7_scaffold_3245	10	822	8698	55.392	9.24661	UniRef90_F4BYR9	Uncharacterized protein	Methanosaeta_concilii_(strain_ATCC_5969_/_DSM_3671_/_JCM_10134_/_NBRC_103675_/_OCM_69_/_GP-6)_	71.9	9.3e-54	216.1
NovPlant7__Nov_Plant_Bin7_scaffold_3245	11	822	8698	55.392	9.24661	UniRef90_F4BYR8	Uncharacterized protein	Methanosaeta_concilii_(strain_ATCC_5969_/_DSM_3671_/_JCM_10134_/_NBRC_103675_/_OCM_69_/_GP-6)_	73.3	2.5e-30	137.5
NovPlant7__Nov_Plant_Bin7_scaffold_3245	12	822	8698	55.392	9.24661	UniRef90_UPI00036C727C	hypothetical protein	Clostridium_sporosphaeroides_	41.4	4.7e-17	94
NovPlant7__Nov_Plant_Bin7_scaffold_3246	1	495	5367	53.959	9.03689	UniRef90_F4BUR2	Cobalt-precorrin-3B C(17)-methyltransferase	Methanosaeta_concilii_(strain_ATCC_5969_/_DSM_3671_/_JCM_10134_/_NBRC_103675_/_OCM_69_/_GP-6)_	56.5	7.9e-43	179.9
NovPlant7__Nov_Plant_Bin7_scaffold_3246	2	495	5367	53.959	9.03689	UniRef90_F4BUR1	Precorrin-8X methylmutase	Methanosaeta_concilii_(strain_ATCC_5969_/_DSM_3671_/_JCM_10134_/_NBRC_103675_/_OCM_69_/_GP-6)_	73.2	4.9e-80	303.9
NovPlant7__Nov_Plant_Bin7_scaffold_3246	3	495	5367	53.959	9.03689	UniRef90_F4BUR0	Putative cobalt-precorrin-6A synthase [deacetylating]	Methanosaeta_concilii_(strain_ATCC_5969_/_DSM_3671_/_JCM_10134_/_NBRC_103675_/_OCM_69_/_GP-6)_	66.4	6.1e-124	450.7
NovPlant7__Nov_Plant_Bin7_scaffold_3246	4	495	5367	53.959	9.03689	UniRef90_F4BUQ9	Precorrin-6y C5,15-methyltransferase (Decarboxylating) domain protein	Methanosaeta_concilii_(strain_ATCC_5969_/_DSM_3671_/_JCM_10134_/_NBRC_103675_/_OCM_69_/_GP-6)_	70.2	3.2e-67	261.2
NovPlant7__Nov_Plant_Bin7_scaffold_3246	5	495	5367	53.959	9.03689	UniRef90_F4BUQ8	Uncharacterized protein	Methanosaeta_concilii_(strain_ATCC_5969_/_DSM_3671_/_JCM_10134_/_NBRC_103675_/_OCM_69_/_GP-6)_	50.5	3.6e-14	84
NovPlant7__Nov_Plant_Bin7_scaffold_3246	6	495	5367	53.959	9.03689	UniRef90_F4BUQ8	Uncharacterized protein	Methanosaeta_concilii_(strain_ATCC_5969_/_DSM_3671_/_JCM_10134_/_NBRC_103675_/_OCM_69_/_GP-6)_	35.8	4.1e-22	111.3
NovPlant7__Nov_Plant_Bin7_scaffold_3246	7	495	5367	53.959	9.03689	UniRef90_F4BUQ7	Uncharacterized protein	Methanosaeta_concilii_(strain_ATCC_5969_/_DSM_3671_/_JCM_10134_/_NBRC_103675_/_OCM_69_/_GP-6)_	48.2	4e-32	144.4
NovPlant7__Nov_Plant_Bin7_scaffold_3246	8	495	5367	53.959	9.03689	UniRef90_A0B954	UPF0147 protein Mthe_1454	Methanosaeta_thermophila_(strain_DSM_6194_/_PT)_	79.8	3.8e-31	140.2
NovPlant7__Nov_Plant_Bin7_scaffold_3247	1	962	9992	54.874	9.45486	UniRef90_F4BYJ7	Uncharacterized protein	Methanosaeta_concilii_(strain_ATCC_5969_/_DSM_3671_/_JCM_10134_/_NBRC_103675_/_OCM_69_/_GP-6)_	52.5	6.4e-111	407.5
NovPlant7__Nov_Plant_Bin7_scaffold_3247	2	962	9992	54.874	9.45486	UniRef90_Q469G4	Cobalamin biosynthesis protein	Methanosarcina_barkeri_(strain_Fusaro_/_DSM_804)_	71.3	3e-94	351.3
NovPlant7__Nov_Plant_Bin7_scaffold_3247	3	962	9992	54.874	9.45486	UniRef90_Q469G5	Cobalamin biosynthesis protein	Methanosarcina_barkeri_(strain_Fusaro_/_DSM_804)_	69.2	8.1e-36	156
NovPlant7__Nov_Plant_Bin7_scaffold_3247	4	962	9992	54.874	9.45486	UniRef90_F4BTK6	Cobalt ABC transporter, permease protein	Methanosaeta_concilii_(strain_ATCC_5969_/_DSM_3671_/_JCM_10134_/_NBRC_103675_/_OCM_69_/_GP-6)_	75	2e-130	471.9
NovPlant7__Nov_Plant_Bin7_scaffold_3247	5	962	9992	54.874	9.45486	UniRef90_F4BTK5	ABC transporter, ATP-binding protein	Methanosaeta_concilii_(strain_ATCC_5969_/_DSM_3671_/_JCM_10134_/_NBRC_103675_/_OCM_69_/_GP-6)_	75.2	1.5e-119	435.6
NovPlant7__Nov_Plant_Bin7_scaffold_3247	6	962	9992	54.874	9.45486	UniRef90_F4BV50	Uncharacterized protein	Methanosaeta_concilii_(strain_ATCC_5969_/_DSM_3671_/_JCM_10134_/_NBRC_103675_/_OCM_69_/_GP-6)_	81	4.3e-57	227.3
NovPlant7__Nov_Plant_Bin7_scaffold_3247	7	962	9992	54.874	9.45486	UniRef90_F4BV51	Serine hydroxymethyltransferase	Methanosaeta_concilii_(strain_ATCC_5969_/_DSM_3671_/_JCM_10134_/_NBRC_103675_/_OCM_69_/_GP-6)_	83.6	3.3e-194	684.1
NovPlant7__Nov_Plant_Bin7_scaffold_3247	8	962	9992	54.874	9.45486	UniRef90_F4BV52	Bifunctional protein FolD	Methanosaeta_concilii_(strain_ATCC_5969_/_DSM_3671_/_JCM_10134_/_NBRC_103675_/_OCM_69_/_GP-6)_	80.5	6.8e-122	443.4
NovPlant7__Nov_Plant_Bin7_scaffold_3247	9	962	9992	54.874	9.45486	UniRef90_F4BV53	Uncharacterized protein	Methanosaeta_concilii_(strain_ATCC_5969_/_DSM_3671_/_JCM_10134_/_NBRC_103675_/_OCM_69_/_GP-6)_	56	6.3e-27	126.7
NovPlant7__Nov_Plant_Bin7_scaffold_3247	10	962	9992	54.874	9.45486	UniRef90_F4BV53	Uncharacterized protein	Methanosaeta_concilii_(strain_ATCC_5969_/_DSM_3671_/_JCM_10134_/_NBRC_103675_/_OCM_69_/_GP-6)_	51.8	1.4e-17	95.1
NovPlant7__Nov_Plant_Bin7_scaffold_3247	11	962	9992	54.874	9.45486	UniRef90_F4BV54	Molybdopterin-guanine dinucleotide biosynthesis protein, putative	Methanosaeta_concilii_(strain_ATCC_5969_/_DSM_3671_/_JCM_10134_/_NBRC_103675_/_OCM_69_/_GP-6)_	55.7	7.3e-66	256.9
NovPlant7__Nov_Plant_Bin7_scaffold_3247	12	962	9992	54.874	9.45486	UniRef90_A0B9T0	Uncharacterized protein	Methanosaeta_thermophila_(strain_DSM_6194_/_PT)_	42.6	1.1e-05	55.1
NovPlant7__Nov_Plant_Bin7_scaffold_3247	13	962	9992	54.874	9.45486	UniRef90_F4BV55	Tyrosine--tRNA ligase	Methanosaeta_concilii_(strain_ATCC_5969_/_DSM_3671_/_JCM_10134_/_NBRC_103675_/_OCM_69_/_GP-6)_	93.5	3.4e-137	494.2
NovPlant7__Nov_Plant_Bin7_scaffold_3278	1	304	3284	59.135	9.02406
NovPlant7__Nov_Plant_Bin7_scaffold_3278	2	304	3284	59.135	9.02406	UniRef90_F4BVX9	Heavy metal-associated domain protein	Methanosaeta_concilii_(strain_ATCC_5969_/_DSM_3671_/_JCM_10134_/_NBRC_103675_/_OCM_69_/_GP-6)_	58	2.6e-15	87.4
NovPlant7__Nov_Plant_Bin7_scaffold_3278	3	304	3284	59.135	9.02406	UniRef90_F4C080	Succinate-semialdehyde dehydrogenase [NADP+] (Ssdh)	Methanosaeta_concilii_(strain_ATCC_5969_/_DSM_3671_/_JCM_10134_/_NBRC_103675_/_OCM_69_/_GP-6)_	74.1	8.9e-207	726.1
NovPlant7__Nov_Plant_Bin7_scaffold_3278	4	304	3284	59.135	9.02406	UniRef90_F4BTA2	Phosphoserine phosphatase	Methanosaeta_concilii_(strain_ATCC_5969_/_DSM_3671_/_JCM_10134_/_NBRC_103675_/_OCM_69_/_GP-6)_	81.2	1.4e-171	609
NovPlant7__Nov_Plant_Bin7_scaffold_3278	5	304	3284	59.135	9.02406
NovPlant7__Nov_Plant_Bin7_scaffold_3329	1	343	3261	56.915	10.3281	UniRef90_F4BYI4	Nicotinamide-nucleotide adenylyltransferase	Methanosaeta_concilii_(strain_ATCC_5969_/_DSM_3671_/_JCM_10134_/_NBRC_103675_/_OCM_69_/_GP-6)_	76.4	1.1e-41	175.6
NovPlant7__Nov_Plant_Bin7_scaffold_3329	2	343	3261	56.915	10.3281	UniRef90_F4BYI3	5,10-methylenetetrahydromethanopterin reductase	Methanosaeta_concilii_(strain_ATCC_5969_/_DSM_3671_/_JCM_10134_/_NBRC_103675_/_OCM_69_/_GP-6)_	86.6	8.8e-158	562.8
NovPlant7__Nov_Plant_Bin7_scaffold_3329	3	343	3261	56.915	10.3281	UniRef90_F4BTQ2	Phosphoglycolate phosphatase	Methanosaeta_concilii_(strain_ATCC_5969_/_DSM_3671_/_JCM_10134_/_NBRC_103675_/_OCM_69_/_GP-6)_	66.4	8e-81	306.6
NovPlant7__Nov_Plant_Bin7_scaffold_3329	4	343	3261	56.915	10.3281	UniRef90_F4BTQ3	Uncharacterized protein	Methanosaeta_concilii_(strain_ATCC_5969_/_DSM_3671_/_JCM_10134_/_NBRC_103675_/_OCM_69_/_GP-6)_	65.3	1.3e-83	315.8
NovPlant7__Nov_Plant_Bin7_scaffold_3329	5	343	3261	56.915	10.3281	UniRef90_F4BUD6	Rhodanese domain protein	Methanosaeta_concilii_(strain_ATCC_5969_/_DSM_3671_/_JCM_10134_/_NBRC_103675_/_OCM_69_/_GP-6)_	60.7	1.1e-13	81.6
NovPlant7__Nov_Plant_Bin7_scaffold_3339	1	331	3257	57.691	9.82438	UniRef90_F4BWJ3	CDP-diacylglycerol--serine O-phosphatidyltransferase (Phosphatidylserine synthase)	Methanosaeta_concilii_(strain_ATCC_5969_/_DSM_3671_/_JCM_10134_/_NBRC_103675_/_OCM_69_/_GP-6)_	63.5	1.8e-33	148.3
NovPlant7__Nov_Plant_Bin7_scaffold_3339	2	331	3257	57.691	9.82438	UniRef90_F4BWJ4	Phosphatidylserine decarboxylase-like protein	Methanosaeta_concilii_(strain_ATCC_5969_/_DSM_3671_/_JCM_10134_/_NBRC_103675_/_OCM_69_/_GP-6)_	64.1	5e-71	273.9
NovPlant7__Nov_Plant_Bin7_scaffold_3339	3	331	3257	57.691	9.82438	UniRef90_F4BWJ5	Uncharacterized protein	Methanosaeta_concilii_(strain_ATCC_5969_/_DSM_3671_/_JCM_10134_/_NBRC_103675_/_OCM_69_/_GP-6)_	64.8	1e-87	329.7
NovPlant7__Nov_Plant_Bin7_scaffold_3339	4	331	3257	57.691	9.82438	UniRef90_F4BWJ6	Peptidase families S8 and S53 protein	Methanosaeta_concilii_(strain_ATCC_5969_/_DSM_3671_/_JCM_10134_/_NBRC_103675_/_OCM_69_/_GP-6)_	59.9	2.8e-144	518.5
NovPlant7__Nov_Plant_Bin7_scaffold_3384	1	275	3230	59.907	8.38142	UniRef90_F4C0L7	Indolepyruvate ferredoxin oxidoreductase, alpha subunit	Methanosaeta_concilii_(strain_ATCC_5969_/_DSM_3671_/_JCM_10134_/_NBRC_103675_/_OCM_69_/_GP-6)_	72.6	2.8e-183	647.9
NovPlant7__Nov_Plant_Bin7_scaffold_3384	2	275	3230	59.907	8.38142	UniRef90_F4C0L8	Indolepyruvate ferredoxin oxidoreductase, beta subunit	Methanosaeta_concilii_(strain_ATCC_5969_/_DSM_3671_/_JCM_10134_/_NBRC_103675_/_OCM_69_/_GP-6)_	74.4	2.8e-74	284.6
NovPlant7__Nov_Plant_Bin7_scaffold_3384	3	275	3230	59.907	8.38142	UniRef90_F4C0L9	PBS lyase HEAT-like repeat protein	Methanosaeta_concilii_(strain_ATCC_5969_/_DSM_3671_/_JCM_10134_/_NBRC_103675_/_OCM_69_/_GP-6)_	76.3	1.2e-75	289.3
NovPlant7__Nov_Plant_Bin7_scaffold_3384	4	275	3230	59.907	8.38142
NovPlant7__Nov_Plant_Bin7_scaffold_3437	1	310	3212	53.362	9.56009
NovPlant7__Nov_Plant_Bin7_scaffold_3437	2	310	3212	53.362	9.56009	UniRef90_F4BU65	Putative thymidylate synthase	Methanosaeta_concilii_(strain_ATCC_5969_/_DSM_3671_/_JCM_10134_/_NBRC_103675_/_OCM_69_/_GP-6)_	79.4	4.6e-97	360.5
NovPlant7__Nov_Plant_Bin7_scaffold_3437	3	310	3212	53.362	9.56009	UniRef90_F4BU66	Uncharacterized protein	Methanosaeta_concilii_(strain_ATCC_5969_/_DSM_3671_/_JCM_10134_/_NBRC_103675_/_OCM_69_/_GP-6)_	70.4	1.9e-142	511.9
NovPlant7__Nov_Plant_Bin7_scaffold_3437	4	310	3212	53.362	9.56009	UniRef90_G7WPZ4	Uncharacterized protein	Methanosaeta_harundinacea_(strain_6Ac)_	45	3.3e-34	151.4
NovPlant7__Nov_Plant_Bin7_scaffold_3437	5	310	3212	53.362	9.56009
NovPlant7__Nov_Plant_Bin7_scaffold_3545	1	400	3163	55.801	12.4353
NovPlant7__Nov_Plant_Bin7_scaffold_3545	2	400	3163	55.801	12.4353	UniRef90_F4BXQ3	Uncharacterized protein	Methanosaeta_concilii_(strain_ATCC_5969_/_DSM_3671_/_JCM_10134_/_NBRC_103675_/_OCM_69_/_GP-6)_	66.7	2.3e-36	157.9
NovPlant7__Nov_Plant_Bin7_scaffold_3545	3	400	3163	55.801	12.4353	UniRef90_D5EAL7	Putative uncharacterized protein	Methanohalophilus_mahii_(strain_ATCC_35705_/_DSM_5219_/_SLP)_	33.6	1.6e-12	79
NovPlant7__Nov_Plant_Bin7_scaffold_3545	4	400	3163	55.801	12.4353	UniRef90_F4BTA1	Iron-sulfur flavoprotein	Methanosaeta_concilii_(strain_ATCC_5969_/_DSM_3671_/_JCM_10134_/_NBRC_103675_/_OCM_69_/_GP-6)_	84.6	5.3e-86	323.6
NovPlant7__Nov_Plant_Bin7_scaffold_3545	5	400	3163	55.801	12.4353	UniRef90_F4BTA0	4Fe-4S ferredoxin, iron-sulfur binding domain protein	Methanosaeta_concilii_(strain_ATCC_5969_/_DSM_3671_/_JCM_10134_/_NBRC_103675_/_OCM_69_/_GP-6)_	82.1	3.2e-180	637.5
NovPlant7__Nov_Plant_Bin7_scaffold_3574	1	315	3153	51.951	9.86267	UniRef90_A0B5H8	TATA-box-binding protein	Methanosaeta_	92.9	1.7e-89	335.1
NovPlant7__Nov_Plant_Bin7_scaffold_3574	2	315	3153	51.951	9.86267	UniRef90_F4BX87	Iron sulfur flavoprotein	Methanosaeta_concilii_(strain_ATCC_5969_/_DSM_3671_/_JCM_10134_/_NBRC_103675_/_OCM_69_/_GP-6)_	73.6	1.4e-93	349
NovPlant7__Nov_Plant_Bin7_scaffold_3574	3	315	3153	51.951	9.86267	UniRef90_I7J740	ABC-2 type transporter	Methanoculleus_bourgensis_(strain_ATCC_43281_/_DSM_3045_/_OCM_15_/_MS2)_	65.8	4e-106	391
NovPlant7__Nov_Plant_Bin7_scaffold_3574	4	315	3153	51.951	9.86267	UniRef90_A3CS27	Daunorubicin resistance ABC transporter ATPase subunit	Methanoculleus_marisnigri_(strain_ATCC_35101_/_DSM_1498_/_JR1)_	61.1	2e-52	211.8
NovPlant7__Nov_Plant_Bin7_scaffold_3621	1	318	3139	56.133	9.87034
NovPlant7__Nov_Plant_Bin7_scaffold_3621	2	318	3139	56.133	9.87034	UniRef90_A0B6I4	Oxidoreductase FAD/NAD(P)-binding domain protein	Methanosaeta_thermophila_(strain_DSM_6194_/_PT)_	67.9	2.4e-105	388.3
NovPlant7__Nov_Plant_Bin7_scaffold_3621	3	318	3139	56.133	9.87034	UniRef90_G7WPQ9	4Fe-4S ferredoxin, iron-sulfur binding protein	Methanosaeta_harundinacea_(strain_6Ac)_	52.3	4.9e-95	354.4
NovPlant7__Nov_Plant_Bin7_scaffold_3621	4	318	3139	56.133	9.87034	UniRef90_G7WPR0	Formate dehydrogenase, alpha subunit	Methanosaeta_harundinacea_(strain_6Ac)_	57.4	1.1e-27	129
NovPlant7__Nov_Plant_Bin7_scaffold_3637	1	370	3133	54.102	11.4941	UniRef90_F4BSY2	Universal stress protein	Methanosaeta_concilii_(strain_ATCC_5969_/_DSM_3671_/_JCM_10134_/_NBRC_103675_/_OCM_69_/_GP-6)_	66.7	1.5e-48	198.7
NovPlant7__Nov_Plant_Bin7_scaffold_3637	2	370	3133	54.102	11.4941	UniRef90_F4C0Q8	Alpha glucan phosphorylase	Methanosaeta_concilii_(strain_ATCC_5969_/_DSM_3671_/_JCM_10134_/_NBRC_103675_/_OCM_69_/_GP-6)_	72.7	0	1126.3
NovPlant7__Nov_Plant_Bin7_scaffold_3637	3	370	3133	54.102	11.4941
NovPlant7__Nov_Plant_Bin7_scaffold_3696	1	581	6053	58.054	9.44391	UniRef90_F4BWK5	UvrABC system protein A	Methanosaeta_concilii_(strain_ATCC_5969_/_DSM_3671_/_JCM_10134_/_NBRC_103675_/_OCM_69_/_GP-6)_	78.1	0	1463
NovPlant7__Nov_Plant_Bin7_scaffold_3696	2	581	6053	58.054	9.44391	UniRef90_F4BZ95	Uncharacterized protein	Methanosaeta_concilii_(strain_ATCC_5969_/_DSM_3671_/_JCM_10134_/_NBRC_103675_/_OCM_69_/_GP-6)_	56	7.1e-10	69.3
NovPlant7__Nov_Plant_Bin7_scaffold_3696	3	581	6053	58.054	9.44391	UniRef90_F4BUC3	Ribonuclease Z	Methanosaeta_concilii_(strain_ATCC_5969_/_DSM_3671_/_JCM_10134_/_NBRC_103675_/_OCM_69_/_GP-6)_	80	4.3e-138	497.3
NovPlant7__Nov_Plant_Bin7_scaffold_3696	4	581	6053	58.054	9.44391	UniRef90_F4BW84	TPR-repeat protein	Methanosaeta_concilii_(strain_ATCC_5969_/_DSM_3671_/_JCM_10134_/_NBRC_103675_/_OCM_69_/_GP-6)_	52.8	1.3e-102	379.8
NovPlant7__Nov_Plant_Bin7_scaffold_3702	1	436	4627	58.418	9.18435	UniRef90_F4BUT2	Nucleoside diphosphate kinase	Methanosaeta_concilii_(strain_ATCC_5969_/_DSM_3671_/_JCM_10134_/_NBRC_103675_/_OCM_69_/_GP-6)_	88.6	8.2e-09	64.7
NovPlant7__Nov_Plant_Bin7_scaffold_3702	2	436	4627	58.418	9.18435	UniRef90_F4BUT3	50S ribosomal protein L24e	Methanosaeta_concilii_(strain_ATCC_5969_/_DSM_3671_/_JCM_10134_/_NBRC_103675_/_OCM_69_/_GP-6)_	96.4	3.5e-25	119.8
NovPlant7__Nov_Plant_Bin7_scaffold_3702	3	436	4627	58.418	9.18435	UniRef90_F4BUT4	30S ribosomal protein S28e	Methanosaeta_concilii_(strain_ATCC_5969_/_DSM_3671_/_JCM_10134_/_NBRC_103675_/_OCM_69_/_GP-6)_	95.7	1.3e-29	134.8
NovPlant7__Nov_Plant_Bin7_scaffold_3702	4	436	4627	58.418	9.18435	UniRef90_F4BUT5	50S ribosomal protein L7Ae	Methanosaeta_concilii_(strain_ATCC_5969_/_DSM_3671_/_JCM_10134_/_NBRC_103675_/_OCM_69_/_GP-6)_	92.6	3.7e-56	223.8
NovPlant7__Nov_Plant_Bin7_scaffold_3702	5	436	4627	58.418	9.18435	UniRef90_F4BUT6	Uncharacterized protein	Methanosaeta_concilii_(strain_ATCC_5969_/_DSM_3671_/_JCM_10134_/_NBRC_103675_/_OCM_69_/_GP-6)_	52.8	2e-81	308.9
NovPlant7__Nov_Plant_Bin7_scaffold_3702	6	436	4627	58.418	9.18435	UniRef90_F4BUT7	Dihydropteroate synthase-related protein	Methanosaeta_concilii_(strain_ATCC_5969_/_DSM_3671_/_JCM_10134_/_NBRC_103675_/_OCM_69_/_GP-6)_	61	2.2e-114	418.7
NovPlant7__Nov_Plant_Bin7_scaffold_3702	7	436	4627	58.418	9.18435	UniRef90_F4BUT7	Dihydropteroate synthase-related protein	Methanosaeta_concilii_(strain_ATCC_5969_/_DSM_3671_/_JCM_10134_/_NBRC_103675_/_OCM_69_/_GP-6)_	71.6	5.9e-20	102.8
NovPlant7__Nov_Plant_Bin7_scaffold_3702	8	436	4627	58.418	9.18435	UniRef90_F4BUT8	Uncharacterized protein	Methanosaeta_concilii_(strain_ATCC_5969_/_DSM_3671_/_JCM_10134_/_NBRC_103675_/_OCM_69_/_GP-6)_	70.1	2.5e-41	174.5
NovPlant7__Nov_Plant_Bin7_scaffold_3702	9	436	4627	58.418	9.18435	UniRef90_F4BUT9	Uncharacterized protein	Methanosaeta_concilii_(strain_ATCC_5969_/_DSM_3671_/_JCM_10134_/_NBRC_103675_/_OCM_69_/_GP-6)_	82.6	3.5e-115	421
NovPlant7__Nov_Plant_Bin7_scaffold_3735	1	559	5447	53.516	9.99945	UniRef90_F4BZH0	30S ribosomal protein S19e	Methanosaeta_concilii_(strain_ATCC_5969_/_DSM_3671_/_JCM_10134_/_NBRC_103675_/_OCM_69_/_GP-6)_	82.6	1.9e-68	265
NovPlant7__Nov_Plant_Bin7_scaffold_3735	2	559	5447	53.516	9.99945	UniRef90_F4BZG9	DNA-binding protein MCON_2624	Methanosaeta_concilii_(strain_ATCC_5969_/_DSM_3671_/_JCM_10134_/_NBRC_103675_/_OCM_69_/_GP-6)_	85	2.7e-45	187.6
NovPlant7__Nov_Plant_Bin7_scaffold_3735	3	559	5447	53.516	9.99945	UniRef90_F4BZG8	Uncharacterized protein	Methanosaeta_concilii_(strain_ATCC_5969_/_DSM_3671_/_JCM_10134_/_NBRC_103675_/_OCM_69_/_GP-6)_	83.5	8.5e-96	356.3
NovPlant7__Nov_Plant_Bin7_scaffold_3735	4	559	5447	53.516	9.99945	UniRef90_F4BZG6	Translation initiation factor 6	Methanosaeta_concilii_(strain_ATCC_5969_/_DSM_3671_/_JCM_10134_/_NBRC_103675_/_OCM_69_/_GP-6)_	59.9	1.7e-37	162.2
NovPlant7__Nov_Plant_Bin7_scaffold_3735	5	559	5447	53.516	9.99945	UniRef90_A0B9G3	Translation initiation factor 6	Methanosaeta_thermophila_(strain_DSM_6194_/_PT)_	86	2.5e-17	93.6
NovPlant7__Nov_Plant_Bin7_scaffold_3735	6	559	5447	53.516	9.99945	UniRef90_F4BZG5	50S ribosomal protein L18Ae	Methanosaeta_concilii_(strain_ATCC_5969_/_DSM_3671_/_JCM_10134_/_NBRC_103675_/_OCM_69_/_GP-6)_	82.3	9.8e-21	105.1
NovPlant7__Nov_Plant_Bin7_scaffold_3735	7	559	5447	53.516	9.99945	UniRef90_F4BZG4	Prefoldin subunit alpha	Methanosaeta_concilii_(strain_ATCC_5969_/_DSM_3671_/_JCM_10134_/_NBRC_103675_/_OCM_69_/_GP-6)_	70.7	1.6e-48	198.7
NovPlant7__Nov_Plant_Bin7_scaffold_3735	8	559	5447	53.516	9.99945	UniRef90_F4BZG3	Signal recognition particle receptor FtsY	Methanosaeta_concilii_(strain_ATCC_5969_/_DSM_3671_/_JCM_10134_/_NBRC_103675_/_OCM_69_/_GP-6)_	80.1	1e-168	599.4
NovPlant7__Nov_Plant_Bin7_scaffold_3735	9	559	5447	53.516	9.99945	UniRef90_H5SBE9	Hypothetical conserved protein	uncultured_Chloroflexi_bacterium_	47.1	7.2e-19	99.8
NovPlant7__Nov_Plant_Bin7_scaffold_3755	1	574	5304	57.296	10.5422	UniRef90_F4BW35	Uncharacterized protein	Methanosaeta_concilii_(strain_ATCC_5969_/_DSM_3671_/_JCM_10134_/_NBRC_103675_/_OCM_69_/_GP-6)_	74.5	2.4e-119	434.9
NovPlant7__Nov_Plant_Bin7_scaffold_3755	2	574	5304	57.296	10.5422	UniRef90_F4BW34	Response regulator receiver protein	Methanosaeta_concilii_(strain_ATCC_5969_/_DSM_3671_/_JCM_10134_/_NBRC_103675_/_OCM_69_/_GP-6)_	69.5	1.7e-38	165.2
NovPlant7__Nov_Plant_Bin7_scaffold_3755	3	574	5304	57.296	10.5422	UniRef90_F4BW33	Probable endonuclease 4	Methanosaeta_concilii_(strain_ATCC_5969_/_DSM_3671_/_JCM_10134_/_NBRC_103675_/_OCM_69_/_GP-6)_	62.6	1.2e-97	362.8
NovPlant7__Nov_Plant_Bin7_scaffold_3755	4	574	5304	57.296	10.5422	UniRef90_F4BW32	Uncharacterized protein	Methanosaeta_concilii_(strain_ATCC_5969_/_DSM_3671_/_JCM_10134_/_NBRC_103675_/_OCM_69_/_GP-6)_	65.2	4.7e-30	136.7
NovPlant7__Nov_Plant_Bin7_scaffold_3755	5	574	5304	57.296	10.5422	UniRef90_F4BW31	Glutamine synthetase	Methanosaeta_concilii_(strain_ATCC_5969_/_DSM_3671_/_JCM_10134_/_NBRC_103675_/_OCM_69_/_GP-6)_	86.6	4.3e-224	783.5
NovPlant7__Nov_Plant_Bin7_scaffold_3755	6	574	5304	57.296	10.5422	UniRef90_F4BW30	Phosphoribosylamine--glycine ligase	Methanosaeta_concilii_(strain_ATCC_5969_/_DSM_3671_/_JCM_10134_/_NBRC_103675_/_OCM_69_/_GP-6)_	76.3	9.1e-93	346.3
NovPlant7__Nov_Plant_Bin7_scaffold_3837	1	398	4243	54.961	9.18831	UniRef90_F4BTE3	FAD-dependent pyridine nucleotide-disulfide oxidoreductase	Methanosaeta_concilii_(strain_ATCC_5969_/_DSM_3671_/_JCM_10134_/_NBRC_103675_/_OCM_69_/_GP-6)_	84.9	6.4e-130	469.9
NovPlant7__Nov_Plant_Bin7_scaffold_3837	2	398	4243	54.961	9.18831	UniRef90_F4BTE6	Ribonuclease HI, putative	Methanosaeta_concilii_(strain_ATCC_5969_/_DSM_3671_/_JCM_10134_/_NBRC_103675_/_OCM_69_/_GP-6)_	77.2	1.3e-60	238.8
NovPlant7__Nov_Plant_Bin7_scaffold_3837	3	398	4243	54.961	9.18831	UniRef90_F4BUP2	Peptidase M50, putative	Methanosaeta_concilii_(strain_ATCC_5969_/_DSM_3671_/_JCM_10134_/_NBRC_103675_/_OCM_69_/_GP-6)_	60	7.9e-62	243.4
NovPlant7__Nov_Plant_Bin7_scaffold_3837	4	398	4243	54.961	9.18831	UniRef90_F4BT18	Acylphosphatase, putative	Methanosaeta_concilii_(strain_ATCC_5969_/_DSM_3671_/_JCM_10134_/_NBRC_103675_/_OCM_69_/_GP-6)_	51.6	1.7e-42	179.1
NovPlant7__Nov_Plant_Bin7_scaffold_3837	5	398	4243	54.961	9.18831	UniRef90_F4BUP0	Uncharacterized protein	Methanosaeta_concilii_(strain_ATCC_5969_/_DSM_3671_/_JCM_10134_/_NBRC_103675_/_OCM_69_/_GP-6)_	55.6	1.1e-08	65.1
NovPlant7__Nov_Plant_Bin7_scaffold_3837	6	398	4243	54.961	9.18831	UniRef90_J1L2L3	SAF domain protein	Methanofollis_liminatans_DSM_4140_	61.2	2.6e-92	345.1
NovPlant7__Nov_Plant_Bin7_scaffold_3851	1	530	4892	55.805	10.5946	UniRef90_F4BZL4	DNA gyrase subunit A	Methanosaeta_concilii_(strain_ATCC_5969_/_DSM_3671_/_JCM_10134_/_NBRC_103675_/_OCM_69_/_GP-6)_	94	1.6e-65	255
NovPlant7__Nov_Plant_Bin7_scaffold_3851	2	530	4892	55.805	10.5946	UniRef90_F4BZL3	DNA gyrase subunit B	Methanosaeta_concilii_(strain_ATCC_5969_/_DSM_3671_/_JCM_10134_/_NBRC_103675_/_OCM_69_/_GP-6)_	86.5	1.1e-238	832
NovPlant7__Nov_Plant_Bin7_scaffold_3851	3	530	4892	55.805	10.5946	UniRef90_F4BZL3	DNA gyrase subunit B	Methanosaeta_concilii_(strain_ATCC_5969_/_DSM_3671_/_JCM_10134_/_NBRC_103675_/_OCM_69_/_GP-6)_	84.6	1.4e-68	265.4
NovPlant7__Nov_Plant_Bin7_scaffold_3851	4	530	4892	55.805	10.5946	UniRef90_F4C091	Quinolinate synthase A	Methanosaeta_concilii_(strain_ATCC_5969_/_DSM_3671_/_JCM_10134_/_NBRC_103675_/_OCM_69_/_GP-6)_	76.7	2.2e-126	458.4
NovPlant7__Nov_Plant_Bin7_scaffold_3851	5	530	4892	55.805	10.5946	UniRef90_F4C093	TfuA-like protein	Methanosaeta_concilii_(strain_ATCC_5969_/_DSM_3671_/_JCM_10134_/_NBRC_103675_/_OCM_69_/_GP-6)_	68.1	8.4e-75	286.6
NovPlant7__Nov_Plant_Bin7_scaffold_3851	6	530	4892	55.805	10.5946	UniRef90_F4C094	Putative methanogenesis marker protein 1	Methanosaeta_concilii_(strain_ATCC_5969_/_DSM_3671_/_JCM_10134_/_NBRC_103675_/_OCM_69_/_GP-6)_	77.4	3.4e-56	224.2
NovPlant7__Nov_Plant_Bin7_scaffold_3899	1	873	7947	57.078	10.7239	UniRef90_G7WQX8	Putative methyltransferase mtx subunit X	Methanosaeta_harundinacea_(strain_6Ac)_	49.4	6.1e-35	153.7
NovPlant7__Nov_Plant_Bin7_scaffold_3899	2	873	7947	57.078	10.7239	UniRef90_F4BY07	Putative methanogenesis marker protein 2	Methanosaeta_concilii_(strain_ATCC_5969_/_DSM_3671_/_JCM_10134_/_NBRC_103675_/_OCM_69_/_GP-6)_	76.9	1e-137	496.1
NovPlant7__Nov_Plant_Bin7_scaffold_3899	3	873	7947	57.078	10.7239	UniRef90_F4BT14	Uncharacterized protein	Methanosaeta_concilii_(strain_ATCC_5969_/_DSM_3671_/_JCM_10134_/_NBRC_103675_/_OCM_69_/_GP-6)_	41.6	7.5e-64	250.8
NovPlant7__Nov_Plant_Bin7_scaffold_3899	4	873	7947	57.078	10.7239	UniRef90_F4BT15	Uncharacterized protein	Methanosaeta_concilii_(strain_ATCC_5969_/_DSM_3671_/_JCM_10134_/_NBRC_103675_/_OCM_69_/_GP-6)_	52.8	1.1e-60	240
NovPlant7__Nov_Plant_Bin7_scaffold_3899	5	873	7947	57.078	10.7239	UniRef90_D1Z2T3	DNA polymerase II large subunit	Methanocella_paludicola_(strain_DSM_17711_/_JCM_13418_/_NBRC_101707_/_SANAE)_	56.9	0	1239.2
NovPlant7__Nov_Plant_Bin7_scaffold_3899	6	873	7947	57.078	10.7239	UniRef90_F4BY08	Uncharacterized protein	Methanosaeta_concilii_(strain_ATCC_5969_/_DSM_3671_/_JCM_10134_/_NBRC_103675_/_OCM_69_/_GP-6)_	55.6	1.5e-35	155.6
NovPlant7__Nov_Plant_Bin7_scaffold_3899	7	873	7947	57.078	10.7239
NovPlant7__Nov_Plant_Bin7_scaffold_3944	1	491	5035	58.034	9.53843	UniRef90_F4BU47	Ribose-phosphate pyrophosphokinase	Methanosaeta_concilii_(strain_ATCC_5969_/_DSM_3671_/_JCM_10134_/_NBRC_103675_/_OCM_69_/_GP-6)_	77.5	4.3e-83	314.3
NovPlant7__Nov_Plant_Bin7_scaffold_3944	2	491	5035	58.034	9.53843	UniRef90_F4BU48	PmbA/TldD family protein	Methanosaeta_concilii_(strain_ATCC_5969_/_DSM_3671_/_JCM_10134_/_NBRC_103675_/_OCM_69_/_GP-6)_	67.6	8.1e-162	576.6
NovPlant7__Nov_Plant_Bin7_scaffold_3944	3	491	5035	58.034	9.53843	UniRef90_F4BU49	Uncharacterized protein	Methanosaeta_concilii_(strain_ATCC_5969_/_DSM_3671_/_JCM_10134_/_NBRC_103675_/_OCM_69_/_GP-6)_	83.8	1.8e-98	365.2
NovPlant7__Nov_Plant_Bin7_scaffold_3944	4	491	5035	58.034	9.53843	UniRef90_F4BU50	Translation initiation factor 2, alpha subunit	Methanosaeta_concilii_(strain_ATCC_5969_/_DSM_3671_/_JCM_10134_/_NBRC_103675_/_OCM_69_/_GP-6)_	87.2	4.4e-128	463.8
NovPlant7__Nov_Plant_Bin7_scaffold_3944	5	491	5035	58.034	9.53843	UniRef90_F4BU52	50S ribosomal protein L44e	Methanosaeta_concilii_(strain_ATCC_5969_/_DSM_3671_/_JCM_10134_/_NBRC_103675_/_OCM_69_/_GP-6)_	89.2	3.6e-43	180.3
NovPlant7__Nov_Plant_Bin7_scaffold_3944	6	491	5035	58.034	9.53843	UniRef90_F4BU53	Uncharacterized protein	Methanosaeta_concilii_(strain_ATCC_5969_/_DSM_3671_/_JCM_10134_/_NBRC_103675_/_OCM_69_/_GP-6)_	78.7	2.2e-76	291.6
NovPlant7__Nov_Plant_Bin7_scaffold_3944	7	491	5035	58.034	9.53843	UniRef90_F4BU54	DNA primase small subunit PriS	Methanosaeta_concilii_(strain_ATCC_5969_/_DSM_3671_/_JCM_10134_/_NBRC_103675_/_OCM_69_/_GP-6)_	69.3	2.2e-22	110.9
NovPlant7__Nov_Plant_Bin7_scaffold_3995	1	337	3018	57.091	10.8814	UniRef90_F4BXZ0	CDP-alcohol phosphatidyltransferase	Methanosaeta_concilii_(strain_ATCC_5969_/_DSM_3671_/_JCM_10134_/_NBRC_103675_/_OCM_69_/_GP-6)_	73.2	2.5e-39	167.9
NovPlant7__Nov_Plant_Bin7_scaffold_3995	2	337	3018	57.091	10.8814	UniRef90_F4BXY9	Aminotransferase	Methanosaeta_concilii_(strain_ATCC_5969_/_DSM_3671_/_JCM_10134_/_NBRC_103675_/_OCM_69_/_GP-6)_	81.8	1.7e-190	671.8
NovPlant7__Nov_Plant_Bin7_scaffold_3995	3	337	3018	57.091	10.8814	UniRef90_F4BXY8	Transcriptional regulator, AsnC family	Methanosaeta_concilii_(strain_ATCC_5969_/_DSM_3671_/_JCM_10134_/_NBRC_103675_/_OCM_69_/_GP-6)_	86.8	5.8e-70	270
NovPlant7__Nov_Plant_Bin7_scaffold_3995	4	337	3018	57.091	10.8814
NovPlant7__Nov_Plant_Bin7_scaffold_4019	1	310	3011	51.91	10.0498	UniRef90_F4BU81	Arginine decarboxylase	Methanosaeta_concilii_(strain_ATCC_5969_/_DSM_3671_/_JCM_10134_/_NBRC_103675_/_OCM_69_/_GP-6)_	82.7	4.4e-120	437.2
NovPlant7__Nov_Plant_Bin7_scaffold_4019	2	310	3011	51.91	10.0498	UniRef90_F4BTS1	Deoxyhypusine synthase	Methanosaeta_concilii_(strain_ATCC_5969_/_DSM_3671_/_JCM_10134_/_NBRC_103675_/_OCM_69_/_GP-6)_	79.2	2.6e-160	571.2
NovPlant7__Nov_Plant_Bin7_scaffold_4019	3	310	3011	51.91	10.0498	UniRef90_F4BTC7	Uncharacterized protein	Methanosaeta_concilii_(strain_ATCC_5969_/_DSM_3671_/_JCM_10134_/_NBRC_103675_/_OCM_69_/_GP-6)_	40.7	5.5e-21	107.5
NovPlant7__Nov_Plant_Bin7_scaffold_4033	1	282	3006	58.15	9.24085	UniRef90_F4BTX6	Alpha glucan phosphorylase	Methanosaeta_concilii_(strain_ATCC_5969_/_DSM_3671_/_JCM_10134_/_NBRC_103675_/_OCM_69_/_GP-6)_	71.4	5.6e-116	423.7
NovPlant7__Nov_Plant_Bin7_scaffold_4033	2	282	3006	58.15	9.24085	UniRef90_G7WPJ6	Cell surface protein	Methanosaeta_harundinacea_(strain_6Ac)_	56	1.3e-203	716.1
NovPlant7__Nov_Plant_Bin7_scaffold_4065	1	279	2995	56.861	9.1616	UniRef90_F4BV22	Uncharacterized protein	Methanosaeta_concilii_(strain_ATCC_5969_/_DSM_3671_/_JCM_10134_/_NBRC_103675_/_OCM_69_/_GP-6)_	53.3	9.1e-19	99.4
NovPlant7__Nov_Plant_Bin7_scaffold_4065	2	279	2995	56.861	9.1616	UniRef90_F4C040	Uncharacterized protein	Methanosaeta_concilii_(strain_ATCC_5969_/_DSM_3671_/_JCM_10134_/_NBRC_103675_/_OCM_69_/_GP-6)_	79	2.8e-143	514.6
NovPlant7__Nov_Plant_Bin7_scaffold_4065	3	279	2995	56.861	9.1616	UniRef90_F4C039	Thioredoxin	Methanosaeta_concilii_(strain_ATCC_5969_/_DSM_3671_/_JCM_10134_/_NBRC_103675_/_OCM_69_/_GP-6)_	64.1	1.9e-28	131.3
NovPlant7__Nov_Plant_Bin7_scaffold_4065	4	279	2995	56.861	9.1616	UniRef90_F4C038	Uncharacterized protein	Methanosaeta_concilii_(strain_ATCC_5969_/_DSM_3671_/_JCM_10134_/_NBRC_103675_/_OCM_69_/_GP-6)_	73.2	1.4e-54	218.8
NovPlant7__Nov_Plant_Bin7_scaffold_4065	5	279	2995	56.861	9.1616	UniRef90_F4C037	Radical SAM domain protein	Methanosaeta_concilii_(strain_ATCC_5969_/_DSM_3671_/_JCM_10134_/_NBRC_103675_/_OCM_69_/_GP-6)_	69.2	5e-98	364
NovPlant7__Nov_Plant_Bin7_scaffold_4157	1	319	3494	50.544	8.99628	UniRef90_F4BWJ9	ABC transporter permease protein	Methanosaeta_concilii_(strain_ATCC_5969_/_DSM_3671_/_JCM_10134_/_NBRC_103675_/_OCM_69_/_GP-6)_	66.2	1.1e-149	536.2
NovPlant7__Nov_Plant_Bin7_scaffold_4157	2	319	3494	50.544	8.99628	UniRef90_F4BWK0	ABC transporter, permease protein	Methanosaeta_concilii_(strain_ATCC_5969_/_DSM_3671_/_JCM_10134_/_NBRC_103675_/_OCM_69_/_GP-6)_	73.5	6.6e-160	570.1
NovPlant7__Nov_Plant_Bin7_scaffold_4157	3	319	3494	50.544	8.99628
NovPlant7__Nov_Plant_Bin7_scaffold_4157	4	319	3494	50.544	8.99628	UniRef90_H1YWS4	Peptidase U34 dipeptidase	Methanoplanus_limicola_DSM_2279_	45	1.5e-33	149.1
NovPlant7__Nov_Plant_Bin7_scaffold_4184	1	372	4445	55.096	8.26344	UniRef90_F4BZ50	Type IIS restriction enzyme Eco57I (Endonuclease Eco57I)	Methanosaeta_concilii_(strain_ATCC_5969_/_DSM_3671_/_JCM_10134_/_NBRC_103675_/_OCM_69_/_GP-6)_	52.9	5.4e-39	167.2
NovPlant7__Nov_Plant_Bin7_scaffold_4184	2	372	4445	55.096	8.26344	UniRef90_Q467A5	Uncharacterized protein	Methanosarcina_barkeri_(strain_Fusaro_/_DSM_804)_	80.2	3e-37	160.6
NovPlant7__Nov_Plant_Bin7_scaffold_4184	3	372	4445	55.096	8.26344	UniRef90_Q469S0	Secreted metalloprotease	Methanosarcina_barkeri_(strain_Fusaro_/_DSM_804)_	78.9	1.6e-240	838.6
NovPlant7__Nov_Plant_Bin7_scaffold_4184	4	372	4445	55.096	8.26344	UniRef90_F4BUC4	Uncharacterized protein	Methanosaeta_concilii_(strain_ATCC_5969_/_DSM_3671_/_JCM_10134_/_NBRC_103675_/_OCM_69_/_GP-6)_	61.8	1.2e-55	222.6
NovPlant7__Nov_Plant_Bin7_scaffold_4184	5	372	4445	55.096	8.26344	UniRef90_F4BX00	UPF0278 protein MCON_0551	Methanosaeta_concilii_(strain_ATCC_5969_/_DSM_3671_/_JCM_10134_/_NBRC_103675_/_OCM_69_/_GP-6)_	82.8	9.8e-72	276.2
NovPlant7__Nov_Plant_Bin7_scaffold_4206	1	515	4808	55.22	10.4698
NovPlant7__Nov_Plant_Bin7_scaffold_4206	2	515	4808	55.22	10.4698	UniRef90_G7WQA7	Archaeal glutamate synthase [NADPH]	Methanosaeta_harundinacea_(strain_6Ac)_	90.1	7.8e-270	935.6
NovPlant7__Nov_Plant_Bin7_scaffold_4206	3	515	4808	55.22	10.4698	UniRef90_F4BUG2	Glutamine amidotransferase, class-II	Methanosaeta_concilii_(strain_ATCC_5969_/_DSM_3671_/_JCM_10134_/_NBRC_103675_/_OCM_69_/_GP-6)_	80.6	1.9e-183	648.3
NovPlant7__Nov_Plant_Bin7_scaffold_4206	4	515	4808	55.22	10.4698	UniRef90_F4BUG1	Glutamine synthetase, type I	Methanosaeta_concilii_(strain_ATCC_5969_/_DSM_3671_/_JCM_10134_/_NBRC_103675_/_OCM_69_/_GP-6)_	89	3.8e-236	823.5
NovPlant7__Nov_Plant_Bin7_scaffold_4206	5	515	4808	55.22	10.4698
NovPlant7__Nov_Plant_Bin7_scaffold_4289	1	346	2921	54.468	11.6467	UniRef90_F4BSW7	Multi-sensor hybrid histidine kinase	Methanosaeta_concilii_(strain_ATCC_5969_/_DSM_3671_/_JCM_10134_/_NBRC_103675_/_OCM_69_/_GP-6)_	60.5	6e-262	910.2
NovPlant7__Nov_Plant_Bin7_scaffold_4289	2	346	2921	54.468	11.6467	UniRef90_F4BSW6	Cyclase family protein	Methanosaeta_concilii_(strain_ATCC_5969_/_DSM_3671_/_JCM_10134_/_NBRC_103675_/_OCM_69_/_GP-6)_	67.6	9.6e-32	142.5
NovPlant7__Nov_Plant_Bin7_scaffold_4296	1	299	2919	55.773	10.0552	UniRef90_F4BZS5	Ferritin	Methanosaeta_concilii_(strain_ATCC_5969_/_DSM_3671_/_JCM_10134_/_NBRC_103675_/_OCM_69_/_GP-6)_	72.8	1.4e-64	252.3
NovPlant7__Nov_Plant_Bin7_scaffold_4296	2	299	2919	55.773	10.0552	UniRef90_D9PVF4	Rubredoxin	Methanothermobacter_	75.5	3.2e-20	103.2
NovPlant7__Nov_Plant_Bin7_scaffold_4296	3	299	2919	55.773	10.0552	UniRef90_F4BZS3	2-oxoglutarate ferredoxin oxidoreductase beta subunit	Methanosaeta_concilii_(strain_ATCC_5969_/_DSM_3671_/_JCM_10134_/_NBRC_103675_/_OCM_69_/_GP-6)_	75	1.6e-123	448.7
NovPlant7__Nov_Plant_Bin7_scaffold_4296	4	299	2919	55.773	10.0552	UniRef90_F4BZS2	Pyruvate flavodoxin/ferredoxin oxidoreductase domain protein	Methanosaeta_concilii_(strain_ATCC_5969_/_DSM_3671_/_JCM_10134_/_NBRC_103675_/_OCM_69_/_GP-6)_	68.8	6.5e-150	537
NovPlant7__Nov_Plant_Bin7_scaffold_4471	1	293	3078	60.949	9.16504	UniRef90_F4BVH1	Exodeoxyribonuclease VII, large subunit	Methanosaeta_concilii_(strain_ATCC_5969_/_DSM_3671_/_JCM_10134_/_NBRC_103675_/_OCM_69_/_GP-6)_	68.2	1.7e-155	555.4
NovPlant7__Nov_Plant_Bin7_scaffold_4471	2	293	3078	60.949	9.16504	UniRef90_F4BVH0	Exodeoxyribonuclease VII, small subunit	Methanosaeta_concilii_(strain_ATCC_5969_/_DSM_3671_/_JCM_10134_/_NBRC_103675_/_OCM_69_/_GP-6)_	66.7	8.6e-18	95.5
NovPlant7__Nov_Plant_Bin7_scaffold_4471	3	293	3078	60.949	9.16504	UniRef90_F4BVG9	Tryptophan synthase beta chain	Methanosaeta_concilii_(strain_ATCC_5969_/_DSM_3671_/_JCM_10134_/_NBRC_103675_/_OCM_69_/_GP-6)_	83.4	4.5e-182	644
NovPlant7__Nov_Plant_Bin7_scaffold_4502	1	376	4197	55.945	8.79414	UniRef90_F4BX62	Inositol-1-monophosphatase family protein	Methanosaeta_concilii_(strain_ATCC_5969_/_DSM_3671_/_JCM_10134_/_NBRC_103675_/_OCM_69_/_GP-6)_	68.9	2.3e-83	315.1
NovPlant7__Nov_Plant_Bin7_scaffold_4502	2	376	4197	55.945	8.79414	UniRef90_F4BX59	Na+/solute symporter	Methanosaeta_concilii_(strain_ATCC_5969_/_DSM_3671_/_JCM_10134_/_NBRC_103675_/_OCM_69_/_GP-6)_	83.8	2.8e-162	577.8
NovPlant7__Nov_Plant_Bin7_scaffold_4502	3	376	4197	55.945	8.79414	UniRef90_F4BX58	Membrane protein	Methanosaeta_concilii_(strain_ATCC_5969_/_DSM_3671_/_JCM_10134_/_NBRC_103675_/_OCM_69_/_GP-6)_	64	3.4e-146	524.6
NovPlant7__Nov_Plant_Bin7_scaffold_4555	1	268	2843	55.61	9.25958	UniRef90_F4BZX2	Uncharacterized protein	Methanosaeta_concilii_(strain_ATCC_5969_/_DSM_3671_/_JCM_10134_/_NBRC_103675_/_OCM_69_/_GP-6)_	73.1	2.2e-73	281.6
NovPlant7__Nov_Plant_Bin7_scaffold_4555	2	268	2843	55.61	9.25958
NovPlant7__Nov_Plant_Bin7_scaffold_4555	3	268	2843	55.61	9.25958	UniRef90_F4BZX3	Uncharacterized protein	Methanosaeta_concilii_(strain_ATCC_5969_/_DSM_3671_/_JCM_10134_/_NBRC_103675_/_OCM_69_/_GP-6)_	69	2e-68	265.4
NovPlant7__Nov_Plant_Bin7_scaffold_4555	4	268	2843	55.61	9.25958	UniRef90_F4BZX5	Protein-L-isoaspartate O-methyltransferase	Methanosaeta_concilii_(strain_ATCC_5969_/_DSM_3671_/_JCM_10134_/_NBRC_103675_/_OCM_69_/_GP-6)_	68.1	1.2e-75	289.3
NovPlant7__Nov_Plant_Bin7_scaffold_4555	5	268	2843	55.61	9.25958	UniRef90_F4BZX6	2,3-bisphosphoglycerate-independent phosphoglycerate mutase	Methanosaeta_concilii_(strain_ATCC_5969_/_DSM_3671_/_JCM_10134_/_NBRC_103675_/_OCM_69_/_GP-6)_	75.2	5.2e-54	216.9
NovPlant7__Nov_Plant_Bin7_scaffold_4591	1	250	2834	58.927	8.62879
NovPlant7__Nov_Plant_Bin7_scaffold_4591	2	250	2834	58.927	8.62879	UniRef90_F4BWX7	TPR-repeat protein	Methanosaeta_concilii_(strain_ATCC_5969_/_DSM_3671_/_JCM_10134_/_NBRC_103675_/_OCM_69_/_GP-6)_	51.9	7.8e-92	344.7
NovPlant7__Nov_Plant_Bin7_scaffold_4631	1	341	3188	54.203	10.5571
NovPlant7__Nov_Plant_Bin7_scaffold_4631	2	341	3188	54.203	10.5571
NovPlant7__Nov_Plant_Bin7_scaffold_4631	3	341	3188	54.203	10.5571	UniRef90_F4BTP2	Methyltransferase, putative	Methanosaeta_concilii_(strain_ATCC_5969_/_DSM_3671_/_JCM_10134_/_NBRC_103675_/_OCM_69_/_GP-6)_	69.2	2.2e-71	275
NovPlant7__Nov_Plant_Bin7_scaffold_4631	4	341	3188	54.203	10.5571	UniRef90_F4BTP1	Uncharacterized protein	Methanosaeta_concilii_(strain_ATCC_5969_/_DSM_3671_/_JCM_10134_/_NBRC_103675_/_OCM_69_/_GP-6)_	80.5	1.9e-80	305.1
NovPlant7__Nov_Plant_Bin7_scaffold_4631	5	341	3188	54.203	10.5571	UniRef90_F4BTP0	DNA-directed RNA polymerase subunit L	Methanosaeta_concilii_(strain_ATCC_5969_/_DSM_3671_/_JCM_10134_/_NBRC_103675_/_OCM_69_/_GP-6)_	81.1	2.7e-35	154.1
NovPlant7__Nov_Plant_Bin7_scaffold_4631	6	341	3188	54.203	10.5571
NovPlant7__Nov_Plant_Bin7_scaffold_4639	1	261	2820	50.39	9.15851	UniRef90_F4BX06	Acetyl-coenzyme A synthetase	Methanosaeta_concilii_(strain_ATCC_5969_/_DSM_3671_/_JCM_10134_/_NBRC_103675_/_OCM_69_/_GP-6)_	95.9	1.2e-211	741.9
NovPlant7__Nov_Plant_Bin7_scaffold_4639	2	261	2820	50.39	9.15851	UniRef90_D1YX46	Probable GTPase EngC	Methanocella_paludicola_(strain_DSM_17711_/_JCM_13418_/_NBRC_101707_/_SANAE)_	67.1	1.5e-137	495.7
NovPlant7__Nov_Plant_Bin7_scaffold_4639	3	261	2820	50.39	9.15851	UniRef90_I9NQE6	NADP oxidoreductase coenzyme F420-dependent	Pelosinus_fermentans_JBW45_	42.3	5.5e-11	73.2
NovPlant7__Nov_Plant_Bin7_scaffold_4678	1	305	2809	49.804	10.6016	UniRef90_F4BY26	Uncharacterized protein	Methanosaeta_concilii_(strain_ATCC_5969_/_DSM_3671_/_JCM_10134_/_NBRC_103675_/_OCM_69_/_GP-6)_	71.7	2.9e-82	311.2
NovPlant7__Nov_Plant_Bin7_scaffold_4678	2	305	2809	49.804	10.6016	UniRef90_F4BY25	RimK domain protein ATP-grasp, putative	Methanosaeta_concilii_(strain_ATCC_5969_/_DSM_3671_/_JCM_10134_/_NBRC_103675_/_OCM_69_/_GP-6)_	75.4	7.9e-141	506.5
NovPlant7__Nov_Plant_Bin7_scaffold_4678	3	305	2809	49.804	10.6016	UniRef90_F4BY24	Uncharacterized protein	Methanosaeta_concilii_(strain_ATCC_5969_/_DSM_3671_/_JCM_10134_/_NBRC_103675_/_OCM_69_/_GP-6)_	71.8	1.9e-63	248.4
NovPlant7__Nov_Plant_Bin7_scaffold_4678	4	305	2809	49.804	10.6016
NovPlant7__Nov_Plant_Bin7_scaffold_4728	1	353	3546	59.927	9.52961	UniRef90_Q2FUI9	Peptidase S8 and S53, subtilisin, kexin, sedolisin	Methanospirillum_hungatei_JF-1_(strain_ATCC_27890_/_DSM_864_/_NBRC_100397_/_JF-1)_	31.6	4.8e-73	282.3
NovPlant7__Nov_Plant_Bin7_scaffold_4728	2	353	3546	59.927	9.52961	UniRef90_F4BW68	Homoisocitrate dehydrogenase	Methanosaeta_concilii_(strain_ATCC_5969_/_DSM_3671_/_JCM_10134_/_NBRC_103675_/_OCM_69_/_GP-6)_	76.2	1.9e-60	238.4
NovPlant7__Nov_Plant_Bin7_scaffold_4728	3	353	3546	59.927	9.52961	UniRef90_G7WRK3	Isopropylmalate/isohomocitrate dehydrogenase	Methanosaeta_harundinacea_	64	3.6e-35	154.1
NovPlant7__Nov_Plant_Bin7_scaffold_4728	4	353	3546	59.927	9.52961	UniRef90_F4BW69	Uncharacterized protein	Methanosaeta_concilii_(strain_ATCC_5969_/_DSM_3671_/_JCM_10134_/_NBRC_103675_/_OCM_69_/_GP-6)_	68.5	6e-53	213.4
NovPlant7__Nov_Plant_Bin7_scaffold_4744	1	410	4243	53.146	9.48833	UniRef90_F4BTB8	Uncharacterized protein	Methanosaeta_concilii_(strain_ATCC_5969_/_DSM_3671_/_JCM_10134_/_NBRC_103675_/_OCM_69_/_GP-6)_	46.8	7.6e-27	126.7
NovPlant7__Nov_Plant_Bin7_scaffold_4744	2	410	4243	53.146	9.48833	UniRef90_F4BTB6	Uncharacterized protein	Methanosaeta_concilii_(strain_ATCC_5969_/_DSM_3671_/_JCM_10134_/_NBRC_103675_/_OCM_69_/_GP-6)_	54.3	3.2e-35	154.5
NovPlant7__Nov_Plant_Bin7_scaffold_4744	3	410	4243	53.146	9.48833	UniRef90_F4BSV6	Uncharacterized protein	Methanosaeta_concilii_(strain_ATCC_5969_/_DSM_3671_/_JCM_10134_/_NBRC_103675_/_OCM_69_/_GP-6)_	71.2	5.8e-92	343.6
NovPlant7__Nov_Plant_Bin7_scaffold_4744	4	410	4243	53.146	9.48833	UniRef90_UPI0003712F49	hypothetical protein	Methanomassiliicoccus_luminyensis_	57.8	1.8e-09	68.2
NovPlant7__Nov_Plant_Bin7_scaffold_4744	5	410	4243	53.146	9.48833	UniRef90_F4BZF9	Transcriptional regulator, Fur family	Methanosaeta_concilii_(strain_ATCC_5969_/_DSM_3671_/_JCM_10134_/_NBRC_103675_/_OCM_69_/_GP-6)_	64.2	2.9e-56	224.6
NovPlant7__Nov_Plant_Bin7_scaffold_4744	6	410	4243	53.146	9.48833	UniRef90_F4BZF8	Probable peroxiredoxin	Methanosaeta_concilii_(strain_ATCC_5969_/_DSM_3671_/_JCM_10134_/_NBRC_103675_/_OCM_69_/_GP-6)_	74.5	4.4e-103	381.3
NovPlant7__Nov_Plant_Bin7_scaffold_4744	7	410	4243	53.146	9.48833	UniRef90_G7WL45	Superoxide dismutase	Methanosaeta_harundinacea_(strain_6Ac)_	89.7	1.8e-12	77
NovPlant7__Nov_Plant_Bin7_scaffold_4789	1	328	3292	53.007	9.86148	UniRef90_F4BVF7	Sodium/hydrogen exchanger	Methanosaeta_concilii_(strain_ATCC_5969_/_DSM_3671_/_JCM_10134_/_NBRC_103675_/_OCM_69_/_GP-6)_	47.3	4.6e-06	56.6
NovPlant7__Nov_Plant_Bin7_scaffold_4789	2	328	3292	53.007	9.86148
NovPlant7__Nov_Plant_Bin7_scaffold_4789	3	328	3292	53.007	9.86148	UniRef90_F4BVF7	Sodium/hydrogen exchanger	Methanosaeta_concilii_(strain_ATCC_5969_/_DSM_3671_/_JCM_10134_/_NBRC_103675_/_OCM_69_/_GP-6)_	65.1	8.7e-177	626.7
NovPlant7__Nov_Plant_Bin7_scaffold_4789	4	328	3292	53.007	9.86148	UniRef90_F4BTZ2	Uncharacterized protein	Methanosaeta_concilii_(strain_ATCC_5969_/_DSM_3671_/_JCM_10134_/_NBRC_103675_/_OCM_69_/_GP-6)_	45.2	8.7e-53	213.8
NovPlant7__Nov_Plant_Bin7_scaffold_4789	5	328	3292	53.007	9.86148
NovPlant7__Nov_Plant_Bin7_scaffold_5054	1	260	2715	49.761	9.43978	UniRef90_G7WPU2	Putative aminopeptidase	Methanosaeta_harundinacea_(strain_6Ac)_	62.5	2.2e-259	901.4
NovPlant7__Nov_Plant_Bin7_scaffold_5054	2	260	2715	49.761	9.43978
NovPlant7__Nov_Plant_Bin7_scaffold_5190	1	240	2677	57.602	8.60254	UniRef90_F4BTL1	Iron-sulfur flavoprotein	Methanosaeta_concilii_(strain_ATCC_5969_/_DSM_3671_/_JCM_10134_/_NBRC_103675_/_OCM_69_/_GP-6)_	75.9	3.5e-81	307.8
NovPlant7__Nov_Plant_Bin7_scaffold_5190	2	240	2677	57.602	8.60254	UniRef90_F4BTL0	Drug resistance transporter, Bcr/CflA subfamily	Methanosaeta_concilii_(strain_ATCC_5969_/_DSM_3671_/_JCM_10134_/_NBRC_103675_/_OCM_69_/_GP-6)_	76.5	4.2e-148	530.8
NovPlant7__Nov_Plant_Bin7_scaffold_5190	3	240	2677	57.602	8.60254	UniRef90_A9GN20	Uncharacterized protein	Sorangium_cellulosum_(strain_So_ce56)_	35.1	1.2e-13	83.6
NovPlant7__Nov_Plant_Bin7_scaffold_5198	1	296	3498	52.258	8.26129	UniRef90_G7WML9	Phosphoribosyltransferase	Methanosaeta_harundinacea_(strain_6Ac)_	60.4	5.1e-46	190.7
NovPlant7__Nov_Plant_Bin7_scaffold_5198	2	296	3498	52.258	8.26129	UniRef90_F4BWX9	Uncharacterized protein	Methanosaeta_concilii_(strain_ATCC_5969_/_DSM_3671_/_JCM_10134_/_NBRC_103675_/_OCM_69_/_GP-6)_	59.3	3.3e-40	171
NovPlant7__Nov_Plant_Bin7_scaffold_5198	3	296	3498	52.258	8.26129
NovPlant7__Nov_Plant_Bin7_scaffold_5198	4	296	3498	52.258	8.26129
NovPlant7__Nov_Plant_Bin7_scaffold_5216	1	259	2672	52.395	9.5479	UniRef90_F4BY38	Na+/solute symporter	Methanosaeta_concilii_(strain_ATCC_5969_/_DSM_3671_/_JCM_10134_/_NBRC_103675_/_OCM_69_/_GP-6)_	85.7	3.1e-39	167.2
NovPlant7__Nov_Plant_Bin7_scaffold_5216	2	259	2672	52.395	9.5479	UniRef90_A0B6D6	Uncharacterized protein	Methanosaeta_thermophila_(strain_DSM_6194_/_PT)_	69.4	9.2e-19	98.6
NovPlant7__Nov_Plant_Bin7_scaffold_5216	3	259	2672	52.395	9.5479	UniRef90_F4BVS5	Citrate transporter	Methanosaeta_concilii_(strain_ATCC_5969_/_DSM_3671_/_JCM_10134_/_NBRC_103675_/_OCM_69_/_GP-6)_	71.7	3.6e-156	557.8
NovPlant7__Nov_Plant_Bin7_scaffold_5216	4	259	2672	52.395	9.5479	UniRef90_F4BYS4	Uncharacterized protein	Methanosaeta_concilii_(strain_ATCC_5969_/_DSM_3671_/_JCM_10134_/_NBRC_103675_/_OCM_69_/_GP-6)_	54.3	2e-26	124.8
NovPlant7__Nov_Plant_Bin7_scaffold_5216	5	259	2672	52.395	9.5479	UniRef90_F4BZI5	Cellulase	Methanosaeta_concilii_(strain_ATCC_5969_/_DSM_3671_/_JCM_10134_/_NBRC_103675_/_OCM_69_/_GP-6)_	83.1	6.4e-23	112.5
NovPlant7__Nov_Plant_Bin7_scaffold_5299	1	252	2653	51.338	9.29438	UniRef90_A0B5T8	Transcription initiation factor IIB	Methanosaeta_	77.8	8.9e-26	122.1
NovPlant7__Nov_Plant_Bin7_scaffold_5299	2	252	2653	51.338	9.29438	UniRef90_F4BUS4	Uncharacterized protein	Methanosaeta_concilii_(strain_ATCC_5969_/_DSM_3671_/_JCM_10134_/_NBRC_103675_/_OCM_69_/_GP-6)_	84.4	7.2e-39	166
NovPlant7__Nov_Plant_Bin7_scaffold_5299	3	252	2653	51.338	9.29438	UniRef90_F4BUS5	GTP-binding protein	Methanosaeta_concilii_(strain_ATCC_5969_/_DSM_3671_/_JCM_10134_/_NBRC_103675_/_OCM_69_/_GP-6)_	76.8	3.6e-135	487.6
NovPlant7__Nov_Plant_Bin7_scaffold_5313	1	511	4909	58.016	10.1626	UniRef90_F4BSW9	Isoleucine--tRNA ligase	Methanosaeta_concilii_(strain_ATCC_5969_/_DSM_3671_/_JCM_10134_/_NBRC_103675_/_OCM_69_/_GP-6)_	93.8	7.5e-68	262.7
NovPlant7__Nov_Plant_Bin7_scaffold_5313	2	511	4909	58.016	10.1626	UniRef90_F4BSW9	Isoleucine--tRNA ligase	Methanosaeta_concilii_(strain_ATCC_5969_/_DSM_3671_/_JCM_10134_/_NBRC_103675_/_OCM_69_/_GP-6)_	86.9	3e-247	860.5
NovPlant7__Nov_Plant_Bin7_scaffold_5313	3	511	4909	58.016	10.1626	UniRef90_F4BSW8	Replication factor C small subunit	Methanosaeta_concilii_(strain_ATCC_5969_/_DSM_3671_/_JCM_10134_/_NBRC_103675_/_OCM_69_/_GP-6)_	87.2	2e-103	381.7
NovPlant7__Nov_Plant_Bin7_scaffold_5313	4	511	4909	58.016	10.1626	UniRef90_F4BV56	Probable 3-phosphoshikimate 1-carboxyvinyltransferase	Methanosaeta_concilii_(strain_ATCC_5969_/_DSM_3671_/_JCM_10134_/_NBRC_103675_/_OCM_69_/_GP-6)_	75.4	3.8e-177	627.5
NovPlant7__Nov_Plant_Bin7_scaffold_5313	5	511	4909	58.016	10.1626	UniRef90_F4BU47	Ribose-phosphate pyrophosphokinase	Methanosaeta_concilii_(strain_ATCC_5969_/_DSM_3671_/_JCM_10134_/_NBRC_103675_/_OCM_69_/_GP-6)_	90.7	1.6e-17	94.4
NovPlant7__Nov_Plant_Bin7_scaffold_5369	1	318	3644	57.162	8.44704	UniRef90_F4BUE7	Uncharacterized protein	Methanosaeta_concilii_(strain_ATCC_5969_/_DSM_3671_/_JCM_10134_/_NBRC_103675_/_OCM_69_/_GP-6)_	41.8	3e-63	248.8
NovPlant7__Nov_Plant_Bin7_scaffold_5369	2	318	3644	57.162	8.44704	UniRef90_F4BUE7	Uncharacterized protein	Methanosaeta_concilii_(strain_ATCC_5969_/_DSM_3671_/_JCM_10134_/_NBRC_103675_/_OCM_69_/_GP-6)_	54.4	4.2e-83	314.7
NovPlant7__Nov_Plant_Bin7_scaffold_5369	3	318	3644	57.162	8.44704	UniRef90_F4BUE6	Ser/Thr protein phosphatase family protein	Methanosaeta_concilii_(strain_ATCC_5969_/_DSM_3671_/_JCM_10134_/_NBRC_103675_/_OCM_69_/_GP-6)_	59.3	7.8e-129	466.8
NovPlant7__Nov_Plant_Bin7_scaffold_5369	4	318	3644	57.162	8.44704	UniRef90_G7WMV6	Uncharacterized protein	Methanosaeta_harundinacea_(strain_6Ac)_	72.7	4.4e-54	217.2
NovPlant7__Nov_Plant_Bin7_scaffold_5407	1	430	5413	54.24	7.78847	UniRef90_F4BTG4	Glutamyl-tRNA(Gln) amidotransferase subunit E	Methanosaeta_concilii_(strain_ATCC_5969_/_DSM_3671_/_JCM_10134_/_NBRC_103675_/_OCM_69_/_GP-6)_	67.4	1.5e-94	352.4
NovPlant7__Nov_Plant_Bin7_scaffold_5407	2	430	5413	54.24	7.78847	UniRef90_F4BTG5	ORC1-type DNA replication protein	Methanosaeta_concilii_(strain_ATCC_5969_/_DSM_3671_/_JCM_10134_/_NBRC_103675_/_OCM_69_/_GP-6)_	78.2	1.9e-164	585.1
NovPlant7__Nov_Plant_Bin7_scaffold_5407	3	430	5413	54.24	7.78847	UniRef90_F4BTG6	Phosphate ABC transporter, permease protein PstC	Methanosaeta_concilii_(strain_ATCC_5969_/_DSM_3671_/_JCM_10134_/_NBRC_103675_/_OCM_69_/_GP-6)_	70.7	3e-25	120.6
NovPlant7__Nov_Plant_Bin7_scaffold_5407	4	430	5413	54.24	7.78847	UniRef90_F4BTG6	Phosphate ABC transporter, permease protein PstC	Methanosaeta_concilii_(strain_ATCC_5969_/_DSM_3671_/_JCM_10134_/_NBRC_103675_/_OCM_69_/_GP-6)_	93.3	1.9e-103	381.7
NovPlant7__Nov_Plant_Bin7_scaffold_5407	5	430	5413	54.24	7.78847	UniRef90_F4BTG7	Phosphate ABC transporter, inner membrane subunit	Methanosaeta_concilii_(strain_ATCC_5969_/_DSM_3671_/_JCM_10134_/_NBRC_103675_/_OCM_69_/_GP-6)_	80.2	4.7e-174	617.1
NovPlant7__Nov_Plant_Bin7_scaffold_5407	6	430	5413	54.24	7.78847	UniRef90_G7WPK1	Nonspecific acid phosphatase	Methanosaeta_harundinacea_(strain_6Ac)_	67.1	4.1e-118	431
NovPlant7__Nov_Plant_Bin7_scaffold_5437	1	268	2624	54.611	10.0926	UniRef90_F4BW55	tRNA(Ile2) 2-agmatinylcytidine synthetase TiaS	Methanosaeta_concilii_(strain_ATCC_5969_/_DSM_3671_/_JCM_10134_/_NBRC_103675_/_OCM_69_/_GP-6)_	78.4	7.1e-47	193
NovPlant7__Nov_Plant_Bin7_scaffold_5437	2	268	2624	54.611	10.0926	UniRef90_F4BW54	Putative HTH-type transcriptional regulatory protein MCON_1903	Methanosaeta_concilii_(strain_ATCC_5969_/_DSM_3671_/_JCM_10134_/_NBRC_103675_/_OCM_69_/_GP-6)_	81.9	3.1e-136	491.1
NovPlant7__Nov_Plant_Bin7_scaffold_5437	3	268	2624	54.611	10.0926	UniRef90_F4BTV1	Glycosyltransferase family 36 protein	Methanosaeta_concilii_(strain_ATCC_5969_/_DSM_3671_/_JCM_10134_/_NBRC_103675_/_OCM_69_/_GP-6)_	76.2	1.5e-121	442.6
NovPlant7__Nov_Plant_Bin7_scaffold_5506	1	350	2609	52.664	12.9042
NovPlant7__Nov_Plant_Bin7_scaffold_5506	2	350	2609	52.664	12.9042	UniRef90_F4BYV9	Uncharacterized protein	Methanosaeta_concilii_(strain_ATCC_5969_/_DSM_3671_/_JCM_10134_/_NBRC_103675_/_OCM_69_/_GP-6)_	52.5	7.8e-56	223.4
NovPlant7__Nov_Plant_Bin7_scaffold_5506	3	350	2609	52.664	12.9042	UniRef90_F4BT32	Uncharacterized protein	Methanosaeta_concilii_(strain_ATCC_5969_/_DSM_3671_/_JCM_10134_/_NBRC_103675_/_OCM_69_/_GP-6)_	62.9	4.5e-18	96.7
NovPlant7__Nov_Plant_Bin7_scaffold_5506	4	350	2609	52.664	12.9042	UniRef90_UPI00036C4234	hypothetical protein	crenarchaeote_SCGC_AAA261-L14_	79.9	1.9e-161	575.1
NovPlant7__Nov_Plant_Bin7_scaffold_5584	1	290	3529	58.175	8.06631	UniRef90_F4BYZ9	NAD(+)/NADH kinase	Methanosaeta_concilii_(strain_ATCC_5969_/_DSM_3671_/_JCM_10134_/_NBRC_103675_/_OCM_69_/_GP-6)_	57.1	8.3e-14	82.4
NovPlant7__Nov_Plant_Bin7_scaffold_5584	2	290	3529	58.175	8.06631	UniRef90_F4BYZ8	Tryptophan synthase beta chain	Methanosaeta_concilii_(strain_ATCC_5969_/_DSM_3671_/_JCM_10134_/_NBRC_103675_/_OCM_69_/_GP-6)_	88.4	4e-241	840.1
NovPlant7__Nov_Plant_Bin7_scaffold_5584	3	290	3529	58.175	8.06631
NovPlant7__Nov_Plant_Bin7_scaffold_5584	4	290	3529	58.175	8.06631	UniRef90_F4C0J8	3-isopropylmalate dehydratase large subunit	Methanosaeta_concilii_(strain_ATCC_5969_/_DSM_3671_/_JCM_10134_/_NBRC_103675_/_OCM_69_/_GP-6)_	91.4	1.1e-48	198.7
NovPlant7__Nov_Plant_Bin7_scaffold_5584	5	290	3529	58.175	8.06631	UniRef90_F4C0J9	tRNA pseudouridine synthase A	Methanosaeta_concilii_(strain_ATCC_5969_/_DSM_3671_/_JCM_10134_/_NBRC_103675_/_OCM_69_/_GP-6)_	80.2	1.5e-94	352.1
NovPlant7__Nov_Plant_Bin7_scaffold_5652	1	433	4974	51.206	8.56031	UniRef90_F4BVF4	RDD domain containing protein	Methanosaeta_concilii_(strain_ATCC_5969_/_DSM_3671_/_JCM_10134_/_NBRC_103675_/_OCM_69_/_GP-6)_	65.9	5.6e-43	180.3
NovPlant7__Nov_Plant_Bin7_scaffold_5652	2	433	4974	51.206	8.56031	UniRef90_F4BVF3	Uncharacterized protein	Methanosaeta_concilii_(strain_ATCC_5969_/_DSM_3671_/_JCM_10134_/_NBRC_103675_/_OCM_69_/_GP-6)_	64.7	1.9e-31	141.7
NovPlant7__Nov_Plant_Bin7_scaffold_5652	3	433	4974	51.206	8.56031	UniRef90_F4C0C9	Efflux transporter, putative, hydrophobe/amphiphile efflux-3 (HAE3) family	Methanosaeta_concilii_(strain_ATCC_5969_/_DSM_3671_/_JCM_10134_/_NBRC_103675_/_OCM_69_/_GP-6)_	78.2	0	1216.4
NovPlant7__Nov_Plant_Bin7_scaffold_5652	4	433	4974	51.206	8.56031	UniRef90_F4BTY5	YeeE/YedE family protein	Methanosaeta_concilii_(strain_ATCC_5969_/_DSM_3671_/_JCM_10134_/_NBRC_103675_/_OCM_69_/_GP-6)_	70.9	3.4e-63	247.7
NovPlant7__Nov_Plant_Bin7_scaffold_5652	5	433	4974	51.206	8.56031	UniRef90_F4BTY7	Metallo-beta-lactamase family protein	Methanosaeta_concilii_(strain_ATCC_5969_/_DSM_3671_/_JCM_10134_/_NBRC_103675_/_OCM_69_/_GP-6)_	68.8	1.9e-21	107.8
NovPlant7__Nov_Plant_Bin7_scaffold_5696	1	399	3074	55.921	12.3643	UniRef90_F4BZ85	Uncharacterized protein family (UPF0153)	Methanosaeta_concilii_(strain_ATCC_5969_/_DSM_3671_/_JCM_10134_/_NBRC_103675_/_OCM_69_/_GP-6)_	59.7	6.5e-38	163.3
NovPlant7__Nov_Plant_Bin7_scaffold_5696	2	399	3074	55.921	12.3643	UniRef90_F4BZ84	GMP synthase [glutamine-hydrolyzing] subunit A	Methanosaeta_concilii_(strain_ATCC_5969_/_DSM_3671_/_JCM_10134_/_NBRC_103675_/_OCM_69_/_GP-6)_	72.9	4.7e-76	290.4
NovPlant7__Nov_Plant_Bin7_scaffold_5696	3	399	3074	55.921	12.3643	UniRef90_A3CU58	Formaldehyde-activating enzyme	Methanoculleus_	72.6	1.2e-62	245.7
NovPlant7__Nov_Plant_Bin7_scaffold_5696	4	399	3074	55.921	12.3643	UniRef90_F4BZ82	Cna B domain protein	Methanosaeta_concilii_(strain_ATCC_5969_/_DSM_3671_/_JCM_10134_/_NBRC_103675_/_OCM_69_/_GP-6)_	36	2.9e-26	125.6
NovPlant7__Nov_Plant_Bin7_scaffold_5696	5	399	3074	55.921	12.3643	UniRef90_F4BZ82	Cna B domain protein	Methanosaeta_concilii_(strain_ATCC_5969_/_DSM_3671_/_JCM_10134_/_NBRC_103675_/_OCM_69_/_GP-6)_	49.2	1.6e-25	122.1
NovPlant7__Nov_Plant_Bin7_scaffold_5697	1	510	4976	58.38	9.97227	UniRef90_F4C0L6	Radical SAM domain protein	Methanosaeta_concilii_(strain_ATCC_5969_/_DSM_3671_/_JCM_10134_/_NBRC_103675_/_OCM_69_/_GP-6)_	66.2	3.8e-128	464.5
NovPlant7__Nov_Plant_Bin7_scaffold_5697	2	510	4976	58.38	9.97227	UniRef90_F4C0L5	Uncharacterized protein	Methanosaeta_concilii_(strain_ATCC_5969_/_DSM_3671_/_JCM_10134_/_NBRC_103675_/_OCM_69_/_GP-6)_	95	2.8e-46	190.7
NovPlant7__Nov_Plant_Bin7_scaffold_5697	3	510	4976	58.38	9.97227	UniRef90_F4C0L4	Radical SAM domain protein	Methanosaeta_concilii_(strain_ATCC_5969_/_DSM_3671_/_JCM_10134_/_NBRC_103675_/_OCM_69_/_GP-6)_	73.5	4.5e-135	487.3
NovPlant7__Nov_Plant_Bin7_scaffold_5697	4	510	4976	58.38	9.97227	UniRef90_F4C0L4	Radical SAM domain protein	Methanosaeta_concilii_(strain_ATCC_5969_/_DSM_3671_/_JCM_10134_/_NBRC_103675_/_OCM_69_/_GP-6)_	81.6	3.7e-59	234.2
NovPlant7__Nov_Plant_Bin7_scaffold_5697	5	510	4976	58.38	9.97227	UniRef90_F4C0L3	Uncharacterized protein	Methanosaeta_concilii_(strain_ATCC_5969_/_DSM_3671_/_JCM_10134_/_NBRC_103675_/_OCM_69_/_GP-6)_	84.9	1.5e-226	792
NovPlant7__Nov_Plant_Bin7_scaffold_5697	6	510	4976	58.38	9.97227
NovPlant7__Nov_Plant_Bin7_scaffold_5705	1	216	2569	52.394	8.23239	UniRef90_F4BV39	Extracellular protein, putative	Methanosaeta_concilii_(strain_ATCC_5969_/_DSM_3671_/_JCM_10134_/_NBRC_103675_/_OCM_69_/_GP-6)_	37	1.4e-44	186.4
NovPlant7__Nov_Plant_Bin7_scaffold_5705	2	216	2569	52.394	8.23239	UniRef90_F4BT75	Sulfur relay protein TusB/DsrH family protein	Methanosaeta_concilii_(strain_ATCC_5969_/_DSM_3671_/_JCM_10134_/_NBRC_103675_/_OCM_69_/_GP-6)_	58	1.3e-22	112.1
NovPlant7__Nov_Plant_Bin7_scaffold_5705	3	216	2569	52.394	8.23239	UniRef90_F4BT74	DsrE/DsrF family protein	Methanosaeta_concilii_(strain_ATCC_5969_/_DSM_3671_/_JCM_10134_/_NBRC_103675_/_OCM_69_/_GP-6)_	77.9	1.4e-41	175.3
NovPlant7__Nov_Plant_Bin7_scaffold_5705	4	216	2569	52.394	8.23239	UniRef90_F4BT73	DsrE/DsrF family protein	Methanosaeta_concilii_(strain_ATCC_5969_/_DSM_3671_/_JCM_10134_/_NBRC_103675_/_OCM_69_/_GP-6)_	76.7	2.5e-44	184.5
NovPlant7__Nov_Plant_Bin7_scaffold_5705	5	216	2569	52.394	8.23239	UniRef90_F4BT72	Fe-S cluster domain protein	Methanosaeta_concilii_(strain_ATCC_5969_/_DSM_3671_/_JCM_10134_/_NBRC_103675_/_OCM_69_/_GP-6)_	86.8	1.1e-94	352.4
NovPlant7__Nov_Plant_Bin7_scaffold_5894	1	265	2526	45.962	10.4549	UniRef90_G7WM42	Uncharacterized protein	Methanosaeta_harundinacea_(strain_6Ac)_	37.9	9.5e-30	137.5
NovPlant7__Nov_Plant_Bin7_scaffold_5894	2	265	2526	45.962	10.4549
NovPlant7__Nov_Plant_Bin7_scaffold_5894	3	265	2526	45.962	10.4549	UniRef90_F4C0Q9	Uncharacterized protein	Methanosaeta_concilii_(strain_ATCC_5969_/_DSM_3671_/_JCM_10134_/_NBRC_103675_/_OCM_69_/_GP-6)_	51	1.3e-35	156
NovPlant7__Nov_Plant_Bin7_scaffold_5894	4	265	2526	45.962	10.4549	UniRef90_F4BXT4	DOMON domain protein	Methanosaeta_concilii_(strain_ATCC_5969_/_DSM_3671_/_JCM_10134_/_NBRC_103675_/_OCM_69_/_GP-6)_	58.5	9.2e-14	82
NovPlant7__Nov_Plant_Bin7_scaffold_5948	1	221	2517	58.482	8.46603	UniRef90_F4BY43	GTP-binding/TGS domain protein	Methanosaeta_concilii_(strain_ATCC_5969_/_DSM_3671_/_JCM_10134_/_NBRC_103675_/_OCM_69_/_GP-6)_	86.2	1.4e-138	498.8
NovPlant7__Nov_Plant_Bin7_scaffold_5948	2	221	2517	58.482	8.46603	UniRef90_G7WRG7	Coenzyme F420 hydrogenase/dehydrogenase beta subunit domain protein	Methanosaeta_harundinacea_(strain_6Ac)_	66.2	3.3e-137	494.6
NovPlant7__Nov_Plant_Bin7_scaffold_5948	3	221	2517	58.482	8.46603	UniRef90_F4BY45	Probable H4MPT-linked C1 transfer pathway protein	Methanosaeta_concilii_(strain_ATCC_5969_/_DSM_3671_/_JCM_10134_/_NBRC_103675_/_OCM_69_/_GP-6)_	64.8	1e-50	206.1
NovPlant7__Nov_Plant_Bin7_scaffold_5975	1	667	7691	54.778	8.44637	UniRef90_G7WQT0	Carbamoyl-phosphate synthase, large subunit	Methanosaeta_harundinacea_(strain_6Ac)_	77.9	0	1646.7
NovPlant7__Nov_Plant_Bin7_scaffold_5975	2	667	7691	54.778	8.44637	UniRef90_F4BZY1	Sulfatase family protein	Methanosaeta_concilii_(strain_ATCC_5969_/_DSM_3671_/_JCM_10134_/_NBRC_103675_/_OCM_69_/_GP-6)_	89.2	0	1368.2
NovPlant7__Nov_Plant_Bin7_scaffold_5975	3	667	7691	54.778	8.44637	UniRef90_F4BZY1	Sulfatase family protein	Methanosaeta_concilii_(strain_ATCC_5969_/_DSM_3671_/_JCM_10134_/_NBRC_103675_/_OCM_69_/_GP-6)_	61.2	1.8e-153	548.9
NovPlant7__Nov_Plant_Bin7_scaffold_6109	1	285	2697	52.874	10.3333
NovPlant7__Nov_Plant_Bin7_scaffold_6109	2	285	2697	52.874	10.3333	UniRef90_G7WLG9	Uncharacterized protein	Methanosaeta_harundinacea_(strain_6Ac)_	62.5	3.8e-19	101.7
NovPlant7__Nov_Plant_Bin7_scaffold_6109	3	285	2697	52.874	10.3333	UniRef90_F4BWK1	Uncharacterized protein	Methanosaeta_concilii_(strain_ATCC_5969_/_DSM_3671_/_JCM_10134_/_NBRC_103675_/_OCM_69_/_GP-6)_	46.1	6.9e-60	237.3
NovPlant7__Nov_Plant_Bin7_scaffold_6109	4	285	2697	52.874	10.3333	UniRef90_F4BZF0	Uncharacterized protein	Methanosaeta_concilii_(strain_ATCC_5969_/_DSM_3671_/_JCM_10134_/_NBRC_103675_/_OCM_69_/_GP-6)_	47.1	2e-11	75.5
NovPlant7__Nov_Plant_Bin7_scaffold_6175	1	395	4872	58.929	7.96305	UniRef90_Q1AV33	DNA-formamidopyrimidine glycosylase	Rubrobacter_xylanophilus_(strain_DSM_9941_/_NBRC_16129)_	44	3.9e-49	201.4
NovPlant7__Nov_Plant_Bin7_scaffold_6175	2	395	4872	58.929	7.96305	UniRef90_F4BV41	Uncharacterized protein	Methanosaeta_concilii_(strain_ATCC_5969_/_DSM_3671_/_JCM_10134_/_NBRC_103675_/_OCM_69_/_GP-6)_	60.6	6.2e-15	86.3
NovPlant7__Nov_Plant_Bin7_scaffold_6175	3	395	4872	58.929	7.96305	UniRef90_F4BYL5	Chromosome segregation and condensation protein ScpB	Methanosaeta_concilii_(strain_ATCC_5969_/_DSM_3671_/_JCM_10134_/_NBRC_103675_/_OCM_69_/_GP-6)_	68.1	6.2e-125	453.8
NovPlant7__Nov_Plant_Bin7_scaffold_6175	4	395	4872	58.929	7.96305	UniRef90_F4BX13	UPF0284 protein MCON_0567	Methanosaeta_concilii_(strain_ATCC_5969_/_DSM_3671_/_JCM_10134_/_NBRC_103675_/_OCM_69_/_GP-6)_	71.1	2.6e-77	295
NovPlant7__Nov_Plant_Bin7_scaffold_6175	5	395	4872	58.929	7.96305	UniRef90_F4BX12	Alcohol dehydrogenase, zinc-containing	Methanosaeta_concilii_(strain_ATCC_5969_/_DSM_3671_/_JCM_10134_/_NBRC_103675_/_OCM_69_/_GP-6)_	53.8	4.1e-105	387.9
NovPlant7__Nov_Plant_Bin7_scaffold_6175	6	395	4872	58.929	7.96305	UniRef90_F4BX11	Anthranilate phosphoribosyltransferase	Methanosaeta_concilii_(strain_ATCC_5969_/_DSM_3671_/_JCM_10134_/_NBRC_103675_/_OCM_69_/_GP-6)_	78.5	8.4e-73	279.6
NovPlant7__Nov_Plant_Bin7_scaffold_6268	1	249	2794	49.177	8.86185
NovPlant7__Nov_Plant_Bin7_scaffold_6268	2	249	2794	49.177	8.86185	UniRef90_F4BT80	FAD linked oxidase	Methanosaeta_concilii_(strain_ATCC_5969_/_DSM_3671_/_JCM_10134_/_NBRC_103675_/_OCM_69_/_GP-6)_	71.8	4e-140	504.2
NovPlant7__Nov_Plant_Bin7_scaffold_6268	3	249	2794	49.177	8.86185	UniRef90_F4BT78	CoB--CoM heterodisulfide reductase iron-sulfur subunit D	Methanosaeta_concilii_(strain_ATCC_5969_/_DSM_3671_/_JCM_10134_/_NBRC_103675_/_OCM_69_/_GP-6)_	68.9	3e-143	514.6
NovPlant7__Nov_Plant_Bin7_scaffold_6268	4	249	2794	49.177	8.86185
NovPlant7__Nov_Plant_Bin7_scaffold_6269	1	587	5531	50.57	10.4307	UniRef90_F4BT71	Arsenical-resistance protein	Methanosaeta_concilii_(strain_ATCC_5969_/_DSM_3671_/_JCM_10134_/_NBRC_103675_/_OCM_69_/_GP-6)_	91.4	1.2e-148	532.3
NovPlant7__Nov_Plant_Bin7_scaffold_6269	2	587	5531	50.57	10.4307	UniRef90_F4BT70	Rhodanese domain protein	Methanosaeta_concilii_(strain_ATCC_5969_/_DSM_3671_/_JCM_10134_/_NBRC_103675_/_OCM_69_/_GP-6)_	61.2	4.2e-94	351.3
NovPlant7__Nov_Plant_Bin7_scaffold_6269	3	587	5531	50.57	10.4307	UniRef90_F4BT68	Uncharacterized protein	Methanosaeta_concilii_(strain_ATCC_5969_/_DSM_3671_/_JCM_10134_/_NBRC_103675_/_OCM_69_/_GP-6)_	67.8	2.1e-68	265
NovPlant7__Nov_Plant_Bin7_scaffold_6269	4	587	5531	50.57	10.4307	UniRef90_F4BT67	Cytochrome c biogenesis protein, transmembrane region	Methanosaeta_concilii_(strain_ATCC_5969_/_DSM_3671_/_JCM_10134_/_NBRC_103675_/_OCM_69_/_GP-6)_	82.9	5.5e-209	733.4
NovPlant7__Nov_Plant_Bin7_scaffold_6269	5	587	5531	50.57	10.4307	UniRef90_F4BT65	Uncharacterized protein	Methanosaeta_concilii_(strain_ATCC_5969_/_DSM_3671_/_JCM_10134_/_NBRC_103675_/_OCM_69_/_GP-6)_	74.7	1.1e-26	125.6
NovPlant7__Nov_Plant_Bin7_scaffold_6342	1	395	4647	57.284	8.33936	UniRef90_A0B7L4	Aldehyde ferredoxin oxidoreductase	Methanosaeta_thermophila_(strain_DSM_6194_/_PT)_	72.3	3.3e-184	651
NovPlant7__Nov_Plant_Bin7_scaffold_6342	2	395	4647	57.284	8.33936	UniRef90_F4BZC2	Uncharacterized protein	Methanosaeta_concilii_(strain_ATCC_5969_/_DSM_3671_/_JCM_10134_/_NBRC_103675_/_OCM_69_/_GP-6)_	66.2	1e-80	306.2
NovPlant7__Nov_Plant_Bin7_scaffold_6342	3	395	4647	57.284	8.33936	UniRef90_F4BZC3	Glucosamine-1-phosphate N-acetyltransferase	Methanosaeta_concilii_(strain_ATCC_5969_/_DSM_3671_/_JCM_10134_/_NBRC_103675_/_OCM_69_/_GP-6)_	72.2	5.7e-42	177.2
NovPlant7__Nov_Plant_Bin7_scaffold_6342	4	395	4647	57.284	8.33936	UniRef90_F4BZC3	Glucosamine-1-phosphate N-acetyltransferase	Methanosaeta_concilii_(strain_ATCC_5969_/_DSM_3671_/_JCM_10134_/_NBRC_103675_/_OCM_69_/_GP-6)_	68.9	1.8e-85	322
NovPlant7__Nov_Plant_Bin7_scaffold_6342	5	395	4647	57.284	8.33936	UniRef90_F4BZC4	DegT/DnrJ/EryC1/StrS aminotransferase	Methanosaeta_concilii_(strain_ATCC_5969_/_DSM_3671_/_JCM_10134_/_NBRC_103675_/_OCM_69_/_GP-6)_	72.3	1.5e-153	548.9
NovPlant7__Nov_Plant_Bin7_scaffold_6342	6	395	4647	57.284	8.33936	UniRef90_F4BZC5	Oxidoreductase domain protein	Methanosaeta_concilii_(strain_ATCC_5969_/_DSM_3671_/_JCM_10134_/_NBRC_103675_/_OCM_69_/_GP-6)_	79.4	5.7e-21	105.9
NovPlant7__Nov_Plant_Bin7_scaffold_6587	1	232	2940	55.102	7.70816	UniRef90_F4BWP5	Glycyl-tRNA synthetase	Methanosaeta_concilii_(strain_ATCC_5969_/_DSM_3671_/_JCM_10134_/_NBRC_103675_/_OCM_69_/_GP-6)_	83.9	3.7e-259	900.2
NovPlant7__Nov_Plant_Bin7_scaffold_6587	2	232	2940	55.102	7.70816
NovPlant7__Nov_Plant_Bin7_scaffold_6587	3	232	2940	55.102	7.70816	UniRef90_F4BT03	Argininosuccinate lyase	Methanosaeta_concilii_(strain_ATCC_5969_/_DSM_3671_/_JCM_10134_/_NBRC_103675_/_OCM_69_/_GP-6)_	47.9	1e-13	82.4
NovPlant7__Nov_Plant_Bin7_scaffold_6635	1	391	4560	46.053	8.35022
NovPlant7__Nov_Plant_Bin7_scaffold_6635	2	391	4560	46.053	8.35022	UniRef90_F4BTY9	Uncharacterized protein	Methanosaeta_concilii_(strain_ATCC_5969_/_DSM_3671_/_JCM_10134_/_NBRC_103675_/_OCM_69_/_GP-6)_	47.4	8.3e-87	327
NovPlant7__Nov_Plant_Bin7_scaffold_6635	3	391	4560	46.053	8.35022	UniRef90_F4BUW6	Putative integrase	Methanosaeta_concilii_(strain_ATCC_5969_/_DSM_3671_/_JCM_10134_/_NBRC_103675_/_OCM_69_/_GP-6)_	45.7	1.4e-42	179.5
NovPlant7__Nov_Plant_Bin7_scaffold_6635	4	391	4560	46.053	8.35022	UniRef90_F4BZX9	Uncharacterized protein	Methanosaeta_concilii_(strain_ATCC_5969_/_DSM_3671_/_JCM_10134_/_NBRC_103675_/_OCM_69_/_GP-6)_	60.1	7.2e-75	287
NovPlant7__Nov_Plant_Bin7_scaffold_6635	5	391	4560	46.053	8.35022	UniRef90_F4BWI7	Uncharacterized protein	Methanosaeta_concilii_(strain_ATCC_5969_/_DSM_3671_/_JCM_10134_/_NBRC_103675_/_OCM_69_/_GP-6)_	69.8	3e-65	254.6
NovPlant7__Nov_Plant_Bin7_scaffold_6735	1	336	3663	51.351	8.88807	UniRef90_F4BUT2	Nucleoside diphosphate kinase	Methanosaeta_concilii_(strain_ATCC_5969_/_DSM_3671_/_JCM_10134_/_NBRC_103675_/_OCM_69_/_GP-6)_	81.6	1.8e-09	67
NovPlant7__Nov_Plant_Bin7_scaffold_6735	2	336	3663	51.351	8.88807	UniRef90_F4BUT1	Probable translation initiation factor IF-2	Methanosaeta_concilii_(strain_ATCC_5969_/_DSM_3671_/_JCM_10134_/_NBRC_103675_/_OCM_69_/_GP-6)_	87	0	1048.9
NovPlant7__Nov_Plant_Bin7_scaffold_6735	3	336	3663	51.351	8.88807	UniRef90_F4BUT0	Transmembrane protein (UPF0016)	Methanosaeta_concilii_(strain_ATCC_5969_/_DSM_3671_/_JCM_10134_/_NBRC_103675_/_OCM_69_/_GP-6)_	60.2	9.5e-24	115.9
NovPlant7__Nov_Plant_Bin7_scaffold_6735	4	336	3663	51.351	8.88807	UniRef90_G7WKP3	Integral membrane protein with CBS domains	Methanosaeta_harundinacea_(strain_6Ac)_	79.7	1.1e-25	122.5
NovPlant7__Nov_Plant_Bin7_scaffold_6735	5	336	3663	51.351	8.88807	UniRef90_F4BXB5	Integral membrane protein with CBS domains	Methanosaeta_concilii_(strain_ATCC_5969_/_DSM_3671_/_JCM_10134_/_NBRC_103675_/_OCM_69_/_GP-6)_	78.5	6.9e-43	179.5
NovPlant7__Nov_Plant_Bin7_scaffold_7288	1	369	3809	52.455	9.51982	UniRef90_F4C0V1	Uncharacterized protein	Methanosaeta_concilii_(strain_ATCC_5969_/_DSM_3671_/_JCM_10134_/_NBRC_103675_/_OCM_69_/_GP-6)_	68.2	5.4e-70	270.4
NovPlant7__Nov_Plant_Bin7_scaffold_7288	2	369	3809	52.455	9.51982	UniRef90_F4BZE7	Iron-sulfur flavoprotein	Methanosaeta_concilii_(strain_ATCC_5969_/_DSM_3671_/_JCM_10134_/_NBRC_103675_/_OCM_69_/_GP-6)_	69.8	7.6e-66	256.5
NovPlant7__Nov_Plant_Bin7_scaffold_7288	3	369	3809	52.455	9.51982	UniRef90_A0B727	Thioredoxin	Methanosaeta_thermophila_(strain_DSM_6194_/_PT)_	41.4	6.9e-20	103.6
NovPlant7__Nov_Plant_Bin7_scaffold_7288	4	369	3809	52.455	9.51982	UniRef90_Q2FSX4	ABC transporter related protein	Methanospirillum_hungatei_JF-1_(strain_ATCC_27890_/_DSM_864_/_NBRC_100397_/_JF-1)_	62.3	2.1e-36	158.3
NovPlant7__Nov_Plant_Bin7_scaffold_7288	5	369	3809	52.455	9.51982
NovPlant7__Nov_Plant_Bin7_scaffold_7288	6	369	3809	52.455	9.51982	UniRef90_Q2FSX5	Uncharacterized protein	Methanospirillum_hungatei_JF-1_(strain_ATCC_27890_/_DSM_864_/_NBRC_100397_/_JF-1)_	57.7	7.5e-127	460.3
NovPlant7__Nov_Plant_Bin7_scaffold_7288	7	369	3809	52.455	9.51982	UniRef90_Q2FU64	Uncharacterized protein	Methanospirillum_hungatei_JF-1_(strain_ATCC_27890_/_DSM_864_/_NBRC_100397_/_JF-1)_	46.7	6.6e-11	72.8
NovPlant7__Nov_Plant_Bin7_scaffold_7376	1	386	4107	54.054	9.24203	UniRef90_F4BTD8	Acetyl-CoA carboxylase	Methanosaeta_concilii_(strain_ATCC_5969_/_DSM_3671_/_JCM_10134_/_NBRC_103675_/_OCM_69_/_GP-6)_	90.5	4.8e-159	567
NovPlant7__Nov_Plant_Bin7_scaffold_7376	2	386	4107	54.054	9.24203	UniRef90_UPI00036A7697	hypothetical protein	Methanomassiliicoccus_luminyensis_	50	1e-75	290
NovPlant7__Nov_Plant_Bin7_scaffold_7376	3	386	4107	54.054	9.24203	UniRef90_F4BVV4	Uncharacterized protein	Methanosaeta_concilii_(strain_ATCC_5969_/_DSM_3671_/_JCM_10134_/_NBRC_103675_/_OCM_69_/_GP-6)_	66.2	5.5e-107	394
NovPlant7__Nov_Plant_Bin7_scaffold_7376	4	386	4107	54.054	9.24203	UniRef90_D7AGN1	AzlC family protein	Geobacter_sulfurreducens_	59.6	6.1e-74	283.9
NovPlant7__Nov_Plant_Bin7_scaffold_7376	5	386	4107	54.054	9.24203	UniRef90_A0LEP5	Branched-chain amino acid transport	Syntrophobacter_fumaroxidans_(strain_DSM_10017_/_MPOB)_	62.5	1.8e-33	148.3
NovPlant7__Nov_Plant_Bin7_scaffold_7407	1	502	4999	53.991	9.91298	UniRef90_A0B8F2	Acetyl-coenzyme A synthetase	Methanosaeta_thermophila_(strain_DSM_6194_/_PT)_	84.7	2.4e-201	708.4
NovPlant7__Nov_Plant_Bin7_scaffold_7407	2	502	4999	53.991	9.91298	UniRef90_F4BX09	Uncharacterized protein	Methanosaeta_concilii_(strain_ATCC_5969_/_DSM_3671_/_JCM_10134_/_NBRC_103675_/_OCM_69_/_GP-6)_	71.3	1.7e-78	298.9
NovPlant7__Nov_Plant_Bin7_scaffold_7407	3	502	4999	53.991	9.91298	UniRef90_F4BX09	Uncharacterized protein	Methanosaeta_concilii_(strain_ATCC_5969_/_DSM_3671_/_JCM_10134_/_NBRC_103675_/_OCM_69_/_GP-6)_	70.5	7.2e-36	156.4
NovPlant7__Nov_Plant_Bin7_scaffold_7407	4	502	4999	53.991	9.91298	UniRef90_F4BX10	Uncharacterized protein	Methanosaeta_concilii_(strain_ATCC_5969_/_DSM_3671_/_JCM_10134_/_NBRC_103675_/_OCM_69_/_GP-6)_	62.2	2e-123	448.7
NovPlant7__Nov_Plant_Bin7_scaffold_7407	5	502	4999	53.991	9.91298	UniRef90_F4BX11	Anthranilate phosphoribosyltransferase	Methanosaeta_concilii_(strain_ATCC_5969_/_DSM_3671_/_JCM_10134_/_NBRC_103675_/_OCM_69_/_GP-6)_	71	1.6e-81	308.9
NovPlant7__Nov_Plant_Bin7_scaffold_7564	1	391	3432	55.128	11.0918	UniRef90_F4BU04	DNA ligase, putative	Methanosaeta_concilii_(strain_ATCC_5969_/_DSM_3671_/_JCM_10134_/_NBRC_103675_/_OCM_69_/_GP-6)_	45.3	3.6e-119	435.3
NovPlant7__Nov_Plant_Bin7_scaffold_7564	2	391	3432	55.128	11.0918	UniRef90_F4BU03	Uncharacterized protein	Methanosaeta_concilii_(strain_ATCC_5969_/_DSM_3671_/_JCM_10134_/_NBRC_103675_/_OCM_69_/_GP-6)_	82.4	2.9e-38	164.1
NovPlant7__Nov_Plant_Bin7_scaffold_7564	3	391	3432	55.128	11.0918	UniRef90_F4BU02	Cell division protein FtsZ	Methanosaeta_concilii_(strain_ATCC_5969_/_DSM_3671_/_JCM_10134_/_NBRC_103675_/_OCM_69_/_GP-6)_	94.3	2.1e-170	604.7
NovPlant7__Nov_Plant_Bin7_scaffold_8040	1	308	2660	54.06	11.3444	UniRef90_F4BW43	Thioesterase superfamily protein	Methanosaeta_concilii_(strain_ATCC_5969_/_DSM_3671_/_JCM_10134_/_NBRC_103675_/_OCM_69_/_GP-6)_	62.9	8.5e-41	172.9
NovPlant7__Nov_Plant_Bin7_scaffold_8040	2	308	2660	54.06	11.3444
NovPlant7__Nov_Plant_Bin7_scaffold_8040	3	308	2660	54.06	11.3444	UniRef90_F4BW41	30S ribosomal protein S8e	Methanosaeta_concilii_(strain_ATCC_5969_/_DSM_3671_/_JCM_10134_/_NBRC_103675_/_OCM_69_/_GP-6)_	76.2	5.4e-50	203.4
NovPlant7__Nov_Plant_Bin7_scaffold_8040	4	308	2660	54.06	11.3444	UniRef90_F4C0B5	CoA-binding domain protein	Methanosaeta_concilii_(strain_ATCC_5969_/_DSM_3671_/_JCM_10134_/_NBRC_103675_/_OCM_69_/_GP-6)_	81.9	5.3e-59	233.4
NovPlant7__Nov_Plant_Bin7_scaffold_8040	5	308	2660	54.06	11.3444
NovPlant7__Nov_Plant_Bin7_scaffold_8040	6	308	2660	54.06	11.3444
NovPlant7__Nov_Plant_Bin7_scaffold_8136	1	296	3003	54.212	9.67	UniRef90_F4BV74	Molybdopterin converting factor, subunit 2	Methanosaeta_concilii_(strain_ATCC_5969_/_DSM_3671_/_JCM_10134_/_NBRC_103675_/_OCM_69_/_GP-6)_	63.4	1.2e-06	57.8
NovPlant7__Nov_Plant_Bin7_scaffold_8136	2	296	3003	54.212	9.67	UniRef90_F4BV73	MoaD family protein	Methanosaeta_concilii_(strain_ATCC_5969_/_DSM_3671_/_JCM_10134_/_NBRC_103675_/_OCM_69_/_GP-6)_	57.6	1e-21	109
NovPlant7__Nov_Plant_Bin7_scaffold_8136	3	296	3003	54.212	9.67	UniRef90_F4BV72	Uncharacterized protein	Methanosaeta_concilii_(strain_ATCC_5969_/_DSM_3671_/_JCM_10134_/_NBRC_103675_/_OCM_69_/_GP-6)_	73.2	2.9e-45	187.6
NovPlant7__Nov_Plant_Bin7_scaffold_8136	4	296	3003	54.212	9.67	UniRef90_F4BV71	Uncharacterized protein	Methanosaeta_concilii_(strain_ATCC_5969_/_DSM_3671_/_JCM_10134_/_NBRC_103675_/_OCM_69_/_GP-6)_	78	3.9e-52	210.7
NovPlant7__Nov_Plant_Bin7_scaffold_8136	5	296	3003	54.212	9.67	UniRef90_F4BV70	MoeB/thiF molybdopterin or thiamine synthase protein	Methanosaeta_concilii_(strain_ATCC_5969_/_DSM_3671_/_JCM_10134_/_NBRC_103675_/_OCM_69_/_GP-6)_	69.7	1e-92	346.3
NovPlant7__Nov_Plant_Bin7_scaffold_8136	6	296	3003	54.212	9.67
NovPlant7__Nov_Plant_Bin7_scaffold_8136	7	296	3003	54.212	9.67	UniRef90_F4BUX6	Uncharacterized protein	Methanosaeta_concilii_(strain_ATCC_5969_/_DSM_3671_/_JCM_10134_/_NBRC_103675_/_OCM_69_/_GP-6)_	61	2e-21	107.8
NovPlant7__Nov_Plant_Bin7_scaffold_8457	1	346	3547	55.202	9.61207	UniRef90_K9XSY7	Transglutaminase domain-containing protein	Stanieria_cyanosphaera_(strain_ATCC_29371_/_PCC_7437)_	39.3	8.1e-71	274.2
NovPlant7__Nov_Plant_Bin7_scaffold_8457	2	346	3547	55.202	9.61207	UniRef90_F4BY35	Metallo-beta-lactamase domain protein	Methanosaeta_concilii_(strain_ATCC_5969_/_DSM_3671_/_JCM_10134_/_NBRC_103675_/_OCM_69_/_GP-6)_	83	9.8e-39	165.6
NovPlant7__Nov_Plant_Bin7_scaffold_8457	3	346	3547	55.202	9.61207	UniRef90_F4BY35	Metallo-beta-lactamase domain protein	Methanosaeta_concilii_(strain_ATCC_5969_/_DSM_3671_/_JCM_10134_/_NBRC_103675_/_OCM_69_/_GP-6)_	94.3	2.4e-43	181.4
NovPlant7__Nov_Plant_Bin7_scaffold_8457	4	346	3547	55.202	9.61207	UniRef90_F4BY36	ATPase, AAA family	Methanosaeta_concilii_(strain_ATCC_5969_/_DSM_3671_/_JCM_10134_/_NBRC_103675_/_OCM_69_/_GP-6)_	84.2	4e-206	723.8
NovPlant7__Nov_Plant_Bin7_scaffold_8457	5	346	3547	55.202	9.61207	UniRef90_F4BTP9	Ribose-5-phosphate isomerase A	Methanosaeta_concilii_(strain_ATCC_5969_/_DSM_3671_/_JCM_10134_/_NBRC_103675_/_OCM_69_/_GP-6)_	66.7	1.1e-07	61.2
NovPlant7__Nov_Plant_Bin7_scaffold_8804	1	230	2526	57.324	8.84481	UniRef90_F4BWU8	Membrane protein, putative	Methanosaeta_concilii_(strain_ATCC_5969_/_DSM_3671_/_JCM_10134_/_NBRC_103675_/_OCM_69_/_GP-6)_	57.1	1.4e-61	242.7
NovPlant7__Nov_Plant_Bin7_scaffold_8804	2	230	2526	57.324	8.84481	UniRef90_F4BSZ0	Thermosome subunit delta	Methanosaeta_concilii_(strain_ATCC_5969_/_DSM_3671_/_JCM_10134_/_NBRC_103675_/_OCM_69_/_GP-6)_	94	6.6e-225	786.2
NovPlant7__Nov_Plant_Bin7_scaffold_8861	1	260	2884	59.05	8.72538	UniRef90_F4BVS8	Uncharacterized protein	Methanosaeta_concilii_(strain_ATCC_5969_/_DSM_3671_/_JCM_10134_/_NBRC_103675_/_OCM_69_/_GP-6)_	53.8	2.3e-29	134.8
NovPlant7__Nov_Plant_Bin7_scaffold_8861	2	260	2884	59.05	8.72538	UniRef90_F4BVS9	tRNA (cytidine(56)-2'-O)-methyltransferase	Methanosaeta_concilii_(strain_ATCC_5969_/_DSM_3671_/_JCM_10134_/_NBRC_103675_/_OCM_69_/_GP-6)_	79.5	1.1e-74	285.8
NovPlant7__Nov_Plant_Bin7_scaffold_8861	3	260	2884	59.05	8.72538	UniRef90_F4BVT0	Uncharacterized protein	Methanosaeta_concilii_(strain_ATCC_5969_/_DSM_3671_/_JCM_10134_/_NBRC_103675_/_OCM_69_/_GP-6)_	84.7	0	1045
NovPlant7__Nov_Plant_Bin7_scaffold_9244	1	312	3476	56.128	8.73533	UniRef90_F4BYK8	Uncharacterized protein family (UPF0150)	Methanosaeta_concilii_(strain_ATCC_5969_/_DSM_3671_/_JCM_10134_/_NBRC_103675_/_OCM_69_/_GP-6)_	84.2	2.8e-30	137.1
NovPlant7__Nov_Plant_Bin7_scaffold_9244	2	312	3476	56.128	8.73533	UniRef90_F4BTE2	Cytidylyltransferase	Methanosaeta_concilii_(strain_ATCC_5969_/_DSM_3671_/_JCM_10134_/_NBRC_103675_/_OCM_69_/_GP-6)_	75.8	4e-45	187.2
NovPlant7__Nov_Plant_Bin7_scaffold_9244	3	312	3476	56.128	8.73533	UniRef90_F4BTE1	FAD synthase	Methanosaeta_concilii_(strain_ATCC_5969_/_DSM_3671_/_JCM_10134_/_NBRC_103675_/_OCM_69_/_GP-6)_	79	2.3e-57	228
NovPlant7__Nov_Plant_Bin7_scaffold_9244	4	312	3476	56.128	8.73533	UniRef90_F4BTE0	Uncharacterized protein	Methanosaeta_concilii_(strain_ATCC_5969_/_DSM_3671_/_JCM_10134_/_NBRC_103675_/_OCM_69_/_GP-6)_	73.9	1.5e-54	218.8
NovPlant7__Nov_Plant_Bin7_scaffold_9244	5	312	3476	56.128	8.73533	UniRef90_G7WLD1	Biotin/acetyl-CoA-carboxylase ligase	Methanosaeta_harundinacea_(strain_6Ac)_	49.6	7.3e-59	233.8
NovPlant7__Nov_Plant_Bin7_scaffold_9244	6	312	3476	56.128	8.73533	UniRef90_F4BTD8	Acetyl-CoA carboxylase	Methanosaeta_concilii_(strain_ATCC_5969_/_DSM_3671_/_JCM_10134_/_NBRC_103675_/_OCM_69_/_GP-6)_	86.3	4.5e-111	407.1
NovPlant7__Nov_Plant_Bin7_scaffold_9454	1	420	4391	55.682	9.42109	UniRef90_F4BW25	Glutamine-dependent NAD(+) synthetase	Methanosaeta_concilii_(strain_ATCC_5969_/_DSM_3671_/_JCM_10134_/_NBRC_103675_/_OCM_69_/_GP-6)_	68.6	3.9e-144	517.7
NovPlant7__Nov_Plant_Bin7_scaffold_9454	2	420	4391	55.682	9.42109	UniRef90_F4BW26	Conserved hypothetical extracellular protein	Methanosaeta_concilii_(strain_ATCC_5969_/_DSM_3671_/_JCM_10134_/_NBRC_103675_/_OCM_69_/_GP-6)_	44.3	4.7e-49	201.4
NovPlant7__Nov_Plant_Bin7_scaffold_9454	3	420	4391	55.682	9.42109	UniRef90_F4BW26	Conserved hypothetical extracellular protein	Methanosaeta_concilii_(strain_ATCC_5969_/_DSM_3671_/_JCM_10134_/_NBRC_103675_/_OCM_69_/_GP-6)_	82.1	8.3e-31	139
NovPlant7__Nov_Plant_Bin7_scaffold_9454	4	420	4391	55.682	9.42109	UniRef90_F4BW27	Uncharacterized protein	Methanosaeta_concilii_(strain_ATCC_5969_/_DSM_3671_/_JCM_10134_/_NBRC_103675_/_OCM_69_/_GP-6)_	52.1	9.1e-11	73.9
NovPlant7__Nov_Plant_Bin7_scaffold_9454	5	420	4391	55.682	9.42109	UniRef90_F4BW28	Uncharacterized protein	Methanosaeta_concilii_(strain_ATCC_5969_/_DSM_3671_/_JCM_10134_/_NBRC_103675_/_OCM_69_/_GP-6)_	41.5	2.7e-36	158.7
NovPlant7__Nov_Plant_Bin7_scaffold_9555	1	222	2544	56.564	8.61517
NovPlant7__Nov_Plant_Bin7_scaffold_9555	2	222	2544	56.564	8.61517	UniRef90_F4BSW9	Isoleucine--tRNA ligase	Methanosaeta_concilii_(strain_ATCC_5969_/_DSM_3671_/_JCM_10134_/_NBRC_103675_/_OCM_69_/_GP-6)_	78.4	1.8e-212	745
NovPlant7__Nov_Plant_Bin7_scaffold_9821	1	232	2648	56.458	8.5676	UniRef90_F4BXQ4	Methyltransferase domain family	Methanosaeta_concilii_(strain_ATCC_5969_/_DSM_3671_/_JCM_10134_/_NBRC_103675_/_OCM_69_/_GP-6)_	58.7	2.6e-53	214.9
NovPlant7__Nov_Plant_Bin7_scaffold_9821	2	232	2648	56.458	8.5676	UniRef90_F4BX68	Uncharacterized protein	Methanosaeta_concilii_(strain_ATCC_5969_/_DSM_3671_/_JCM_10134_/_NBRC_103675_/_OCM_69_/_GP-6)_	48.1	5.5e-37	160.6
NovPlant7__Nov_Plant_Bin7_scaffold_9821	3	232	2648	56.458	8.5676	UniRef90_F4BX67	Uncharacterized protein	Methanosaeta_concilii_(strain_ATCC_5969_/_DSM_3671_/_JCM_10134_/_NBRC_103675_/_OCM_69_/_GP-6)_	60.3	3.9e-58	231.1
NovPlant7__Nov_Plant_Bin7_scaffold_9821	4	232	2648	56.458	8.5676	UniRef90_F4BX66	Uncharacterized protein	Methanosaeta_concilii_(strain_ATCC_5969_/_DSM_3671_/_JCM_10134_/_NBRC_103675_/_OCM_69_/_GP-6)_	71.8	1.4e-82	312.4
NovPlant7__Nov_Plant_Bin7_scaffold_9852	1	338	3507	56.173	9.4779	UniRef90_F4BVD9	Uncharacterized protein	Methanosaeta_concilii_(strain_ATCC_5969_/_DSM_3671_/_JCM_10134_/_NBRC_103675_/_OCM_69_/_GP-6)_	76.5	3.4e-05	52.8
NovPlant7__Nov_Plant_Bin7_scaffold_9852	2	338	3507	56.173	9.4779	UniRef90_UPI00031B76DE	hypothetical protein	Anaerophaga_thermohalophila_	56.2	1e-39	169.5
NovPlant7__Nov_Plant_Bin7_scaffold_9852	3	338	3507	56.173	9.4779	UniRef90_F4BSV5	Uncharacterized protein	Methanosaeta_concilii_(strain_ATCC_5969_/_DSM_3671_/_JCM_10134_/_NBRC_103675_/_OCM_69_/_GP-6)_	52.3	2.4e-19	101.3
NovPlant7__Nov_Plant_Bin7_scaffold_9852	4	338	3507	56.173	9.4779	UniRef90_F4BXZ5	Cation-transporting P-type ATPase	Methanosaeta_concilii_(strain_ATCC_5969_/_DSM_3671_/_JCM_10134_/_NBRC_103675_/_OCM_69_/_GP-6)_	82	1.4e-282	978.4
NovPlant7__Nov_Plant_Bin7_scaffold_10594	1	368	3654	54.023	9.98714	UniRef90_F4BX31	Uncharacterized protein	Methanosaeta_concilii_(strain_ATCC_5969_/_DSM_3671_/_JCM_10134_/_NBRC_103675_/_OCM_69_/_GP-6)_	59.7	5.2e-13	80.9
NovPlant7__Nov_Plant_Bin7_scaffold_10594	2	368	3654	54.023	9.98714	UniRef90_M5APF1	Uncharacterized protein	Ilumatobacter_coccineus_YM16-304_	45	2.5e-119	435.6
NovPlant7__Nov_Plant_Bin7_scaffold_10594	3	368	3654	54.023	9.98714	UniRef90_F4BTT0	Uncharacterized protein	Methanosaeta_concilii_(strain_ATCC_5969_/_DSM_3671_/_JCM_10134_/_NBRC_103675_/_OCM_69_/_GP-6)_	68.2	4e-83	314.3
NovPlant7__Nov_Plant_Bin7_scaffold_10594	4	368	3654	54.023	9.98714	UniRef90_F4BTT0	Uncharacterized protein	Methanosaeta_concilii_(strain_ATCC_5969_/_DSM_3671_/_JCM_10134_/_NBRC_103675_/_OCM_69_/_GP-6)_	72.7	2.8e-15	87.8
NovPlant7__Nov_Plant_Bin7_scaffold_10594	5	368	3654	54.023	9.98714	UniRef90_F4BTN7	Uncharacterized protein	Methanosaeta_concilii_(strain_ATCC_5969_/_DSM_3671_/_JCM_10134_/_NBRC_103675_/_OCM_69_/_GP-6)_	69.1	6e-14	82.4
NovPlant7__Nov_Plant_Bin7_scaffold_11614	1	430	4409	58.176	9.46088	UniRef90_F4BZ75	Carbamoyl-phosphate synthase large chain	Methanosaeta_concilii_(strain_ATCC_5969_/_DSM_3671_/_JCM_10134_/_NBRC_103675_/_OCM_69_/_GP-6)_	93.9	1e-169	602.4
NovPlant7__Nov_Plant_Bin7_scaffold_11614	2	430	4409	58.176	9.46088	UniRef90_F4BZ76	Carbamoyl-phosphate synthase small chain	Methanosaeta_concilii_(strain_ATCC_5969_/_DSM_3671_/_JCM_10134_/_NBRC_103675_/_OCM_69_/_GP-6)_	78.1	3.2e-70	271.2
NovPlant7__Nov_Plant_Bin7_scaffold_11614	3	430	4409	58.176	9.46088	UniRef90_F4BZ77	Uncharacterized protein	Methanosaeta_concilii_(strain_ATCC_5969_/_DSM_3671_/_JCM_10134_/_NBRC_103675_/_OCM_69_/_GP-6)_	69.3	1.2e-37	162.2
NovPlant7__Nov_Plant_Bin7_scaffold_11614	4	430	4409	58.176	9.46088	UniRef90_F4BZ78	TPR-repeat protein	Methanosaeta_concilii_(strain_ATCC_5969_/_DSM_3671_/_JCM_10134_/_NBRC_103675_/_OCM_69_/_GP-6)_	68.8	1.4e-53	215.7
NovPlant7__Nov_Plant_Bin7_scaffold_11614	5	430	4409	58.176	9.46088	UniRef90_F4BZ80	Transporter, major facilitator family	Methanosaeta_concilii_(strain_ATCC_5969_/_DSM_3671_/_JCM_10134_/_NBRC_103675_/_OCM_69_/_GP-6)_	61.7	8.5e-129	466.8
NovPlant7__Nov_Plant_Bin7_scaffold_13049	1	344	3983	56.842	8.41401
NovPlant7__Nov_Plant_Bin7_scaffold_13049	2	344	3983	56.842	8.41401	UniRef90_F4C0N2	Putative methanogenesis marker protein 14	Methanosaeta_concilii_(strain_ATCC_5969_/_DSM_3671_/_JCM_10134_/_NBRC_103675_/_OCM_69_/_GP-6)_	80.8	1.8e-210	738.4
NovPlant7__Nov_Plant_Bin7_scaffold_13049	3	344	3983	56.842	8.41401	UniRef90_F4C0N3	Uncharacterized protein	Methanosaeta_concilii_(strain_ATCC_5969_/_DSM_3671_/_JCM_10134_/_NBRC_103675_/_OCM_69_/_GP-6)_	44.8	1.9e-51	209.1
NovPlant7__Nov_Plant_Bin7_scaffold_13049	4	344	3983	56.842	8.41401
NovPlant7__Nov_Plant_Bin7_scaffold_13049	5	344	3983	56.842	8.41401	UniRef90_F4C0N4	Lipoprotein, putative	Methanosaeta_concilii_(strain_ATCC_5969_/_DSM_3671_/_JCM_10134_/_NBRC_103675_/_OCM_69_/_GP-6)_	37.1	4.4e-27	127.9
NovPlant7__Nov_Plant_Bin7_scaffold_13049	6	344	3983	56.842	8.41401	UniRef90_F4C0A0	Ser/Thr protein phosphatase family protein	Methanosaeta_concilii_(strain_ATCC_5969_/_DSM_3671_/_JCM_10134_/_NBRC_103675_/_OCM_69_/_GP-6)_	62.5	1.3e-23	115.2
NovPlant7__Nov_Plant_Bin7_scaffold_13100	1	295	3885	50.502	7.47027
NovPlant7__Nov_Plant_Bin7_scaffold_13100	2	295	3885	50.502	7.47027
NovPlant7__Nov_Plant_Bin7_scaffold_13100	3	295	3885	50.502	7.47027	UniRef90_F4BVT3	Cytosine deaminase	Methanosaeta_concilii_(strain_ATCC_5969_/_DSM_3671_/_JCM_10134_/_NBRC_103675_/_OCM_69_/_GP-6)_	74.5	1.3e-59	236.5
NovPlant7__Nov_Plant_Bin7_scaffold_13100	4	295	3885	50.502	7.47027	UniRef90_F4BY28	Uncharacterized protein	Methanosaeta_concilii_(strain_ATCC_5969_/_DSM_3671_/_JCM_10134_/_NBRC_103675_/_OCM_69_/_GP-6)_	72	1.3e-80	305.8
NovPlant7__Nov_Plant_Bin7_scaffold_13100	5	295	3885	50.502	7.47027	UniRef90_F4BY27	Uncharacterized protein	Methanosaeta_concilii_(strain_ATCC_5969_/_DSM_3671_/_JCM_10134_/_NBRC_103675_/_OCM_69_/_GP-6)_	66.2	6.2e-159	567
NovPlant7__Nov_Plant_Bin7_scaffold_13100	6	295	3885	50.502	7.47027	UniRef90_F4BY27	Uncharacterized protein	Methanosaeta_concilii_(strain_ATCC_5969_/_DSM_3671_/_JCM_10134_/_NBRC_103675_/_OCM_69_/_GP-6)_	62.2	5.7e-20	102.8
NovPlant7__Nov_Plant_Bin7_scaffold_14982	1	321	2999	56.385	10.4988
NovPlant7__Nov_Plant_Bin7_scaffold_14982	2	321	2999	56.385	10.4988	UniRef90_F4C0K5	Nucleotide binding domain protein	Methanosaeta_concilii_(strain_ATCC_5969_/_DSM_3671_/_JCM_10134_/_NBRC_103675_/_OCM_69_/_GP-6)_	80.6	5.2e-113	413.7
NovPlant7__Nov_Plant_Bin7_scaffold_14982	3	321	2999	56.385	10.4988	UniRef90_F4C0K4	Acetyl-CoA decarbonylase/synthase complex subunit delta	Methanosaeta_concilii_(strain_ATCC_5969_/_DSM_3671_/_JCM_10134_/_NBRC_103675_/_OCM_69_/_GP-6)_	95.7	1.5e-16	90.9
NovPlant7__Nov_Plant_Bin7_scaffold_14982	4	321	2999	56.385	10.4988	UniRef90_F4C0K4	Acetyl-CoA decarbonylase/synthase complex subunit delta	Methanosaeta_concilii_(strain_ATCC_5969_/_DSM_3671_/_JCM_10134_/_NBRC_103675_/_OCM_69_/_GP-6)_	96.4	3e-171	607.4
NovPlant7__Nov_Plant_Bin7_scaffold_14982	5	321	2999	56.385	10.4988	UniRef90_F4C0K3	CO dehydrogenase/acetyl-CoA synthase complex, subunit gamma	Methanosaeta_concilii_(strain_ATCC_5969_/_DSM_3671_/_JCM_10134_/_NBRC_103675_/_OCM_69_/_GP-6)_	93.9	3.8e-85	320.5
NovPlant7__Nov_Plant_Bin7_scaffold_15038	1	183	2571	53.364	7.01673	UniRef90_F4BWH9	Uncharacterized protein	Methanosaeta_concilii_(strain_ATCC_5969_/_DSM_3671_/_JCM_10134_/_NBRC_103675_/_OCM_69_/_GP-6)_	55.8	3.1e-10	70.1
NovPlant7__Nov_Plant_Bin7_scaffold_15038	2	183	2571	53.364	7.01673	UniRef90_F4C0M7	Copper-translocating P-type ATPase	Methanosaeta_concilii_(strain_ATCC_5969_/_DSM_3671_/_JCM_10134_/_NBRC_103675_/_OCM_69_/_GP-6)_	70.1	1e-266	925.6
NovPlant7__Nov_Plant_Bin7_scaffold_15074	1	232	2618	60.39	8.67456	UniRef90_F4BUN1	Phosphoribosylformylglycinamidine synthase 2	Methanosaeta_concilii_(strain_ATCC_5969_/_DSM_3671_/_JCM_10134_/_NBRC_103675_/_OCM_69_/_GP-6)_	87.9	7.9e-190	669.5
NovPlant7__Nov_Plant_Bin7_scaffold_15074	2	232	2618	60.39	8.67456	UniRef90_F4BUN1	Phosphoribosylformylglycinamidine synthase 2	Methanosaeta_concilii_(strain_ATCC_5969_/_DSM_3671_/_JCM_10134_/_NBRC_103675_/_OCM_69_/_GP-6)_	73.2	3.6e-95	354.4
NovPlant7__Nov_Plant_Bin7_scaffold_15074	3	232	2618	60.39	8.67456	UniRef90_F4BUN0	Phosphoribosylformylglycinamidine synthase 1	Methanosaeta_concilii_(strain_ATCC_5969_/_DSM_3671_/_JCM_10134_/_NBRC_103675_/_OCM_69_/_GP-6)_	82.5	1.7e-113	415.2
NovPlant7__Nov_Plant_Bin7_scaffold_15249	1	259	2722	54.004	9.35893	UniRef90_F4BTD1	Glycosyl transferase, group 1 family protein	Methanosaeta_concilii_(strain_ATCC_5969_/_DSM_3671_/_JCM_10134_/_NBRC_103675_/_OCM_69_/_GP-6)_	80.2	2.1e-171	608.2
NovPlant7__Nov_Plant_Bin7_scaffold_15249	2	259	2722	54.004	9.35893	UniRef90_F4BTD3	Glycosyl transferase, group 1 family protein	Methanosaeta_concilii_(strain_ATCC_5969_/_DSM_3671_/_JCM_10134_/_NBRC_103675_/_OCM_69_/_GP-6)_	58.6	2e-90	339
NovPlant7__Nov_Plant_Bin7_scaffold_15249	3	259	2722	54.004	9.35893	UniRef90_F4BTD4	Uncharacterized protein	Methanosaeta_concilii_(strain_ATCC_5969_/_DSM_3671_/_JCM_10134_/_NBRC_103675_/_OCM_69_/_GP-6)_	75.4	1.9e-22	110.9
NovPlant7__Nov_Plant_Bin7_scaffold_17210	1	413	3617	53.193	11.2461
NovPlant7__Nov_Plant_Bin7_scaffold_17210	2	413	3617	53.193	11.2461	UniRef90_F4C056	Cell division protein FtsZ	Methanosaeta_concilii_(strain_ATCC_5969_/_DSM_3671_/_JCM_10134_/_NBRC_103675_/_OCM_69_/_GP-6)_	67.4	7.8e-131	473.4
NovPlant7__Nov_Plant_Bin7_scaffold_17210	3	413	3617	53.193	11.2461	UniRef90_F4C055	Uncharacterized protein family (UPF0146)	Methanosaeta_concilii_(strain_ATCC_5969_/_DSM_3671_/_JCM_10134_/_NBRC_103675_/_OCM_69_/_GP-6)_	57.5	1.2e-38	166
NovPlant7__Nov_Plant_Bin7_scaffold_17210	4	413	3617	53.193	11.2461	UniRef90_F4BSV7	Uncharacterized protein	Methanosaeta_concilii_(strain_ATCC_5969_/_DSM_3671_/_JCM_10134_/_NBRC_103675_/_OCM_69_/_GP-6)_	54.2	2.4e-07	61.6
NovPlant7__Nov_Plant_Bin7_scaffold_17210	5	413	3617	53.193	11.2461	UniRef90_F4BT47	Transposase, IS116/IS110/IS902 family	Methanosaeta_concilii_(strain_ATCC_5969_/_DSM_3671_/_JCM_10134_/_NBRC_103675_/_OCM_69_/_GP-6)_	53.6	2e-75	288.9
NovPlant7__Nov_Plant_Bin7_scaffold_17702	1	319	3208	57.014	9.76434	UniRef90_F4BYP2	Cation transport protein	Methanosaeta_concilii_(strain_ATCC_5969_/_DSM_3671_/_JCM_10134_/_NBRC_103675_/_OCM_69_/_GP-6)_	75.7	2.4e-72	278.1
NovPlant7__Nov_Plant_Bin7_scaffold_17702	2	319	3208	57.014	9.76434	UniRef90_F4BYP2	Cation transport protein	Methanosaeta_concilii_(strain_ATCC_5969_/_DSM_3671_/_JCM_10134_/_NBRC_103675_/_OCM_69_/_GP-6)_	72.1	5.6e-69	266.9
NovPlant7__Nov_Plant_Bin7_scaffold_17702	3	319	3208	57.014	9.76434	UniRef90_F4BXD2	ABC transporter, ATP-binding protein	Methanosaeta_concilii_(strain_ATCC_5969_/_DSM_3671_/_JCM_10134_/_NBRC_103675_/_OCM_69_/_GP-6)_	70	1.9e-85	322
NovPlant7__Nov_Plant_Bin7_scaffold_17702	4	319	3208	57.014	9.76434	UniRef90_F4BXD1	Molybdate ABC transporter, permease protein	Methanosaeta_concilii_(strain_ATCC_5969_/_DSM_3671_/_JCM_10134_/_NBRC_103675_/_OCM_69_/_GP-6)_	72.5	4.4e-72	277.7
NovPlant7__Nov_Plant_Bin7_scaffold_17702	5	319	3208	57.014	9.76434	UniRef90_F4BXD0	Molybdate ABC transporter, periplasmic molybdate-binding protein	Methanosaeta_concilii_(strain_ATCC_5969_/_DSM_3671_/_JCM_10134_/_NBRC_103675_/_OCM_69_/_GP-6)_	71.6	2.7e-68	264.6
NovPlant7__Nov_Plant_Bin7_scaffold_20899	1	233	2752	54.797	8.29179	UniRef90_F4BWF7	Uncharacterized protein	Methanosaeta_concilii_(strain_ATCC_5969_/_DSM_3671_/_JCM_10134_/_NBRC_103675_/_OCM_69_/_GP-6)_	72.5	7.6e-19	99
NovPlant7__Nov_Plant_Bin7_scaffold_20899	2	233	2752	54.797	8.29179	UniRef90_F4BVK3	AMP-dependent synthetase and ligase	Methanosaeta_concilii_(strain_ATCC_5969_/_DSM_3671_/_JCM_10134_/_NBRC_103675_/_OCM_69_/_GP-6)_	89.1	2.4e-185	654.4
NovPlant7__Nov_Plant_Bin7_scaffold_20899	3	233	2752	54.797	8.29179	UniRef90_F4BVK3	AMP-dependent synthetase and ligase	Methanosaeta_concilii_(strain_ATCC_5969_/_DSM_3671_/_JCM_10134_/_NBRC_103675_/_OCM_69_/_GP-6)_	87.1	1.2e-91	342.4
NovPlant7__Nov_Plant_Bin7_scaffold_20899	4	233	2752	54.797	8.29179	UniRef90_F4C0P6	Uncharacterized protein family (UPF0150)	Methanosaeta_concilii_(strain_ATCC_5969_/_DSM_3671_/_JCM_10134_/_NBRC_103675_/_OCM_69_/_GP-6)_	82.1	1.4e-32	144.8
NovPlant7__Nov_Plant_Bin7_scaffold_21362	1	278	3663	51.952	7.46847	UniRef90_K9TAA7	Uncharacterized protein	Oscillatoria_acuminata_PCC_6304_	28.9	9.3e-12	77
NovPlant7__Nov_Plant_Bin7_scaffold_21362	2	278	3663	51.952	7.46847
NovPlant7__Nov_Plant_Bin7_scaffold_21362	3	278	3663	51.952	7.46847	UniRef90_F4BU62	Uncharacterized protein	Methanosaeta_concilii_(strain_ATCC_5969_/_DSM_3671_/_JCM_10134_/_NBRC_103675_/_OCM_69_/_GP-6)_	44.6	7.4e-71	274.2
NovPlant7__Nov_Plant_Bin7_scaffold_21362	4	278	3663	51.952	7.46847	UniRef90_F4BU60	Riboflavin synthase	Methanosaeta_concilii_(strain_ATCC_5969_/_DSM_3671_/_JCM_10134_/_NBRC_103675_/_OCM_69_/_GP-6)_	75.9	1.6e-65	255.4
NovPlant7__Nov_Plant_Bin7_scaffold_21362	5	278	3663	51.952	7.46847	UniRef90_F4BUQ4	Uncharacterized protein	Methanosaeta_concilii_(strain_ATCC_5969_/_DSM_3671_/_JCM_10134_/_NBRC_103675_/_OCM_69_/_GP-6)_	63.7	1.5e-21	108.2
NovPlant7__Nov_Plant_Bin7_scaffold_29007	1	440	4463	54.717	9.65987	UniRef90_F4BW25	Glutamine-dependent NAD(+) synthetase	Methanosaeta_concilii_(strain_ATCC_5969_/_DSM_3671_/_JCM_10134_/_NBRC_103675_/_OCM_69_/_GP-6)_	72	1.6e-10	70.9
NovPlant7__Nov_Plant_Bin7_scaffold_29007	2	440	4463	54.717	9.65987	UniRef90_F4BVQ2	TspO/MBR family protein	Methanosaeta_concilii_(strain_ATCC_5969_/_DSM_3671_/_JCM_10134_/_NBRC_103675_/_OCM_69_/_GP-6)_	65.4	1.4e-58	232.3
NovPlant7__Nov_Plant_Bin7_scaffold_29007	3	440	4463	54.717	9.65987
NovPlant7__Nov_Plant_Bin7_scaffold_29007	4	440	4463	54.717	9.65987
NovPlant7__Nov_Plant_Bin7_scaffold_29007	5	440	4463	54.717	9.65987	UniRef90_F4BY47	Flavoprotein	Methanosaeta_concilii_(strain_ATCC_5969_/_DSM_3671_/_JCM_10134_/_NBRC_103675_/_OCM_69_/_GP-6)_	72.9	2.7e-53	214.5
NovPlant7__Nov_Plant_Bin7_scaffold_29007	6	440	4463	54.717	9.65987	UniRef90_F4BT13	Xaa-Pro dipeptidase	Methanosaeta_concilii_(strain_ATCC_5969_/_DSM_3671_/_JCM_10134_/_NBRC_103675_/_OCM_69_/_GP-6)_	69.5	4e-64	251.1
NovPlant7__Nov_Plant_Bin7_scaffold_29007	7	440	4463	54.717	9.65987	UniRef90_F4BT13	Xaa-Pro dipeptidase	Methanosaeta_concilii_(strain_ATCC_5969_/_DSM_3671_/_JCM_10134_/_NBRC_103675_/_OCM_69_/_GP-6)_	70.5	2.6e-56	224.6
NovPlant7__Nov_Plant_Bin7_scaffold_29007	8	440	4463	54.717	9.65987	UniRef90_F4BZZ1	HAD-superfamily hydrolase, subfamily IA, variant 1	Methanosaeta_concilii_(strain_ATCC_5969_/_DSM_3671_/_JCM_10134_/_NBRC_103675_/_OCM_69_/_GP-6)_	75.1	3.1e-93	347.8
NovPlant7__Nov_Plant_Bin7_scaffold_35701	1	254	2851	58.716	8.61101	UniRef90_F4BWG1	Response regulator receiver domain protein	Methanosaeta_concilii_(strain_ATCC_5969_/_DSM_3671_/_JCM_10134_/_NBRC_103675_/_OCM_69_/_GP-6)_	65	8.9e-38	162.9
NovPlant7__Nov_Plant_Bin7_scaffold_35701	2	254	2851	58.716	8.61101	UniRef90_F4BWG0	DNA polymerase B	Methanosaeta_concilii_(strain_ATCC_5969_/_DSM_3671_/_JCM_10134_/_NBRC_103675_/_OCM_69_/_GP-6)_	70.6	5.2e-88	330.9
NovPlant7__Nov_Plant_Bin7_scaffold_35701	3	254	2851	58.716	8.61101	UniRef90_F4BWG0	DNA polymerase B	Methanosaeta_concilii_(strain_ATCC_5969_/_DSM_3671_/_JCM_10134_/_NBRC_103675_/_OCM_69_/_GP-6)_	56	7.6e-90	337

## Sheet: 4
Paper	Gene	Function	Organism	Found in M. paradoxum?	Found in community metatranscriptome?
Zhao 2015	Mhar_1240_G3P-dehydrogenase	see Zhao Supplemental Table 1	Methanothrix harundinacea	NO	NO
Zhao 2015	Mhar_2111_BPALD	see Zhao Supplemental Table 1	Methanothrix harundinacea	NO	NO
Zhao 2015	Mhar_0562_S layer protein	see Zhao Supplemental Table 1	Methanothrix harundinacea	NO	NO
Zhao 2015	Mhar_1933_CSA	see Zhao Supplemental Table 1	Methanothrix harundinacea	NO	NO
Zhao 2015	Mhar_0667_fasciclin	see Zhao Supplemental Table 1	Methanothrix harundinacea	NO	NO
Zhao 2015	Mhar_1775_exported lipoprotein	see Zhao Supplemental Table 1	Methanothrix harundinacea	NO	NO
Zhao 2015	Mhar_1776_exported lipoprotein	see Zhao Supplemental Table 1	Methanothrix harundinacea	NO	NO
Zhao 2015	Mhar_1222_sbpf5	see Zhao Supplemental Table 1	Methanothrix harundinacea	NO	NO
Zhao 2015	Mhar_1746_sbpf5	see Zhao Supplemental Table 1	Methanothrix harundinacea	NO	NO
Zhao 2015	Mhar_1214_IMP	see Zhao Supplemental Table 1	Methanothrix harundinacea	NO	NO
Zhao 2015	Mhar_1363_tupA	see Zhao Supplemental Table 1	Methanothrix harundinacea	NO	NO
Zhao 2015	Mhar_1364_tupB	see Zhao Supplemental Table 1	Methanothrix harundinacea	NO	NO
Zhao 2015	Mhar_1365_tupC	see Zhao Supplemental Table 1	Methanothrix harundinacea	NO	NO
Zhao 2015	Mhar_2341_modA	see Zhao Supplemental Table 1	Methanothrix harundinacea	NO	NO
Zhao 2015	Mhar_2342_modB	see Zhao Supplemental Table 1	Methanothrix harundinacea	NO	NO
Zhao 2015	Mhar_2343_modC	see Zhao Supplemental Table 1	Methanothrix harundinacea	NO	NO
Zhao 2015	Mhar_0402_pstS	see Zhao Supplemental Table 1	Methanothrix harundinacea	NO	NO
Zhao 2015	Mhar_0406_pstS	see Zhao Supplemental Table 1	Methanothrix harundinacea	NO	NO
Zhao 2015	Mhar_2130_pstB	see Zhao Supplemental Table 1	Methanothrix harundinacea	NO	NO
Zhao 2015	Mhar_2292_cbiN	see Zhao Supplemental Table 1	Methanothrix harundinacea	NO	NO
Zhao 2015	Mhar_1104_rfbB	see Zhao Supplemental Table 1	Methanothrix harundinacea	NO	NO
Mandal 2002	copA	Ag/Cu ATPase Ptype	Methanosarcina*	NO	NO
Zhang, 2012	luxI/luxR	coordinate filament formation	Methanosarcina	NO	NO
Flemming	mucA	exopolysaccharides	Psuedomonas	NO	NO
Ma	pslA	exopolysaccharides	Psuedomonas	NO	NO
Ma	rpoN	cell death	Psuedomonas	NO	NO
Ma	cidAB	cell death	Psuedomonas	NO	NO
Ma	lrgAB	cell death	Pseudomonas/Shewanella	NO	NO
Watnick	mshA	attachment to abiotic surfaces	Vibrio	NO	NO
Watnick	pilT	twitching motility	Psuedomonas	NO	NO
Watnick	wcaJ	colanic acid biosynthesis	Escherichia	NO	NO
Watnick	epsD	exopolysaccharides synthesis	Ralstonia	NO	NO
Watnick	flrC	transcriptional activator	Vibrio	NO	NO
Watnick	motY	flagellar motor	Vibrio	NO	NO
Watnick	flgF	flagellar basal body protein	Escherichia	NO	NO
Flemming	lipA	lactonizing lipase	Psuedomonas	NO	NO
Flemming	dspB	exopolysaccharides degradation	Actinobacillus	NO	NO
Flemming	lepA	structural protein	Streptococcus	NO	NO
Flemming	LecA/LecB	Structural protein	Psuedomonas	NO	NO
Flemming	cdrA	Structural protein	Psuedomonas	NO	NO
			*general archaea gene, found in Methanosarcina
