# Supplementary material for: Methanogenesis in oxygenated soils is a substantial fraction of wetland methane emissions
Source: Nat Commun. 2017 Nov 16;8:1567. doi: 10.1038/s41467-017-01753-4 (PMC5691036; doi:10.1038/s41467-017-01753-4)
Supplement: Supplementary file 6 — Supplementary Data 3 [file 41467_2017_1753_MOESM6_ESM.xlsx]

## Sheet: 1
gene_id	ED_Fig.7_abbreviation	Plant_11_14_A	Plant_11_14_B	Plant_11_14_C	Mud_11_14_A	Mud_11_14_B	Mud_11_14_C	Plant_9_15_A	Plant_9_15_B	Plant_9_15_C	Mud_9_15_A	Mud_9_15_B	Mud_9_15_C
Nov_Plant_Bin7_scaffold_96_19_Unknown_Function	Unn1	27055.7	6301.38	11435.2	13927.8	9432.92	17373	6843.86	4075.13	4688.14	6542.21	8000.22	4645.49
Nov_Plant_Bin7_scaffold_427_6_RBH_mcrA__methyl_coenzyme_M_reductase_subunit_alpha__EC_2.8.4.1___K00399_methyl_coenzyme_M_reductase_alpha_subunit__EC_2.8.4.1__db_KEGG_	mcrA	19513.6	14309.9	18826.3	7774.13	10282.6	13335.8	5258.89	6810.35	4752.33	5334.18	7631.01	4946.37
Nov_Plant_Bin7_scaffold_427_5_RBH_mcrG__methyl_coenzyme_M_reductase_subunit_gamma__K00402_methyl_coenzyme_M_reductase_gamma_subunit__EC_2.8.4.1__db_KEGG_	mcrG	18151.2	15625	21423.5	6904.03	10355.5	8126.37	4582.96	7981.22	4234.71	5861.39	7298.93	4724.84
Nov_Plant_Bin7_scaffold_427_3_RBH_mcrB__methyl_coenzyme_M_reductase_subunit_beta__K00401_methyl_coenzyme_M_reductase_beta_subunit__EC_2.8.4.1__db_KEGG_	mcrB	13442.1	13415.8	15270.2	8052.29	10418.2	10733.3	6501.69	7628.7	4456.04	7055.45	8486.94	5536.79
Nov_Plant_Bin7_scaffold_491_6_RBH_S_layer_related_duplication_domain_containing_protein_db_KEGG_	S.layer	8457.92	9450.6	8666.92	6290.68	6095.38	5184.27	6768.29	8727.11	6719.43	7962.91	9124.45	6918.77
Nov_Mud_Bin7_scaffold_8403_1_RBH_heat_shock_protein_Hsp20__K13993_HSP20_family_protein_db_KEGG_	hsp20	5066.21	3078.82	3279.84	9972.81	8154.93	7098.93	9788.81	4052.79	9460.52	2534.59	4056.88	7899.88
Nov_Plant_Bin7_scaffold_1247_6_RBH_lipoprotein_db_KEGG_	Lipoprotein	6690.46	4708.62	6208.87	3728.12	3736.1	3779.29	2710.87	3152.09	3112.78	5467.02	5285.38	2759.39
Nov_Plant_Bin7_scaffold_3232_7_RBH_thsA__thermosome_subunit_alpha_db_KEGG_	thsA	2978.68	4529.13	2775.11	8148.26	9202.98	8492.31	2145.02	1425.35	1708.66	773.595	769.626	1729.05
Nov_Plant_Bin7_scaffold_7407_1_BLAST_acetate__CoA_ligase__K01895_acetyl_CoA_synthetase__EC_6.2.1.1__db_KEGG_evalue_1.4e_201_bit_score_708.4_identity_84.7_	acsA	5522.7	3563.93	12918	2952.08	2278.39	3526.36	1842.66	2903.45	1359.3	1541.5	1319.42	1339.68
Nov_Plant_Bin7_scaffold_234_5_RBH_atpD__V_type_ATP_synthase_subunit_D__EC_3.6.3.14___K02120_V_type_H__transporting_ATPase_subunit_D__EC_3.6.3.14__db_KEGG_	atpD	4922.25	3536.48	3916.26	1854.27	2694.67	2543.35	2097.57	4155.46	2322.01	1926.52	2910.28	1817.04
Nov_Plant_Bin7_scaffold_234_12_RBH_atpI__V_type_ATP_synthase_subunit_I__K02123_V_type_H__transporting_ATPase_subunit_I__EC_3.6.3.14__db_KEGG_	atpI	1386.08	2106.24	2039.28	1708.05	2169.56	1481.64	2815.2	3583.13	2593.49	2291.95	2561.89	2638.39
Nov_Plant_Bin7_scaffold_1247_3_RBH_hypothetical_protein_db_KEGG_	Unn2	4080.87	2919.74	3302.41	1833.56	2197.33	2259.63	967.99	1312.86	1290.57	1988.43	2946.01	941.857
Nov_Plant_Bin7_scaffold_234_7_RBH_atpA__V_type_ATP_synthase_subunit_A__K02117_V_type_H__transporting_ATPase_subunit_A__EC_3.6.3.14__db_KEGG_	atpA	2621.98	2566.26	2843.35	773.922	1696.57	999.468	1957.06	2563.55	2134.89	2000.08	2706.11	1806.72
Nov_Plant_Bin7_scaffold_234_9_RBH_atpC__V_type_ATP_synthase_subunit_C__K02119_V_type_H__transporting_ATPase_subunit_C__EC_3.6.3.14__db_KEGG_	atpC	2377.18	2230.28	3172.94	1119.96	1924.18	1452.44	2312.39	3106.79	1630.33	1654.75	1829.37	1767.32
Nov_Plant_Bin7_scaffold_1297_4_RBH_cdhC__CO_dehydrogenase_acetyl_CoA_synthase_complex_subunit_beta_db_KEGG_	cdhC	2659.22	3062.03	1656.32	728.308	1024.03	984.918	1316.2	2108.16	1442.28	1072.77	1674.73	1292.05
Nov_Plant_Bin7_scaffold_234_6_RBH_atpB__V_type_ATP_synthase_subunit_B__K02118_V_type_H__transporting_ATPase_subunit_B__EC_3.6.3.14__db_KEGG_	atpB	2130.22	1684.64	1609.79	1341.35	1251.58	768.046	784.953	1245.49	989.968	1282.7	2082.11	1121.42
Nov_Plant_Bin7_scaffold_350_4_RBH_thsB__thermosome_subunit_beta_db_KEGG_	thsB	1290.48	1387.46	1266.2	1383.45	1111.62	1294.65	2134.16	1342.34	1449.31	451.276	546.164	2282.11
Nov_Plant_Bin7_scaffold_427_4_BLAST_mcrD__methyl_coenzyme_M_reductase_operon_protein_D__K03422_methyl_coenzyme_M_reductase_subunit_D_db_KEGG_evalue_7.1e_47_bit_score_192.2_identity_71.9_	mcrD	16756.7	10300.6	14867.9	7429.94	11834.3	7852.51	5242.96	4266.98	4165.09	0	4554.08	4815.47
Nov_Plant_Bin7_scaffold_2257_12_BLAST_universal_stress_protein_db_KEGG_evalue_5.8e_58_bit_score_229.2_identity_81.8_	Stress	4628.49	3939	0	4360.46	4864.87	3179.85	4768.78	5336.47	4943.86	6844.23	3517.61	5131.99
Nov_Plant_Bin7_scaffold_234_10_BLAST_atpE__V_type_ATP_synthase_subunit_E__K02121_V_type_H__transporting_ATPase_subunit_E__EC_3.6.3.14__db_KEGG_evalue_9.9e_79_bit_score_298.5_identity_84.1_	atpE	4668.42	8346.46	3396.82	0	2771.17	2689.55	2468.43	4209.48	2545.48	2484.81	3488.21	3060.18
Nov_Plant_Bin7_scaffold_532_2_RBH_psmB__proteasome_subunit_beta__EC_3.4.25.1___K03433_proteasome_beta_subunit__EC_3.4.25.1__db_KEGG_	psmB	0	3094.82	2638.4	3122.43	2107.54	3859.89	748.395	717.421	1271.41	1598.78	1021.88	1112.05
Nov_Plant_Bin7_scaffold_559_4_RBH_tuf__translation_elongation_factor_EF_1_subunit_alpha__K03231_elongation_factor_1_alpha_db_KEGG_	tuf	1283.81	1164.09	1221.29	0	1214.81	1101.09	1347.19	1684.16	1538.23	1094.63	1535.71	1278.98
Nov_Plant_Bin7_scaffold_559_3_RBH_fusA__translation_elongation_factor_aEF_2__K03234_elongation_factor_2_db_KEGG_	fusA	0	1384.99	1069.77	591.666	502.378	370.991	806.824	932.282	1020.99	1753.69	725.504	813.04
Nov_Plant_Bin7_scaffold_1297_2_RBH_acetyl_CoA_decarbonylase_synthase_complex_subunit_alpha__EC_1.2.99.2___K00192_acetyl_CoA_decarbonylase_synthase_complex_subunit_alpha__EC_1.2.99.2__db_KEGG_	cdhA	817.715	1383.81	815.859	0	665.566	405.378	1042.13	932.238	736.656	770.084	604.44	805.757
Nov_Plant_Bin7_scaffold_241_5_RBH_rpsC__30S_ribosomal_protein_S3Ae__K02984_small_subunit_ribosomal_protein_S3Ae_db_KEGG_	rpsC	0	1985.89	0	3129	2192.81	1660.29	2469.96	2676.02	3081.23	2984.02	2334.23	2648.45
Nov_Plant_Bin7_scaffold_3944_4_RBH_eif2a__translation_initiation_factor_2_subunit_alpha__K03237_translation_initiation_factor_2_subunit_1_db_KEGG_	eif2a	0	1853.1	0	1597.97	1283.05	1193.34	1000.97	1325.66	1751.71	2453.3	2019.17	1438.57
Nov_Plant_Bin7_scaffold_435_6_RBH_tetrahydromethanopterin_S_methyltransferase_subunit_E__EC_2.1.1.86___K00581_tetrahydromethanopterin_S_methyltransferase_subunit_E__EC_2.1.1.86__db_KEGG_	mtrE	1019.03	0	0	844.697	1458.18	1269.64	1845.43	1559.18	1479.47	2046.85	2232.82	1705.01
Nov_Plant_Bin7_scaffold_350_2_RBH_dnaK__chaperone_protein_DnaK__K04043_molecular_chaperone_DnaK_db_KEGG_	dnaK	0	1283.98	902.863	1126.03	688.539	548.865	1519.32	1082.68	737.136	0	698.553	977.201
Nov_Plant_Bin7_scaffold_1631_9_RBH_protein_synthesis_factor,_GTP_binding_protein__K03242_translation_initiation_factor_2_subunit_3_db_KEGG_	tif2	0	1040.97	0	683.12	494.728	516.048	445.266	492.29	323.472	598.574	610.321	596.954
Nov_Plant_Bin7_scaffold_234_11_BLAST_atpL__ATP_synthase_C_subunit,_lipid_binding_protein__K02124_V_type_H__transporting_ATPase_subunit_K__EC_3.6.3.14__db_KEGG_evalue_5.4e_38_bit_score_162.2_identity_93.2_	atpL	17451.5	0	13385.6	0	5479.19	9515.74	5616.63	11728.5	5283.88	0	7024.11	7376.86
Nov_Plant_Bin7_scaffold_96_13_BLAST_CBS_domain_containing_protein_db_KEGG_evalue_1.1e_77_bit_score_295.0_identity_78.8_	Unn3	3004.65	0	0	3310.05	2710.57	2743.37	888.336	793.191	937.435	0	1543.87	1070.48
Nov_Plant_Bin7_scaffold_1986_4_RBH_rplA__50S_ribosomal_protein_L1P__K02863_large_subunit_ribosomal_protein_L1_db_KEGG_	rplA	0	1861.67	0	1187.22	1590.4	1692.35	1835.31	2022.67	1913.63	0	1255.76	773.278
Nov_Plant_Bin7_scaffold_89_8_RBH_rpsC__30S_ribosomal_protein_S3P__K02982_small_subunit_ribosomal_protein_S3_db_KEGG_	none	0	0	1404.21	1139.19	1429.09	1135.01	454.397	1051.73	1035.84	0	984.177	602.56
Nov_Plant_Bin7_scaffold_14982_4_RBH_cdhD__CO_dehydrogenase_acetyl_CoA_synthase_subunit_delta__EC_1.2.99.2___K00194_acetyl_CoA_decarbonylase_synthase_complex_subunit_delta_db_KEGG_	cdhD	1511.85	0	1599.62	0	940.414	439.642	519.916	901.017	811.825	0	944.516	436.362
Nov_Plant_Bin7_scaffold_350_16_RBH_rpa__single_stranded_DNA_binding_replication_protein_A__K07466_replication_factor_A1_db_KEGG_	rpa	1314.72	0	1422.38	1120.47	981.373	1012.41	246.392	241.09	0	0	409.583	192.284
Nov_Plant_Bin7_scaffold_168_6_RBH_rpoA1__DNA_directed_RNA_polymerase_subunit_A'__K03041_DNA_directed_RNA_polymerase_subunit_A'__EC_2.7.7.6__db_KEGG_	rpoA1	0	0	0	728.072	263.8	426.559	482.168	499.173	377.208	606.095	330.873	371.279
Nov_Plant_Bin7_scaffold_234_13_BLAST_atpH__V_type_ATP_synthase_subunit_H__K02121_V_type_H__transporting_ATPase_subunit_E__EC_3.6.3.14__db_KEGG_evalue_5.8e_42_bit_score_175.6_identity_84.3_	none	0	0	0	0	6568.98	3669.48	7471.72	6466.04	4717.97	8118.66	5259.77	4846.56
Nov_Plant_Bin7_scaffold_1986_3_BLAST_rplK__50S_ribosomal_protein_L11__K02867_large_subunit_ribosomal_protein_L11_db_KEGG_evalue_7.8e_72_bit_score_275.4_identity_88.0_	none	0	0	0	0	1921.05	1081.05	2474.28	3491.48	2567.97	3949.88	2930.98	2800.91
Nov_Plant_Bin7_scaffold_1986_2_BLAST_rplX__50S_ribosomal_protein_L24__K02601_transcriptional_antiterminator_NusG_db_KEGG_evalue_2.1e_74_bit_score_283.9_identity_96.0_	none	0	0	0	2735.82	0	2153.35	3008.2	1807.43	2540.55	2427.76	3262.14	2751.45
Nov_Plant_Bin7_scaffold_8804_2_BLAST_thsD__thermosome_subunit_delta_db_KEGG_evalue_3.7e_225_bit_score_786.2_identity_94.0_	none	0	0	0	0	747.877	536.69	4351.47	4173.65	3140.48	1264.01	965.732	3487.97
Nov_Plant_Bin7_scaffold_89_1_RBH_hypothetical_protein__K09142_hypothetical_protein_db_KEGG_	Unn4	0	0	0	1661.16	778.085	1078.01	1454.2	1066.78	1004.42	0	1214.61	861.31
Nov_Plant_Bin7_scaffold_2815_4_RBH_panB__proteasome_activating_nucleotidase__K03420_proteasome_regulatory_subunit_db_KEGG_	none	1482.76	0	0	0	0	683.885	768.091	716.805	677.889	2724.82	1183.46	553.332
Nov_Plant_Bin7_scaffold_1986_5_RBH_rplJ__50S_ribosomal_protein_L10__K02864_large_subunit_ribosomal_protein_L10_db_KEGG_	rplJ	0	1109.41	0	0	977.894	643.736	769.118	1026.22	1127.46	991.879	0	775.194
Nov_Plant_Bin7_scaffold_434_2_RBH_rpoD__DNA_directed_RNA_polymerase_subunit_D__EC_2.7.7.6___K03047_DNA_directed_RNA_polymerase_subunit_D__EC_2.7.7.6__db_KEGG_	rpoD	0	0	0	959.21	1012.05	372.927	659.833	644.687	663.768	0	883.869	490.669
Nov_Plant_Bin7_scaffold_96_5_BLAST_hypothetical_protein_db_KEGG_evalue_8.2e_62_bit_score_241.9_identity_86.7_	none	0	0	0	0	0	1490.04	3618.38	4005.82	3043.59	4047.84	4367.83	2655.73
Nov_Plant_Bin7_scaffold_168_11_RBH_rpsG__30S_ribosomal_protein_S7__K02992_small_subunit_ribosomal_protein_S7_db_KEGG_	none	0	0	0	0	1148.02	1380.71	651.667	1193.31	2075.05	0	1930.74	613.458
Nov_Plant_Bin7_scaffold_1986_1_RBH_hypothetical_protein_db_KEGG_	none	0	0	0	0	0	881.228	1001.15	996.034	771.952	1620.13	1275.52	1145.06
Nov_Plant_Bin7_scaffold_1907_5_RBH_panA__proteasome_activating_nucleotidase__K03420_proteasome_regulatory_subunit_db_KEGG_	panA	0	0	0	2170.82	559.23	845.213	1459.59	0	696.3	0	703.249	882.445
Nov_Plant_Bin7_scaffold_91_8_RBH_hdrD__CoB__CoM_heterodisulfide_reductase_iron_sulfur_subunit_D__K08264_heterodisulfide_reductase_subunit_D__EC_1.8.98.1__db_KEGG_	none	0	0	0	0	868.355	619.353	1416.64	756.868	728.951	0	732.376	740.73
Nov_Plant_Bin7_scaffold_532_3_RBH_RNA_metabolising_metallo_beta_lactamase__K07041_db_KEGG_	none	0	726.491	890.027	971.021	827.037	733.01	0	0	282.06	0	0	310.951
Nov_Plant_Bin7_scaffold_168_5_RBH_rpoB1__DNA_directed_RNA_polymerase_subunit_B'__K03044_DNA_directed_RNA_polymerase_subunit_B'__EC_2.7.7.6__db_KEGG_	none	0	0	0	0	514.64	0	539.422	429.93	328.556	506.855	1538.88	416.361
Nov_Plant_Bin7_scaffold_414_5_RBH_AAA_family_ATPase__K13525_transitional_endoplasmic_reticulum_ATPase_db_KEGG_	ATPase	0	0	0	977.712	1037.55	618.852	593.101	217.006	444.716	0	0	350.424
Nov_Plant_Bin7_scaffold_264_4_RBH_atwA__methyl_coenzyme_M_reductase_system,_component_A2__K00400_methyl_coenzyme_M_reductase_system,_component_A2_db_KEGG_	none	0	0	0	0	0	724.099	563.33	309.056	246.353	827.288	441.625	433.065
Nov_Plant_Bin7_scaffold_2188_9_RBH_PIN_domain_containing_protein__K06865_ATPase_db_KEGG_	none	1320.93	0	0	0	0	371.209	407.16	318.114	374.323	318.932	0	414.246
Nov_Plant_Bin7_scaffold_257_3_RBH_hypothetical_protein_db_KEGG_	Unn6	0	0	0	567.128	533.162	378.046	311.557	778.118	440.329	0	0	189.372
Nov_Plant_Bin7_scaffold_414_6_RBH_lonB__ATP_dependent_protease__EC_3.4.21.____K04076_Lon_like_ATP_dependent_protease__EC_3.4.21.___db_KEGG_	none	0	0	0	0	0	452.394	414.906	459.029	324.087	525.164	545.121	431.741
Nov_Plant_Bin7_scaffold_6735_2_RBH_infB__translation_initiation_factor_aIF_2__K03243_translation_initiation_factor_5B_db_KEGG_	infB	0	0	0	422.266	596.939	708.938	428.288	313.423	377.332	0	0	283.286
Nov_Plant_Bin7_scaffold_257_4_RBH_hypothetical_protein_db_KEGG_	Unn5	0	0	0	631.791	407.939	597.416	312.002	252.046	197.761	0	0	343.405
Nov_Plant_Bin7_scaffold_8040_3_BLAST_rpsH__30S_ribosomal_protein_S8__K02995_small_subunit_ribosomal_protein_S8e_db_KEGG_evalue_3e_50_bit_score_203.4_identity_76.2_	none	0	0	0	0	0	2389.7	1345.13	1588.66	2702.46	4260.11	0	2384.02
Nov_Plant_Bin7_scaffold_89_7_BLAST_rplV__50S_ribosomal_protein_L22__K02890_large_subunit_ribosomal_protein_L22_db_KEGG_evalue_3.5e_69_bit_score_266.5_identity_85.0_	none	0	3386.98	0	0	0	1784.74	0	1292.96	1135.88	0	1888.42	756.875
Nov_Plant_Bin7_scaffold_577_9_RBH_rplP__50S_ribosomal_protein_L16__K02866_large_subunit_ribosomal_protein_L10e_db_KEGG_	none	0	0	0	0	1268.35	2059.5	839.133	1493.9	1812.37	0	0	1199.7
Nov_Plant_Bin7_scaffold_89_22_RBH_rpsE__30S_ribosomal_protein_S5__K02988_small_subunit_ribosomal_protein_S5_db_KEGG_	none	1635.96	0	0	0	0	641.35	762.946	825.989	1125.89	0	0	1144.96
Nov_Plant_Bin7_scaffold_89_14_RBH_rpsD__30S_ribosomal_protein_S4E__K02987_small_subunit_ribosomal_protein_S4e_db_KEGG_	none	0	0	0	1292.44	1278.22	0	706.955	978.138	1044.35	0	0	489.682
Nov_Plant_Bin7_scaffold_435_7_RBH_tetrahydromethanopterin_S_methyltransferase_subunit_D__EC_2.1.1.86___K00580_tetrahydromethanopterin_S_methyltransferase_subunit_D__EC_2.1.1.86__db_KEGG_	none	0	0	0	0	1434.67	562.037	747.268	1152.17	815.221	0	0	883.205
Nov_Plant_Bin7_scaffold_91_7_RBH_hdrE__CoB__CoM_heterodisulfide_reductase_subunit_E__K08265_heterodisulfide_reductase_subunit_E__EC_1.8.98.1__db_KEGG_	none	0	0	0	0	0	575.391	1500.57	775.33	791.567	1091.64	0	816.276
Nov_Plant_Bin7_scaffold_1329_5_RBH_fasciclin_domain_containing_protein_db_KEGG_	Unn7	0	0	0	2632.45	573.323	508.863	533.604	0	380.912	0	0	465.989
Nov_Plant_Bin7_scaffold_89_5_RBH_rplB__50S_ribosomal_protein_L2P__K02886_large_subunit_ribosomal_protein_L2_db_KEGG_	none	0	0	0	0	916.208	634.247	585.775	1096.06	1035.88	0	0	504.117
Nov_Plant_Bin7_scaffold_1928_1_RBH_hypothetical_protein__K07583_tRNA_pseudouridine_synthase_10__EC_5.4.99.___db_KEGG_	none	0	0	0	0	489.586	351.593	2179.43	313.822	375.139	0	0	445.977
Nov_Plant_Bin7_scaffold_96_10_RBH_CBS_domain_containing_protein_db_KEGG_	none	0	0	0	0	0	786.728	901.268	503.864	415.238	907.977	0	454.012
Nov_Plant_Bin7_scaffold_96_11_RBH_CBS_domain_containing_protein_db_KEGG_	none	0	0	0	0	726.217	522.276	313.345	626.648	452.482	0	0	377.104
Nov_Plant_Bin7_scaffold_952_5_RBH_fpoH__F420H2_dehydrogenase_subunit_H__K00337_NADH_quinone_oxidoreductase_subunit_H__EC_1.6.5.3__db_KEGG_	none	0	0	0	0	0	445.384	367.423	579.091	352.669	0	630.836	508.948
Nov_Plant_Bin7_scaffold_96_6_RBH_pycB__pyruvate_carboxylase_subunit_B__EC_6.4.1.1___K01960_pyruvate_carboxylase_subunit_B__EC_6.4.1.1__db_KEGG_	none	0	0	0	464.602	0	346.14	570.162	434.452	365.841	0	0	664.774
Nov_Plant_Bin7_scaffold_2431_5_BLAST_WD40_like_beta_propeller_repeat_containing_protein_db_KEGG_evalue_1.9e_200_bit_score_704.1_identity_69.2_	Unn8	0	0	0	825.058	337.81	591.155	353.229	0	362.804	0	0	333.922
Nov_Plant_Bin7_scaffold_91_11_RBH_ppsA__phosphoenolpyruvate_synthase__EC_2.7.9.2___K01007_pyruvate,_water_dikinase__EC_2.7.9.2__db_KEGG_	none	0	0	0	0	0	314.949	669.222	546.739	280.814	664.23	0	295.835
Nov_Plant_Bin7_scaffold_7564_3_RBH_ftsZ_2__cell_division_protein_FtsZ__K03531_cell_division_protein_FtsZ_db_KEGG_	none	0	0	0	0	513.518	443.104	704.632	332.09	371.305	0	0	363.42
Nov_Plant_Bin7_scaffold_271_5_RBH_toprim_domain_containing_protein_db_KEGG_	none	0	0	0	0	660.92	317.259	465.883	452.517	425.467	0	0	282.775
Nov_Plant_Bin7_scaffold_2457_9_RBH_AAA_family_ATPase__K13525_transitional_endoplasmic_reticulum_ATPase_db_KEGG_	none	0	0	0	0	374.471	583.553	273.297	0	264.121	0	539.267	282.207
Nov_Plant_Bin7_scaffold_145_4_BLAST_protein_translation_initiation_factor_SUI1_like_protein__K03113_translation_initiation_factor_1_db_KEGG_evalue_9.3e_50_bit_score_201.4_identity_96.1_	none	0	0	0	0	0	2724.1	2806.01	2242.89	2514.99	0	0	2679.37
Nov_Plant_Bin7_scaffold_1305_1_BLAST_hypothetical_protein_db_KEGG_evalue_1.1e_58_bit_score_231.5_identity_91.5_	none	0	0	0	0	2676.88	0	1920.09	1179.08	1521.9	0	0	2378.13
Nov_Plant_Bin7_scaffold_2851_1_BLAST_hypothetical_protein_db_KEGG_evalue_5.7e_66_bit_score_256.1_identity_68.5_	none	0	0	0	0	0	698.349	1966.65	1204.85	1430.61	0	0	1711.93
Nov_Plant_Bin7_scaffold_3735_1_BLAST_rpsS__30S_ribosomal_protein_S19e__K02966_small_subunit_ribosomal_protein_S19e_db_KEGG_evalue_1.1e_68_bit_score_265.0_identity_82.6_	none	0	0	0	0	0	873.678	1500.18	1364.28	1058.47	0	0	1596.58
Nov_Plant_Bin7_scaffold_1648_11_RBH_rpsB__30S_ribosomal_protein_S2__K02967_small_subunit_ribosomal_protein_S2_db_KEGG_	none	0	0	0	0	0	731.922	682.941	1020.87	937.298	0	0	843.246
Nov_Plant_Bin7_scaffold_146_4_RBH_leuA__2_isopropylmalate_synthase_1__EC_2.3.3.13___K01649_2_isopropylmalate_synthase__EC_2.3.3.13__db_KEGG_	none	0	0	0	0	0	0	807.802	615.384	493.035	0	1542.34	544.778
Nov_Plant_Bin7_scaffold_104_4_RBH_hypothetical_protein__K00150_glyceraldehyde_3_phosphate_dehydrogenase__NAD_P____EC_1.2.1.59__db_KEGG_	none	0	0	0	0	0	0	1223.62	470.583	442.45	0	750.717	972.277
Nov_Plant_Bin7_scaffold_874_5_RBH_aliphatic_sulfonate_ABC_transporter_substrate_binding_protein_db_KEGG_	none	0	0	0	0	0	1055.36	428.078	818.531	524.773	0	0	625.166
Nov_Plant_Bin7_scaffold_96_9_RBH_CBS_domain_containing_membrane_protein_db_KEGG_	none	0	0	0	0	918.25	776.564	401.124	0	559.133	0	0	313.952
Nov_Plant_Bin7_scaffold_91_2_RBH_AAA_ATPase_family_protein__K07392_AAA_family_ATPase_db_KEGG_	none	0	0	0	0	0	927.149	0	229.092	419.422	864.724	0	520.336
Nov_Plant_Bin7_scaffold_168_4_RBH_rpoB2__DNA_directed_RNA_polymerase_subunit_B'__K03045_DNA_directed_RNA_polymerase_subunit_B"__EC_2.7.7.6__db_KEGG_	none	0	0	0	0	0	0	714.331	727.115	367.635	530.707	0	584.565
Nov_Plant_Bin7_scaffold_168_2_RBH_leuB__3_isopropylmalate_dehydrogenase__EC_1.1.1.85___K00052_3_isopropylmalate_dehydrogenase__EC_1.1.1.85__db_KEGG_	none	0	0	0	0	558.944	0	496.28	586.792	622.894	0	0	612.564
Nov_Plant_Bin7_scaffold_1546_2_RBH_cimA___R__citramalate_synthase__EC_2.3.1.182___K09011_D_citramalate_synthase__EC_2.3.1.182__db_KEGG_	none	0	0	0	0	0	812.483	354.681	320.005	0	672.966	0	323.221
Nov_Plant_Bin7_scaffold_168_7_RBH_rpoA2__DNA_directed_RNA_polymerase_subunit_A'__K03042_DNA_directed_RNA_polymerase_subunit_A"__EC_2.7.7.6__db_KEGG_	none	0	0	0	0	0	334.872	379.638	550.001	339.911	0	0	485.604
Nov_Plant_Bin7_scaffold_680_7_RBH_soluble_hydrogenase_small_subunit__EC_1.12._.___db_KEGG_	none	0	0	0	0	0	388.592	378.409	284.201	355.509	0	0	336.683
Nov_Plant_Bin7_scaffold_545_5_RBH_metG__methionyl_tRNA_synthetase__EC_6.1.1.10___K01874_methionyl_tRNA_synthetase__EC_6.1.1.10__db_KEGG_	none	0	0	0	0	0	262.546	192.341	272.512	215.479	0	0	304.041
Nov_Plant_Bin7_scaffold_1928_2_BLAST_rplU__50S_ribosomal_protein_L21e__K02889_large_subunit_ribosomal_protein_L21e_db_KEGG_evalue_7.9e_43_bit_score_178.3_identity_88.5_	none	0	0	0	0	0	5669.24	3052.72	0	2916.04	0	0	3447.22
Nov_Plant_Bin7_scaffold_234_8_BLAST_atpF__V_type_ATP_synthase_subunit_F__K02122_V_type_H__transporting_ATPase_subunit_F__EC_3.6.3.14__db_KEGG_evalue_1.4e_42_bit_score_177.6_identity_90.9_	none	0	0	0	0	0	0	2360.36	2862.79	2362.98	0	0	1840.67
Nov_Plant_Bin7_scaffold_434_3_BLAST_rpsK__30S_ribosomal_protein_S11__K02948_small_subunit_ribosomal_protein_S11_db_KEGG_evalue_1.4e_63_bit_score_247.7_identity_95.3_	none	0	0	0	0	0	0	2327.94	1943.77	1163.73	0	0	1560.98
Nov_Plant_Bin7_scaffold_2822_3_BLAST_rpsF__30S_ribosomal_protein_S6e__K02991_small_subunit_ribosomal_protein_S6e_db_KEGG_evalue_1.9e_60_bit_score_237.3_identity_89.2_	none	0	0	0	0	0	0	1643.85	1983.68	1808.14	0	0	1219.56
Nov_Plant_Bin7_scaffold_4206_4_RBH_glnA__glutamine_synthetase,_type_I__EC_6.3.1.2___K01915_glutamine_synthetase__EC_6.3.1.2__db_KEGG_	none	852.87	0	0	0	0	0	0	0	4316.54	1209.37	0	238.919
Nov_Plant_Bin7_scaffold_1648_14_BLAST_rpsI__30S_ribosomal_protein_S9__K02996_small_subunit_ribosomal_protein_S9_db_KEGG_evalue_5.2e_61_bit_score_239.2_identity_90.9_	none	0	0	0	0	0	0	2174.3	1516.93	1312.25	0	0	1239.43
Nov_Plant_Bin7_scaffold_91_4_BLAST_hypothetical_protein_db_KEGG_evalue_1e_64_bit_score_251.5_identity_91.9_	none	0	0	0	0	0	1499.97	0	1154.91	1798.61	0	0	1046.27
Nov_Plant_Bin7_scaffold_434_5_RBH_rpsM__30S_ribosomal_protein_S13p_S18e__K02952_small_subunit_ribosomal_protein_S13_db_KEGG_	none	0	0	0	0	0	0	1404.56	977.069	1144.49	0	0	1063.12
Nov_Plant_Bin7_scaffold_434_4_RBH_rpsD__30S_ribosomal_protein_S4__K02986_small_subunit_ribosomal_protein_S4_db_KEGG_	none	0	0	0	0	0	0	1245.54	950.641	1161.59	0	0	1113.34
Nov_Plant_Bin7_scaffold_89_18_BLAST_rplF__50S_ribosomal_protein_L6__K02933_large_subunit_ribosomal_protein_L6_db_KEGG_evalue_1.6e_78_bit_score_297.7_identity_82.4_	none	0	0	0	0	0	1410.01	0	1294.08	957.357	0	0	505.228
Nov_Plant_Bin7_scaffold_577_8_RBH_eif2b__translation_initiation_factor_2_subunit_beta__eIF_2_beta___aIF2_beta___K03238_translation_initiation_factor_2_subunit_2_db_KEGG_	none	0	0	0	0	1085.01	0	1005.91	889.922	930.647	0	0	0
Nov_Plant_Bin7_scaffold_2188_7_RBH_vorC__pyruvate_ketoisovalerate_oxidoreductase_subunit_gamma__EC_1.2.7.1___K00172_pyruvate_ferredoxin_oxidoreductase,_gamma_subunit__EC_1.2.7.1__db_KEGG_	none	0	0	0	0	0	0	886.104	873.809	953.402	0	0	763.387
Nov_Plant_Bin7_scaffold_350_1_RBH_dnaJ__chaperone_protein_DnaJ__K03686_molecular_chaperone_DnaJ_db_KEGG_	none	0	0	0	0	0	679.269	887.221	916.314	706.602	0	0	0
Nov_Plant_Bin7_scaffold_3735_3_RBH_hypothetical_protein__K07585_hypothetical_protein_db_KEGG_	none	0	0	0	0	0	0	859.278	675.79	778.652	0	0	482.665
Nov_Plant_Bin7_scaffold_1214_7_RBH_pcnA__DNA_polymerase_sliding_clamp__K04802_proliferating_cell_nuclear_antigen_db_KEGG_	none	0	0	0	0	0	0	536.046	783.394	553.835	0	0	685.631
Nov_Plant_Bin7_scaffold_96_12_RBH_CBS_domain_pair_protein_db_KEGG_	none	0	0	0	0	772.611	710.322	0	0	385.916	0	0	677.895
Nov_Plant_Bin7_scaffold_806_1_RBH_hypothetical_protein_db_KEGG_	none	0	0	0	0	0	0	500.465	954.109	728.905	0	0	326.491
Nov_Plant_Bin7_scaffold_14982_2_RBH_nucleotide_binding_domain_containing_protein__K07321_CO_dehydrogenase_maturation_factor_db_KEGG_	none	0	0	0	0	0	0	671.547	737.578	387.284	0	0	665.641
Nov_Plant_Bin7_scaffold_2375_4_RBH_ATP_citrate_lyase_subunit_B_db_KEGG_	none	0	0	0	0	0	0	704.325	785.015	248.812	0	0	488.721
Nov_Plant_Bin7_scaffold_656_10_RBH_egsA__glycerol_1_phosphate_dehydrogenase__EC_1.1.1.261___K00096_glycerol_1_phosphate_dehydrogenase__NAD_P____EC_1.1.1.261__db_KEGG_	none	0	0	0	0	0	897.523	337.956	0	341.269	615.923	0	0
Nov_Plant_Bin7_scaffold_371_8_RBH_Transporter,_major_facilitator_family_db_KEGG_	none	0	0	0	0	0	0	574.925	536.192	334.42	0	0	599.279
Nov_Plant_Bin7_scaffold_952_9_RBH_fpoL__F420H2_dehydrogenase_subunit_L__K00341_NADH_quinone_oxidoreductase_subunit_L__EC_1.6.5.3__db_KEGG_	none	0	0	0	0	0	0	0	329.419	393.034	0	803.742	461.718
Nov_Plant_Bin7_scaffold_743_4_RBH_dapA__dihydrodipicolinate_synthase__EC_4.2.1.52___K01714_dihydrodipicolinate_synthase__EC_4.2.1.52__db_KEGG_	none	0	0	0	0	0	463.72	336.705	0	736.355	0	0	434.413
Nov_Plant_Bin7_scaffold_89_25_RBH_secY__preprotein_translocase_subunit_SecY__K03076_preprotein_translocase_subunit_SecY_db_KEGG_	none	0	0	0	0	0	624.845	0	489.69	471.848	0	0	374.829
Nov_Plant_Bin7_scaffold_89_3_RBH_rplD__50S_ribosomal_protein_L4_L1_family__K02930_large_subunit_ribosomal_protein_L4e_db_KEGG_	none	0	0	0	0	0	0	348.932	591.621	530.012	0	0	448.557
Nov_Plant_Bin7_scaffold_973_1_RBH_exosome_complex_exonuclease_2__K12589_exosome_complex_component_RRP42_db_KEGG_	none	0	0	0	0	0	589.155	0	516.243	457.7	0	0	354.834
Nov_Plant_Bin7_scaffold_185_3_RBH_periplasmic_copper_binding_protein_NosD_db_KEGG_	none	0	0	0	0	0	0	289.131	0	346.745	954.15	0	306.628
Nov_Plant_Bin7_scaffold_2431_4_RBH_pyridoxine_biosynthesis_protein__EC_4._._.____K06215_pyridoxine_biosynthesis_protein__EC_4._._.___db_KEGG_	none	0	0	0	0	0	0	430.888	498.77	410.809	0	0	431.147
Nov_Plant_Bin7_scaffold_427_2_RBH_topA__DNA_topoisomerase_I__EC_5.99.1.2___K03168_DNA_topoisomerase_I__EC_5.99.1.2__db_KEGG_	none	0	0	0	0	0	0	367.496	364.404	431.872	0	0	571.714
Nov_Plant_Bin7_scaffold_96_23_RBH_lipoprotein_db_KEGG_	none	0	0	0	0	0	0	532.763	481.742	324.072	0	0	372.696
Nov_Plant_Bin7_scaffold_1387_1_RBH_cimA___R__citramalate_synthase__K01649_2_isopropylmalate_synthase__EC_2.3.3.13__db_KEGG_	none	0	0	0	550.592	0	326.778	439.808	0	0	0	0	390.226
Nov_Plant_Bin7_scaffold_952_4_RBH_fpoD__F420H2_dehydrogenase_subunit_D_db_KEGG_	none	0	0	0	0	0	0	460.543	389.321	436.958	0	0	366.114
Nov_Plant_Bin7_scaffold_2112_4_RBH_pgk__phosphoglycerate_kinase__EC_2.7.2.3___K00927_phosphoglycerate_kinase__EC_2.7.2.3__db_KEGG_	none	0	0	0	0	0	0	0	450.366	431.363	0	470.351	206.874
Nov_Plant_Bin7_scaffold_1541_3_RBH_hypothetical_protein_db_KEGG_	none	0	0	0	0	0	0	543.687	289.042	392.112	0	0	297.523
Nov_Plant_Bin7_scaffold_577_10_RBH_gatD__glutamyl_tRNA_Gln__amidotransferase_subunit_D__K09482_glutamyl_tRNA_Gln__amidotransferase_subunit_D__EC_6.3.5.7__db_KEGG_	none	0	0	0	0	0	0	363.747	503.098	432.209	0	0	208.938
Nov_Plant_Bin7_scaffold_528_6_RBH_cysteine_protease_db_KEGG_	none	0	0	0	0	0	0	323.808	282.437	0	0	466.661	375.609
Nov_Plant_Bin7_scaffold_2966_4_RBH_AAA_family_ATPase__K13525_transitional_endoplasmic_reticulum_ATPase_db_KEGG_	none	0	0	0	0	0	264.645	0	367.217	316.56	0	0	304.383
Nov_Plant_Bin7_scaffold_3040_2_RBH_hcp__hydroxylamine_reductase__EC_1.7._.____K00378_hydroxylamine_reductase__EC_1.7._.___db_KEGG_	none	0	0	0	0	0	0	301.943	243.233	364.069	0	0	288.281
Nov_Plant_Bin7_scaffold_952_10_RBH_fpoM__F420H2_dehydrogenase_subunit_M__K00342_NADH_quinone_oxidoreductase_subunit_M__EC_1.6.5.3__db_KEGG_	none	0	0	0	0	495.708	0	236.749	0	200.633	0	0	210.416
Nov_Plant_Bin7_scaffold_1405_2_Unknown_Function	none	0	0	0	0	0	0	8299.94	0	8837.16	0	0	6797.5
Nov_Plant_Bin7_scaffold_1869_1_BLAST_hypothetical_protein_db_KEGG_evalue_1e_26_bit_score_125.6_identity_46.3_	none	0	0	0	0	0	0	975.469	0	1153.87	0	0	827.144
Nov_Plant_Bin7_scaffold_1893_1_RBH_exosome_complex_exonuclease_1__EC_3.1.13.____K11600_exosome_complex_component_RRP41_db_KEGG_	none	0	0	0	0	0	1108.04	797.055	0	0	0	0	852.418
Nov_Plant_Bin7_scaffold_1898_5_Unknown_Function	none	0	0	0	0	0	0	751.816	0	1297.18	0	0	584.292
Nov_Plant_Bin7_scaffold_952_3_RBH_fpoB__F420H2_dehydrogenase_subunit_B__K00331_NADH_quinone_oxidoreductase_subunit_B__EC_1.6.5.3__db_KEGG_	none	0	0	0	0	0	0	1145.87	0	648.324	0	0	600.234
Nov_Plant_Bin7_scaffold_3384_3_BLAST_PBS_lyase_HEAT_like_repeat_containing_protein_db_KEGG_evalue_6.5e_76_bit_score_289.3_identity_76.3_	none	0	0	0	0	0	1282.46	0	0	586.688	0	0	512.021
Nov_Plant_Bin7_scaffold_4639_1_BLAST_acsA__acetyl_coenzyme_A_synthetase_db_KEGG_evalue_6.8e_212_bit_score_741.9_identity_95.9_	none	0	0	0	0	0	0	0	1232.83	849.611	0	0	283.075
Nov_Plant_Bin7_scaffold_806_6_RBH_geranylgeranylglyceryl_phosphate_synthase__K07094_putative_glycerol_1_phosphate_prenyltransferase__EC_2.5.1.___db_KEGG_	none	0	0	0	0	0	1015.79	647.8	0	672.901	0	0	0
Nov_Plant_Bin7_scaffold_731_2_RBH_hypothetical_protein__K08975_putative_membrane_protein_db_KEGG_	none	0	0	0	0	587.99	956.968	0	0	0	0	0	542.026
Nov_Plant_Bin7_scaffold_1893_3_RBH_putative_RNA_associated_protein__K14574_ribosome_maturation_protein_SDO1_db_KEGG_	none	0	0	0	0	0	746.77	0	770.901	395.219	0	0	0
Nov_Plant_Bin7_scaffold_2700_5_RBH_Cna_B_domain_containing_protein_db_KEGG_	none	0	0	0	0	819.82	706.45	0	0	0	0	0	310.407
Nov_Plant_Bin7_scaffold_2257_3_RBH_ATPase__K03924_MoxR_like_ATPase__EC_3.6.3.___db_KEGG_	none	0	0	0	0	0	0	0	889.943	295.731	0	0	552.817
Nov_Plant_Bin7_scaffold_493_12_RBH_nrdD__anaerobic_ribonucleoside_triphosphate_reductase__EC_1.17.4.2___K00527_ribonucleoside_triphosphate_reductase__EC_1.17.4.2__db_KEGG_	none	0	1189.21	0	0	0	0	253.083	0	0	0	0	213.105
Nov_Plant_Bin7_scaffold_4019_1_RBH_speA__arginine_decarboxylase__EC_4.1.1.19___K01585_arginine_decarboxylase__EC_4.1.1.19__db_KEGG_	none	0	0	0	0	0	0	0	0	384.532	0	791.362	474.876
Nov_Plant_Bin7_scaffold_96_7_RBH_hypothetical_protein_db_KEGG_	none	0	0	0	0	0	859.895	391.146	0	0	0	0	329.251
Nov_Plant_Bin7_scaffold_1182_5_RBH_gdhA__glutamate_dehydrogenase__EC_1.4.1.3___K00261_glutamate_dehydrogenase__NAD_P_____EC_1.4.1.3__db_KEGG_	none	0	0	0	0	0	0	676.35	0	312.026	0	0	495.742
Nov_Plant_Bin7_scaffold_3020_2_RBH_ilvE__branched_chain_amino_acid_aminotransferase__EC_2.6.1.42___K00826_branched_chain_amino_acid_aminotransferase__EC_2.6.1.42__db_KEGG_	none	0	0	0	0	0	0	0	593.177	474.298	0	0	370.434
Nov_Plant_Bin7_scaffold_89_2_RBH_rplC__50S_ribosomal_protein_L3__K02906_large_subunit_ribosomal_protein_L3_db_KEGG_	none	0	0	0	0	0	351.129	0	429.681	596.339	0	0	0
Nov_Plant_Bin7_scaffold_371_7_RBH_purF__amidophosphoribosyltransferase__EC_2.4.2.14___K00764_amidophosphoribosyltransferase__EC_2.4.2.14__db_KEGG_	none	0	0	0	0	612.593	0	0	335.884	0	0	0	354.553
Nov_Plant_Bin7_scaffold_185_20_RBH_response_regulator_domain_with_PAS_sensor_db_KEGG_	none	0	0	0	0	0	0	371.98	474.831	426.027	0	0	0
Nov_Plant_Bin7_scaffold_528_5_RBH_hypothetical_protein_db_KEGG_	none	0	0	0	0	0	0	490.53	0	242.952	0	0	465.806
Nov_Plant_Bin7_scaffold_1571_1_RBH_Formate_dehydrogenase_subunit_alpha__K00123_formate_dehydrogenase,_alpha_subunit__EC_1.2.1.2__db_KEGG_	none	0	0	0	0	0	0	0	451.901	133.965	0	0	543.431
Nov_Plant_Bin7_scaffold_1546_1_RBH_ilvB__acetolactate_synthase,_large_subunit__EC_2.2.1.6___K01652_acetolactate_synthase_I_II_III_large_subunit__EC_2.2.1.6__db_KEGG_	none	0	0	0	0	0	0	458.758	0	288.089	0	0	357.726
Nov_Plant_Bin7_scaffold_1571_2_RBH_gltA__glutamate_synthase__K00266_glutamate_synthase__NADPH_NADH__small_chain__EC_1.4.1.13_1.4.1.14__db_KEGG_	none	0	0	0	0	0	0	455.774	0	301.325	0	0	335.819
Nov_Plant_Bin7_scaffold_4184_3_RBH_secreted_metalloprotease_db_KEGG_	none	0	0	0	0	0	341.314	308.836	0	0	0	0	426.211
Nov_Plant_Bin7_scaffold_8457_4_RBH_ATPase_db_KEGG_	none	0	0	0	0	0	0	385.925	345.27	0	0	0	302.389
Nov_Plant_Bin7_scaffold_3995_2_RBH_aminotransferase__EC_2.6.1.____K10907_aminotransferase__EC_2.6.1.___db_KEGG_	none	0	0	0	0	0	0	0	331.643	239.452	0	0	457.245
Nov_Plant_Bin7_scaffold_2758_2_RBH_S_layer_like_domain_containing_protein_db_KEGG_	none	0	0	0	0	0	0	378.099	318.694	0	0	0	318.562
Nov_Plant_Bin7_scaffold_2815_5_RBH_bifunctional_enzyme_fae_hps__K13812_bifunctional_enzyme_Fae_Hps__EC_4.3._.__4.1.2.43__db_KEGG_	none	0	0	0	0	0	0	249.694	0	425.587	0	0	321.615
Nov_Plant_Bin7_scaffold_1392_7_RBH_geranylgeranyl_reductase_db_KEGG_	none	0	0	0	0	0	0	352.068	0	294.389	0	0	288.749
Nov_Plant_Bin7_scaffold_2431_6_RBH_WD40_like_beta_propeller_repeat_containing_protein_db_KEGG_	none	0	0	0	0	0	0	214.457	385.586	252.464	0	0	0
Nov_Plant_Bin7_scaffold_1541_2_BLAST_Efflux_transporter,_putative,_hydrophobe_amphiphile_efflux_3__HAE3__family_db_KEGG_evalue_6.7e_193_bit_score_679.9_identity_45.9_	none	0	0	0	0	0	0	0	185.267	348.337	0	0	241.831
Nov_Plant_Bin7_scaffold_535_5_BLAST_hypothetical_protein_db_KEGG_evalue_1.9e_11_bit_score_76.3_identity_46.3_	none	0	0	0	0	0	0	325.008	0	180.201	0	0	254.504
Nov_Plant_Bin7_scaffold_559_5_BLAST_rpsJ__30S_ribosomal_protein_S10__K02946_small_subunit_ribosomal_protein_S10_db_KEGG_evalue_4.9e_51_bit_score_205.7_identity_97.1_	none	0	0	0	0	0	0	0	2434.04	2709.42	0	0	0
Nov_Plant_Bin7_scaffold_2457_6_BLAST_hypothetical_protein_db_KEGG_evalue_2e_35_bit_score_154.1_identity_83.7_	none	0	0	0	0	0	2948.57	1348.38	0	0	0	0	0
Nov_Plant_Bin7_scaffold_434_8_BLAST_carboxymuconolactone_decarboxylase_family_protein_db_KEGG_evalue_1e_43_bit_score_181.4_identity_81.3_	none	0	0	0	0	0	2214.51	0	0	2014.36	0	0	0
Nov_Plant_Bin7_scaffold_3702_4_BLAST_rpl7ae__50S_ribosomal_protein_L7Ae__K02936_large_subunit_ribosomal_protein_L7Ae_db_KEGG_evalue_2.1e_56_bit_score_223.8_identity_92.6_	none	0	0	0	0	0	0	1570.77	0	1294.41	0	0	0
Nov_Plant_Bin7_scaffold_1648_16_BLAST_rplR__50S_ribosomal_protein_L18e__K02883_large_subunit_ribosomal_protein_L18e_db_KEGG_evalue_4.1e_49_bit_score_199.5_identity_82.4_	none	0	0	0	0	0	0	0	1414.16	0	0	0	1417.54
Nov_Plant_Bin7_scaffold_241_10_RBH_RNA_2'_phosphotransferase,_Tpt1_KptA_family__EC_2.7.1.____K07559_putative_RNA_2'_phosphotransferase__EC_2.7.1.___db_KEGG_	none	0	0	0	0	1865.77	0	0	0	703.021	0	0	0
Nov_Plant_Bin7_scaffold_952_2_BLAST_fpoA__F420H2_dehydrogenase_subunit_A__EC_1.6.99.5___K00330_NADH_quinone_oxidoreductase_subunit_A__EC_1.6.5.3__db_KEGG_evalue_3.3e_63_bit_score_246.5_identity_92.5_	none	0	0	0	0	0	0	0	0	1116.06	0	0	1407.19
Nov_Plant_Bin7_scaffold_89_6_BLAST_rpsS__30S_ribosomal_protein_S19__K02965_small_subunit_ribosomal_protein_S19_db_KEGG_evalue_1.4e_64_bit_score_251.1_identity_92.6_	none	0	0	0	0	0	1284.66	0	0	1218.83	0	0	0
Nov_Plant_Bin7_scaffold_168_10_BLAST_rpsL__30S_ribosomal_protein_S23__S12___K02950_small_subunit_ribosomal_protein_S12_db_KEGG_evalue_2.3e_70_bit_score_270.4_identity_95.8_	none	0	0	0	0	0	0	0	0	975.639	0	0	1292.38
Nov_Plant_Bin7_scaffold_1579_4_BLAST_rpsO__30S_ribosomal_protein_S15P_S13e__K02956_small_subunit_ribosomal_protein_S15_db_KEGG_evalue_2.9e_68_bit_score_263.5_identity_84.1_	none	0	0	0	0	0	0	1118.06	0	0	0	0	1000.72
Nov_Plant_Bin7_scaffold_89_15_BLAST_rplE__50S_ribosomal_protein_L5__K02931_large_subunit_ribosomal_protein_L5_db_KEGG_evalue_4.3e_76_bit_score_289.7_identity_85.0_	none	0	0	0	0	0	1171.59	0	0	891.939	0	0	0
Nov_Plant_Bin7_scaffold_545_3_BLAST_hypothetical_protein_db_KEGG_evalue_5.3e_40_bit_score_170.6_identity_33.0_	none	0	0	0	0	1199.69	678.676	0	0	0	0	0	0
Nov_Plant_Bin7_scaffold_532_5_RBH_hypothetical_protein__K07730_putative_transcriptional_regulator_db_KEGG_	none	0	0	0	0	0	826.282	0	933.862	0	0	0	0
Nov_Plant_Bin7_scaffold_5437_2_RBH_HTH_type_transcriptional_regulatory_protein__K07728_putative_transcriptional_regulator_db_KEGG_	none	0	0	0	0	1074.37	628.165	0	0	0	0	0	0
Nov_Plant_Bin7_scaffold_480_2_RBH_spi__signal_sequence_peptidase_I__K13280_signal_peptidase,_endoplasmic_reticulum_type__EC_3.4._.___db_KEGG_	none	0	0	0	0	0	0	1154.84	0	473.312	0	0	0
Nov_Plant_Bin7_scaffold_1297_3_RBH_cdhB__CO_dehydrogenase_acetyl_CoA_synthase_complex_subunit_epsilon__K00195_acetyl_CoA_decarbonylase_synthase_complex_subunit_epsilon_db_KEGG_	none	0	0	0	0	0	0	768.354	0	741.759	0	0	0
Nov_Plant_Bin7_scaffold_2432_1_RBH_putative_methanogenesis_marker_protein_1__K09136_ribosomal_protein_S12_methylthiotransferase_db_KEGG_	none	0	0	0	0	0	0	0	768.249	0	0	0	698.772
Nov_Plant_Bin7_scaffold_491_2_RBH_ilvD__dihydroxy_acid_dehydratase__EC_4.2.1.9___K01687_dihydroxy_acid_dehydratase__EC_4.2.1.9__db_KEGG_	none	0	0	0	0	0	0	0	708.992	694.066	0	0	0
Nov_Plant_Bin7_scaffold_1420_7_RBH_phage_shock_protein_A__K03969_phage_shock_protein_A_db_KEGG_	none	0	0	0	0	0	0	791.225	0	0	0	0	479.784
Nov_Plant_Bin7_scaffold_952_6_RBH_4Fe_4S_ferredoxin,_iron_sulfur_binding_domain_containing_protein__K00338_NADH_quinone_oxidoreductase_subunit_I__EC_1.6.5.3__db_KEGG_	none	0	0	0	0	0	0	702.282	0	0	0	0	515.823
Nov_Plant_Bin7_scaffold_2048_2_RBH_ribonuclease_II_family_protein__K01147_exoribonuclease_II__EC_3.1.13.1__db_KEGG_	none	0	0	0	0	0	0	0	0	0	0	913.187	257.301
Nov_Plant_Bin7_scaffold_2375_5_RBH_ATP_citrate_synthase_like_db_KEGG_	none	0	0	0	0	0	0	0	0	640.97	0	0	469.466
Nov_Plant_Bin7_scaffold_104_10_RBH_hypothetical_protein__K06863_5_formaminoimidazole_4_carboxamide_1__beta__D_ribofuranosyl_5'_monophosphate_synthetase__EC_6.3.4.___db_KEGG_	none	0	0	0	0	0	0	381.302	0	0	0	0	486.081
Nov_Plant_Bin7_scaffold_4206_3_RBH_glutamine_amidotransferase,_class_II_db_KEGG_	none	0	0	0	0	0	0	0	0	535.638	0	0	302.874
Nov_Plant_Bin7_scaffold_3020_4_RBH_aspC__aspartate_aminotransferase__K00812_aspartate_aminotransferase__EC_2.6.1.1__db_KEGG_	none	0	0	0	0	0	0	343.536	0	0	0	0	491.959
Nov_Plant_Bin7_scaffold_2140_3_RBH_peptidase_M50_db_KEGG_	none	0	0	0	0	0	588.16	0	0	245.237	0	0	0
Nov_Plant_Bin7_scaffold_600_3_RBH_fructose_bisphosphate_aldolase__K01623_fructose_bisphosphate_aldolase,_class_I__EC_4.1.2.13__db_KEGG_	none	0	0	0	0	0	0	0	437.71	0	0	0	376.055
Nov_Plant_Bin7_scaffold_1214_1_RBH_gatE__glutamyl_tRNA_Gln__amidotransferase_subunit_E__K03330_glutamyl_tRNA_Gln__amidotransferase_subunit_E__EC_6.3.5.7__db_KEGG_	none	0	0	0	0	0	0	492.109	0	0	0	0	286.203
Nov_Plant_Bin7_scaffold_3755_5_RBH_glnA__glutamine_synthetase,_type_I__K01915_glutamine_synthetase__EC_6.3.1.2__db_KEGG_	none	0	0	0	0	0	0	0	0	276.376	0	0	438.657
Nov_Plant_Bin7_scaffold_535_2_BLAST_hypothetical_protein_db_KEGG_evalue_3.1e_89_bit_score_334.3_identity_49.0_	none	0	0	0	0	0	0	0	370.285	343.254	0	0	0
Nov_Plant_Bin7_scaffold_865_1_RBH_purH__phosphoribosylaminoimidazolecarboxamide_formyltransferase_IMP_cyclohydrolase__EC_2.1.2.3_3.5.4.10___K00602_phosphoribosylaminoimidazolecarboxamide_formyltransferase___IMP_cyclohydrolase__EC_2.1.2.3_3.5.4.10__db_KEGG_	none	0	0	0	0	0	0	345.858	0	0	0	0	332.694
Nov_Plant_Bin7_scaffold_577_4_RBH_polyprenyl_synthetase__EC_2.5.1.29___K02523_octaprenyl_diphosphate_synthase__EC_2.5.1.90__db_KEGG_	none	0	0	0	0	0	0	0	0	371.911	0	0	289.272
Nov_Plant_Bin7_scaffold_264_8_RBH_putative_methanogenesis_marker_protein_15_db_KEGG_	none	0	0	0	0	0	0	368.409	0	284.88	0	0	0
Nov_Plant_Bin7_scaffold_3278_4_RBH_serB__phosphoserine_phosphatase__EC_3.1.3.3___K01079_phosphoserine_phosphatase__EC_3.1.3.3__db_KEGG_	none	0	0	0	0	0	0	0	0	307.854	0	0	305.57
Nov_Plant_Bin7_scaffold_1201_4_RBH_argG__argininosuccinate_synthase__EC_6.3.4.5___K01940_argininosuccinate_synthase__EC_6.3.4.5__db_KEGG_	none	0	0	0	0	0	346.55	0	0	0	0	0	201.754
Nov_Plant_Bin7_scaffold_2257_7_RBH_purA__adenylosuccinate_synthetase__EC_6.3.4.4___K01939_adenylosuccinate_synthase__EC_6.3.4.4__db_KEGG_	none	0	0	0	0	0	0	0	266.133	0	0	0	253.844
Nov_Plant_Bin7_scaffold_874_3_RBH_mat__S_adenosylmethionine_synthetase__EC_2.5.1.6___K00789_S_adenosylmethionine_synthetase__EC_2.5.1.6__db_KEGG_	none	0	0	0	0	0	0	0	267.825	244.042	0	0	0
Nov_Plant_Bin7_scaffold_185_6_RBH_peptidase_S8_and_S53,_subtilisin_db_KEGG_	none	0	0	0	0	0	0	0	255.981	0	0	0	245.029
Nov_Plant_Bin7_scaffold_350_13_RBH_top6b__DNA_topoisomerase_VI_subunit_B__K03167_DNA_topoisomerase_VI_subunit_B__EC_5.99.1.3__db_KEGG_	none	0	0	0	0	0	221.475	0	0	229.876	0	0	0
Nov_Plant_Bin7_scaffold_1579_5_RBH_phosphoesterase,_RecJ_domain_containing_protein_db_KEGG_	none	0	0	0	0	0	0	0	272.844	0	0	0	176.024
Nov_Plant_Bin7_scaffold_729_6_BLAST_cold_shock_DNA_binding_domain_containing_protein__K03704_cold_shock_protein__beta_ribbon,_CspA_family__db_KEGG_evalue_1e_25_bit_score_120.9_identity_90.5_	none	0	0	0	0	0	0	0	0	9496.54	0	0	0
Nov_Plant_Bin7_scaffold_5299_2_BLAST_hypothetical_protein__K07569_RNA_binding_protein_db_KEGG_evalue_4.1e_39_bit_score_166.0_identity_84.4_	none	0	0	0	5967.04	0	0	0	0	0	0	0	0
Nov_Plant_Bin7_scaffold_973_2_BLAST_rpmK__50S_ribosomal_protein_L37a__K02921_large_subunit_ribosomal_protein_L37Ae_db_KEGG_evalue_3.2e_41_bit_score_172.9_identity_91.3_	none	0	0	0	0	0	0	0	0	0	0	0	2569.37
Nov_Plant_Bin7_scaffold_1631_4_BLAST_rpsX__30S_ribosomal_protein_S24e__K02974_small_subunit_ribosomal_protein_S24e_db_KEGG_evalue_3.7e_38_bit_score_162.9_identity_79.4_	none	0	0	0	0	0	0	0	0	0	0	0	1891.32
Nov_Plant_Bin7_scaffold_973_6_BLAST_prefoldin_subunit_beta__K04798_prefoldin_beta_subunit_db_KEGG_evalue_7.3e_54_bit_score_215.3_identity_93.3_	none	0	0	0	0	0	0	1606.39	0	0	0	0	0
Nov_Plant_Bin7_scaffold_89_13_BLAST_rpl24p__50S_ribosomal_protein_L24P__K02895_large_subunit_ribosomal_protein_L24_db_KEGG_evalue_2.6e_43_bit_score_180.3_identity_75.0_	none	0	0	0	0	0	0	0	1584.92	0	0	0	0
Nov_Plant_Bin7_scaffold_1928_3_BLAST_rpoF__DNA_directed_RNA_polymerase_subunit_F__K03051_DNA_directed_RNA_polymerase_subunit_F__EC_2.7.7.6__db_KEGG_evalue_1.1e_43_bit_score_181.4_identity_81.6_	none	0	0	0	0	0	0	0	0	0	0	0	1503.25
Nov_Plant_Bin7_scaffold_4631_4_RBH_hypothetical_protein__K07573_exosome_complex_component_CSL4_db_KEGG_	none	0	0	0	0	0	1454.75	0	0	0	0	0	0
Nov_Plant_Bin7_scaffold_729_5_BLAST_hypothetical_protein_db_KEGG_evalue_5e_22_bit_score_109.4_identity_50.5_	none	0	0	0	0	0	0	0	0	0	0	0	1453.19
Nov_Plant_Bin7_scaffold_350_15_RBH_hypothetical_protein__K09746_hypothetical_protein_db_KEGG_	none	0	0	0	0	0	1379.71	0	0	0	0	0	0
Nov_Plant_Bin7_scaffold_2140_4_RBH_hypothetical_protein__K06961_ribosomal_RNA_assembly_protein_db_KEGG_	none	0	0	0	0	0	1307.2	0	0	0	0	0	0
Nov_Plant_Bin7_scaffold_556_6_BLAST_hypothetical_protein_db_KEGG_evalue_3.9e_21_bit_score_107.1_identity_43.9_	none	0	0	0	0	0	0	0	1263.92	0	0	0	0
Nov_Plant_Bin7_scaffold_14982_5_RBH_cdhE__CO_dehydrogenase_acetyl_CoA_synthase_complex_subunit_gamma__K00197_acetyl_CoA_decarbonylase_synthase_complex_subunit_gamma__EC_2.1.1.___db_KEGG_	none	0	0	0	0	0	0	0	1262.66	0	0	0	0
Nov_Plant_Bin7_scaffold_532_6_RBH_putative_ATP_dependent_helicase__K03725_archaea_specific_helicase__EC_3.6.1.___db_KEGG_	none	0	0	0	0	0	1208.86	0	0	0	0	0	0
Nov_Plant_Bin7_scaffold_1840_3_RBH_KaiC_protein_db_KEGG_	none	0	0	0	0	0	1200.74	0	0	0	0	0	0
Nov_Plant_Bin7_scaffold_3702_9_RBH_hypothetical_protein__K06869_uncharacterized_protein_db_KEGG_	none	0	0	0	0	0	1134.77	0	0	0	0	0	0
Nov_Plant_Bin7_scaffold_414_4_RBH_hypothetical_protein_db_KEGG_	none	0	0	0	0	0	1124.39	0	0	0	0	0	0
Nov_Plant_Bin7_scaffold_556_11_BLAST_hypothetical_protein_db_KEGG_evalue_1.2e_51_bit_score_208.8_identity_45.8_	none	0	0	0	0	0	0	0	0	963.715	0	0	0
Nov_Plant_Bin7_scaffold_226_8_RBH_tfe__TFIIE_subunit_alpha__K03136_transcription_initiation_factor_TFIIE_subunit_alpha_db_KEGG_	none	0	0	0	0	0	963.529	0	0	0	0	0	0
Nov_Plant_Bin7_scaffold_2432_5_BLAST_eif5A__translation_initiation_factor_eIF_5A__K03263_translation_initiation_factor_5A_db_KEGG_evalue_4e_61_bit_score_239.6_identity_95.3_	none	0	0	0	0	0	0	0	0	0	0	0	943.232
Nov_Plant_Bin7_scaffold_1632_9_BLAST_heat_shock_protein_Hsp20__K13993_HSP20_family_protein_db_KEGG_evalue_1.5e_41_bit_score_174.9_identity_51.8_	none	0	0	0	0	0	901.377	0	0	0	0	0	0
Nov_Plant_Bin7_scaffold_3837_4_BLAST_acylphosphatase_db_KEGG_evalue_9.7e_43_bit_score_179.1_identity_51.6_	none	0	0	0	0	0	0	0	0	853.637	0	0	0
Nov_Plant_Bin7_scaffold_1893_4_RBH_Proteasome_subunit_alpha__K03432_proteasome_alpha_subunit__EC_3.4.25.1__db_KEGG_	none	0	0	0	0	0	845.526	0	0	0	0	0	0
Nov_Plant_Bin7_scaffold_532_4_RBH_hypothetical_protein_db_KEGG_	none	0	0	0	0	0	829.074	0	0	0	0	0	0
Nov_Plant_Bin7_scaffold_3232_1_BLAST_mvaA__hydroxymethylglutaryl_CoA_reductase__EC_1.1.1.88___K00054_hydroxymethylglutaryl_CoA_reductase__EC_1.1.1.88__db_KEGG_evalue_1.6e_63_bit_score_248.1_identity_70.2_	none	0	0	0	0	0	0	0	0	0	0	0	821.356
Nov_Plant_Bin7_scaffold_96_20_BLAST_lipoprotein_db_KEGG_evalue_3.8e_27_bit_score_127.5_identity_44.8_	none	0	0	0	0	0	820.514	0	0	0	0	0	0
Nov_Plant_Bin7_scaffold_5313_4_RBH_aroA__3_phosphoshikimate_1_carboxyvinyltransferase__EC_2.5.1.19___K00800_3_phosphoshikimate_1_carboxyvinyltransferase__EC_2.5.1.19__db_KEGG_	none	0	0	0	0	0	0	805.856	0	0	0	0	0
Nov_Plant_Bin7_scaffold_630_5_RBH_mtd__F420_dependent_methylenetetrahydromethanopterin_dehydrogenase__EC_1.5.99.9___K00319_methylenetetrahydromethanopterin_dehydrogenase__EC_1.5.99.9__db_KEGG_	none	0	0	0	0	0	0	0	0	0	0	0	783.854
Nov_Plant_Bin7_scaffold_2099_4_RBH_hypothetical_protein_db_KEGG_	none	0	0	0	0	0	0	0	0	774.138	0	0	0
Nov_Plant_Bin7_scaffold_3851_4_RBH_nadA__quinolinate_synthetase_complex_subunit_A__K03517_quinolinate_synthase__EC_2.5.1.72__db_KEGG_	none	0	0	0	0	0	0	0	744.491	0	0	0	0
Nov_Plant_Bin7_scaffold_89_21_BLAST_rplE__50S_ribosomal_protein_L18__K02881_large_subunit_ribosomal_protein_L18_db_KEGG_evalue_1.1e_71_bit_score_275.0_identity_78.1_	none	0	0	0	0	0	0	0	737.14	0	0	0	0
Nov_Plant_Bin7_scaffold_3944_3_RBH_hypothetical_protein__K07159_db_KEGG_	none	0	0	0	0	0	0	0	0	715.921	0	0	0
Nov_Plant_Bin7_scaffold_350_3_BLAST_grpE__co_chaperone_GrpE__K03687_molecular_chaperone_GrpE_db_KEGG_evalue_7.8e_51_bit_score_205.7_identity_66.7_	none	0	0	0	0	0	0	0	0	0	0	0	687.157
Nov_Plant_Bin7_scaffold_2805_2_BLAST_pyrE__orotate_phosphoribosyltransferase__EC_2.4.2.10___K00762_orotate_phosphoribosyltransferase__EC_2.4.2.10__db_KEGG_evalue_4.9e_73_bit_score_279.6_identity_76.8_	none	0	0	0	0	0	686.539	0	0	0	0	0	0
Nov_Plant_Bin7_scaffold_185_2_BLAST_lipoprotein_db_KEGG_evalue_5.9e_50_bit_score_203.0_identity_54.9_	none	0	0	0	0	0	0	0	0	0	0	0	658.22
Nov_Plant_Bin7_scaffold_2087_1_RBH_hypothetical_protein__K15527_cysteate_synthase__EC_2.5.1.76__db_KEGG_	none	0	0	0	0	0	0	0	0	0	0	0	653.211
Nov_Plant_Bin7_scaffold_1632_11_BLAST_lipoprotein_db_KEGG_evalue_1.6e_54_bit_score_218.4_identity_59.6_	none	0	0	0	0	0	0	651.667	0	0	0	0	0
Nov_Plant_Bin7_scaffold_13100_4_RBH_hypothetical_protein_db_KEGG_	none	0	0	0	0	0	649.906	0	0	0	0	0	0
Nov_Plant_Bin7_scaffold_1631_7_RBH_rpoE__DNA_directed_RNA_polymerase__K03049_DNA_directed_RNA_polymerase_subunit_E'__EC_2.7.7.6__db_KEGG_	none	0	0	0	0	0	0	0	0	0	0	0	609.529
Nov_Plant_Bin7_scaffold_1285_5_BLAST_hypothetical_protein_db_KEGG_evalue_1.5e_40_bit_score_171.8_identity_44.6_	none	0	0	0	0	0	592.404	0	0	0	0	0	0
Nov_Plant_Bin7_scaffold_1986_9_RBH_nuoF__NADH_ubiquinone_oxidoreductase,_nadh_binding_subunit__K00335_NADH_quinone_oxidoreductase_subunit_F__EC_1.6.5.3__db_KEGG_	none	0	0	0	0	0	0	0	544.622	0	0	0	0
Nov_Plant_Bin7_scaffold_1928_4_RBH_hypothetical_protein__K07572_putative_nucleotide_binding_protein_db_KEGG_	none	0	0	0	0	0	0	0	0	0	0	0	527.762
Nov_Plant_Bin7_scaffold_2758_4_RBH_serA__phosphoglycerate_dehydrogenase__EC_1.1.1.95___K00058_D_3_phosphoglycerate_dehydrogenase__EC_1.1.1.95__db_KEGG_	none	0	0	0	0	0	0	0	521.93	0	0	0	0
Nov_Plant_Bin7_scaffold_3246_3_RBH_putative_cobalt_precorrin_6A_synthase__deacetylating___K02188_cobalt_precorrin_5B__C1__methyltransferase__EC_2.1.1.195__db_KEGG_	none	0	0	0	0	0	516.75	0	0	0	0	0	0
Nov_Plant_Bin7_scaffold_5696_4_BLAST_Cna_B_domain_containing_protein_db_KEGG_evalue_1.6e_26_bit_score_125.6_identity_36.0_	none	0	0	0	0	0	514.187	0	0	0	0	0	0
Nov_Plant_Bin7_scaffold_4206_2_RBH_Glutamate_synthase_db_KEGG_	none	0	0	0	0	0	0	0	0	492.762	0	0	0
Nov_Plant_Bin7_scaffold_4678_1_RBH_hypothetical_protein_db_KEGG_	none	0	0	0	0	0	0	0	0	488.427	0	0	0
Nov_Plant_Bin7_scaffold_3899_2_RBH_putative_methanogenesis_marker_protein_2__K07123_db_KEGG_	none	0	0	0	0	0	0	0	0	0	0	0	482.737
Nov_Plant_Bin7_scaffold_235_7_RBH_htpX1__HtpX_protease__K03799_heat_shock_protein_HtpX__EC_3.4.24.___db_KEGG_	none	0	0	0	0	0	480.561	0	0	0	0	0	0
Nov_Plant_Bin7_scaffold_2508_2_BLAST_rubrerythrin_db_KEGG_evalue_9.7e_57_bit_score_225.3_identity_65.5_	rubr1	0	0	0	0	0	0	0	0	0	0	0	467.434
Nov_Plant_Bin7_scaffold_434_6_RBH_methyltransferase_db_KEGG_	none	0	0	0	0	0	0	0	0	0	0	0	460.094
Nov_Plant_Bin7_scaffold_435_3_RBH_hypothetical_protein__K07731_putative_transcriptional_regulator_db_KEGG_	none	0	0	0	0	0	0	0	0	0	0	0	456.342
Nov_Plant_Bin7_scaffold_1105_7_RBH_mcrC__methyl_coenzyme_M_reductase_operon_protein_C__K03421_methyl_coenzyme_M_reductase_subunit_C_db_KEGG_	none	0	0	0	0	0	0	0	0	0	0	0	449.82
Nov_Plant_Bin7_scaffold_1420_9_BLAST_aliphatic_sulfonate_ABC_transporter_periplasmic_ligand_binding_protein_db_KEGG_evalue_7.4e_117_bit_score_426.0_identity_62.8_	none	0	0	0	0	0	442.098	0	0	0	0	0	0
Nov_Plant_Bin7_scaffold_2700_3_BLAST_rubrerythrin_db_KEGG_evalue_2.2e_76_bit_score_290.8_identity_75.0_	rubr2	0	0	0	0	0	0	0	0	430.263	0	0	0
Nov_Plant_Bin7_scaffold_145_3_RBH_hypothetical_protein_db_KEGG_	none	0	0	0	0	0	0	0	0	0	0	0	425.247
Nov_Plant_Bin7_scaffold_257_7_RBH_radical_SAM_domain_containing_protein_db_KEGG_	none	0	0	0	0	0	0	0	0	0	0	0	419.727
Nov_Plant_Bin7_scaffold_1631_2_RBH_hypothetical_protein_db_KEGG_	none	0	0	0	0	0	413.4	0	0	0	0	0	0
Nov_Plant_Bin7_scaffold_104_13_RBH_nifH__nitrogenase_iron_protein_1__EC_1.18.6.1___K02588_nitrogenase_iron_protein_NifH__EC_1.18.6.1__db_KEGG_	none	0	0	0	0	0	0	411.262	0	0	0	0	0
Nov_Plant_Bin7_scaffold_5407_4_RBH_pstC__phosphate_ABC_transporter_permease__K02037_phosphate_transport_system_permease_protein_db_KEGG_	none	0	0	0	0	0	0	0	0	0	0	0	402.221
Nov_Plant_Bin7_scaffold_676_4_RBH_hypothetical_protein__K14415_tRNA_splicing_ligase_RtcB__EC_6.5.1.3__db_KEGG_	none	0	0	0	0	0	0	0	378.525	0	0	0	0
Nov_Plant_Bin7_scaffold_2457_5_RBH_small_GTP_binding_protein__K06883_db_KEGG_	none	0	0	0	0	0	0	0	0	372.259	0	0	0
Nov_Plant_Bin7_scaffold_1392_4_RBH_tpiA__triose_phosphate_isomerase__EC_5.3.1.1___K01803_triosephosphate_isomerase__TIM___EC_5.3.1.1__db_KEGG_	none	0	0	0	0	0	0	0	0	0	0	0	370.134
Nov_Plant_Bin7_scaffold_4678_2_RBH_RimK_domain_containing_protein_ATP_grasp_db_KEGG_	none	0	0	0	0	0	0	0	367.852	0	0	0	0
Nov_Plant_Bin7_scaffold_600_4_BLAST_TPR_repeat_containing_protein_db_KEGG_evalue_1e_65_bit_score_255.8_identity_52.5_	none	0	0	0	0	0	0	0	0	366.506	0	0	0
Nov_Plant_Bin7_scaffold_743_3_RBH_dapB__dihydrodipicolinate_reductase__EC_1.3.1.26___K00215_dihydrodipicolinate_reductase__EC_1.3.1.26__db_KEGG_	none	0	0	0	0	0	0	0	0	354.273	0	0	0
Nov_Plant_Bin7_scaffold_3702_5_RBH_hypothetical_protein_db_KEGG_	none	0	0	0	0	0	0	0	0	0	0	0	351.661
Nov_Plant_Bin7_scaffold_132_8_RBH_putative_methanogenesis_marker_protein_9_db_KEGG_	none	0	0	0	0	0	0	0	0	0	0	0	350.92
Nov_Plant_Bin7_scaffold_433_4_RBH_radical_SAM_domain_containing_protein__K02585_nitrogen_fixation_protein_NifB_db_KEGG_	none	0	0	0	0	0	0	348.02	0	0	0	0	0
Nov_Plant_Bin7_scaffold_1105_1_RBH_oligosaccharyl_transferase_STT3_subunit__K07151_dolichyl_diphosphooligosaccharide__protein_glycosyltransferase__EC_2.4.1.119__db_KEGG_	none	0	0	0	0	0	0	0	0	0	0	0	329.672
Nov_Plant_Bin7_scaffold_425_2_RBH_Na__solute_symporter_db_KEGG_	none	0	0	0	0	0	299.331	0	0	0	0	0	0
Nov_Plant_Bin7_scaffold_4019_2_RBH_dysB__deoxyhypusine_synthase__K00809_deoxyhypusine_synthase__EC_2.5.1.46__db_KEGG_	none	0	0	0	0	0	0	0	0	283.163	0	0	0
Nov_Plant_Bin7_scaffold_545_8_RBH_radA__DNA_repair_and_recombination_protein_RadA__K04483_DNA_repair_protein_RadA_db_KEGG_	none	0	0	0	0	0	0	0	0	0	0	0	282.352
Nov_Plant_Bin7_scaffold_1632_7_RBH_valS__valyl_tRNA_synthetase__EC_6.1.1.9___K01873_valyl_tRNA_synthetase__EC_6.1.1.9__db_KEGG_	none	0	0	0	0	0	0	0	0	0	0	0	281.182
Nov_Plant_Bin7_scaffold_2377_3_RBH_gvpD__GvpD_gas_vesicle_db_KEGG_	none	0	0	0	0	0	0	0	0	0	0	0	272.926
Nov_Plant_Bin7_scaffold_1387_5_RBH_hypothetical_protein_db_KEGG_	none	0	0	0	0	0	0	0	0	0	0	0	267.956
Nov_Plant_Bin7_scaffold_1541_4_BLAST_hypothetical_protein_db_KEGG_evalue_1.6e_77_bit_score_295.4_identity_47.4_	none	0	0	0	0	0	0	0	0	0	0	0	251.421
Nov_Plant_Bin7_scaffold_271_4_RBH_NMD3_family_protein__K07562_nonsense_mediated_mRNA_decay_protein_3_db_KEGG_	none	0	0	0	0	0	0	0	0	0	0	0	250.321
Nov_Plant_Bin7_scaffold_264_5_RBH_putative_methanogenesis_marker_protein_3_db_KEGG_	none	0	0	0	0	0	0	0	0	0	0	0	248.838
Nov_Plant_Bin7_scaffold_1359_1_RBH_metal_ABC_transporter_ATP_binding_protein__K06174_ATP_binding_cassette,_sub_family_E,_member_1_db_KEGG_	none	0	0	0	0	0	0	0	0	0	0	0	247.883
Nov_Plant_Bin7_scaffold_3247_7_RBH_glyA__serine_hydroxymethyltransferase__EC_2.1.2.1___K00600_glycine_hydroxymethyltransferase__EC_2.1.2.1__db_KEGG_	none	0	0	0	0	0	0	0	0	242.674	0	0	0
Nov_Plant_Bin7_scaffold_493_3_RBH_hypothetical_protein_db_KEGG_	none	0	0	0	0	0	0	0	0	242.353	0	0	0
Nov_Plant_Bin7_scaffold_5407_2_RBH_cdc6__cell_division_control_protein_6__K10725_archaeal_cell_division_control_protein_6_db_KEGG_	none	0	0	0	0	0	0	0	0	0	0	0	241.563
Nov_Plant_Bin7_scaffold_559_2_RBH_aspartate_kinase,_monofunctional_class__EC_2.7.2.4___K00928_aspartate_kinase__EC_2.7.2.4__db_KEGG_	none	0	0	0	0	0	0	0	0	0	0	0	239.669
Nov_Plant_Bin7_scaffold_104_9_RBH_hypothetical_protein_db_KEGG_	none	0	0	0	0	0	0	0	234.798	0	0	0	0
Nov_Plant_Bin7_scaffold_497_3_RBH_hypothetical_protein_db_KEGG_	none	0	0	0	0	0	0	0	0	0	0	0	231.192
Nov_Plant_Bin7_scaffold_104_1_RBH_peptidase,_ArgE_DapE_family__K01439_succinyl_diaminopimelate_desuccinylase__EC_3.5.1.18__db_KEGG_	none	0	0	0	0	0	0	0	0	0	0	0	230.909
Nov_Plant_Bin7_scaffold_271_2_RBH_mcm__minichromosome_maintenance_protein_MCM__K10726_replicative_DNA_helicase_Mcm__EC_3.6.4.___db_KEGG_	none	0	0	0	0	0	229.158	0	0	0	0	0	0
Nov_Plant_Bin7_scaffold_1949_2_RBH_Formate_dehydrogenase_subunit_alpha__K00123_formate_dehydrogenase,_alpha_subunit__EC_1.2.1.2__db_KEGG_	none	0	0	0	0	0	0	0	0	224.594	0	0	0
Nov_Plant_Bin7_scaffold_235_10_RBH_paaK__phenylacetate_coenzyme_A_ligase__K01912_phenylacetate_CoA_ligase__EC_6.2.1.30__db_KEGG_	none	0	0	0	0	0	0	0	0	0	0	0	223.441
Nov_Plant_Bin7_scaffold_5313_2_RBH_ileS__isoleucyl_tRNA_synthetase__EC_6.1.1.5___K01870_isoleucyl_tRNA_synthetase__EC_6.1.1.5__db_KEGG_	none	0	0	0	0	0	0	0	0	0	0	0	221.226
Nov_Plant_Bin7_scaffold_334_6_RBH_hypothetical_protein_db_KEGG_	none	0	0	0	0	0	0	0	0	0	0	0	195.347
Nov_Plant_Bin7_scaffold_2805_5_RBH_lysS__lysyl_tRNA_synthetase__EC_6.1.1.6___K04566_lysyl_tRNA_synthetase,_class_I__EC_6.1.1.6__db_KEGG_	none	0	0	0	0	0	0	195.317	0	0	0	0	0
Nov_Plant_Bin7_scaffold_847_9_RBH_TPR_repeat_containing_protein_db_KEGG_	none	0	0	0	0	0	0	0	0	0	0	0	189.274
Nov_Plant_Bin7_scaffold_1276_2_BLAST_hypothetical_protein_db_KEGG_evalue_5.6e_25_bit_score_122.5_identity_30.8_	none	0	0	0	0	0	0	0	0	0	0	0	158.398

## Sheet: 2
gene_id	Plant_11_14_A	Plant_11_14_B	Plant_11_14_C	Mud_11_14_A	Mud_11_14_B	Mud_11_14_C	Plant_9_15_A	Plant_9_15_B	Plant_9_15_C	Mud_9_15_A	Mud_9_15_B	Mud_9_15_C
Mud_0915_scaffold_154827_3_Methanosaeta.concilii_50Perc	125632	136728	124114	90618.7	94712.6	141728	77674.1	120315	83980.6	67094	78012.9	104308
Plant_Nov_scaffold_427_6_Methanosaeta.concilii_Full	119198	108748	103283	95045.5	97248.4	102810	85842.9	93509.4	96227.6	71985.2	67716.6	88321.7
Mud_Nov_scaffold_14291_4_Methanosaeta.concilii_50Perc	119550	104988	99764.6	88562	93569.4	93524.3	80064.1	86445.3	86044.4	69609	70341.2	88729.5
Open_0915_scaffold_1790_5_Methanosaeta.concilii_Full	111195	103480	98900	93681.2	92976.5	101788	79147.6	92281.7	88805.1	71400.3	65749.7	80774.6
Plant_0915_scaffold_112937_1_Methanosaeta.concilii_50Perc	40346.5	42246.7	56584.6	44850.8	61483.7	52221.1	45691.2	47843.5	46099.1	45964	55035.8	47733.7
Plant_0915_scaffold_19004_3_Methanosaeta.concilii_50Perc	43518.4	49028.4	42490.7	55744	44784.5	50294.4	46361.7	51361.4	58190.1	40982.2	36318.4	43382
Mud_0915_scaffold_298024_1_Methanosaeta.concilii_50Perc	33859.3	36558.9	58604.8	41569.1	51433.3	48831.8	37646.3	39133.8	40489	35818.1	50197.5	36379
Mud_0915_scaffold_65102_1_Methanosaeta.concilii_50Perc	15306.2	28412.7	32449	31935	31399.3	13615.8	25092.9	21197.2	20279.5	27236.1	14445.9	14421
Mud_0915_scaffold_372686_1_Methanosaeta.concilii_50Perc	22067.2	22832.5	26783.2	22715.8	17824.3	16783.4	17546.8	15303.9	25467.3	14818.2	10226.6	18382.3
Mud_Nov_scaffold_56785_2_Methanoregula.formicica.branch_50Perc	0	0	0	0	9602.39	3840.9	29907.3	14582.2	12329.9	24010.7	26199.5	22822.3
Mud_0915_scaffold_29974_3_Methanomassiliicoccus.luminyensis_50Perc	11492.3	16310.3	11459.2	10090.2	8268.79	6815.73	12805.9	10978.8	9099.7	13134.8	15480.4	13403.8
Plant_0915_scaffold_338648_1_Methanoregula.formicica.branch_50Perc	0	0	0	0	16496.1	2493.28	25488.1	12420.5	0	36124.6	25414.2	15439.2
Plant_0915_scaffold_52907_2_Methanomassiliicoccus.luminyensis_50Perc	11122.7	10507	7199.87	6944.08	11131	4949.43	8204.01	4607.37	7311.23	11968.4	7871.57	9053.9
Mud_Nov_scaffold_21854_2_Methanoregula.formicica_50Perc	0	5269.28	0	11483.8	5212.13	5055.71	9863.11	8386.39	5799.75	23353.2	15904.4	9054.3
Plant_0915_scaffold_168338_1_Methanoregula.formicica_50Perc	0	0	6409.23	6901.95	0	4174.89	8881.32	10544.5	6715.2	22055.2	19558.2	11383.3
Open_Nov_scaffold_23152_2_Methanoregula.formicica_50Perc	0	0	0	14134.3	5590.78	6202.5	13908.6	6681.52	4320.9	20858.1	15417.4	9471.68
Mud_0915_scaffold_59226_3_Methanosaeta.concilii_branch_50Perc	0	0	4839.32	21974.1	6910.67	9894.88	0	3550.43	0	17024.1	20741.7	8639.11
Mud_0915_scaffold_353112_1_Methanoregula.formicica_50Perc	0	0	9145.56	0	0	3067.61	10940	12853.4	0	17695.7	14262.8	8981.6
Plant_0915_scaffold_13959_3_Methanoregula.formicica.branch_Full	0	0	0	15908.3	0	2372.02	4111.7	4878.64	0	0	4336	32652.3
Mud_Nov_scaffold_5535_4_Methanomassiliicoccus.luminyensis_50Perc	8822.1	6060.12	0	0	4773.72	2464.21	10011.2	5794.7	11143.5	0	6332.63	8280.33
Plant_Nov_scaffold_27626_2_Methanomassiliicoccus.luminyensis_50Perc	8985.84	0	0	0	0	0	17492	7288.96	12238.9	0	5739.25	7507.37
Plant_0915_scaffold_386970_1_Methanoregula.formicica.branch_50Perc	0	0	0	0	0	8477.77	23478.5	8600.52	10724.7	0	0	0
Mud_Nov_scaffold_13134_4_Methanoregula.formicica.branch_50Perc	0	0	0	0	4872.62	3239.56	4593.33	5428.77	0	8252.81	6672.76	4315.1
Mud_0915_scaffold_1209_1_Methanoregula.formicica_earlydivergent_50Perc	0	0	0	0	0	0	6522.27	2681.43	0	9906.14	13029.3	2396.94
Open_0915_scaffold_184212_1_Methanoregula.formicica_50Perc	0	0	0	0	0	3308	0	0	0	13483	9780.99	7109.19
Mud_Nov_scaffold_64361_1_Methanosaeta.concilii_50Perc	0	0	0	0	0	7074.98	0	0	0	0	0	12912.2
Open_0915_scaffold_144875_2_Methanoregula.formicica.branch_50Perc	0	0	0	0	0	6892.6	0	0	0	0	6573.8	3946.25
Mud_0915_scaffold_68097_1_Methanoregula.formicica.branch_Full	0	0	0	0	0	0	0	0	0	0	3788	0

## Sheet: 3
gene_id	Plant_11_14_A	Plant_11_14_B	Plant_11_14_C	Mud_11_14_A	Mud_11_14_B	Mud_11_14_C	Plant_9_15_A	Plant_9_15_B	Plant_9_15_C	Mud_9_15_A	Mud_9_15_B	Mud_9_15_C
Aug_Mud_scaffold_91_2BLAST_hypotheticalprotein_db_KEGGevalue_7.9e_30bit_score_135.6identity_55.3_	62.4501	0	47.7477	0	0	78.1912	60.1507	70.5391	0	0	0	0
Aug_Mud_scaffold_92_12BLAST_CBSdomain_containingprotein_db_KEGGevalue_2.1e_76bit_score_290.8identity_77.7_	39.983	0	0	63.6818	79.1618	67.5083	0	28.8836	43.1551	0	32.8636	42.0954
Aug_Mud_scaffold_92_18Unknown_Function	334.314	86.5322	90.4263	263.346	222.854	409.667	250.216	137.794	198.674	121.847	125.663	154.83
Aug_Mud_scaffold_105_16BLAST_leuB_3_isopropylmalatedehydrogenase_EC_1.1.1.85__K000523_isopropylmalatedehydrogenase_EC_1.1.1.85__db_KEGGevalue_9.5e_193bit_score_678.3identity_88.2_	10.4723	0	0	0	16.7253	25.3495	18.6803	22.2967	28.248	0	0	22.081
Aug_Mud_scaffold_108_11BLAST_rpoD_RNApolymerasesigmafactorrpoD_K03086RNApolymeraseprimarysigmafactor_db_KEGGevalue_6.1e_97bit_score_360.5identity_41.5_	9.00985	11.047	13.053	0	0	8.76175	0	0	0	0	23.6056	11.6946
Aug_Mud_scaffold_115_13BLAST_hypotheticalprotein_db_KEGGevalue_2.1e_33bit_score_148.7identity_33.5_	31.8973	0	10.4813	0	0	0	0	0	0	0	0	0
Aug_Mud_scaffold_115_14RBH_hypotheticalproteinn_1Tax_AcinetobacternosocomialisRepID_UPI0002D4D0AE_db_UNIREF_	17.9691	13.8666	0	0	0	0	0	0	0	0	0	0
Aug_Mud_scaffold_115_15Unknown_Function	42.5892	0	0	0	0	0	0	0	0	0	0	0
Aug_Mud_scaffold_266_5BLAST_heatshockproteinHsp20_db_KEGGevalue_1.1e_42bit_score_178.3identity_67.9_	55.6911	95.922	44.8296	0	0	30.1769	0	0	0	0	0	76.259
Aug_Mud_scaffold_380_20RBH_rpsE_30SribosomalproteinS5_K02988smallsubunitribosomalproteinS5_db_KEGG_	22.7096	0	0	0	0	16.1975	28.7177	24.4054	49.0515	0	0	41.2723
Aug_Mud_scaffold_432_13RBH_ATP_dependentmetalloproteaseFtsH_EC_3.6.4.3__K03798celldivisionproteaseFtsH_EC_3.4.24.___db_KEGG_	14.2419	19.0428	19.4685	14.5984	0	9.81457	0	0	0	0	0	0
Aug_Mud_scaffold_496_6BLAST_haloaciddehalogenasesuperfamilyprotein_db_KEGGevalue_1.3e_67bit_score_261.9identity_59.2_	31.2091	0	0	0	0	0	0	0	0	0	0	0
Aug_Mud_scaffold_496_7RBH_RluAfamilypseudouridinesynthase_db_KEGG_	22.9673	0	32.2575	0	0	0	0	0	0	0	0	0
Aug_Mud_scaffold_496_8BLAST_Rne/Rngfamilyribonuclease_db_KEGGevalue_7.6e_257bit_score_892.5identity_54.1_	11.205	0	0	0	0	10.2807	0	0	0	0	0	0
Aug_Mud_scaffold_497_6BLAST_rpsE_30SribosomalproteinS5_K02988smallsubunitribosomalproteinS5_db_KEGGevalue_2.1e_86bit_score_323.9identity_96.5_	55.6322	0	33.9773	0	48.6217	0	0	0	0	0	0	0
Aug_Mud_scaffold_497_11BLAST_rplE_50SribosomalproteinL5_K02931largesubunitribosomalproteinL5_db_KEGGevalue_4.1e_93bit_score_346.3identity_95.0_	28.0772	0	24.3591	0	32.0552	0	0	0	0	0	0	0
Aug_Mud_scaffold_497_25RBH_tuf_elongationfactorTu_EC_3.6.5.3__K02358elongationfactorTu_db_KEGG_	8.94502	27.1351	17.125	20.713	46.3248	22.2159	17.0533	17.6044	0	0	0	12.6187
Aug_Mud_scaffold_515_5BLAST_hypotheticalprotein_db_KEGGevalue_3e_13bit_score_79.7identity_46.7_	243.06	328.827	0	0	0	0	0	0	0	0	0	0
Aug_Mud_scaffold_575_6RBH_ATP_dependentproteaseLa_db_KEGG_	18.1264	0	15.2885	0	0	8.39303	0	0	0	0	0	0
Aug_Mud_scaffold_582_1BLAST_CoA_bindingdomain_containingprotein_db_KEGGevalue_1.4e_135bit_score_488.4identity_60.6_	21.5779	14.1792	0	0	51.1148	24.653	0	0	0	0	0	0
Aug_Mud_scaffold_697_3Unknown_Function	108.467	93.9002	36.6808	0	50.1787	0	0	0	0	0	0	0
Aug_Mud_scaffold_722_6RBH_Pseudouridinesynthasen_1Tax_endosymbiontofunidentifiedscalysnailisolateMonjuRepID_S6CFY0_9GAMM_db_UNIREF_	33.5441	0	0	0	0	0	0	0	0	0	0	0
Aug_Mud_scaffold_726_5RBH_ispE_4_diphosphocytidyl_2_C_methyl_D_erythritolkinase_EC_2.7.1.148__K009194_diphosphocytidyl_2_C_methyl_D_erythritolkinase_EC_2.7.1.148__db_KEGG_	179.614	116.972	85.5337	0	0	0	0	0	0	0	0	0
Aug_Mud_scaffold_789_7BLAST_translationinitiationfactorIF_3_K02520translationinitiationfactorIF_3_db_KEGGevalue_5.7e_62bit_score_242.7identity_75.6_	37.2211	0	23.6319	0	0	38.2121	56.5372	29.5675	0	0	0	31.1848
Aug_Mud_scaffold_843_5BLAST_hypotheticalprotein_db_KEGGevalue_3.2e_24bit_score_117.1identity_48.6_	39.8842	0	0	0	61.5645	53.5579	0	0	0	0	0	0
Aug_Mud_scaffold_845_10RBH_acsA_acetyl_coenzymeAsynthetase_K01895acetyl_CoAsynthetase_EC_6.2.1.1__db_KEGG_	11.6551	33.2476	16.2736	63.2437	48.523	46.1953	24.5786	24.9109	17.6242	16.4149	20.76	26.8478
Aug_Mud_scaffold_978_1BLAST_ATP_dependentproteaseLa_db_KEGGevalue_3.8e_100bit_score_370.2identity_77.5_	28.9513	18.9661	37.3756	0	0	0	0	0	0	0	0	0
Aug_Mud_scaffold_978_2RBH_endopeptidaseClpATP_bindingregulatorysubunitClpX_db_KEGG_	15.2736	0	8.5537	0	0	10.0077	11.5994	11.6745	0	0	0	0
Aug_Mud_scaffold_978_9BLAST_BadM/Rrf2familytranscriptionalregulator_db_KEGGevalue_8.9e_57bit_score_225.3identity_72.4_	60.0531	50.7637	35.2025	0	0	45.7328	53.3875	44.2845	0	0	0	0
Aug_Mud_scaffold_995_5BLAST_heatshockproteinHsp20_K13993HSP20familyprotein_db_KEGGevalue_2e_37bit_score_161.0identity_53.8_	43.2742	54.5899	62.763	53.1581	0	48.7713	0	0	0	0	0	0
Aug_Mud_scaffold_1363_3BLAST_rpa_single_strandedDNA_bindingreplicationproteinA_K07466replicationfactorA1_db_KEGGevalue_2.8e_182bit_score_643.7identity_78.5_	16.2454	0	10.8729	20.4818	24.2514	30.5578	9.27433	9.57726	35.0412	0	7.89163	7.23535
Aug_Mud_scaffold_1732_4RBH_panA_proteasome_activatingnucleotidase_K03420proteasomeregulatorysubunit_db_KEGG_	25.6543	0	0	37.6258	15.8899	17.7167	37.2548	25.141	30.0542	0	8.50658	23.4487
Aug_Mud_scaffold_1834_3BLAST_phosphateABCtransportersubstrate_bindingprotein_PhoTfamily_db_KEGGevalue_8.2e_130bit_score_469.2identity_65.7_	13.6802	0	0	0	0	11.5681	0	0	0	0	0	11.5559
Aug_Mud_scaffold_2020_1BLAST_PpiC_typepeptidyl_prolylcis_transisomerase_K03770peptidyl_prolylcis_transisomeraseD_EC_5.2.1.8__db_KEGGevalue_3.1e_63bit_score_248.1identity_41.3_	13.9346	0	0	0	0	0	0	0	0	0	0	0
Aug_Mud_scaffold_2098_4BLAST_YALI0E33891p_db_KEGGevalue_1.1e_11bit_score_76.3identity_41.5_	27.2972	0	0	156.374	0	95.6094	92.8404	54.672	0	0	0	27.2919
Aug_Mud_scaffold_2177_8BLAST_regulatorforgranule_associatedproteins_db_KEGGevalue_6.8e_24bit_score_116.3identity_40.9_	130.673	444.878	271.298	532.322	263.447	345.431	2120.47	2411.02	1682.05	3732.53	1633.86	1907.29
Aug_Mud_scaffold_2226_7BLAST_rplM_50SribosomalproteinL13_K02871largesubunitribosomalproteinL13_db_KEGGevalue_4.1e_72bit_score_276.2identity_93.0_	45.7537	73.7963	44.8484	0	0	0	0	0	0	0	0	0
Aug_Mud_scaffold_2301_3RBH_acetyl_CoAcarboxylasecarboxyltransferasesubunitalpha_db_KEGG_	25.3392	0	0	0	0	0	0	0	0	0	0	0
Aug_Mud_scaffold_2320_3BLAST_rplM_50SribosomalproteinL13_K02871largesubunitribosomalproteinL13_db_KEGGevalue_8.5e_73bit_score_278.5identity_91.7_	39.668	0	0	0	68.5154	0	0	0	0	0	0	0
Aug_Mud_scaffold_2320_6RBH_hypotheticalproteinn_1Tax_ThiobacillusdenitrificansRepID_UPI0003637564_db_UNIREF_	22.2657	30.7418	56.8905	0	36.9417	34.9629	11.8404	0	0	0	0	0
Aug_Mud_scaffold_2343_9BLAST_hypotheticalprotein_db_KEGGevalue_7.1e_106bit_score_389.4identity_61.2_	29.1178	19.1771	37.0325	0	0	0	0	0	0	0	0	0
Aug_Mud_scaffold_2343_11BLAST_adenylylsulfatereductasesubunitalpha_EC_1.8.99.2__K00394adenylylsulfatereductase_subunitA_EC_1.8.99.2__db_KEGGevalue_4e_48bit_score_196.1identity_91.3_	134.949	0	127.601	125.046	243.447	203.671	0	72.4352	0	0	0	70.8754
Aug_Mud_scaffold_2363_4RBH_translationelongationfactor2_EF_2/EF_G__K02355elongationfactorG_db_KEGG_	13.6015	0	11.2127	0	13.0958	12.864	0	0	0	0	5.58011	5.05516
Aug_Mud_scaffold_2437_3Unknown_Function	1227.04	1339.59	1123.27	822.051	2212.92	3127.21	1686.9	1186.68	2961.61	4812.22	114.733	2405.99
Aug_Mud_scaffold_2471_3BLAST_heatshockproteinHsp20_K13993HSP20familyprotein_db_KEGGevalue_9.1e_39bit_score_165.6identity_52.7_	223.699	111.688	118.691	192.068	59.9721	65.3869	106.319	56.4732	110.281	61.2054	32.5833	99.6692
Aug_Mud_scaffold_2471_4BLAST_heatshockproteinHsp20_K13993HSP20familyprotein_db_KEGGevalue_6.9e_38bit_score_162.5identity_53.8_	112.732	81.2048	127.096	156.984	94.2419	69.1692	145.613	80.9394	60.7018	59.587	51.848	73.9083
Aug_Mud_scaffold_2670_1BLAST_OligopeptidaseA_EC_3.4.24.70__K01414oligopeptidaseA_EC_3.4.24.70__db_KEGGevalue_7.6e_245bit_score_852.0identity_70.9_	13.4042	0	16.3858	0	0	0	0	0	0	0	0	0
Aug_Mud_scaffold_2708_5BLAST_HtpXdomain_containingprotein_K03799heatshockproteinHtpX_EC_3.4.24.___db_KEGGevalue_8.2e_115bit_score_419.1identity_72.2_	36.156	32.0547	21.0932	0	0	0	0	0	0	0	0	0
Aug_Mud_scaffold_2708_9RBH_hypotheticalproteinn_1Tax_ThiobacillusdenitrificansRepID_UPI00036BD588_db_UNIREF_	46.2031	48.123	66.0648	0	0	14.4388	0	0	0	0	0	0
Aug_Mud_scaffold_2926_4BLAST_putativeZn_dependentpeptidase_db_KEGGevalue_2.2e_159bit_score_567.8identity_61.0_	16.6822	0	0	0	0	0	0	0	0	0	0	0
Aug_Mud_scaffold_3036_2RBH_atpA_V_typeATPsynthasesubunitA_K02117V_typeH+_transportingATPasesubunitA_EC_3.6.3.14__db_KEGG_	22.1783	27.3355	20.2814	12.4134	29.2361	16.2798	49.2814	57.8711	61.1668	28.311	27.3699	47.4492
Aug_Mud_scaffold_3036_4RBH_atpC_V_typeATPsynthasesubunitC_K02119V_typeH+_transportingATPasesubunitC_EC_3.6.3.14__db_KEGG_	29.3737	29.958	25.0629	21.5491	44.9141	36.7681	84.0402	112.181	72.352	29.8489	25.7897	61.5344
Aug_Mud_scaffold_3036_5BLAST_atpE_V_typeATPsynthasesubunitE_K02121V_typeH+_transportingATPasesubunitE_EC_3.6.3.14__db_KEGGevalue_1.4e_80bit_score_304.7identity_86.3_	25.0806	40.959	29.8744	0	29.9171	33.9629	33.3535	49.3803	51.2726	0	0	44.4798
Aug_Mud_scaffold_3036_6BLAST_atpL_ATPsynthaseCsubunit_lipidbindingprotein_K02124V_typeH+_transportingATPasesubunitK_EC_3.6.3.14__db_KEGGevalue_5.4e_38bit_score_162.2identity_93.2_	243.872	0	112.834	0	141.555	240.324	200.286	405.183	239.47	0	0	299.151
Aug_Mud_scaffold_3036_7RBH_atpI_V_typeATPsynthasesubunitI_K02123V_typeH+_transportingATPasesubunitI_EC_3.6.3.14__db_KEGG_	21.1499	30.751	13.118	34.4918	64.2184	40.4573	118.524	140.299	116.773	47.1698	46.4768	105.985
Aug_Mud_scaffold_3414_8BLAST_hppA_membrane_boundproton_translocatingpyrophosphatase_K15987K_+__stimulatedpyrophosphate_energizedsodiumpump_EC_3.6.1.1__db_KEGGevalue_5.3e_168bit_score_596.3identity_74.2_	36.0619	11.504	18.0045	0	0	15.5149	0	0	0	0	0	0
Aug_Mud_scaffold_3454_1BLAST_transcriptionterminationfactorNusA_db_KEGGevalue_7.2e_190bit_score_669.1identity_73.2_	13.7162	0	9.3863	0	0	0	0	0	0	0	0	0
Aug_Mud_scaffold_3454_2RBH_translationinitiationfactorIF_2_db_KEGG_	12.523	0	0	0	0	6.56304	0	0	0	0	0	0
Aug_Mud_scaffold_3481_2BLAST_outermembraneproteinassemblycomplex_YaeTprotein_db_KEGGevalue_4.4e_253bit_score_879.8identity_57.9_	16.2744	0	0	0	12.2437	10.9677	0	0	0	0	0	0
Aug_Mud_scaffold_3481_3RBH_membrane_associatedzincmetalloprotease_K11749regulatorofsigmaEprotease_EC_3.4.24.___db_KEGG_	21.8625	0	14.715	0	0	0	0	0	0	0	0	0
Aug_Mud_scaffold_3481_4RBH_1_deoxy_D_xylulose5_phosphatereductoisomerase_EC_1.1.1.267__K000991_deoxy_D_xylulose_5_phosphatereductoisomerase_EC_1.1.1.267__db_KEGG_	96.712	0	87.1489	0	0	0	0	0	0	0	0	0
Aug_Mud_scaffold_3834_7Unknown_Function	24.8599	33.5043	48.1598	0	0	0	0	0	0	0	0	0
Aug_Mud_scaffold_3877_2BLAST_lipoprotein_db_KEGGevalue_2.5e_115bit_score_420.6identity_76.9_	82.6708	65.2424	46.2749	71.3565	98.2771	103.953	106.232	120.247	131.363	108.449	83.3353	104.758
Aug_Mud_scaffold_3877_4BLAST_hypotheticalprotein_db_KEGGevalue_5.5e_112bit_score_409.5identity_81.1_	48.8495	40.4887	21.4575	33.3186	44.6034	60.125	37.9539	50.8912	55.7046	34.073	46.6447	32.8192
Aug_Mud_scaffold_3940_3BLAST_HUfamilyDNA_bindingprotein_db_KEGGevalue_1.7e_23bit_score_114.4identity_54.7_	54.609	0	0	0	83.8406	0	0	0	0	0	0	55.5791
Aug_Mud_scaffold_4070_4BLAST_outermembraneprotein_db_KEGGevalue_1.3e_76bit_score_292.4identity_49.4_	28.2845	0	18.9483	0	23.7855	14.7798	0	0	0	0	0	0
Aug_Mud_scaffold_4130_5BLAST_chaperoneproteinDnaK_db_KEGGevalue_1.7e_287bit_score_993.8identity_77.9_	11.2074	19.557	11.8184	25.314	15.8161	22.2409	12.7661	0	15.0566	0	7.54173	9.52226
Aug_Mud_scaffold_4132_9BLAST_pleD1_responseregulatorPleD_EC_2.7.7.65__db_KEGGevalue_7e_63bit_score_247.3identity_36.4_	11.5184	0	0	0	0	0	0	0	0	0	0	0
Aug_Mud_scaffold_4152_4RBH_4_hydroxy_tetrahydrodipicolinatesynthasen_1Tax_endosymbiontofunidentifiedscalysnailisolateMonjuRepID_S6BE72_9GAMM_db_UNIREF_	19.3381	0	23.6069	0	0	0	0	0	0	0	0	0
Aug_Mud_scaffold_4209_7RBH_OmpA/MotBfamilyoutermembraneprotein_K03286OmpA_OmpFporin_OOPfamily_db_KEGG_	55.9905	0	66.9757	0	0	0	0	0	0	0	0	0
Aug_Mud_scaffold_4385_2RBH_translationelongationfactorTu_K02358elongationfactorTu_db_KEGG_	14.0725	40.6212	18.9533	0	22.0197	22.2667	10.9161	0	10.5951	24.0634	13.6738	15.3617
Aug_Mud_scaffold_4385_6BLAST_LSUribosomalproteinL1P_db_KEGGevalue_1.4e_101bit_score_374.8identity_79.6_	21.7283	51.7554	26.6541	0	0	19.4277	0	0	0	0	0	0
Aug_Mud_scaffold_4478_10BLAST_RRMdomain_containingRNA_bindingprotein_db_KEGGevalue_1.4e_33bit_score_147.9identity_60.0_	199.146	135.802	201.819	130.557	214.903	328.118	0	0	0	108.107	0	0
Aug_Mud_scaffold_4593_4Unknown_Function	298.059	235.006	342.934	409.832	505.039	514.656	203.461	101.667	68.6091	329.537	178.13	402.719
Aug_Mud_scaffold_4618_2BLAST_Crp/FNRfamilytranscriptionalregulator_db_KEGGevalue_3.9e_86bit_score_323.6identity_68.2_	18.365	0	0	0	0	0	0	0	0	0	0	0
Aug_Mud_scaffold_4767_4RBH_UDP_3_O__3_hydroxymyristoyl_N_acetylglucosaminedeacetylase_K02535UDP_3_O__3_hydroxymyristoyl_N_acetylglucosaminedeacetylase_EC_3.5.1.108__db_KEGG_	66.0713	33.6721	41.2206	26.2024	66.1258	39.5075	53.7757	33.4536	0	36.1054	19.8074	37.8078
Aug_Mud_scaffold_5002_5RBH_PINdomain_containingprotein_K06865ATPase_db_KEGG_	13.0453	0	0	11.8621	12.7062	10.9375	16.6029	9.16429	16.6954	7.64888	0	13.7534
Aug_Mud_scaffold_5076_5RBH_alternativesigmafactorRpoH_db_KEGG_	21.0652	25.3907	20.5069	35.1656	0	16.7	0	0	0	0	0	0
Aug_Mud_scaffold_5107_2RBH_ferrochelatase_db_KEGG_	13.419	0	8.68053	0	0	0	0	0	0	0	0	0
Aug_Mud_scaffold_5118_9RBH_3_hexulose_6_phosphatesynthasen_3Tax_MethylococcaceaeRepID_H8GRD5_METAL_db_UNIREF_	29.0387	39.9768	46.5218	40.0139	60.8446	76.1244	0	0	0	0	0	0
Aug_Mud_scaffold_5118_11BLAST_transketolase_EC_2.2.1.1__K00615transketolase_EC_2.2.1.1__db_KEGGevalue_2.9e_164bit_score_583.6identity_80.8_	16.0693	0	24.7133	0	0	17.1443	0	0	0	0	0	0
Aug_Mud_scaffold_5187_8BLAST_transport_associatedprotein_K04065hyperosmoticallyinducibleperiplasmicprotein_db_KEGGevalue_1.1e_34bit_score_151.4identity_75.0_	104.125	0	0	0	0	173.154	0	0	0	0	0	0
Aug_Mud_scaffold_5207_2BLAST_rpoB_DNA_directedRNApolymerasesubunitbeta_EC_2.7.7.6__K03043DNA_directedRNApolymerasesubunitbeta_EC_2.7.7.6__db_KEGGevalue_0bit_score_1810.4identity_67.3_	7.18995	10.9021	12.3239	0	0	10.387	0	0	0	0	0	5.34019
Aug_Mud_scaffold_5628_7BLAST_rplL_50SribosomalproteinL7/L12_K02935largesubunitribosomalproteinL7/L12_db_KEGGevalue_3.8e_53bit_score_213.0identity_91.3_	54.3345	0	0	0	82.4881	63.8877	0	0	0	0	0	0
Aug_Mud_scaffold_5830_1BLAST_NADHdehydrogenaseIsubunitD_EC_1.6.99.3__K00333NADH_quinoneoxidoreductasesubunitD_EC_1.6.5.3__db_KEGGevalue_8.7e_183bit_score_645.2identity_80.9_	22.6447	31.0511	17.2984	0	0	13.2355	0	0	0	0	0	0
Aug_Mud_scaffold_5859_6RBH_hdrA_heterodisulfidereductasesubunitA_EC_1.8.98.1__db_KEGG_	7.82771	29.0579	16.716	0	0	0	0	0	0	0	0	0
Aug_Mud_scaffold_6134_5RBH_CnaBdomain_containingprotein_db_KEGG_	14.2785	0	0	0	12.3021	10.8808	0	0	0	0	0	14.422
Aug_Mud_scaffold_6238_1BLAST_groEL_chaperoninGroEL_K04077chaperoninGroEL_db_KEGGevalue_5.9e_103bit_score_379.4identity_78.6_	27.4646	0	25.2712	0	0	18.9652	0	0	0	0	0	13.7848
Aug_Mud_scaffold_6359_2BLAST_BadM/Rrf2familytranscriptionalregulator_K13643Rrf2familytranscriptionalregulator_iron_sulfurclusterassemblytranscriptionfactor_db_KEGGevalue_2.1e_56bit_score_224.2identity_82.6_	74.0895	0	40.0803	0	0	19.0351	0	0	0	0	0	0
Aug_Mud_scaffold_6359_3BLAST_cysteinedesulfuraseIscS_EC_2.8.1.7__K04487cysteinedesulfurase_EC_2.8.1.7__db_KEGGevalue_8.4e_187bit_score_658.7identity_78.2_	23.128	24.0961	25.0426	0	0	10.5545	0	0	0	0	0	9.40863
Aug_Mud_scaffold_6359_7BLAST_2_alkenalreductase_K04044molecularchaperoneHscA_db_KEGGevalue_1.7e_222bit_score_777.7identity_72.1_	9.60118	0	0	0	0	0	0	0	0	0	0	0
Aug_Mud_scaffold_6406_5BLAST_lpxC_UDP_3_O__3_hydroxymyristoyl_N_acetylglucosaminedeacetylase_EC_3.5.1.___K02535UDP_3_O__3_hydroxymyristoyl_N_acetylglucosaminedeacetylase_EC_3.5.1.108__db_KEGGevalue_9.2e_121bit_score_438.7identity_80.2_	19.6992	0	0	0	0	14.4599	0	0	0	0	0	0
Aug_Mud_scaffold_6447_2RBH_Adenylosuccinatesynthetasen_1Tax_endosymbiontofunidentifiedscalysnailisolateMonjuRepID_S6BBT8_9GAMM_db_UNIREF_	10.7455	0	0	0	0	0	0	0	0	0	0	0
Aug_Mud_scaffold_6544_4RBH_ribulose1_5_bisphosphatecarboxylase_largesubunit_EC_4.1.1.39__db_KEGG_	15.9932	0	17.3858	0	25.9708	14.4023	12.4572	17.1115	0	10.4698	9.90217	14.9011
Aug_Mud_scaffold_6545_4BLAST_2_oxoglutaratedehydrogenaseE2_K006582_oxoglutaratedehydrogenaseE2component_dihydrolipoamidesuccinyltransferase__EC_2.3.1.61__db_KEGGevalue_5.1e_16bit_score_90.5identity_63.0_	29.582	0	37.5779	0	0	0	41.2503	48.4475	0	0	0	45.5331
Aug_Mud_scaffold_6653_1RBH_hypotheticalproteinn_1Tax_ThiobacillusthioparusRepID_UPI000372197D_db_UNIREF_	60.8177	51.7554	68.3475	0	66.7361	48.2121	0	0	0	0	0	15.6343
Aug_Mud_scaffold_6660_2BLAST_transport_associatedprotein_db_KEGGevalue_1.5e_80bit_score_305.1identity_63.0_	24.0315	40.5362	44.7866	0	0	0	0	0	0	0	0	0
Aug_Mud_scaffold_6778_3BLAST_Rhodanesedomain_containingprotein_db_KEGGevalue_1e_36bit_score_159.8identity_31.6_	17.0505	29.297	77.5543	0	0	0	0	0	0	0	0	0
Aug_Mud_scaffold_6857_1BLAST_thsB_thermosomesubunitbeta_db_KEGGevalue_1e_240bit_score_838.2identity_81.5_	13.2882	18.636	7.74959	30.1452	25.105	29.5912	64.5307	40.634	56.8661	0	6.40453	72.1841
Aug_Mud_scaffold_6879_2BLAST_cytoplasmicprotein_db_KEGGevalue_8.9e_55bit_score_219.5identity_42.8_	45.0273	35.2264	31.6452	0	0	0	0	0	0	0	0	0
Aug_Mud_scaffold_7865_2BLAST_lytictransglycosylase_catalytic_db_KEGGevalue_4.9e_75bit_score_286.6identity_65.8_	24.3716	0	0	0	23.6496	24.3263	0	0	0	0	0	0
Aug_Mud_scaffold_7989_1BLAST_putativeglutamatesynthase_NADPH_smallsubunit_db_KEGGevalue_3.4e_270bit_score_936.0identity_88.9_	9.72883	0	13.3771	0	0	10.1216	0	0	0	0	0	0
Aug_Mud_scaffold_8157_1BLAST_hypotheticalprotein_db_KEGGevalue_3.4e_16bit_score_90.1identity_52.9_	95.5965	0	0	0	0	0	0	0	0	0	0	0
Aug_Mud_scaffold_8181_5BLAST_ATP_dependentproteaseLa_db_KEGGevalue_2e_30bit_score_137.5identity_54.3_	61.5896	0	0	0	0	0	0	0	0	0	0	0
Aug_Mud_scaffold_8205_4BLAST_porin_db_KEGGevalue_6.3e_49bit_score_200.7identity_35.3_	10.5839	17.4861	23.2764	0	24.135	12.5397	0	0	0	0	0	0
Aug_Mud_scaffold_8243_2BLAST_monothiolglutaredoxin_db_KEGGevalue_5.3e_41bit_score_172.6identity_72.3_	206.516	175.44	163.518	0	0	83.5494	0	0	0	0	0	0
Aug_Mud_scaffold_8243_3BLAST_RNAseT_EC_3.1.13.___db_KEGGevalue_9.5e_68bit_score_262.3identity_63.2_	32.2682	29.89	19.5847	0	0	0	0	0	0	0	0	0
Aug_Mud_scaffold_8243_5BLAST_sgpB_Sulfurglobuleprotein_db_KEGGevalue_5e_33bit_score_146.0identity_65.9_	1399.77	433.356	526.066	107.265	308.616	334.636	0	0	0	111.144	0	90.1931
Aug_Mud_scaffold_8243_6BLAST_sgpA_sulfurglobuleproteinSgpA_db_KEGGevalue_5.5e_13bit_score_80.5identity_45.0_	324	105.104	118.678	39.8534	127.979	120.673	0	0	0	38.9986	20.487	59.9481
Aug_Mud_scaffold_8478_5BLAST_sgpB_Sulfurglobuleprotein_db_KEGGevalue_2.3e_30bit_score_137.1identity_64.3_	285.638	0	140.397	0	146.702	281.282	0	0	0	0	0	56.1448
Aug_Mud_scaffold_8478_6BLAST_sgpA_sulfurglobuleproteinSgpA_db_KEGGevalue_1.7e_14bit_score_85.5identity_45.8_	67.3252	0	32.2936	0	31.615	36.3444	0	0	0	0	0	22.8833
Aug_Mud_scaffold_8769_1BLAST_translationelongationfactor2_EF_2/EF_G__K02355elongationfactorG_db_KEGGevalue_0bit_score_1159.1identity_95.7_	16.7976	0	12.6585	0	0	12.39	16.9411	19.2367	0	0	0	0
Aug_Mud_scaffold_8925_4BLAST_putativesulfitereductase_K11179tRNA2_thiouridinesynthesizingproteinE_EC_2.8.1.___db_KEGGevalue_3.5e_58bit_score_229.6identity_98.2_	64.9177	103.783	167.982	0	98.5464	0	0	0	0	0	0	0
Aug_Mud_scaffold_8971_9BLAST_F0F1ATPsynthasesubunitgamma_EC_3.6.3.14__K02115F_typeH+_transportingATPasesubunitgamma_EC_3.6.3.14__db_KEGGevalue_4.8e_144bit_score_516.2identity_87.9_	13.7531	0	0	0	15.8021	13.7489	0	0	0	0	0	0
Aug_Mud_scaffold_9269_7BLAST_integrationhostfactorsubunitbeta_K05788integrationhostfactorsubunitbeta_db_KEGGevalue_9.8e_38bit_score_161.8identity_80.2_	79.3887	0	96.2061	0	65.5443	52.289	0	0	0	0	0	0
Aug_Mud_scaffold_9269_8BLAST_30SribosomalproteinS1P_db_KEGGevalue_1.5e_80bit_score_304.7identity_77.4_	29.1975	0	25.9109	0	0	21.753	0	0	0	0	0	0
Aug_Mud_scaffold_9275_3BLAST_HeatshockproteinHsp20_db_KEGGevalue_3.5e_32bit_score_143.7identity_45.3_	66.829	88.5555	112.908	0	68.5226	81.4854	74.9474	44.6307	0	0	0	123.316
Aug_Mud_scaffold_9327_4RBH_hypotheticalproteinn_1Tax_ThioalkalivibriothiocyanodenitrificansRepID_UPI00036894A0_db_UNIREF_	72.1018	52.4148	75.8292	0	0	23.1442	0	0	0	0	0	0
Aug_Mud_scaffold_9519_3RBH_peptidaseS41A_C_terminalprotease_K03797carboxyl_terminalprocessingprotease_EC_3.4.21.102__db_KEGG_	12.4792	0	0	0	0	54.5141	0	0	0	0	0	0
Aug_Mud_scaffold_9527_2RBH_ATP_bindingproteinn_1Tax_LamprocystispurpureaRepID_UPI00036273C3_db_UNIREF_	15.3387	17.5669	18.8108	0	0	0	15.6637	0	0	0	0	0
Aug_Mud_scaffold_9644_1RBH_hypotheticalproteinn_1Tax_DesulfospirajoergenseniiRepID_UPI0003B4FC13_db_UNIREF_	11.3566	13.4872	21.4875	0	0	0	0	0	0	0	0	0
Aug_Mud_scaffold_10010_3BLAST_hypotheticalprotein_db_KEGGevalue_4.4e_08bit_score_63.9identity_28.5_	27.0386	0	0	0	0	17.9457	0	0	0	0	0	0
Aug_Mud_scaffold_10036_3RBH_chromosomepartitioningATPase_db_KEGG_	33.9786	34.9667	26.2208	0	0	0	0	0	0	0	0	13.3135
Aug_Mud_scaffold_10193_3RBH_DNA_directedRNApolymerasesubunitalpha_EC_2.7.7.6__K03040DNA_directedRNApolymerasesubunitalpha_EC_2.7.7.6__db_KEGG_	15.7893	0	11.8355	0	0	0	0	0	0	0	0	0
Aug_Mud_scaffold_10222_2RBH_glutamatesynthase_NADH_smallsubunit_EC_1.4.1.14__K00266glutamatesynthase_NADPH/NADH_smallchain_EC_1.4.1.131.4.1.14__db_KEGG_	14.2838	0	11.8098	0	0	13.8931	0	0	0	0	0	0
Aug_Mud_scaffold_10222_3BLAST_glutamatesynthase_NADH_largesubunit_EC_1.4.1.14__K00265glutamatesynthase_NADPH/NADH_largechain_EC_1.4.1.131.4.1.14__db_KEGGevalue_7.8e_278bit_score_961.4identity_92.7_	12.4714	0	11.3167	0	0	7.39656	0	0	0	0	0	7.10064
Aug_Mud_scaffold_10459_10BLAST_coldshock_likeprotein_K03704coldshockprotein_beta_ribbon_CspAfamily__db_KEGGevalue_1.2e_21bit_score_107.5identity_71.2_	315.744	436.639	224.593	0	0	0	0	0	0	0	0	0
Aug_Mud_scaffold_10724_2RBH_clpB2_chaperoneproteinClpB_K03695ATP_dependentClpproteaseATP_bindingsubunitClpB_db_KEGG_	5.75215	17.8145	21.5364	0	0	0	0	0	0	0	0	0
Aug_Mud_scaffold_11094_2BLAST_dksA_DnaKsuppressorprotein_K06204DnaKsuppressorprotein_db_KEGGevalue_1.9e_56bit_score_224.2identity_73.9_	40.1706	0	29.0065	0	0	60.6353	86.3823	47.6084	0	41.3096	42.8772	59.3502
Aug_Mud_scaffold_11121_3BLAST_hypotheticalprotein_db_KEGGevalue_2.3e_29bit_score_134.0identity_55.3_	94.5174	120.332	79.7578	123.569	131.074	142.907	57.116	78.3006	87.8015	97.6893	0	89.8677
Aug_Mud_scaffold_11301_4BLAST_FAD_dependentpyridinenucleotide_disulfideoxidoreductase_db_KEGGevalue_1.5e_145bit_score_521.2identity_87.0_	36.8405	0	22.6303	0	0	10.673	0	0	0	29.4498	0	0
Aug_Mud_scaffold_11301_5BLAST_FAD_dependentpyridinenucleotide_disulfideoxidoreductase_db_KEGGevalue_2.8e_183bit_score_646.7identity_89.7_	44.8295	13.0575	18.0674	0	19.8835	16.819	0	0	0	19.5036	12.516	0
Aug_Mud_scaffold_11799_1BLAST_sgpB_Sulfurglobuleprotein_db_KEGGevalue_2.1e_19bit_score_100.9identity_50.0_	362.723	116.836	186.244	0	188.599	153.375	0	0	0	0	0	0
Aug_Mud_scaffold_12125_2BLAST_acetyl_CoAcarboxylase_carboxyltransferasesubunitalpha_K01962acetyl_CoAcarboxylasecarboxyltransferasesubunitalpha_EC_6.4.1.2__db_KEGGevalue_1.7e_134bit_score_484.6identity_75.6_	14.7375	0	0	0	0	0	0	0	0	0	0	27.8052
Aug_Mud_scaffold_12354_3BLAST_HUfamilyDNA_bindingprotein_db_KEGGevalue_3.3e_22bit_score_110.2identity_47.1_	151.788	118.353	104.812	65.0995	99.8938	67.6975	55.1655	69.0993	0	59.4572	0	94.1921
Aug_Mud_scaffold_12561_1RBH_60kDachaperoninn_1Tax_DesulfococcusmultivoransDSM2059RepID_S7TTN3_DESML_db_UNIREF_	9.70386	0	0	0	0	5.96422	8.91163	0	0	0	0	17.989
Aug_Mud_scaffold_12571_1BLAST_hypotheticalprotein_db_KEGGevalue_1.7e_07bit_score_60.1identity_66.7_	1032.73	1090.23	2202.37	1216.04	1552.82	954.119	2300.21	2536.99	937.416	1723.49	1247.77	2173.52
Aug_Mud_scaffold_12853_3BLAST_heatshockproteinHsp20_K13993HSP20familyprotein_db_KEGGevalue_1.1e_24bit_score_118.6identity_45.6_	143.648	116.33	65.3467	494.463	318.941	209.319	374.176	242.185	290.192	220.706	148.772	231.606
Aug_Mud_scaffold_12917_4BLAST_hypotheticalprotein_db_KEGGevalue_6.1e_49bit_score_200.3identity_40.4_	20.9731	24.2568	19.5204	0	0	0	0	0	0	0	0	0
Aug_Mud_scaffold_13174_2BLAST_outermembraneprotein_db_KEGGevalue_1e_67bit_score_262.3identity_56.5_	63.711	67.3983	67.1479	64.6445	95.9958	89.9939	34.0657	0	0	45.7096	18.4336	41.9899
Aug_Mud_scaffold_13373_2RBH_ammoniamonooxygenase/methanemonooxygenasesubunitC_K10946ammoniamonooxygenasesubunitC_db_KEGG_	19.6613	40.0177	37.4237	0	0	0	0	0	0	0	0	0
Aug_Mud_scaffold_13710_4RBH_tufA_ElongationfactorG_EF_G__K02355elongationfactorG_db_KEGG_	14.6377	8.59491	24.0638	26.2086	41.4546	30.419	0	0	0	0	5.98526	5.82404
Aug_Mud_scaffold_13711_2RBH_N_acetylmuramoyl_L_alanineamidase_EC_3.5.1.28__K01448N_acetylmuramoyl_L_alanineamidase_EC_3.5.1.28__db_KEGG_	10.6267	0	0	0	70.2908	38.2715	0	0	0	0	0	0
Aug_Mud_scaffold_14107_2BLAST_hypotheticalprotein_db_KEGGevalue_1.4e_122bit_score_444.9identity_73.6_	23.9188	0	0	19.0281	23.6669	20.6562	27.8823	0	22.4933	0	11.2039	0
Aug_Mud_scaffold_14472_3BLAST_aromatichydrocarbondegradationmembraneprotein_K06076long_chainfattyacidtransportprotein_db_KEGGevalue_3.2e_110bit_score_404.4identity_46.9_	15.201	0	0	0	0	8.16125	0	0	0	0	0	0
Aug_Mud_scaffold_14518_2BLAST_proteaseDo_EC_3.4.21.108__K01362_EC_3.4.21.___db_KEGGevalue_1.1e_153bit_score_548.9identity_60.4_	20.8924	10.9097	19.2128	0	0	0	0	0	0	0	0	0
Aug_Mud_scaffold_14518_4BLAST_sigmaEregulatoryprotein_MucB/RseB_K03598sigma_EfactornegativeregulatoryproteinRseB_db_KEGGevalue_1.1e_40bit_score_172.9identity_33.8_	21.7358	0	0	0	0	0	0	0	0	0	0	0
Aug_Mud_scaffold_14525_1BLAST_adenylylsulfatereductasesubunitbeta_K00395adenylylsulfatereductase_subunitB_EC_1.8.99.2__db_KEGGevalue_5.7e_75bit_score_285.8identity_82.5_	38.3875	57.455	48.1024	0	0	23.2244	0	0	0	0	0	0
Aug_Mud_scaffold_14525_2RBH_adenylylsulfatereductasesubunitalpha_EC_1.8.99.2__K00394adenylylsulfatereductase_subunitA_EC_1.8.99.2__db_KEGG_	31.9805	32.8695	38.998	0	35.6188	29.6896	0	0	0	0	0	8.58514
Aug_Mud_scaffold_14599_4BLAST_ppaC_manganese_dependentinorganicpyrophosphatase_EC_3.6.1.1__K15986manganese_dependentinorganicpyrophosphatase_EC_3.6.1.1__db_KEGGevalue_1.7e_153bit_score_547.7identity_88.4_	23.7322	0	0	28.5507	25.0594	21.8769	51.0231	32.7192	53.1612	17.8167	19.0938	36.5135
Aug_Mud_scaffold_14752_1RBH_cphA2_cyanophycinsynthetaseCphA_EC_6.3.2.296.3.2.30__K03802cyanophycinsynthetase_EC_6._._.___db_KEGG_	16.6341	0	14.7822	0	0	6.78348	17.6348	12.9634	0	11.8869	19.5505	23.0396
Aug_Mud_scaffold_15077_3RBH_glnA_glutaminesynthetase_typeI_EC_6.3.1.2__K01915glutaminesynthetase_EC_6.3.1.2__db_KEGG_	11.8057	0	0	0	0	0	8.69667	0	198.383	21.8154	0	8.61228
Aug_Mud_scaffold_15268_4RBH_MotA/TolQ/ExbBprotonchannel_K03561biopolymertransportproteinExbB_db_KEGG_	20.5103	0	24.1568	0	0	0	0	0	0	0	0	0
Aug_Mud_scaffold_15670_4BLAST_peptidoglycan_associatedlipoprotein_K03640peptidoglycan_associatedlipoprotein_db_KEGGevalue_4.6e_33bit_score_146.7identity_46.9_	43.5382	82.0407	98.3927	81.2271	81.4028	77.674	133.391	126.131	125.585	64.9136	51.748	97.6641
Aug_Mud_scaffold_15736_2BLAST_clpB3_chaperoneproteinClpB_K03696ATP_dependentClpproteaseATP_bindingsubunitClpC_db_KEGGevalue_0bit_score_1133.6identity_68.7_	12.2249	11.3061	20.5405	0	0	7.56715	0	0	0	0	0	7.65708
Aug_Mud_scaffold_15889_4BLAST_sulfidedehydrogenase_flavocytochrome__flavoproteinsubunit_EC_1._._.___K00540_EC_1._._.___db_KEGGevalue_2.2e_153bit_score_547.7identity_62.4_	13.387	23.4444	20.5139	0	0	11.9472	0	0	0	0	0	0
Aug_Mud_scaffold_16080_4BLAST_OmpA/MotBdomain_containingprotein_K03286OmpA_OmpFporin_OOPfamily_db_KEGGevalue_1.7e_18bit_score_98.6identity_37.2_	50.5369	27.675	40.105	40.4169	67.0459	66.5164	63.3253	58.8183	0	38.856	15.459	38.6934
Aug_Mud_scaffold_16098_3BLAST_hypotheticalprotein_db_KEGGevalue_1.9e_14bit_score_84.3identity_53.8_	543.563	287.863	304.91	85.1789	400.471	320.506	0	0	0	0	53.0933	95.9109
Aug_Mud_scaffold_16098_4Unknown_Function	440.365	324.591	269.359	150.643	429.777	339.419	0	0	0	0	0	98.2232
Aug_Mud_scaffold_16098_5BLAST_Uncharacterizedproteinn_1Tax_Rhodobactersp.SW2RepID_C8S1B7_9RHOB_db_UNIREFevalue_1.3e_10bit_score_73.2identity_30.1_	195.6	123.975	123.497	55.1897	137.246	163.265	0	0	0	0	17.6567	44.2246
Aug_Mud_scaffold_16137_2RBH_extracellularligand_bindingreceptor_K01999branched_chainaminoacidtransportsystemsubstrate_bindingprotein_db_KEGG_	13.4798	10.3387	11.3972	0	0	0	0	0	0	0	0	0
Aug_Mud_scaffold_16294_6BLAST_groEL_chaperoninGroEL_K04077chaperoninGroEL_db_KEGGevalue_4.4e_117bit_score_426.4identity_86.2_	32.2416	0	28.1699	0	0	0	0	0	0	0	0	15.4483
Aug_Mud_scaffold_16347_1BLAST_signalrecognitionparticlesubunitFFH/SRP54_srp54__K03106signalrecognitionparticlesubunitSRP54_db_KEGGevalue_1.3e_111bit_score_408.7identity_63.7_	25.5167	0	18.0235	0	0	12.2954	0	0	0	0	0	0
Aug_Mud_scaffold_16623_1RBH_panB_proteasome_activatingnucleotidase_K03420proteasomeregulatorysubunit_db_KEGG_	18.6964	0	0	0	13.2018	23.3115	25.8735	20.9558	22.5939	23.3162	9.57712	16.9076
Aug_Mud_scaffold_17354_1BLAST_Zn_dependentprotease_likeprotein_db_KEGGevalue_2e_161bit_score_574.3identity_71.6_	20.7123	0	17.0898	0	0	0	0	0	0	0	0	0
Aug_Mud_scaffold_17354_2RBH_Adenylatekinase_EC_2.7.4.3__K00939adenylatekinase_EC_2.7.4.3__db_KEGG_	16.4514	0	0	0	0	0	0	0	0	0	0	0
Aug_Mud_scaffold_17583_5BLAST_ATP_dependentClpproteaseATP_bindingsubunitclpA_K03694ATP_dependentClpproteaseATP_bindingsubunitClpA_db_KEGGevalue_1e_111bit_score_408.7identity_73.6_	24.03	0	21.5477	0	0	0	0	0	0	0	0	0
Aug_Mud_scaffold_17852_2BLAST_adenylatekinase_EC_2.7.4.3__K00939adenylatekinase_EC_2.7.4.3__db_KEGGevalue_1.2e_94bit_score_351.7identity_81.1_	46.7664	0	29.7227	0	32.6883	29.3728	39.565	27.6249	0	24.349	0	18.2913
Aug_Mud_scaffold_17852_5BLAST_BadM/Rrf2familytranscriptionalregulator_db_KEGGevalue_8.9e_57bit_score_225.3identity_81.2_	100.632	58.9946	70.8013	0	0	35.5359	38.5686	31.755	0	0	0	26.4031
Aug_Mud_scaffold_17896_1BLAST_hypotheticalprotein_K02004putativeABCtransportsystempermeaseprotein_db_KEGGevalue_4.5e_210bit_score_736.9identity_51.8_	7.3559	0	10.2858	0	0	0	0	0	0	0	0	0
Aug_Mud_scaffold_17922_3BLAST_hypotheticalprotein_db_KEGGevalue_1.3e_30bit_score_138.3identity_53.2_	51.1431	0	49.7412	0	0	37.6495	0	0	0	0	0	0
Aug_Mud_scaffold_17922_4BLAST_hypotheticalprotein_db_KEGGevalue_1.9e_83bit_score_315.8identity_35.4_	7.64098	0	0	0	0	0	0	0	0	0	0	0
Aug_Mud_scaffold_18184_5BLAST_hypotheticalprotein_db_KEGGevalue_3e_68bit_score_263.8identity_64.5_	30.2372	0	0	0	48.0102	21.581	0	0	0	0	0	0
Aug_Mud_scaffold_18277_3RBH_OmpA/MotBdomain_containingprotein_db_KEGG_	16.9628	32.7926	37.579	18.6135	50.4833	75.7647	0	0	0	0	0	0
Aug_Mud_scaffold_18382_2RBH_DNApolymeraseIIIsubunitbeta_EC_2.7.7.7__K02338DNApolymeraseIIIsubunitbeta_EC_2.7.7.7__db_KEGG_	17.7441	0	0	0	0	0	0	0	0	0	0	0
Aug_Mud_scaffold_18382_3BLAST_gyrB_DNAgyrasesubunitB_EC_5.99.1.3__K02470DNAgyrasesubunitB_EC_5.99.1.3__db_KEGGevalue_1.1e_232bit_score_811.2identity_90.5_	11.4674	0	0	0	0	0	0	0	0	0	0	0
Aug_Mud_scaffold_18412_2BLAST_DNA_directedRNApolymerasesubunitbeta''_db_KEGGevalue_0bit_score_1849.7identity_81.0_	8.8078	0	6.50552	0	0	0	0	0	0	0	0	0
Aug_Mud_scaffold_18447_6BLAST_universalstressprotein_db_KEGGevalue_5.8e_58bit_score_229.2identity_81.8_	57.1921	57.477	0	83.8821	125.684	80.3082	172.32	194.325	206.032	123.43	57.0381	180.411
Aug_Mud_scaffold_18514_3BLAST_LysMdomain_containingprotein_db_KEGGevalue_4.6e_81bit_score_306.6identity_67.9_	60.7749	78.5925	56.6317	27.9497	72.6446	25.2136	0	0	0	36.6254	30.4871	33.3937
Aug_Mud_scaffold_18820_2Unknown_Function	10.1765	15.8366	9.05265	0	0	0	0	0	0	0	0	0
Aug_Mud_scaffold_18863_4BLAST_glutaredoxin_likeprotein_K07390monothiolglutaredoxin_db_KEGGevalue_3.3e_50bit_score_203.0identity_90.6_	85.1548	0	0	0	101.618	64.2481	81.5917	140.525	0	0	0	116.789
Aug_Mud_scaffold_19007_4BLAST_heatshockproteinHsp20_K13993HSP20familyprotein_db_KEGGevalue_2.2e_20bit_score_104.8identity_38.4_	34.889	156.52	127.523	100.492	86.0096	33.7541	0	0	0	0	0	0
Aug_Mud_scaffold_19060_2RBH_NUDIXhydrolase_db_KEGG_	27.4102	0	0	0	0	9.39513	0	0	0	0	0	0
Aug_Mud_scaffold_19060_3RBH_C_terminalprocessingpeptidase_db_KEGG_	14.2643	19.7554	21.392	0	8.55509	5.93363	0	0	0	0	0	6.19564
Aug_Mud_scaffold_19223_1BLAST_dnaK_chaperoneproteinDnaK_K04043molecularchaperoneDnaK_db_KEGGevalue_6.3e_233bit_score_812.4identity_71.6_	7.47096	16.0687	23.3145	0	9.9304	0	0	0	0	0	0	0
Aug_Mud_scaffold_19377_4BLAST_putativesulfitereductase_K11179tRNA2_thiouridinesynthesizingproteinE_EC_2.8.1.___db_KEGGevalue_2.7e_58bit_score_229.9identity_99.1_	69.9052	0	101.807	0	75.8049	0	0	0	0	0	0	0
Aug_Mud_scaffold_19400_2IPRSCAN_Universalstressproteinfamily_db_Pfamdb_id_PF00582evalue_1.5e_11interpro_id_IPR999999interpro_description_Universalstressproteinfamily_	38.2968	127.083	87.0336	0	120.671	50.8839	0	0	0	0	0	30.0112
Aug_Mud_scaffold_19426_2RBH_groL_chaperoninGroEL_K04077chaperoninGroEL_db_KEGG_	18.2734	30.486	58.4586	0	0	0	0	0	0	0	0	0
Aug_Mud_scaffold_19470_2RBH_chaperoneproteinDnaK_db_KEGG_	24.2782	54.5482	40.8715	40.1914	40.9547	35.3061	51.281	32.3955	27.2689	13.757	12.1917	33.2584
Aug_Mud_scaffold_20120_2BLAST_sulfitereductase_dissimilatory_typesubunitalpha_EC_1.8.99.3__K11180sulfitereductase_dissimilatory_typealphasubunit_EC_1.8.99.3__db_KEGGevalue_1.7e_238bit_score_830.5identity_91.2_	15.8855	45.9961	23.3895	0	9.90181	10.9375	0	13.6321	0	0	0	6.60363
Aug_Mud_scaffold_20307_3BLAST_rubrerythrin_db_KEGGevalue_7.9e_68bit_score_261.9identity_92.0_	59.5522	0	35.0047	0	0	0	0	0	0	0	0	0
Aug_Mud_scaffold_20431_7RBH_ilvI_thiaminepyrophosphatedependentacetolactatesynthase_db_KEGG_	11.3724	10.3862	18.4811	0	0	11.3481	0	0	0	0	0	0
Aug_Mud_scaffold_20571_1BLAST_hypotheticalprotein_db_KEGGevalue_2.2e_74bit_score_284.3identity_70.4_	69.809	44.9568	47.2137	0	30.1328	46.4002	0	0	0	0	0	0
Aug_Mud_scaffold_21002_1BLAST_gls1_ferredoxin_dependentglutamatesynthase_db_KEGGevalue_0bit_score_1786.2identity_77.0_	8.19876	0	9.26904	0	0	0	0	0	0	0	0	0
Aug_Mud_scaffold_21009_1RBH_mcrB_methyl_coenzymeMreductasesubunitbeta_K00401methyl_coenzymeMreductasebetasubunit_EC_2.8.4.1__db_KEGG_	179.805	198.014	117.591	180.634	294.789	315.544	252.73	290.558	207.672	140.367	154.36	209.712
Aug_Mud_scaffold_21009_2BLAST_mcrD_methyl_coenzymeMreductaseoperonproteinD_K03422methyl_coenzymeMreductasesubunitD_db_KEGGevalue_7.1e_47bit_score_192.2identity_71.9_	197.852	161.844	121.623	130.487	316.659	198.318	237.419	172.866	188.766	61.6531	92.9031	164.998
Aug_Mud_scaffold_21009_3RBH_mcrG_methyl_coenzymeMreductasesubunitgamma_K00402methyl_coenzymeMreductasegammasubunit_EC_2.8.4.1__db_KEGG_	239.543	241.503	168.653	161.303	322.134	233.849	216.362	322.284	197.764	116.125	141.942	196.518
Aug_Mud_scaffold_21009_4BLAST_mcrA_methyl_coenzymeMreductasesubunitalpha_EC_2.8.4.1__K00399methyl_coenzymeMreductasealphasubunit_EC_2.8.4.1__db_KEGGevalue_2.6e_125bit_score_453.8identity_87.5_	192.75	129.649	106.981	101.835	166.555	212.379	163.425	187.486	141.581	82.0395	83.4333	138.654
Aug_Mud_scaffold_21216_2BLAST_transport_associatedprotein_db_KEGGevalue_6.4e_38bit_score_162.2identity_78.8_	126.437	130.804	285.956	0	152.029	70.6987	0	0	0	0	0	0
Aug_Mud_scaffold_21367_2BLAST_RNApolymerase_sigma_24subunit_ecfsubfamily_K03088RNApolymerasesigma_70factor_ECFsubfamily_db_KEGGevalue_3.5e_46bit_score_190.3identity_53.4_	67.8699	56.84	22.6515	0	87.704	47.1067	0	0	0	0	0	0
Aug_Mud_scaffold_21471_1BLAST_SirAfamilyprotein_db_KEGGevalue_8.7e_63bit_score_245.4identity_76.1_	63.5643	0	42.3103	0	0	0	0	0	0	0	0	0
Aug_Mud_scaffold_21471_5RBH_sulfitereductase_dissimilatory_typesubunitalpha_EC_1.8.99.3__K11180sulfitereductase_dissimilatory_typealphasubunit_EC_1.8.99.3__db_KEGG_	63.9836	46.7672	58.005	0	24.5882	43.7501	12.8868	19.2505	0	23.416	17.6929	20.9138
Aug_Mud_scaffold_21590_2BLAST_SufEproteinprobablyinvolvedinFe_Scenterassembly_db_KEGGevalue_8.9e_42bit_score_175.6identity_62.9_	68.1624	42.7085	86.0474	0	0	0	0	0	0	0	0	0
Aug_Mud_scaffold_22346_2BLAST_rpoE_RNApolymerasesigma_Efactor_Sigma_24__K03088RNApolymerasesigma_70factor_ECFsubfamily_db_KEGGevalue_4.1e_63bit_score_246.9identity_64.2_	33.4006	0	23.9759	0	0	0	0	0	0	0	0	0
Aug_Mud_scaffold_22351_2BLAST_oxidativestressrelatedrubrerythrinprotein_db_KEGGevalue_2e_71bit_score_273.9identity_96.4_	40.4427	0	31.6557	0	0	0	0	0	0	0	0	0
Aug_Mud_scaffold_22494_1BLAST_PQQ_dependentdehydrogenase_K00114alcoholdehydrogenase_cytochromec__EC_1.1.2.8__db_KEGGevalue_3.3e_249bit_score_866.3identity_82.3_	16.5065	18.4343	33.8493	24.2589	49.1302	49.958	0	0	0	0	0	10.8016
Aug_Mud_scaffold_22919_1BLAST_SMFprotein_K04096DNAprocessingprotein_db_KEGGevalue_5.4e_84bit_score_317.0identity_49.5_	12.2936	0	15.0242	0	0	0	0	0	0	0	0	0
Aug_Mud_scaffold_23047_2BLAST_iron_sulfurclusterassemblyaccessoryprotein_db_KEGGevalue_2.6e_41bit_score_173.7identity_68.3_	77.2865	0	57.7182	0	0	62.1333	88.4261	0	0	0	0	54.9992
Aug_Mud_scaffold_24062_1BLAST_CoA_bindingdomain_containingprotein_db_KEGGevalue_1e_84bit_score_318.9identity_58.0_	16.8971	0	17.9655	0	0	14.5859	0	0	0	0	0	0
Aug_Mud_scaffold_24568_2IPRSCAN_Proheadcoreproteinserineprotease_db_Pfamdb_id_PF03420evalue_4e_17interpro_id_IPR999999interpro_description_Proheadcoreproteinserineprotease_	11.6526	0	0	15.7324	31.7894	14.3943	11.4318	0	0	0	0	0
Aug_Mud_scaffold_24662_2RBH_ChaperoneproteinDnaJn_1Tax_endosymbiontofTevniajerichonana_ventTica_RepID_G2FCJ2_9GAMM_db_UNIREF_	13.0776	0	0	0	0	0	0	0	0	0	0	0
Aug_Mud_scaffold_24662_3BLAST_chaperoneproteinDnaK_db_KEGGevalue_1.8e_145bit_score_521.2identity_76.1_	52.8737	25.9379	41.0033	0	14.2231	0	0	0	0	0	0	15.8131
Aug_Mud_scaffold_24780_3RBH_tuf_translationelongationfactorEF_1subunitalpha_K03231elongationfactor1_alpha_db_KEGG_	16.6983	20.1813	0	24.6843	35.8611	27.2737	65.5129	71.2934	82.5878	28.208	26.8584	62.9917
Aug_Mud_scaffold_24889_2BLAST_heatshockproteinHsp20_K13993HSP20familyprotein_db_KEGGevalue_4.5e_85bit_score_319.7identity_77.4_	67.0722	46.682	21.6016	191.871	202.682	173.503	359.888	141.255	388.584	50.7946	66.1797	275.167
Aug_Mud_scaffold_25461_1BLAST_DEAD/DEAHboxhelicase_db_KEGGevalue_8.8e_227bit_score_792.0identity_75.4_	22.2858	19.6008	17.8411	23.2552	32.4648	18.0285	12.67	14.3751	0	0	12.082	15.3585
Aug_Mud_scaffold_25595_2BLAST_ATP_dependentClpproteaseproteolyticsubunitClpP_EC_3.4.21.92__K01358ATP_dependentClpprotease_proteasesubunit_EC_3.4.21.92__db_KEGGevalue_9e_87bit_score_325.5identity_78.1_	41.724	23.9171	32.7036	0	0	0	0	0	0	0	0	0
Aug_Mud_scaffold_25595_3RBH_ATP_dependentClpproteaseATP_bindingsubunitClpXn_1Tax_endosymbiontofunidentifiedscalysnailisolateMonjuRepID_S6CG91_9GAMM_db_UNIREF_	37.2253	19.6436	21.0615	0	18.6841	16.5195	25.4697	0	0	0	0	6.37433
Aug_Mud_scaffold_25887_1BLAST_groEL_molecularchaperoneGroEL_K04077chaperoninGroEL_db_KEGGevalue_4.2e_94bit_score_349.7identity_87.3_	41.3113	32.6073	25.2018	0	0	27.6856	0	0	0	0	0	38.694
Aug_Mud_scaffold_26034_2BLAST_rplJ_50SribosomalproteinL10_K02864largesubunitribosomalproteinL10_db_KEGGevalue_5.4e_66bit_score_256.1identity_73.7_	43.4724	0	37.3768	0	0	27.3428	0	0	0	0	0	0
Aug_Mud_scaffold_26154_1BLAST_rpsF_30SribosomalproteinS6_K02990smallsubunitribosomalproteinS6_db_KEGGevalue_2e_62bit_score_243.8identity_92.9_	51.9846	0	0	0	0	0	0	0	0	0	0	0
Aug_Mud_scaffold_26419_2RBH_Proteinofunknownfunction_DUF1631__db_KEGG_	15.0881	0	7.29319	16.8643	0	12.0748	20.0633	0	0	0	0	10.1507
Aug_Mud_scaffold_26500_1BLAST_Lon_Apeptidase_K01338ATP_dependentLonprotease_EC_3.4.21.53__db_KEGGevalue_8.3e_266bit_score_921.4identity_96.9_	42.5036	21.8714	13.5608	11.8656	23.6019	29.1342	18.1185	31.6414	0	22.1688	20.2429	51.4935
Aug_Mud_scaffold_26620_3BLAST_omcE_cytochromec_4heme_bindingsites_db_KEGGevalue_1.5e_36bit_score_158.7identity_40.8_	25.3923	59.2401	48.0432	0	21.6349	65.6851	0	0	0	26.8973	0	14.2762
Aug_Mud_scaffold_27001_5BLAST_30SribosomalproteinS1_K02945smallsubunitribosomalproteinS1_db_KEGGevalue_1.1e_117bit_score_429.1identity_54.4_	13.1629	24.2042	14.9087	0	25.0045	14.3432	0	0	0	0	0	0
Aug_Mud_scaffold_27042_2BLAST_secreted/surfaceproteinwithfasciclin_likerepeats_db_KEGGevalue_3.3e_35bit_score_154.8identity_56.1_	23.6109	52.5802	48.1403	0	0	9.34751	0	0	0	0	0	0
Aug_Mud_scaffold_27206_4BLAST_axoneme_associatedproteinmst101_db_KEGGevalue_1e_09bit_score_68.6identity_44.7_	71.9241	147.85	244.395	0	0	117.551	0	0	0	0	0	0
Aug_Mud_scaffold_27838_1BLAST_ATP_dependentproteaseLa_db_KEGGevalue_1.6e_274bit_score_950.7identity_81.9_	45.8755	34.6166	33.4941	13.0273	12.8794	11.901	0	0	0	0	0	8.28887
Aug_Mud_scaffold_27921_3BLAST_hypotheticalprotein_db_KEGGevalue_6.5e_56bit_score_222.2identity_78.6_	104.177	0	75.7949	121.41	264.633	94.6915	91.6144	87.2834	43.7929	75.605	0	82.5492
Aug_Mud_scaffold_28152_1BLAST_sat_sulfateadenylyltransferase_EC_2.7.7.4__db_KEGGevalue_3e_213bit_score_746.5identity_89.7_	32.2354	24.8676	17.9244	0	0	32.8394	20.6371	16.5342	0	24.7127	12.0049	11.9149
Aug_Mud_scaffold_28152_2BLAST_adenylylsulfatereductasesubunitbeta_K00395adenylylsulfatereductase_subunitB_EC_1.8.99.2__db_KEGGevalue_1.8e_76bit_score_290.8identity_83.2_	117.289	63.7154	121.879	0	0	57.4009	30.4851	0	0	39.6109	0	23.2804
Aug_Mud_scaffold_28152_3BLAST_adenylylsulfatereductasesubunitalpha_EC_1.8.99.2__K00394adenylylsulfatereductase_subunitA_EC_1.8.99.2__db_KEGGevalue_2.5e_148bit_score_530.4identity_87.0_	81.9529	52.0057	91.4184	0	37.732	47.0319	0	25.03	0	37.2113	22.1366	19.2809
Aug_Mud_scaffold_28507_4BLAST_map_Methionineaminopeptidase_K01265methionylaminopeptidase_EC_3.4.11.18__db_KEGGevalue_2.9e_100bit_score_370.5identity_72.3_	20.5023	0	17.7685	0	0	0	0	0	0	0	0	0
Aug_Mud_scaffold_29190_5BLAST_sulfitereductase_dissimilatory_typesubunitalpha_EC_1.8.99.3__K11180sulfitereductase_dissimilatory_typealphasubunit_EC_1.8.99.3__db_KEGGevalue_1.5e_158bit_score_564.3identity_94.4_	15.3234	21.4488	29.2624	0	0	22.2976	20.0937	11.5801	0	0	0	0
Aug_Mud_scaffold_29505_4RBH_DNA_directedRNApolymerasesubunitalpha_EC_2.7.7.6__K03040DNA_directedRNApolymerasesubunitalpha_EC_2.7.7.6__db_KEGG_	13.8191	21.6928	10.4287	0	0	13.2752	0	0	0	0	0	0
Aug_Mud_scaffold_29658_2BLAST_ATPdependentPIM1peptidase_db_KEGGevalue_0bit_score_1110.9identity_77.9_	27.2124	23.9626	25.0983	0	29.6421	0	0	0	0	0	0	8.68149
Aug_Mud_scaffold_29898_2RBH_thsC_thermosomesubunitgamma_db_KEGG_	8.18275	20.3444	11.6589	23.6843	16.9633	99.1357	40.9876	24.8833	28.635	0	0	29.2331
Aug_Mud_scaffold_29974_2RBH_MethylcoenzymeMreductasegammasubunit_EC_2.8.4.1__db_KEGG_	14.5883	0	0	0	23.4527	11.2831	22.6319	14.2122	19.307	0	16.8942	23.9286
Aug_Mud_scaffold_29974_3RBH_MethylcoenzymeMreductasealphasubunit_db_KEGG_	23.1359	31.3036	15.9157	15.8787	22.5871	22.3278	29.6103	29.0487	19.3962	17.5572	26.8287	27.005
Aug_Mud_scaffold_30913_2RBH_reversetranscriptase_db_KEGG_	15.4767	15.5525	25.7832	20.531	21.6592	28.7954	0	0	0	0	0	6.89262
Aug_Mud_scaffold_31166_1BLAST_hypotheticalprotein_db_KEGGevalue_4e_11bit_score_73.2identity_50.7_	790.691	632.108	313.48	508.971	1158.27	959.886	0	0	0	0	0	90.0139
Aug_Mud_scaffold_31166_2BLAST_hypotheticalprotein_db_KEGGevalue_4.5e_11bit_score_73.9identity_31.2_	75.6791	28.4661	33.3989	0	73.3676	77.0842	0	0	0	0	0	0
Aug_Mud_scaffold_32012_1IPRSCAN_Outermembraneproteinbeta_barreldomain_db_Pfamdb_id_PF13505evalue_2.4e_10interpro_id_IPR999999interpro_description_Outermembraneproteinbeta_barreldomain_	22.3268	37.5804	0	0	36.2472	22.8105	0	0	0	43.5413	26.6929	22.9283
Aug_Mud_scaffold_32547_2BLAST_sigma_70familyRNApolymerasesigmafactor_db_KEGGevalue_1.7e_126bit_score_458.4identity_59.9_	32.1974	16.5356	22.4225	0	0	14.1688	0	8.63148	0	0	0	13.7961
Aug_Mud_scaffold_33245_2BLAST_ATP_dependentchaperoneClpB_K03695ATP_dependentClpproteaseATP_bindingsubunitClpB_db_KEGGevalue_0bit_score_1077.0identity_71.3_	10.5058	18.958	14.2305	0	18.3814	9.84158	16.5393	0	14.6111	0	0	11.1679
Aug_Mud_scaffold_33361_1BLAST_hypotheticalprotein_db_KEGGevalue_9.8e_55bit_score_219.2identity_48.7_	21.7283	38.8216	31.0295	0	0	0	0	0	0	0	0	0
Aug_Mud_scaffold_33993_2RBH_chromosomepartitioningATPase_K03593ATP_bindingproteininvolvedinchromosomepartitioning_db_KEGG_	15.3879	0	10.2169	0	30.1467	17.5218	0	0	0	0	0	0
Aug_Mud_scaffold_34118_1BLAST_recombinaseA_K08482circadianclockproteinKaiC_db_KEGGevalue_1.1e_145bit_score_522.7identity_49.8_	19.3683	25.2334	22.2114	38.8009	26.3447	43.1167	36.1953	27.3923	21.3876	15.8111	25.8894	21.5713
Aug_Mud_scaffold_34131_3RBH_hscB_co_chaperoneHscB_K04082molecularchaperoneHscB_db_KEGG_	59.3364	0	0	0	0	0	0	0	0	0	0	0
Aug_Mud_scaffold_34239_1BLAST_chaperoninGroL_db_KEGGevalue_2.9e_210bit_score_736.9identity_76.9_	40.625	29.0613	52.4324	0	22.3545	19.5994	24.1137	22.8237	0	0	0	36.4421
Aug_Mud_scaffold_34471_3RBH_membraneprotein_db_KEGG_	15.5998	0	17.2466	0	26.4572	6.16992	18.8608	13.964	14.1932	25.3193	12.1154	16.0168
Aug_Mud_scaffold_34473_1BLAST_nosZ_nitrous_oxidereductase_db_KEGGevalue_6.2e_55bit_score_219.2identity_72.6_	68.233	73.2216	68.3474	0	190.812	0	182.663	81.2755	0	65.272	51.2865	77.0919
Aug_Mud_scaffold_34626_1BLAST_pyruvateflavodoxin/ferredoxinoxidoreductasedomain_containingprotein_K03737putativepyruvate_flavodoxinoxidoreductase_EC_1.2.7.___db_KEGGevalue_0bit_score_1468.8identity_75.1_	11.5077	0	0	0	0	8.71403	0	0	0	0	0	0
Aug_Mud_scaffold_34722_2BLAST_heatshockprotein_K13993HSP20familyprotein_db_KEGGevalue_2.6e_24bit_score_117.5identity_49.6_	313.117	397.765	380.436	136.203	260.189	161.539	165.177	63.2918	83.2507	102.842	110.091	191.327
Aug_Mud_scaffold_34764_6Unknown_Function	2803.11	1706.38	2417.84	1375.73	3255.66	2942.9	1229.2	1352.06	900.187	942.963	0	1241.97
Aug_Mud_scaffold_35199_2BLAST_hypotheticalprotein_db_KEGGevalue_4e_29bit_score_134.4identity_40.7_	24.0309	40.5488	30.0364	0	0	11.6738	0	0	0	0	0	0
Aug_Mud_scaffold_35292_2BLAST_hypotheticalprotein_db_KEGGevalue_7.1e_19bit_score_99.4identity_39.7_	94.6254	0	0	149.124	181.423	87.0144	348.985	174.393	195.576	67.226	55.1278	99.7201
Aug_Mud_scaffold_35303_1BLAST_C_terminalprocessingpeptidase_db_KEGGevalue_2.7e_185bit_score_654.1identity_62.8_	12.5262	0	0	0	0	8.67349	0	0	0	0	0	0
Aug_Mud_scaffold_35639_2BLAST_glyceraldehyde_3_phosphatedehydrogenase/erythrose_4_phosphatedehydrogenase_K00134glyceraldehyde3_phosphatedehydrogenase_EC_1.2.1.12__db_KEGGevalue_5.1e_166bit_score_589.3identity_86.7_	19.5813	0	0	0	26.7099	12.5537	13.191	12.5115	0	19.5487	0	0
Aug_Mud_scaffold_35674_2BLAST_30SribosomalproteinS9_K02996smallsubunitribosomalproteinS9_db_KEGGevalue_3.5e_62bit_score_243.0identity_94.6_	81.5295	0	82.621	0	0	0	0	0	0	0	0	49.9135
Aug_Mud_scaffold_35674_3BLAST_rplM_50SribosomalproteinL13_K02871largesubunitribosomalproteinL13_db_KEGGevalue_1.5e_74bit_score_284.3identity_94.4_	56.9412	66.7624	54.7318	0	49.8091	46.6437	0	42.9561	0	56.0589	37.9787	57.0428
Aug_Mud_scaffold_35733_1RBH_metal_dependenthydrolase_db_KEGG_	6.12124	0	0	0	0	0	0	0	0	0	0	0
Aug_Mud_scaffold_35905_2RBH_glnA_glutaminesynthetase_K01915glutaminesynthetase_EC_6.3.1.2__db_KEGG_	9.10512	0	16.0121	0	17.8436	16.4805	0	0	0	0	0	0
Aug_Mud_scaffold_36101_2RBH_tuf_elongationfactorTu_db_KEGG_	29.7064	26.7584	58.0872	0	24.5408	19.7762	14.723	0	0	13.8245	8.48846	16.3377
Aug_Mud_scaffold_36432_1BLAST_groL_60kDachaperonin_ProteinCpn60__groELprotein__db_KEGGevalue_6e_67bit_score_259.2identity_80.5_	57.0705	41.6543	65.0128	0	95.3159	40.4326	0	0	0	0	0	0
Aug_Mud_scaffold_36475_2RBH_Ribulose1_5_bisphosphatecarboxylaselargesubunitn_6Tax_rootRepID_I3BN92_9GAMM_db_UNIREF_	21.9903	13.6087	13.5042	0	0	13.2844	10.6369	0	0	9.62443	6.20461	16.7702
Aug_Mud_scaffold_36800_3BLAST_phasinfamilyprotein_db_KEGGevalue_1.3e_44bit_score_185.3identity_51.1_	62.9382	0	38.8209	0	86.0096	93.0061	0	0	0	0	0	20.1894
Aug_Mud_scaffold_36909_2Unknown_Function	101.544	125.075	111.651	0	0	0	162.177	199.11	103.793	0	0	135.364
Aug_Mud_scaffold_38437_1BLAST_effluxtransporter_RNDfamily_MFPsubunit_db_KEGGevalue_4.5e_55bit_score_221.1identity_37.6_	19.8851	0	0	0	0	0	0	0	0	10.354	0	8.97073
Aug_Mud_scaffold_38563_1BLAST_hypotheticalprotein_db_KEGGevalue_1.3e_55bit_score_221.5identity_77.8_	5841.58	3805.07	5906.18	0	0	0	0	0	0	0	0	0
Aug_Mud_scaffold_38642_3BLAST_pyruvate_phosphatedikinase_K01006pyruvate_orthophosphatedikinase_EC_2.7.9.1__db_KEGGevalue_3.7e_212bit_score_743.0identity_82.8_	11.4509	0	8.39893	0	0	0	0	0	0	0	0	0
Aug_Mud_scaffold_38698_3RBH_cbbR1_RuBisCOoperontranscriptionalregulator_db_KEGG_	19.3552	0	0	0	0	0	0	0	0	0	0	0
Aug_Mud_scaffold_38800_1BLAST_ATP_dependentmetalloproteaseFtsH_K03798celldivisionproteaseFtsH_EC_3.4.24.___db_KEGGevalue_3.5e_196bit_score_689.9identity_81.6_	63.1904	27.8351	44.6146	0	26.9678	13.6865	0	0	0	0	0	0
Aug_Mud_scaffold_38851_2BLAST_ATP_dependentproteaseLa_EC_3.4.21.53__K01338ATP_dependentLonprotease_EC_3.4.21.53__db_KEGGevalue_7.6e_253bit_score_879.0identity_55.7_	11.9324	33.1513	23.2866	23.3383	23.6224	19.3232	14.4963	9.72116	10.9151	0	5.46966	12.9671
Aug_Mud_scaffold_38928_1BLAST_Uncharacterizedproteinn_2Tax_LeptotrichiahofstadiiF0254RepID_C9MZ34_9FUSO_db_UNIREFevalue_2.4e_07bit_score_61.2identity_42.6_	440.568	885.357	712.689	953.529	734.007	749.83	2739.71	3965.29	2136.75	3669.38	5229.01	3451.72
Aug_Mud_scaffold_40352_2BLAST_coldshock_likeproteinCspA_db_KEGGevalue_1.2e_21bit_score_107.5identity_77.3_	441.855	0	0	0	0	281.15	0	0	0	0	0	0
Aug_Mud_scaffold_40360_3BLAST_groEL_chaperoninGroEL_K04077chaperoninGroEL_db_KEGGevalue_2.5e_86bit_score_323.9identity_80.5_	22.7141	0	0	0	0	0	0	0	0	0	0	0
Aug_Mud_scaffold_40410_1BLAST_DNA_directedRNApolymerasesubunitbeta_db_KEGGevalue_0bit_score_1083.6identity_77.8_	8.0291	0	0	0	0	0	0	0	0	0	0	0
Aug_Mud_scaffold_40410_2BLAST_50SribosomalproteinL7/L12_db_KEGGevalue_5.3e_47bit_score_192.6identity_78.6_	169.064	80.8223	173.058	0	126.586	89.604	0	0	0	63.1458	0	65.0886
Aug_Mud_scaffold_40519_3BLAST_aceA_AceAprotein_EC_4.1.3.1__K01637isocitratelyase_EC_4.1.3.1__db_KEGGevalue_2.7e_152bit_score_543.5identity_96.1_	26.8237	32.0616	40.8864	0	0	18.2143	0	0	0	0	0	0
Aug_Mud_scaffold_40658_3BLAST_cytochromeb561_K08354thiosulfatereductasecytochromebsubunit_db_KEGGevalue_9.3e_70bit_score_268.9identity_64.0_	39.3408	0	0	57.4128	77.6848	32.0133	23.8727	0	0	0	0	0
Aug_Mud_scaffold_40789_2BLAST_rplJ_50SribosomalproteinL10_db_KEGGevalue_8.7e_64bit_score_248.8identity_72.4_	31.6575	0	0	0	0	0	0	0	0	0	0	0
Aug_Mud_scaffold_41199_2BLAST_ribonucleaseE_EC_3.1.4.___K08300ribonucleaseE_EC_3.1.26.12__db_KEGGevalue_7.8e_217bit_score_758.4identity_93.1_	22.07	23.6235	11.1637	0	19.8423	12.5888	0	0	0	0	0	0
Aug_Mud_scaffold_41268_3BLAST_transmembraneprotein_db_KEGGevalue_5.9e_64bit_score_249.2identity_83.2_	38.2968	0	29.1284	0	0	0	44.2774	0	0	0	0	0
Aug_Mud_scaffold_41365_4BLAST_hypotheticalprotein_db_KEGGevalue_1.5e_47bit_score_194.5identity_76.6_	40.6323	87.3985	63.9349	0	0	0	0	0	0	0	0	0
Aug_Mud_scaffold_41870_2BLAST_putativelipoprotein_db_KEGGevalue_2.6e_28bit_score_130.2identity_67.0_	106.774	0	105.263	0	0	0	0	0	0	0	0	0
Aug_Mud_scaffold_42059_2BLAST_heatshockproteinHsp20_K13993HSP20familyprotein_db_KEGGevalue_5.3e_19bit_score_99.8identity_37.7_	48.708	0	54.0209	0	0	43.8045	71.7999	56.5308	37.4399	0	0	96.5175
Aug_Mud_scaffold_42191_3RBH_Ni_Fehydrogenaselargechain_EC_1.12.99.6__K06281hydrogenaselargesubunit_EC_1.12.99.6__db_KEGG_	23.1359	9.84329	24.9177	0	11.6406	19.827	0	0	0	0	7.61345	0
Aug_Mud_scaffold_42608_1BLAST_hypotheticalprotein_db_KEGGevalue_4e_99bit_score_366.3identity_89.4_	34.9351	0	34.5479	0	0	19.6041	0	0	0	0	0	0
Aug_Mud_scaffold_42608_2RBH_nitratereductasesubunitgamma_db_KEGG_	40.3951	31.9676	45.9119	0	0	16.0462	0	0	0	33.6428	0	14.231
Aug_Mud_scaffold_42608_3BLAST_sulfurrelayprotein_TusE/DsrC/DsvCfamily_K11179tRNA2_thiouridinesynthesizingproteinE_EC_2.8.1.___db_KEGGevalue_2.7e_50bit_score_203.4identity_83.8_	122.074	0	0	0	0	0	0	0	0	0	0	0
Aug_Mud_scaffold_43056_1BLAST_hypotheticalprotein_db_KEGGevalue_6e_25bit_score_119.8identity_44.7_	39.7899	0	0	0	0	23.7168	0	0	0	0	0	0
Aug_Mud_scaffold_43129_2BLAST_hypotheticalprotein_db_KEGGevalue_2.5e_21bit_score_107.1identity_53.7_	261.479	501.84	762.145	0	329.229	352.29	0	0	0	123.763	0	77.96
Aug_Mud_scaffold_43519_1BLAST_rplC_50SribosomalproteinL3_K02906largesubunitribosomalproteinL3_db_KEGGevalue_5.9e_68bit_score_262.3identity_97.8_	187.232	68.9401	85.8273	0	203.397	64.5777	77.7138	58.5717	0	68.3092	58.2566	99.4384
Aug_Mud_scaffold_43519_3RBH_tuf_elongationfactorTu_EC_3.6.5.3__K02358elongationfactorTu_db_KEGG_	87.3716	40.6518	62.2863	21.4266	55.2924	53.2208	45.2522	33.7802	0	52.6032	27.3406	58.2021
Aug_Mud_scaffold_43635_2RBH_Peptidoglycan_associatedoutermembraneprotein_db_KEGG_	19.6814	39.6106	21.8989	39.0416	24.1372	13.4698	0	0	0	0	0	0
Aug_Mud_scaffold_45233_2BLAST_rpmA_50SribosomalproteinL27_K02899largesubunitribosomalproteinL27_db_KEGGevalue_3.7e_39bit_score_166.0identity_89.7_	136.428	0	0	0	0	0	0	0	0	0	0	0
Aug_Mud_scaffold_45233_3BLAST_rplU_50SribosomalproteinL21_K02888largesubunitribosomalproteinL21_db_KEGGevalue_6.7e_48bit_score_195.3identity_91.3_	182.859	105.285	0	0	0	68.9823	119.066	79.0326	0	0	0	109.039
Aug_Mud_scaffold_46660_2BLAST_hypotheticalprotein_db_KEGGevalue_2.1e_62bit_score_244.6identity_62.0_	26.3311	0	47.8421	0	0	17.5942	0	0	0	0	0	18.6388
Aug_Mud_scaffold_46702_2RBH_ubiquinol_cytochromecreductase_iron_sulfursubunit_K00411ubiquinol_cytochromecreductaseiron_sulfursubunit_EC_1.10.2.2__db_KEGG_	26.2188	0	0	0	0	15.8071	0	24.7241	0	0	0	26.9184
Aug_Mud_scaffold_46853_1BLAST_L_glutaminesynthetase_EC_6.3.1.2__K01915glutaminesynthetase_EC_6.3.1.2__db_KEGGevalue_6.3e_188bit_score_662.1identity_93.5_	14.617	0	18.0567	0	0	0	0	0	0	0	0	0
Aug_Mud_scaffold_47171_2BLAST_outermembraneprotein_K03286OmpA_OmpFporin_OOPfamily_db_KEGGevalue_1.5e_37bit_score_162.9identity_40.0_	42.3904	0	0	0	0	0	0	0	0	0	0	0
Aug_Mud_scaffold_47427_2Unknown_Function	29.4143	67.5521	68.5249	0	0	0	0	0	0	0	0	0
Aug_Mud_scaffold_49308_2IPRSCAN_LTXXQmotiffamilyprotein_db_Pfamdb_id_PF07813evalue_1.5e_10interpro_id_IPR999999interpro_description_LTXXQmotiffamilyprotein_	32.5105	30.4474	34.8474	0	34.8887	29.208	71.1932	66.8793	28.4798	0	51.3547	30.617
Aug_Mud_scaffold_50002_1RBH_chaperoninGroEL_Hsp60_Cpn10__K04077chaperoninGroEL_db_KEGG_	14.9126	19.8778	17.5148	21.9721	42.4191	10.8687	0	11.721	0	0	0	13.0572
Aug_Mud_scaffold_50250_2BLAST_Iron_sulfurclusterassemblyaccessoryprotein_db_KEGGevalue_6.5e_47bit_score_192.2identity_76.9_	56.7062	77.862	63.1866	0	0	0	0	0	0	0	0	0
Aug_Mud_scaffold_50642_1BLAST_rplJ_50SribosomalproteinL10_K02864largesubunitribosomalproteinL10_db_KEGGevalue_1e_74bit_score_285.0identity_93.3_	58.6776	0	0	0	0	43.4847	0	0	0	0	0	0
Aug_Mud_scaffold_50642_2BLAST_rplL_50SribosomalproteinL7/L12_K02935largesubunitribosomalproteinL7/L12_db_KEGGevalue_1.3e_53bit_score_214.5identity_94.3_	96.0151	0	0	0	0	0	0	0	0	0	0	0
Aug_Mud_scaffold_50642_3BLAST_rpoB_DNA_directedRNApolymerasesubunitbeta_EC_2.7.7.6__K03043DNA_directedRNApolymerasesubunitbeta_EC_2.7.7.6__db_KEGGevalue_1.3e_183bit_score_647.9identity_91.6_	11.6038	0	7.83406	0	0	14.0588	0	0	0	15.8495	0	0
Aug_Mud_scaffold_50741_2BLAST_lonD_ATP_dependentproteaseLadomain_containingproteinLonD_EC_3.4.21.53__K07157_db_KEGGevalue_4.4e_49bit_score_200.3identity_49.3_	33.9753	36.1155	48.1425	0	0	0	0	0	0	0	0	0
Aug_Mud_scaffold_51139_3BLAST_transport_associatedprotein_K04065hyperosmoticallyinducibleperiplasmicprotein_db_KEGGevalue_3.4e_14bit_score_84.3identity_30.9_	41.1999	103.022	128.398	185.107	270.818	340.753	0	0	0	0	0	0
Aug_Mud_scaffold_51324_2RBH_Uncharacterizedproteinn_1Tax_unculturedbacteriumRepID_K1ZSW7_9BACT_db_UNIREF_	11.4364	0	0	0	0	0	0	0	0	0	0	0
Aug_Mud_scaffold_52116_2RBH_importinnermembranetranslocase_subunitTim44_db_KEGG_	39.2614	22.275	27.3515	0	0	0	23.0238	28.8206	0	0	11.7656	19.0043
Aug_Mud_scaffold_52279_2RBH_murein_DD_endopeptidase_K07262D_alanyl_D_alanineendopeptidase_penicillin_bindingprotein7__EC_3.4.21.___db_KEGG_	36.3463	0	13.6988	0	0	12.9911	0	0	0	0	0	0
Aug_Mud_scaffold_52928_1RBH_hflB_celldivisionproteaseFtsH_EC_3.4.24.___K03798celldivisionproteaseFtsH_EC_3.4.24.___db_KEGG_	13.7313	0	14.9885	0	0	0	0	0	0	0	0	0
Aug_Mud_scaffold_53283_3BLAST_hypotheticalprotein_db_KEGGevalue_1.9e_07bit_score_62.0identity_27.3_	36.864	0	17.544	0	0	18.3225	0	0	0	0	0	0
Aug_Mud_scaffold_53906_3RBH_rpoA_RNApolymerasesubunitalpha_K03040DNA_directedRNApolymerasesubunitalpha_EC_2.7.7.6__db_KEGG_	11.6739	0	14.1214	0	19.7491	24.1632	0	0	0	0	0	0
Aug_Mud_scaffold_54291_2BLAST_ATP_dependentproteaseLa_db_KEGGevalue_3.2e_272bit_score_943.0identity_81.0_	17.1498	19.9913	14.49	0	0	0	0	0	0	0	0	0
Aug_Mud_scaffold_55007_1BLAST_transport_associatedprotein_db_KEGGevalue_1.9e_37bit_score_160.6identity_77.9_	319.811	298.981	178.722	0	242.177	177.964	0	0	0	0	0	0
Aug_Mud_scaffold_55223_2BLAST_hypotheticalprotein_K03286OmpA_OmpFporin_OOPfamily_db_KEGGevalue_1.2e_77bit_score_295.4identity_61.2_	90.2953	95.4575	226.312	0	53.9445	114.905	0	15.1579	0	29.0378	16.0393	37.5798
Aug_Mud_scaffold_55909_2BLAST_transport_associatedprotein_db_KEGGevalue_4.3e_34bit_score_149.4identity_72.4_	160.002	98.0951	80.322	114.647	410.414	181.327	0	0	0	0	0	0
Aug_Mud_scaffold_56175_1RBH_UDP_N_acetylmuramyltripeptidesynthetase_db_KEGG_	58.8511	0	42.7567	0	77.6585	30.0209	0	0	0	0	0	0
Aug_Mud_scaffold_56237_1BLAST_Ethylbenzenedehydrogenase_db_KEGGevalue_1.1e_74bit_score_285.8identity_50.5_	18.5505	0	0	0	0	0	0	0	0	0	0	0
Aug_Mud_scaffold_57430_5BLAST_hypotheticalprotein_db_KEGGevalue_1.8e_11bit_score_74.3identity_37.0_	90.1665	131.689	58.8805	0	0	0	0	0	0	0	0	0
Aug_Mud_scaffold_57977_1BLAST_putativepermease_db_KEGGevalue_4.9e_99bit_score_367.1identity_49.6_	24.052	26.3504	13.8977	0	0	0	0	0	0	0	0	0
Aug_Mud_scaffold_58161_1BLAST_PutativePEP_CTERM_likeproteinn_1Tax_DesulfotignumphosphitoxidansDSM13687RepID_S0G0Y7_9DELT_db_UNIREFevalue_1.7e_08bit_score_65.9identity_38.9_	56.586	51.2057	70.7389	0	78.5428	64.8875	0	0	0	0	0	0
Aug_Mud_scaffold_58413_3BLAST_thrS_threonyl_tRNAsynthetase_EC_6.1.1.3__K01868threonyl_tRNAsynthetase_EC_6.1.1.3__db_KEGGevalue_4.1e_150bit_score_537.0identity_61.6_	11.3223	0	10.1514	0	0	0	0	0	0	0	0	0
Aug_Mud_scaffold_58680_4BLAST_chaperoninGroEL_Hsp60_Cpn10__K04077chaperoninGroEL_db_KEGGevalue_1.4e_222bit_score_777.7identity_89.0_	26.2136	27.6144	27.4212	0	18.4537	18.3969	17.5852	13.7426	0	0	10.73	25.6417
Aug_Mud_scaffold_58953_2BLAST_translationinitiationfactorIF_3_K02520translationinitiationfactorIF_3_db_KEGGevalue_1.7e_68bit_score_264.2identity_85.9_	80.9178	0	32.2441	0	0	0	0	45.7645	0	46.8152	0	0
Aug_Mud_scaffold_58953_4BLAST_rplT_50SribosomalproteinL20_K02887largesubunitribosomalproteinL20_db_KEGGevalue_9.2e_57bit_score_224.9identity_97.5_	105.054	0	0	0	0	55.1991	0	0	0	0	0	39.5645
Aug_Mud_scaffold_59107_1BLAST_transposase_IS4familyprotein_db_KEGGevalue_9.3e_139bit_score_499.6identity_48.6_	11.5184	16.5104	0	0	0	15.7581	25.6442	32.5615	0	21.3617	21.7508	24.4591
Aug_Mud_scaffold_59140_1BLAST_acriflavinresistanceprotein_db_KEGGevalue_1e_275bit_score_954.9identity_64.6_	16.5369	0	7.63646	13.7422	18.3251	7.249	0	0	0	0	0	0
Aug_Mud_scaffold_59629_1RBH_cdhD_COdehydrogenase/acetyl_CoAsynthasesubunitdelta_EC_1.2.99.2__K00194acetyl_CoAdecarbonylase/synthasecomplexsubunitdelta_db_KEGG_	19.717	18.1509	10.5676	22.4169	19.8873	12.4433	19.0424	40.2474	36.0917	0	14.5003	15.2102
Aug_Mud_scaffold_61849_1BLAST_sugartransferase_EC_2.7.8.6__db_KEGGevalue_1.6e_146bit_score_525.0identity_59.3_	17.5961	22.5481	14.8332	0	0	28.9512	0	0	0	0	0	0
Aug_Mud_scaffold_62040_2BLAST_hypotheticalprotein_db_KEGGevalue_7.8e_09bit_score_66.2identity_36.4_	40.0974	48.3131	66.2222	0	32.8724	27.5222	0	0	0	0	0	0
Aug_Mud_scaffold_62256_1BLAST_pgk_3_phosphoglyceratekinase_EC_2.7.2.3__K00927phosphoglyceratekinase_EC_2.7.2.3__db_KEGGevalue_1.2e_72bit_score_278.5identity_71.8_	34.616	0	33.5436	0	0	0	0	0	0	0	0	0
Aug_Mud_scaffold_62256_2RBH_fructose_1_6_bisphosphatealdolase_EC_4.1.2.13__K01624fructose_bisphosphatealdolase_classII_EC_4.1.2.13__db_KEGG_	33.8243	0	25.9109	0	0	0	0	0	0	0	0	0
Aug_Mud_scaffold_62435_2BLAST_rplO_50SribosomalproteinL15_K02876largesubunitribosomalproteinL15_db_KEGGevalue_1.8e_67bit_score_260.8identity_89.6_	67.1511	0	38.8468	0	0	33.7764	0	0	0	0	0	32.7514
Aug_Mud_scaffold_62435_4RBH_rpsE_30SribosomalproteinS5_K02988smallsubunitribosomalproteinS5_db_KEGG_	54.4888	0	44.6483	0	39.0194	25.8276	0	0	0	0	0	20.8287
Aug_Mud_scaffold_62435_5BLAST_rplR_50SribosomalproteinL18_K02881largesubunitribosomalproteinL18_db_KEGGevalue_1.2e_53bit_score_214.5identity_90.7_	90.5597	0	0	0	0	0	0	0	0	0	0	0
Aug_Mud_scaffold_62662_2RBH_GntRfamilytranscriptionalregulator_K03710GntRfamilytranscriptionalregulator_db_KEGG_	48.0631	83.7516	53.019	0	49.2299	15.3419	0	0	0	25.2666	0	16.0492
Aug_Mud_scaffold_62768_2RBH_cytochromec_classI_db_KEGG_	23.4417	0	0	0	0	0	27.4067	0	0	28.7547	0	21.9716
Aug_Mud_scaffold_63681_4BLAST_map_methionineaminopeptidase_EC_3.4.11.18__K01265methionylaminopeptidase_EC_3.4.11.18__db_KEGGevalue_4.3e_96bit_score_356.7identity_68.0_	17.9893	0	0	0	0	15.4259	0	0	0	0	0	0
Aug_Mud_scaffold_64844_3BLAST_Uncharacterizedproteinn_1Tax_BermanellamarisrubriRepID_Q1MYB0_9GAMM_db_UNIREFevalue_6e_22bit_score_110.9identity_63.4_	1798.32	731.052	1131.27	374.024	603.107	835.45	2630.93	1836.51	2562.59	768.809	94.0086	626.419
Aug_Mud_scaffold_64972_1Unknown_Function	174.699	115.451	0	0	129.373	0	138.318	228.295	241.912	0	0	228.062
Aug_Mud_scaffold_65102_1BLAST_mcrA_methyl_coenzymeMreductasesubunitalpha_EC_2.8.4.1__K00399methyl_coenzymeMreductasealphasubunit_EC_2.8.4.1__db_KEGGevalue_4.8e_258bit_score_895.6identity_90.4_	30.7913	54.5125	45.0684	50.1446	85.7339	44.6034	58.3011	56.1673	43.0658	36.3953	25.0371	29.1056
Aug_Mud_scaffold_65102_2BLAST_mcrG_methyl_coenzymeMreductasesubunitgamma_K00402methyl_coenzymeMreductasegammasubunit_EC_2.8.4.1__db_KEGGevalue_1.3e_123bit_score_448.0identity_91.3_	90.6748	68.3449	98.4167	58.0004	131.019	81.3116	138.603	161.508	109.806	59.0361	82.331	118.403
Aug_Mud_scaffold_65389_3BLAST_hypotheticalprotein_db_KEGGevalue_3e_69bit_score_268.1identity_42.9_	15.2881	0	0	0	0	0	0	0	0	0	0	16.2911
Aug_Mud_scaffold_65853_2RBH_transketolase_EC_2.2.1.1__K00615transketolase_EC_2.2.1.1__db_KEGG_	15.6603	0	13.7236	0	0	13.8017	12.0824	15.7431	0	11.4427	0	27.6527
Aug_Mud_scaffold_65968_4BLAST_rpsA_30SribosomalproteinS1_K02945smallsubunitribosomalproteinS1_db_KEGGevalue_4.7e_156bit_score_556.2identity_84.6_	22.6535	0	25.257	0	0	15.1199	0	0	0	0	0	0
Aug_Mud_scaffold_66614_1BLAST_type11methyltransferase_db_KEGGevalue_3.9e_94bit_score_350.9identity_46.0_	21.1563	16.1665	16.0379	0	0	0	0	0	0	0	0	0
Aug_Mud_scaffold_67112_1BLAST_Putativeuncharacterizedproteinn_2Tax_environmentalsamplesRepID_E0XXC3_9DELT_db_UNIREFevalue_6.3e_09bit_score_67.0identity_47.2_	441.974	97.8336	418.681	0	357.137	529.021	175.875	272.392	181.999	194.349	125.066	153.839
Aug_Mud_scaffold_67570_1BLAST_chaperoneproteinDnaK_db_KEGGevalue_1.1e_206bit_score_724.9identity_79.3_	20.2484	0	12.5303	0	0	0	0	0	0	0	0	0
Aug_Mud_scaffold_67749_2RBH_adenylylsulfatereductasesubunitalpha_K00394adenylylsulfatereductase_subunitA_EC_1.8.99.2__db_KEGG_	11.5977	0	8.82235	0	0	16.3608	0	0	0	0	0	0
Aug_Mud_scaffold_67873_2BLAST_17kDasurfaceantigen_db_KEGGevalue_6.2e_45bit_score_186.0identity_60.7_	40.4097	0	0	0	0	40.7022	0	0	0	0	0	0
Aug_Mud_scaffold_68512_2RBH_rpoD_DNA_directedRNApolymerasesigmasubunit_K03086RNApolymeraseprimarysigmafactor_db_KEGG_	34.286	34.9431	54.7888	0	38.9715	21.5599	0	0	0	0	0	13.1304
Aug_Mud_scaffold_69624_2Unknown_Function	311.192	662.682	430.655	990.913	1556.32	1385.9	631.264	1274.75	1110.31	608.301	719.63	748.009
Aug_Mud_scaffold_70779_1BLAST_extracellularsolute_bindingprotein_K02035peptide/nickeltransportsystemsubstrate_bindingprotein_db_KEGGevalue_4.3e_84bit_score_317.4identity_48.6_	15.1048	27.4686	26.7957	0	22.6219	17.1121	14.2018	13.2998	13.0681	12.7749	16.366	21.8829
Aug_Mud_scaffold_70782_2BLAST_Peptidoglycan_associatedoutermembraneprotein_db_KEGGevalue_1e_158bit_score_565.5identity_63.8_	16.8141	33.0891	15.1909	96.6684	85.7369	40.721	0	0	0	0	0	0
Aug_Mud_scaffold_70999_1RBH_Carbonicanhydrasen_2Tax_MethylococcaceaeRepID_G3J0G1_9GAMM_db_UNIREF_	31.2456	0	23.6475	0	0	0	0	0	0	0	0	0
Aug_Mud_scaffold_71350_2BLAST_DEAD/DEAHboxhelicase_db_KEGGevalue_9.9e_229bit_score_798.1identity_90.3_	14.4616	17.3331	12.0146	19.8069	17.996	13.3768	12.6738	18.5383	0	0	0	0
Aug_Mud_scaffold_72153_2BLAST_chaperoninGroL_db_KEGGevalue_5.3e_46bit_score_189.1identity_83.3_	66.1643	0	70.7669	0	0	46.994	0	0	0	0	0	64.1298
Aug_Mud_scaffold_72439_4BLAST_nirS_cytochromecd1nitritereductaseprecursor_db_KEGGevalue_3.2e_117bit_score_426.8identity_83.3_	22.9692	0	19.5598	0	0	0	24.2636	0	0	0	0	0
Aug_Mud_scaffold_72787_3BLAST_hypotheticalprotein_db_KEGGevalue_8.5e_12bit_score_76.3identity_51.6_	14683.7	18612.4	18138.2	10141.4	6586.99	4442.43	22499.7	19025	25388.2	5490.16	6693.25	10703.9
Aug_Mud_scaffold_72845_1IPRSCAN_PEP_CTERMmotif_db_Pfamdb_id_PF07589evalue_6.4e_07interpro_id_IPR999999interpro_description_PEP_CTERMmotif_	27.4707	0	0	0	0	0	0	0	0	0	0	0
Aug_Mud_scaffold_73082_3BLAST_groEL_60kDachaperonin_K04077chaperoninGroEL_db_KEGGevalue_4e_136bit_score_490.0identity_78.4_	48.8982	74.8927	51.7234	0	20.8313	9.57052	102.012	73.1489	51.5554	0	0	178.353
Aug_Mud_scaffold_75623_1BLAST_rplM_50SribosomalproteinL13_K02871largesubunitribosomalproteinL13_db_KEGGevalue_1.1e_69bit_score_268.1identity_89.4_	38.128	0	76.625	67.926	90.562	93.2875	0	0	0	0	0	0
Aug_Mud_scaffold_75870_2RBH_hypotheticalproteinn_1Tax_LamprocystispurpureaRepID_UPI00035EF267_db_UNIREF_	16.6949	0	15.9517	0	19.7806	15.7363	0	0	0	0	0	0
Aug_Mud_scaffold_75894_2BLAST_dihydrolipoamidesuccinyltransferase_EC_2.3.1.61__K006582_oxoglutaratedehydrogenaseE2component_dihydrolipoamidesuccinyltransferase__EC_2.3.1.61__db_KEGGevalue_1.1e_157bit_score_561.6identity_89.7_	13.4021	0	0	0	0	0	0	0	0	0	0	0
Aug_Mud_scaffold_76731_2BLAST_hdrA_heterodisulfidereductasesubunitA_EC_1.8.98.1__db_KEGGevalue_1.9e_184bit_score_651.0identity_72.5_	24.0046	0	15.22	0	0	26.1496	18.8405	0	0	16.0423	0	9.78319
Aug_Mud_scaffold_77324_1BLAST_FtsHpeptidase_K03798celldivisionproteaseFtsH_EC_3.4.24.___db_KEGGevalue_3.4e_212bit_score_743.0identity_89.3_	23.5247	32.7743	15.8944	0	36.3808	19.949	39.2888	17.2348	0	30.709	12.3243	39.4904
Aug_Mud_scaffold_78370_1BLAST_BadM/Rrf2familytranscriptionalregulator_K13643Rrf2familytranscriptionalregulator_iron_sulfurclusterassemblytranscriptionfactor_db_KEGGevalue_1.9e_68bit_score_264.2identity_78.6_	70.9934	47.0834	0	0	0	68.1024	0	0	0	0	0	0
Aug_Mud_scaffold_78461_3BLAST_ammoniumtransporter_db_KEGGevalue_7.6e_185bit_score_652.1identity_81.7_	10.3718	0	0	0	0	0	0	0	0	0	0	0
Aug_Mud_scaffold_78736_2BLAST_outermembraneprotein/peptidoglycan_associated_lipo_protein_db_KEGGevalue_9.8e_19bit_score_99.0identity_39.5_	95.0655	0	67.172	45.5399	89.9359	71.8658	72.242	75.623	39.0718	78.2006	65.2498	98.5192
Aug_Mud_scaffold_78784_1Unknown_Function	532.95	346.742	266.808	0	591.47	439.657	0	0	0	0	0	388.894
Aug_Mud_scaffold_78887_3Unknown_Function	48.3041	164.155	147.98	1176.92	1451.22	434.189	768.503	509.891	508.835	1540.71	1280.45	1241.35
Aug_Mud_scaffold_79520_2BLAST_hypotheticalprotein_db_KEGGevalue_6.9e_61bit_score_238.8identity_79.3_	95.1672	0	0	99.3754	115.116	74.292	0	73.2442	0	0	0	96.5098
Aug_Mud_scaffold_79752_2RBH_heatshockproteinHtpX_K03799heatshockproteinHtpX_EC_3.4.24.___db_KEGG_	12.869	0	10.595	0	0	14.247	0	0	0	0	13.4807	14.8277
Aug_Mud_scaffold_80041_3RBH_rplC_50SribosomalproteinL3_K02906largesubunitribosomalproteinL3_db_KEGG_	23.8363	0	0	0	0	0	0	0	0	0	0	0
Aug_Mud_scaffold_81750_2BLAST_H+_transportingtwo_sectorATPase_delta_OSCP_subunit_K02113F_typeH+_transportingATPasesubunitdelta_EC_3.6.3.14__db_KEGGevalue_4.1e_77bit_score_293.1identity_84.8_	41.2045	0	33.3022	0	30.9957	24.9816	0	0	0	29.607	0	0
Aug_Mud_scaffold_81881_2BLAST_bifunctionalaconitatehydratase2/2_methylisocitratedehydratase_EC_4.2.1.3__K01682aconitatehydratase2/2_methylisocitratedehydratase_EC_4.2.1.34.2.1.99__db_KEGGevalue_0bit_score_1139.4identity_94.8_	17.5842	18.2771	15.6276	0	11.5459	6.16992	0	0	0	0	0	0
Aug_Mud_scaffold_82014_2BLAST_hypotheticalprotein_db_KEGGevalue_1.9e_126bit_score_458.0identity_69.0_	17.8355	0	20.0315	0	0	0	0	0	0	0	0	0
Aug_Mud_scaffold_82109_1BLAST_hypotheticalprotein_db_KEGGevalue_2.3e_09bit_score_67.0identity_50.0_	5070.63	2653.59	5235.57	5542.46	6211.9	1842.9	4628.79	7107.73	6925.24	2167.05	5528	4338.36
Aug_Mud_scaffold_82252_1BLAST_hypotheticalprotein_db_KEGGevalue_1.7e_71bit_score_274.6identity_64.4_	19.3705	49.5225	61.6393	0	0	0	0	0	0	0	0	0
Aug_Mud_scaffold_82252_2BLAST_membraneproteininvolvedinaromatichydrocarbondegradation_K06076long_chainfattyacidtransportprotein_db_KEGGevalue_1.1e_99bit_score_369.0identity_55.8_	48.7182	48.9609	128.022	0	21.9537	37.7129	0	0	0	0	10.0592	14.1994
Aug_Mud_scaffold_82289_2BLAST_cytochromeC_db_KEGGevalue_4.1e_101bit_score_374.0identity_48.8_	20.3097	26.15	36.9425	0	0	20.9046	0	0	0	0	0	0
Aug_Mud_scaffold_82487_3BLAST_malatedehydrogenase_EC_1.1.1.27__K00024malatedehydrogenase_EC_1.1.1.37__db_KEGGevalue_1.1e_143bit_score_515.4identity_79.2_	673.945	882.686	0	4792.8	972.466	8419.15	860.444	408.072	6528.64	5246.14	0	3162.17
Aug_Mud_scaffold_83172_3RBH_triosephosphateisomerase_db_KEGG_	17.3374	0	0	0	0	0	22.0826	20.6156	0	0	0	21.048
Aug_Mud_scaffold_83878_3BLAST_hypotheticalprotein_db_KEGGevalue_4.7e_77bit_score_292.7identity_92.3_	48.0784	0	0	0	0	0	0	0	0	0	0	0
Aug_Mud_scaffold_83878_4BLAST_aromatichydrocarbondegradationmembraneprotein_K06076long_chainfattyacidtransportprotein_db_KEGGevalue_5.9e_40bit_score_169.5identity_57.8_	33.5441	0	50.299	0	0	0	0	0	0	0	0	0
Aug_Mud_scaffold_83903_2RBH_typeIcitratesynthase_EC_2.3.3.1__K01647citratesynthase_EC_2.3.3.1__db_KEGG_	21.7959	0	0	0	0	0	0	0	0	0	0	0
Aug_Mud_scaffold_84164_2RBH_RNApolymerasesigmafactorRpoE_K03088RNApolymerasesigma_70factor_ECFsubfamily_db_KEGG_	59.5946	123.513	99.2545	0	31.9813	26.5051	0	0	0	0	0	17.1985
Aug_Mud_scaffold_85128_1RBH_OmpA/MotB_K03286OmpA_OmpFporin_OOPfamily_db_KEGG_	45.9383	0	38.9329	0	0	29.7743	35.7157	37.4381	0	39.2252	0	30.8144
Aug_Mud_scaffold_86204_2Unknown_Function	48.6548	111.809	89.5295	0	0	0	0	0	0	0	0	0
Aug_Mud_scaffold_86204_3Unknown_Function	26.7358	57.7718	63.5749	0	0	0	0	0	0	0	0	0
Aug_Mud_scaffold_86204_4Unknown_Function	75.2066	73.2216	103.258	0	0	0	0	0	0	0	0	0
Aug_Mud_scaffold_87222_1BLAST_hypotheticalprotein_db_KEGGevalue_7.3e_19bit_score_99.8identity_30.8_	59.4083	0	37.8726	0	53.5401	48.9063	87.378	42.9428	50.4939	36.3011	0	40.3787
Aug_Mud_scaffold_87352_1BLAST_putativepenicillin_bindingprotein1B_EC_2.4.1.1293.4._.___K05365penicillin_bindingprotein1B_EC_2.4.1.1293.4._.___db_KEGGevalue_1.3e_91bit_score_342.4identity_48.0_	12.7062	13.8897	17.0293	0	0	0	0	0	0	0	0	0
Aug_Mud_scaffold_87869_1RBH_RNApolymerasesigmafactorRpoHn_2Tax_ThioalkalivibrioRepID_B8GPE1_THISH_db_UNIREF_	30.6214	60.6383	39.6818	19.0149	20.0813	33.0536	133.883	227.592	113.508	118.325	154.701	92.7133
Aug_Mud_scaffold_88199_3RBH_atpD_V_typeATPsynthasesubunitD_EC_3.6.3.14__K02120V_typeH+_transportingATPasesubunitD_EC_3.6.3.14__db_KEGG_	46.6535	27.2844	21.2571	28.2595	62.6703	51.1728	77.0329	118.236	82.3783	33.7518	34.3444	47.5239
Aug_Mud_scaffold_88540_2RBH_putativeABCtransportersubstratebindingprotein_K02027multiplesugartransportsystemsubstrate_bindingprotein_db_KEGG_	13.3457	10.3782	16.116	0	14.6142	11.3776	10.3062	17.1725	0	21.0126	10.1606	12.4082
Aug_Mud_scaffold_89094_1RBH_nosZ_nitrous_oxidereductase_db_KEGG_	14.8706	0	0	0	10.7337	9.00513	14.7804	0	0	0	0	0
Aug_Mud_scaffold_89240_3Unknown_Function	133.382	245.752	277.781	0	159.035	120.762	94.5775	226.401	0	151.518	150.408	273.603
Aug_Mud_scaffold_89459_3BLAST_hypotheticalprotein_db_KEGGevalue_3.4e_30bit_score_136.3identity_70.5_	154.739	0	159.605	0	396.136	142.481	0	0	0	0	0	0
Aug_Mud_scaffold_89712_1BLAST_outermembraneprotein_porin__db_KEGGevalue_1.8e_25bit_score_122.9identity_32.3_	38.2013	41.5317	49.5358	25.6684	45.5199	42.8207	15.0696	0	0	17.6951	15.015	17.0352
Aug_Mud_scaffold_90502_1Unknown_Function	670.632	0	517.991	0	419.038	255.396	413.082	0	0	0	0	531.933
Aug_Mud_scaffold_90628_1RBH_Cytochromec552_db_KEGG_	10.5944	15.2236	23.6125	0	0	0	0	0	0	0	0	0
Aug_Mud_scaffold_91481_2BLAST_hypotheticalprotein_K06890_db_KEGGevalue_2.5e_84bit_score_317.4identity_70.5_	20.4662	25.4366	30.8976	0	0	17.7221	0	0	0	0	0	0
Aug_Mud_scaffold_92240_2BLAST_TonBfamilyprotein_K03832periplasmicproteinTonB_db_KEGGevalue_4.2e_45bit_score_187.2identity_41.9_	70.6322	68.6014	41.1933	0	0	36.0155	0	0	0	70.2105	76.3167	95.2635
Aug_Mud_scaffold_92972_2BLAST_hypotheticalprotein_db_KEGGevalue_2.9e_54bit_score_217.2identity_59.0_	31.0056	0	0	0	0	22.2099	0	0	0	0	0	0
Aug_Mud_scaffold_93452_1BLAST_PAS/PACsensorhybridhistidinekinase_EC_2.7.3.___db_KEGGevalue_4.6e_209bit_score_733.0identity_72.2_	14.1563	28.8168	26.729	0	16.1351	20.5645	0	0	0	0	0	0
Aug_Mud_scaffold_93524_2RBH_citratesynthase_EC_2.3.3.1__K01647citratesynthase_EC_2.3.3.1__db_KEGG_	13.9379	20.8197	20.8419	0	15.7933	0	0	0	0	0	0	0
Aug_Mud_scaffold_94391_3RBH_DNA_directedRNApolymerasesubunitalpha_K03040DNA_directedRNApolymerasesubunitalpha_EC_2.7.7.6__db_KEGG_	17.3934	0	0	0	0	25.675	0	0	0	0	0	0
Aug_Mud_scaffold_94499_1BLAST_fusA_translationelongationfactor2_EF_2/EF_G__db_KEGGevalue_1.4e_185bit_score_654.4identity_86.4_	19.3728	31.2978	23.9184	0	14.9536	16.9704	0	0	0	0	0	7.84398
Aug_Mud_scaffold_94865_1BLAST_NADHdehydrogenase_FAD_containingsubunit_db_KEGGevalue_2.7e_130bit_score_470.3identity_86.2_	23.0713	17.342	28.3086	0	45.6807	29.7587	0	0	0	0	0	0
Aug_Mud_scaffold_95625_1Unknown_Function	563.691	965.624	1354.55	0	0	575.59	540.105	628.203	603.837	618.952	0	0
Aug_Mud_scaffold_96804_2BLAST_putativelipoprotein_db_KEGGevalue_3.1e_27bit_score_127.5identity_40.3_	24.936	0	33.5681	0	0	0	0	0	0	0	0	0
Aug_Mud_scaffold_97655_5RBH_TetRfamilytranscriptionalregulator_db_KEGG_	38.1797	0	0	0	0	0	0	0	0	0	0	16.5103
Aug_Mud_scaffold_98129_1BLAST_highaffinitysulfatetransporterSulP_db_KEGGevalue_1.8e_101bit_score_374.8identity_66.6_	16.9302	27.0783	0	0	0	0	0	0	0	0	0	0
Aug_Mud_scaffold_98955_2RBH_hypotheticalprotein_db_KEGG_	12.7222	23.6262	11.4433	67.0035	66.1497	69.6774	62.2443	41.8355	88.6838	93.5941	68.467	52.1535
Aug_Mud_scaffold_99674_2BLAST_hypotheticalprotein_db_KEGGevalue_6e_18bit_score_95.9identity_55.5_	74.6812	78.7245	189.429	0	0	56.738	0	0	0	0	0	0
Aug_Mud_scaffold_100078_1BLAST_chaperoneproteinDnaK_K04043molecularchaperoneDnaK_db_KEGGevalue_1.4e_103bit_score_381.3identity_84.5_	65.2977	33.6809	43.3199	0	0	0	0	0	0	0	0	0
Aug_Mud_scaffold_100078_2BLAST_GrpEprotein_K03687molecularchaperoneGrpE_db_KEGGevalue_7.3e_51bit_score_206.1identity_52.8_	41.4901	0	21.4757	0	0	0	0	0	0	0	0	0
Aug_Mud_scaffold_101832_2BLAST_rplL_50SribosomalproteinL7/L12_K02935largesubunitribosomalproteinL7/L12_db_KEGGevalue_6.4e_53bit_score_212.2identity_89.6_	185.344	0	0	0	0	0	0	0	0	0	0	0
Aug_Mud_scaffold_103166_1BLAST_porin_db_KEGGevalue_7e_36bit_score_156.4identity_40.6_	26.5899	30.8335	55.6447	0	29.6421	0	0	0	0	0	0	0
Aug_Mud_scaffold_103964_2BLAST_hypotheticalprotein_db_KEGGevalue_1.8e_40bit_score_171.0identity_69.8_	65.8832	0	0	0	0	0	0	0	0	0	0	0
Aug_Mud_scaffold_104043_1BLAST_ATP_dependentproteaseLa_db_KEGGevalue_1.1e_277bit_score_961.1identity_84.0_	53.2444	59.037	26.5366	0	0	46.0179	0	0	0	0	0	0
Aug_Mud_scaffold_104397_1BLAST_Putativeuncharacterizedproteinn_1Tax_uncultureddeltaproteobacteriumHF4000_08N17RepID_E0XVH0_9DELT_db_UNIREFevalue_1.8e_12bit_score_78.2identity_58.3_	414.423	385.637	301.368	0	0	151.149	253.179	316.823	193.503	0	142.793	231.839
Aug_Mud_scaffold_104476_1BLAST_ATP_dependentchaperoneClpB_K03695ATP_dependentClpproteaseATP_bindingsubunitClpB_db_KEGGevalue_8.9e_275bit_score_951.4identity_82.2_	20.6618	0	19.2281	0	0	0	0	0	0	0	0	0
Aug_Mud_scaffold_104704_3BLAST_hypotheticalprotein_db_KEGGevalue_1.5e_118bit_score_431.4identity_70.4_	44.9564	16.7703	27.8506	39.333	0	18.2319	0	0	0	0	0	0
Aug_Mud_scaffold_106134_1BLAST_aminotransferaseclassV_K04487cysteinedesulfurase_EC_2.8.1.7__db_KEGGevalue_4.7e_137bit_score_493.0identity_79.8_	32.1763	20.7901	15.7483	0	0	0	0	0	0	0	0	0
Aug_Mud_scaffold_106134_2BLAST_cysteinedesulfurase_K04487cysteinedesulfurase_EC_2.8.1.7__db_KEGGevalue_9.5e_133bit_score_478.4identity_94.0_	62.3206	0	0	0	31.9648	14.7786	0	0	0	0	0	0
Aug_Mud_scaffold_106182_1RBH_ElongationfactorTu1n_3Tax_NitrosomonasRepID_EFTU1_NITEC_db_UNIREF_	11.1043	0	0	0	0	0	0	0	0	0	0	0
Aug_Mud_scaffold_106592_2RBH_phosphoribulokinase/uridinekinase_K00855phosphoribulokinase_EC_2.7.1.19__db_KEGG_	18.4899	0	0	0	0	0	0	0	0	0	0	0
Aug_Mud_scaffold_107355_4BLAST_GK21628geneproductfromtranscriptGK21628_RA_db_KEGGevalue_3.5e_25bit_score_120.6identity_43.7_	64.6965	43.8864	73.1862	0	0	37.0717	0	0	0	0	0	0
Aug_Mud_scaffold_108423_3BLAST_sulfitereductase_dissimilatory_typesubunitalpha_EC_1.8.99.3__K11180sulfitereductase_dissimilatory_typealphasubunit_EC_1.8.99.3__db_KEGGevalue_3.3e_119bit_score_433.3identity_84.3_	20.7791	0	41.0852	0	0	18.1746	0	0	0	0	0	0
Aug_Mud_scaffold_108621_2Unknown_Function	72.8496	73.1751	109.186	87.5543	0	62.4877	69.4244	51.8214	81.7584	66.9556	0	0
Aug_Mud_scaffold_108652_2RBH_secretionproteinHlyD_db_KEGG_	11.8321	0	10.5968	0	0	15.4647	0	0	0	0	0	0
Aug_Mud_scaffold_108796_1Unknown_Function	311.518	297.846	172.071	129.016	227.224	127.058	146.101	119.164	135.81	68.4917	91.9054	52.7202
Aug_Mud_scaffold_109065_2Unknown_Function	1028.03	1133.52	549.094	4666.54	1904.4	3481.55	4604.22	3396.88	4391.57	2448.33	1765.04	1921.06
Aug_Mud_scaffold_109233_2RBH_peptidaseS49_K04773proteaseIV_EC_3.4.21.___db_KEGG_	18.1489	0	8.32577	0	0	0	0	0	0	0	0	0
Aug_Mud_scaffold_109589_1BLAST_cAMP_bindingprotein_db_KEGGevalue_3.2e_25bit_score_120.9identity_37.8_	25.6763	0	0	0	0	0	0	0	0	0	0	0
Aug_Mud_scaffold_110024_2BLAST_lon_ATP_dependentproteaseLa_K01338ATP_dependentLonprotease_EC_3.4.21.53__db_KEGGevalue_2.2e_198bit_score_697.2identity_84.4_	16.6691	17.9342	14.9382	0	0	0	0	0	0	0	0	0
Aug_Mud_scaffold_112546_3BLAST_cytochromec_mono_anddihemevariantsfamily_db_KEGGevalue_3.2e_29bit_score_133.7identity_50.0_	41.8076	0	41.8662	0	0	0	0	0	0	0	0	35.1037
Aug_Mud_scaffold_112865_1Unknown_Function	28.5849	0	17.6462	33.9551	183.168	93.2506	0	0	0	21.3652	0	36.4164
Aug_Mud_scaffold_112873_1BLAST_peptidaseM28_db_KEGGevalue_6.5e_101bit_score_373.2identity_47.3_	21.539	0	24.1277	0	0	0	0	0	0	0	0	0
Aug_Mud_scaffold_113322_3BLAST_tetrahydromethanopterinS_methyltransferasesubunitD_EC_2.1.1.86__K00580tetrahydromethanopterinS_methyltransferasesubunitD_EC_2.1.1.86__db_KEGGevalue_7.7e_103bit_score_379.0identity_77.7_	17.0975	0	0	0	31.8136	17.7431	35.07	29.5243	42.2227	0	0	39.8628
Aug_Mud_scaffold_115936_1BLAST_hypotheticalprotein_db_KEGGevalue_2.7e_41bit_score_174.1identity_54.5_	439.538	280.941	445.986	75.2678	120.306	524.116	215.406	125.34	59.7241	54.2136	251.719	161.144
Aug_Mud_scaffold_116235_1BLAST_rpsA_30SribosomalproteinS1_K02945smallsubunitribosomalproteinS1_db_KEGGevalue_3.4e_172bit_score_609.8identity_98.4_	35.5495	25.2717	25.9475	0	21.4969	16.2389	17.5852	17.3851	0	22.365	15.2841	20.6904
Aug_Mud_scaffold_116999_1Unknown_Function	182.613	182.487	605.564	0	134.843	112.989	84.8384	107.067	83.503	142.899	228.771	228.3
Aug_Mud_scaffold_117025_2BLAST_NLP/P60_db_KEGGevalue_1.7e_64bit_score_251.1identity_74.0_	52.8016	38.0108	44.3429	0	0	0	0	0	0	0	0	30.9606
Aug_Mud_scaffold_117770_1BLAST_rplB_50SribosomalproteinL2_K02886largesubunitribosomalproteinL2_db_KEGGevalue_5.5e_84bit_score_315.8identity_93.4_	69.2281	0	44.3429	0	51.9577	52.9379	0	0	0	0	34.2677	18.7011
Aug_Mud_scaffold_117770_3RBH_rplD_50SribosomalproteinL4_K02926largesubunitribosomalproteinL4_db_KEGG_	51.2557	0	34.4053	0	0	26.779	0	19.9483	0	40.4266	22.595	21.5612
Aug_Mud_scaffold_118440_4RBH_PpiC_typepeptidyl_prolylcis_transisomerase_K03769peptidyl_prolylcis_transisomeraseC_EC_5.2.1.8__db_KEGG_	29.7795	0	0	0	0	0	0	0	0	0	18.2439	10.5276
Aug_Mud_scaffold_124731_2BLAST_azi_div_preproteintranslocasesubunitSecA_K03070preproteintranslocasesubunitSecA_db_KEGGevalue_4e_202bit_score_709.5identity_89.3_	29.2874	0	0	0	0	0	0	0	0	0	0	0
Aug_Mud_scaffold_126577_2BLAST_hypotheticalprotein_db_KEGGevalue_1.1e_31bit_score_142.9identity_40.1_	84.2335	157.177	175.877	39.8513	75.0749	33.8791	21.7786	18.0498	0	0	0	24.7196
Aug_Mud_scaffold_126671_2BLAST_aorA_aldehydeferredoxinoxidoreductase_EC_1.2.7.5__K03738aldehyde_ferredoxinoxidoreductase_EC_1.2.7.5__db_KEGGevalue_4.2e_246bit_score_855.9identity_86.3_	17.1782	18.7345	6.90324	0	0	0	0	0	0	0	0	0
Aug_Mud_scaffold_127044_2BLAST_Uncharacterizedproteinn_1Tax_minedrainagemetagenomeRepID_E6PVQ3_9ZZZZ_db_UNIREFevalue_2.6e_17bit_score_94.4identity_65.3_	507.778	303.141	185.236	212.595	593.819	214.577	233.508	143.632	101.719	115.35	0	165.478
Aug_Mud_scaffold_127226_1BLAST_hypotheticalprotein_db_KEGGevalue_6.4e_52bit_score_209.1identity_76.7_	54.0717	0	0	0	0	0	0	0	0	0	0	0
Aug_Mud_scaffold_127226_2RBH_hypotheticalprotein_db_KEGG_	145.608	73.9211	53.9585	87.4937	165.544	167.451	0	0	0	0	0	0
Aug_Mud_scaffold_127699_1BLAST_molecularchaperoneproteinDnaK_K04043molecularchaperoneDnaK_db_KEGGevalue_5.7e_265bit_score_918.7identity_92.3_	9.0272	18.7049	15.6932	0	14.2714	11.4159	12.2088	8.631	0	0	12.448	11.5383
Aug_Mud_scaffold_128303_1BLAST_groEL_molecularchaperoneGroEL_K04077chaperoninGroEL_db_KEGGevalue_1.2e_210bit_score_738.0identity_84.5_	32.4265	18.2056	19.1787	0	35.3899	37.4245	22.1669	0	0	0	0	26.0428
Aug_Mud_scaffold_128369_1Unknown_Function	272.816	254.332	273.157	839.367	657.412	763.756	581.958	708.461	620.495	619.82	0	474.853
Aug_Mud_scaffold_128495_1BLAST_outermembraneprotein_porin__db_KEGGevalue_9.3e_43bit_score_178.7identity_60.9_	36.2129	0	40.609	0	0	0	0	0	0	0	0	0
Aug_Mud_scaffold_128660_2BLAST_alternativesigmafactorRpoH_db_KEGGevalue_2.9e_114bit_score_417.2identity_74.6_	93.0337	90.2714	75.0572	27.7934	41.2756	32.1926	31.0342	49.2984	0	0	13.6176	16.8371
Aug_Mud_scaffold_128672_1BLAST_glutamatesynthase_NADH_largesubunit_EC_1.4.1.14__K00265glutamatesynthase_NADPH/NADH_largechain_EC_1.4.1.131.4.1.14__db_KEGGevalue_7.1e_287bit_score_991.5identity_92.6_	19.1768	0	10.8934	0	0	9.94547	0	0	0	13.3038	7.96034	10.1467
Aug_Mud_scaffold_128857_4BLAST_rplN_50SribosomalproteinL14_K02874largesubunitribosomalproteinL14_db_KEGGevalue_4.1e_60bit_score_236.1identity_97.5_	83.2496	0	71.1471	0	103.627	45.1579	49.5606	0	0	72.7122	0	0
Aug_Mud_scaffold_129081_1BLAST_HeatshockproteinHsp90_likeprotein_K04079molecularchaperoneHtpG_db_KEGGevalue_3.7e_168bit_score_596.7identity_74.9_	14.6825	0	9.05175	0	0	0	0	0	0	0	0	0
Aug_Mud_scaffold_129090_4BLAST_rplP_50SribosomalproteinL16_K02878largesubunitribosomalproteinL16_db_KEGGevalue_7.8e_60bit_score_235.3identity_81.0_	41.2117	0	0	0	0	0	0	0	0	0	0	0
Aug_Mud_scaffold_129090_5RBH_30SribosomalproteinS3_db_KEGG_	21.7649	0	17.769	0	0	14.2851	0	0	0	0	0	0
Aug_Mud_scaffold_132259_1BLAST_hypotheticalprotein_db_KEGGevalue_5.1e_136bit_score_490.3identity_49.1_	11.1999	14.8338	18.0781	0	0	13.8931	0	0	0	0	0	0
Aug_Mud_scaffold_132373_1BLAST_hypotheticalprotein_db_KEGGevalue_5.9e_18bit_score_96.3identity_38.3_	130.209	62.8202	77.0299	0	108.674	228.309	48.3442	0	0	0	0	31.9823
Aug_Mud_scaffold_132373_2BLAST_hypotheticalprotein_db_KEGGevalue_7.8e_08bit_score_63.2identity_29.4_	147.772	72.6397	130.373	59.0395	124.866	190.656	60.711	34.8498	0	58.5324	88.0298	103.443
Aug_Mud_scaffold_132409_1BLAST_Uncharacterizedproteinn_2Tax_environmentalsamplesRepID_S4WAE2_9BACT_db_UNIREFevalue_5.6e_11bit_score_72.8identity_53.1_	865.419	872.307	1634.27	0	444.145	1237.53	1201.28	1088.11	1253.07	358.546	480.492	1186.91
Aug_Mud_scaffold_132702_1BLAST_acsA_acetyl_coenzymeAsynthetase_K01895acetyl_CoAsynthetase_EC_6.2.1.1__db_KEGGevalue_0bit_score_1036.6identity_94.1_	35.8384	46.3924	21.1592	43.5148	73.0644	55.768	51.9975	78.8412	57.0062	30.3345	37.5278	48.36
Aug_Mud_scaffold_134231_3BLAST_heatshockproteinHsp20_K13993HSP20familyprotein_db_KEGGevalue_1.7e_59bit_score_234.2identity_83.3_	56.0962	65.74	64.1899	0	57.3544	67.3725	310.976	166.251	43.4811	200.274	94.8852	481.682
Aug_Mud_scaffold_134316_2RBH_ATPsynthaseF0F1subunitgamma_EC_3.6.3.14__K02115F_typeH+_transportingATPasesubunitgamma_EC_3.6.3.14__db_KEGG_	30.3285	0	23.6994	0	0	15.9844	0	0	0	0	0	0
Aug_Mud_scaffold_134363_2BLAST_rpoD1_RNApolymerasesigmafactorRpoD_EC_2.7.7.6__K03086RNApolymeraseprimarysigmafactor_db_KEGGevalue_1.4e_89bit_score_335.5identity_52.0_	11.675	0	0	0	0	0	0	0	0	0	0	0
Aug_Mud_scaffold_134873_2BLAST_hypotheticalprotein_db_KEGGevalue_1.3e_36bit_score_158.3identity_54.1_	239.73	163.833	217.971	385.521	290.209	279.848	878.73	528.759	634.463	856.306	591.601	997.789
Aug_Mud_scaffold_135142_1BLAST_molecularchaperone_db_KEGGevalue_4.4e_37bit_score_159.5identity_67.9_	168.033	140.725	199.399	0	0	0	0	0	0	0	0	44.8423
Aug_Mud_scaffold_137235_2BLAST_hps1_3_hexulose_6_phosphatesynthase_K080933_hexulose_6_phosphatesynthase_EC_4.1.2.43__db_KEGGevalue_3.1e_92bit_score_343.6identity_82.2_	43.5206	30.116	55.1081	0	0	26.8472	0	0	0	0	0	0
Aug_Mud_scaffold_137989_1RBH_nxrB2_putativenitrateoxidoreductasesubunitbeta_EC_1.7.99.4__db_KEGG_	31.3458	44.9187	31.8004	0	0	0	13.7918	0	0	0	0	0
Aug_Mud_scaffold_138070_2BLAST_hypotheticalprotein_db_KEGGevalue_3.5e_18bit_score_97.4identity_35.8_	53.5552	0	44.3558	0	0	19.5544	0	0	0	0	0	0
Aug_Mud_scaffold_139163_2Unknown_Function	144.932	251.668	184.698	364.468	366.104	363.403	403.881	1166.87	793.882	3182.63	956.493	1085.02
Aug_Mud_scaffold_141109_2BLAST_tolprotein_membranespanningprotein_db_KEGGevalue_1.9e_23bit_score_114.0identity_65.7_	104.086	0	166.746	0	0	0	0	0	0	0	0	92.4454
Aug_Mud_scaffold_141793_2Unknown_Function	18.4076	0	0	0	0	22.8123	0	0	0	0	0	0
Aug_Mud_scaffold_141863_1BLAST_cytochromecoxidase_subunitII_K00376nitrous_oxidereductase_EC_1.7.2.4__db_KEGGevalue_6.8e_271bit_score_938.3identity_90.5_	13.8876	0	21.1457	0	0	9.51483	0	0	0	0	0	0
Aug_Mud_scaffold_142252_2RBH_OmpA/MotBdomain_containingprotein_db_KEGG_	9.64321	18.1941	31.7646	35.2881	38.5141	18.0944	0	0	0	0	0	0
Aug_Mud_scaffold_142303_1BLAST_hypotheticalprotein_db_KEGGevalue_2.8e_15bit_score_87.0identity_56.8_	176.806	192.783	270.43	424.646	234.31	319.366	523.464	712.901	325.494	221.624	407.345	285.509
Aug_Mud_scaffold_143516_1BLAST_hypotheticalprotein_db_KEGGevalue_8.8e_159bit_score_565.8identity_59.5_	18.6013	15.0922	18.8364	56.0309	34.5036	27.7888	34.9516	42.4672	35.1022	42.5483	49.2367	24.3201
Aug_Mud_scaffold_143923_2RBH_carbamoyl_phosphatesynthasesmallsubunit_K01956carbamoyl_phosphatesynthasesmallsubunit_EC_6.3.5.5__db_KEGG_	12.7895	0	0	0	0	0	0	0	0	0	0	0
Aug_Mud_scaffold_146005_1RBH_mtrH_tetrahydromethanopterinS_methyltransferasesubunitH_EC_2.1.1.86__K00584tetrahydromethanopterinS_methyltransferasesubunitH_EC_2.1.1.86__db_KEGG_	30.204	0	26.3833	0	22.0797	20.2859	30.2669	45.8274	44.018	0	7.23333	30.6092
Aug_Mud_scaffold_146521_1BLAST_RNApolymerasesigmafactorRpoD_K03086RNApolymeraseprimarysigmafactor_db_KEGGevalue_1.3e_237bit_score_827.8identity_84.5_	18.3546	15.89	12.2779	0	15.2534	6.3175	18.5948	0	0	15.2893	0	11.162
Aug_Mud_scaffold_148009_1BLAST_hypotheticalprotein_db_KEGGevalue_3.2e_37bit_score_161.8identity_33.1_	11.5077	29.0061	32.3892	57.154	51.411	44.2108	0	0	0	0	0	0
Aug_Mud_scaffold_148571_1Unknown_Function	2044.05	953.089	1185.92	503.884	927.404	1190.59	790.465	559.154	423.102	497.864	389.76	432.995
Aug_Mud_scaffold_149083_1BLAST_DNA_directedRNApolymerasesubunitbeta_db_KEGGevalue_1.3e_226bit_score_791.2identity_79.6_	13.6305	0	13.566	0	14.4593	0	0	0	0	0	0	0
Aug_Mud_scaffold_149277_2RBH_heterodisulfidereductasesubunitB_db_KEGG_	12.537	0	0	0	17.1719	7.97938	0	0	0	0	0	0
Aug_Mud_scaffold_149325_1BLAST_hypotheticalprotein_K08086pilusassemblyproteinFimV_db_KEGGevalue_4.4e_166bit_score_590.1identity_63.9_	16.6351	0	11.3003	0	0	12.9246	0	0	0	0	0	0
Aug_Mud_scaffold_149384_2Unknown_Function	1884.46	1228.98	1840.09	502.561	754.755	1734.63	926.41	645.334	717.212	437.514	439.369	703.932
Aug_Mud_scaffold_149416_2BLAST_hypotheticalprotein_db_KEGGevalue_8e_17bit_score_92.8identity_57.8_	272.932	412.581	422.566	379.404	655.002	406.014	327.444	855.453	451.155	660.881	737.91	683.435
Aug_Mud_scaffold_149416_3BLAST_hypotheticalprotein_db_KEGGevalue_7.4e_32bit_score_142.5identity_70.2_	96.933	94.1815	98.6841	0	0	176.799	92.0595	120.186	97.2611	120.184	166.881	130.958
Aug_Mud_scaffold_150150_1BLAST_atpB_V_typeATPsynthasesubunitB_K02118V_typeH+_transportingATPasesubunitB_EC_3.6.3.14__db_KEGGevalue_4.3e_217bit_score_759.2identity_98.7_	25.7913	35.3488	14.8248	19.9885	46.128	25.4544	36.7756	68.5065	48.0778	18.0197	28.1678	41.4449
Aug_Mud_scaffold_150729_2Unknown_Function	242.603	243.812	630.851	317.089	448.548	412.231	528.792	565.677	793.864	819.375	0	428.395
Aug_Mud_scaffold_151873_1BLAST_hppA_pyrophosphate_energizedprotonpump_EC_3.6.1.1__db_KEGGevalue_6.2e_194bit_score_682.6identity_77.4_	14.5126	0	9.73999	0	0	0	0	0	0	0	0	0
Aug_Mud_scaffold_152158_1BLAST_hypotheticalprotein_db_KEGGevalue_2.1e_15bit_score_87.8identity_59.5_	52.0893	0	46.2168	0	0	51.3704	0	37.96	45.1816	243.598	58.5468	30.687
Aug_Mud_scaffold_152660_1Unknown_Function	2345.19	2031.78	3951.31	7040.72	10225.1	4340.72	7593.51	10828.7	8576.17	23149.7	4035.22	14350.9
Aug_Mud_scaffold_154827_3BLAST_mcrA_methyl_coenzymeMreductasesubunitalpha_EC_2.8.4.1__K00399methyl_coenzymeMreductasealphasubunit_EC_2.8.4.1__db_KEGGevalue_5.6e_176bit_score_622.5identity_86.0_	255.727	262.316	172.381	142.474	258.632	464.223	179.77	318.804	178.766	89.6652	135.201	210.405
Aug_Mud_scaffold_154966_1RBH_malatedehydrogenase_EC_1.1.1.27__K00024malatedehydrogenase_EC_1.1.1.37__db_KEGG_	2433.76	2076.91	1045.92	10745.2	1854.28	25540.7	8201.46	8529.8	16888.5	871.653	0	946.75
Aug_Mud_scaffold_157186_1Unknown_Function	156.756	152.368	170.077	305.241	244.493	586.711	594.056	986.603	615.151	940.014	210.289	561.49
Aug_Mud_scaffold_157199_3RBH_30SribosomalproteinS7_K02992smallsubunitribosomalproteinS7_db_KEGG_	53.2574	0	0	0	0	0	0	0	0	0	36.2697	0
Aug_Mud_scaffold_157414_1BLAST_lon_ATP_dependentproteaseLa_EC_3.4.21.53__K01338ATP_dependentLonprotease_EC_3.4.21.53__db_KEGGevalue_1.1e_94bit_score_352.1identity_65.5_	24.5816	0	23.9383	0	0	0	0	52.4022	0	0	28.6554	0
Aug_Mud_scaffold_158254_2BLAST_Putativetoluenetoleranceproteinn_1Tax_endosymbiontofunidentifiedscalysnailisolateMonjuRepID_S6BEU2_9GAMM_db_UNIREFevalue_1.4e_24bit_score_119.8identity_38.1_	28.7114	0	22.0697	0	0	31.0073	0	0	0	0	0	0
Aug_Mud_scaffold_158613_1RBH_groEL_ChaperoninGroEL_K04077chaperoninGroEL_db_KEGG_	16.4637	0	0	0	0	0	0	0	0	0	0	0
Aug_Mud_scaffold_158750_3Unknown_Function	514.213	854.344	765.481	1815.53	1160.79	1209.75	1289.52	1388.14	1812.23	2009.8	487.955	1445.81
Aug_Mud_scaffold_160610_2RBH_Acetylglutamatekinasen_4Tax_RhodocyclalesRepID_F5RF29_9RHOO_db_UNIREF_	16.6051	0	0	0	0	0	0	0	0	0	0	0
Aug_Mud_scaffold_162186_2BLAST_fadE_acyl_CoAdehydrogenase_EC_1.3.99.3__K06445acyl_CoAdehydrogenase_EC_1.3.99.___db_KEGGevalue_1.9e_215bit_score_753.8identity_90.9_	15.1127	0	17.8418	0	0	0	0	0	0	10.7979	10.4294	14.5709
Aug_Mud_scaffold_162778_1BLAST_methanemonooxygenase/ammoniamonooxygenasesubunitB_K10945ammoniamonooxygenasesubunitB_db_KEGGevalue_8.2e_85bit_score_318.5identity_93.2_	3148.53	2498.06	3878.82	2030.54	2672.17	3131.64	932.087	517.99	521.311	836.638	371.135	551.164
Aug_Mud_scaffold_162778_2RBH_pmoA_methanemonooxygenasesubunitA_K10944ammoniamonooxygenasesubunitA_EC_1.14.99.39__db_KEGG_	976.637	868.621	1764.93	883.786	1278.99	2094.66	230.508	135.214	100.125	289.573	152.26	248.528
Aug_Mud_scaffold_163395_1BLAST_DNA_directedRNApolymerasesubunitbeta'_EC_2.7.7.6__K03046DNA_directedRNApolymerasesubunitbeta'_EC_2.7.7.6__db_KEGGevalue_5.3e_249bit_score_865.5identity_92.8_	12.7078	0	0	0	0	0	0	0	0	0	0	0
Aug_Mud_scaffold_163871_1BLAST_3_hydroxyacyl_CoAdehydrogenase_EC_1.1.1.35__K075163_hydroxyacyl_CoAdehydrogenase_EC_1.1.1.35__db_KEGGevalue_8.4e_211bit_score_738.4identity_87.7_	22.6744	24.9007	11.9095	0	0	0	0	0	0	15.85	0	23.6853
Aug_Mud_scaffold_163990_2Unknown_Function	16753.7	0	5194.71	12771.5	0	4194.05	18124	13760	21227.5	7367.08	0	3867.18
Aug_Mud_scaffold_164349_2BLAST_polygranuleassociated_db_KEGGevalue_1.2e_25bit_score_121.7identity_47.5_	69.7544	103.731	60.8963	119.548	87.3542	139.119	350.841	677.627	408.992	218.373	352.258	209.609
Aug_Mud_scaffold_164385_1BLAST_polyribonucleotidenucleotidyltransferase_db_KEGGevalue_6e_213bit_score_745.7identity_79.4_	22.9316	20.3748	7.61369	0	0	23.5064	0	0	0	0	0	6.86523
Aug_Mud_scaffold_165308_2BLAST_polyhydroxyalkanoatesynthesisrepressorPhaR_db_KEGGevalue_1.5e_70bit_score_271.2identity_82.2_	36.1965	0	0	0	0	0	0	0	0	0	0	0
Aug_Mud_scaffold_166018_4BLAST_rpsM_30SribosomalproteinS13_K02952smallsubunitribosomalproteinS13_db_KEGGevalue_9.7e_59bit_score_231.5identity_96.6_	61.2029	0	0	0	0	0	59.3874	0	0	0	0	0
Aug_Mud_scaffold_167098_1BLAST_hypotheticalprotein_db_KEGGevalue_3.1e_28bit_score_131.0identity_63.0_	70.883	43.8043	34.8474	107.624	83.6885	131.379	104.241	312.905	142.461	288.252	492.109	238.001
Aug_Mud_scaffold_167439_1BLAST_hypotheticalprotein_db_KEGGevalue_1e_66bit_score_258.8identity_65.4_	33.6368	0	29.5436	46.3613	0	45.2762	0	48.6012	0	41.6253	38.516	52.0811
Aug_Mud_scaffold_168691_3BLAST_lipoprotein_db_KEGGevalue_2.4e_28bit_score_130.2identity_71.7_	225.627	257.672	616.115	153.07	293.603	305.092	0	0	0	0	0	0
Aug_Mud_scaffold_171257_1BLAST_hypotheticalprotein_K08086pilusassemblyproteinFimV_db_KEGGevalue_5.6e_58bit_score_229.6identity_65.0_	68.9169	0	29.5557	0	0	0	0	0	0	0	0	0
Aug_Mud_scaffold_171439_1BLAST_TetRfamilytranscriptionalregulator_db_KEGGevalue_1.6e_75bit_score_287.7identity_82.8_	51.2592	0	22.9517	0	0	0	0	0	0	0	0	51.217
Aug_Mud_scaffold_172440_1Unknown_Function	1832.06	892.125	1214.46	1728.63	2670.92	1875.59	2554.41	3828.86	4784.46	5205.43	7898.14	5852.33
Aug_Mud_scaffold_172442_1BLAST_groEL_ChaperoninGroEL_K04077chaperoninGroEL_db_KEGGevalue_8.1e_231bit_score_805.1identity_92.1_	14.3762	16.786	19.332	0	12.4917	0	0	0	0	0	0	20.523
Aug_Mud_scaffold_173288_1BLAST_hypotheticalprotein_db_KEGGevalue_1e_10bit_score_71.6identity_40.0_	369.905	0	0	0	0	143.608	0	136.756	370.343	322.981	343.182	200.682
Aug_Mud_scaffold_173430_1RBH_FAD_dependentpyridinenucleotide_disulfideoxidoreductase_db_KEGG_	17.89	0	0	0	0	0	0	0	0	0	0	7.02624
Aug_Mud_scaffold_173473_1RBH_HflK_K04088membraneproteasesubunitHflK_EC_3.4._.___db_KEGG_	12.6702	0	7.73684	0	0	0	0	0	0	0	0	0
Aug_Mud_scaffold_177631_1BLAST_3_hydroxyacyl_CoAdehydrogenase_EC_1.1.1.35__K075163_hydroxyacyl_CoAdehydrogenase_EC_1.1.1.35__db_KEGGevalue_1.6e_150bit_score_537.7identity_89.6_	23.489	0	0	0	0	0	0	0	0	0	0	13.4573
Aug_Mud_scaffold_178145_1BLAST_hypotheticalprotein_db_KEGGevalue_2.8e_94bit_score_351.3identity_47.6_	14.1957	40.1623	102.329	0	23.3386	23.6198	0	0	0	0	0	0
Aug_Mud_scaffold_178973_1BLAST_PRC_barreldomain_containingprotein_db_KEGGevalue_6.6e_52bit_score_209.1identity_69.9_	127.468	172.77	333.173	0	104.033	115.421	0	0	0	0	0	0
Aug_Mud_scaffold_178973_2Unknown_Function	63.5502	0	99.1754	0	0	0	0	0	0	0	0	0
Aug_Mud_scaffold_179093_2Unknown_Function	366.457	542.193	465.675	1921.19	1321.87	1107.03	1066.09	4475.8	7839.32	11687.3	2650.3	4113.82
Aug_Mud_scaffold_179102_2BLAST_hypotheticalprotein_db_KEGGevalue_4.4e_24bit_score_116.3identity_52.7_	160.698	0	71.2259	0	0	56.3459	0	0	0	0	0	47.1264
Aug_Mud_scaffold_182062_2BLAST_groL_60kDachaperonin_ProteinCpn60__groELprotein__db_KEGGevalue_7.8e_182bit_score_642.1identity_83.3_	15.1767	21.1257	23.6688	34.4622	38.4128	27.8215	0	0	0	0	0	0
Aug_Mud_scaffold_185007_1BLAST_translationelongationfactorTu_db_KEGGevalue_8.2e_203bit_score_711.8identity_89.4_	9.95276	17.8526	41.7087	52.7478	72.7059	89.7287	0	0	0	0	0	11.9897
Aug_Mud_scaffold_185022_2Unknown_Function	660.179	374.889	430.073	543.133	421.295	818.629	961.215	805.08	977.359	987.681	118.607	523.604
Aug_Mud_scaffold_185299_2BLAST_heatshockprotein_K13993HSP20familyprotein_db_KEGGevalue_1.5e_26bit_score_124.8identity_55.4_	42.693	136.518	33.1681	0	0	0	4249.66	1741.15	1775.32	0	32.9724	3388.38
Aug_Mud_scaffold_185654_1BLAST_hypotheticalprotein_db_KEGGevalue_1.4e_16bit_score_92.0identity_51.3_	61.6019	99.4963	114.003	72.4783	66.4827	134.691	134.913	314.715	128.748	466.519	408.761	282.195
Aug_Mud_scaffold_185978_1BLAST_Uncharacterizedproteinn_1Tax_ParasutterellaexcrementihominisYIT11859RepID_F3QKR3_9BURK_db_UNIREFevalue_1.1e_09bit_score_69.7identity_69.8_	565.984	3013.34	744.482	5583.67	4025.89	2179.69	10181.2	4851.01	4121.68	5942.32	6566.21	3690.11
Aug_Mud_scaffold_186409_2BLAST_groEL_60kDachaperonin_K04077chaperoninGroEL_db_KEGGevalue_1.6e_114bit_score_417.9identity_81.6_	37.5475	62.2621	54.3505	0	0	0	92.9337	52.6768	38.0146	0	0	139.172
Aug_Mud_scaffold_186497_1BLAST_acetyl_CoAsynthetase_EC_6.2.1.1__K01895acetyl_CoAsynthetase_EC_6.2.1.1__db_KEGGevalue_1.6e_260bit_score_903.7identity_96.2_	11.522	0	13.0045	0	0	0	0	0	0	0	0	0
Aug_Mud_scaffold_187066_1BLAST_Uncharacterizedproteinn_1Tax_unculturedbacteriumA1Q1_fos_4RepID_L7VWF5_9BACT_db_UNIREFevalue_1e_07bit_score_63.2identity_72.5_	1313.53	7318.93	7489.38	2523.86	3095.93	15752.9	14418.6	35194.3	7932.04	4165.64	17666	12491.1
Aug_Mud_scaffold_188915_1BLAST_DEAD/DEAHboxhelicase_db_KEGGevalue_6.3e_212bit_score_742.3identity_88.0_	18.2522	0	16.1439	0	0	0	0	0	0	0	0	0
Aug_Mud_scaffold_189297_2BLAST_hypotheticalprotein_db_KEGGevalue_4.3e_42bit_score_176.0identity_84.6_	104.125	0	67.1321	0	0	77.575	0	0	0	148.287	0	66.5008
Aug_Mud_scaffold_190144_1BLAST_50SribosomalproteinL9_K02939largesubunitribosomalproteinL9_db_KEGGevalue_7.1e_67bit_score_258.8identity_89.9_	52.9702	0	45.3081	0	0	27.734	0	0	0	0	0	25.3811
Aug_Mud_scaffold_190144_2BLAST_primaryreplicativeDNAhelicase_EC_3.6.1.___K02314replicativeDNAhelicase_EC_3.6.4.12__db_KEGGevalue_5.9e_130bit_score_469.2identity_92.5_	16.637	0	0	0	0	0	0	0	0	0	0	0
Aug_Mud_scaffold_190941_1BLAST_typeIIandIIIsecretionsystemsecretin_K02666typeIVpilusassemblyproteinPilQ_db_KEGGevalue_2e_186bit_score_657.5identity_77.1_	13.59	0	0	0	0	16.6049	0	0	0	0	0	0
Aug_Mud_scaffold_192485_1RBH_Uroporphyrinogen_IIIdecarboxylase_db_KEGG_	22.5937	19.6393	12.8824	17.0774	30.5631	15.3903	19.6169	20.3198	19.0537	17.9093	26.1586	23.0625
Aug_Mud_scaffold_193860_2Unknown_Function	2680.57	3433.02	2422.26	6828.2	5363.92	5785.72	3765.9	4013.66	4594.77	6014.18	842.486	4578.19
Aug_Mud_scaffold_194531_1BLAST_Collagentriplehelixrepeatprotein_db_KEGGevalue_1.2e_28bit_score_131.7identity_63.9_	147.018	248.004	223.247	0	199.702	178.538	0	0	0	0	0	0
Aug_Mud_scaffold_194531_2BLAST_hypotheticalprotein_db_KEGGevalue_5.5e_58bit_score_229.6identity_62.1_	44.3759	52.3003	32.8954	50.3953	41.6718	54.2636	32.8606	57.9246	0	39.5845	0	25.6231
Aug_Mud_scaffold_194649_1BLAST_arylsulfatase_K01130arylsulfatase_EC_3.1.6.1__db_KEGGevalue_1.3e_190bit_score_671.8identity_62.6_	18.0209	18.7537	16.6486	0	0	0	0	12.2414	0	0	0	7.83512
Aug_Mud_scaffold_194953_1BLAST_tetrahydromethanopterinS_methyltransferasesubunitA_EC_2.1.1.86__K00577tetrahydromethanopterinS_methyltransferasesubunitA_EC_2.1.1.86__db_KEGGevalue_2.4e_92bit_score_344.0identity_77.4_	24.9939	0	0	0	0	20.9167	22.2047	40.2908	32.1659	0	0	19.3033
Aug_Mud_scaffold_195612_1BLAST_phosphofructokinase_db_KEGGevalue_1.7e_127bit_score_461.1identity_82.1_	13.998	0	0	0	0	0	0	0	0	0	0	0
Aug_Mud_scaffold_197124_2BLAST_proteintranslocasesubunityidC_K03217preproteintranslocasesubunitYidC_db_KEGGevalue_8e_141bit_score_505.4identity_89.0_	16.2311	0	0	0	0	0	0	0	0	0	0	0
Aug_Mud_scaffold_197572_1BLAST_hypotheticalprotein_db_KEGGevalue_8.3e_27bit_score_126.3identity_85.7_	372.057	386.382	304.929	335.611	336.553	781.933	357.429	269.198	219.217	338.134	331.203	552.918
Aug_Mud_scaffold_198136_1BLAST_hypotheticalprotein_db_KEGGevalue_2.5e_24bit_score_117.5identity_70.5_	59.3511	79.2474	36.1705	73.6191	98.5469	117.827	113.435	177.743	191.415	120.814	122.58	233.906
Aug_Mud_scaffold_198334_1BLAST_hypotheticalprotein_db_KEGGevalue_1e_39bit_score_169.9identity_33.6_	19.163	37.3049	30.9147	22.2232	36.8545	14.837	0	0	0	26.5593	24.3878	21.3454
Aug_Mud_scaffold_202674_1BLAST_rpoC_putativeDNA_directedRNApolymerasebeta'chain_K03046DNA_directedRNApolymerasesubunitbeta'_EC_2.7.7.6__db_KEGGevalue_1.3e_219bit_score_767.7identity_88.1_	9.0385	0	0	0	0	0	0	0	0	0	0	0
Aug_Mud_scaffold_202914_1BLAST_hypotheticalprotein_db_KEGGevalue_1.8e_37bit_score_161.4identity_54.0_	275.218	299.765	475.769	182.032	100.902	182.57	252.929	382.335	247.103	350.581	286.768	485.419
Aug_Mud_scaffold_202990_1BLAST_Uncharacterizedproteinn_11Tax_PropionibacteriumacnesRepID_E4DIQ9_PROAA_db_UNIREFevalue_4.9e_14bit_score_84.7identity_41.5_	235.751	221.894	313.25	255.536	218.655	189.235	283.044	572.441	341.127	841.623	989.191	691.959
Aug_Mud_scaffold_203956_2BLAST_hypotheticalprotein_db_KEGGevalue_2e_37bit_score_161.4identity_73.0_	1222.97	1591.77	1896.38	249.485	405.961	570.841	1678.05	2507	3528.03	2123.9	2710.32	3565.79
Aug_Mud_scaffold_204073_1BLAST_hypotheticalprotein_db_KEGGevalue_2.7e_24bit_score_117.9identity_30.6_	38.1745	0	0	0	0	0	0	0	0	0	0	0
Aug_Mud_scaffold_204495_2BLAST_chaperoninGroL_db_KEGGevalue_2.8e_137bit_score_493.8identity_76.5_	20.8268	0	17.6986	0	0	0	15.8305	0	0	0	0	18.6831
Aug_Mud_scaffold_204670_3BLAST_pmoC_methanemonooxygenasesubunitC_K10946ammoniamonooxygenasesubunitC_db_KEGGevalue_8.6e_20bit_score_100.9identity_88.5_	3167.33	0	2378.47	3200.79	2518.74	5675.56	1201.28	0	728.595	0	0	991.558
Aug_Mud_scaffold_205253_1BLAST_helicase_C_terminal_DbpA_RNA_binding_DEAD/DEAHboxhelicase_N_terminal_K05592ATP_dependentRNAhelicaseDeaD_EC_3.6.4.13__db_KEGGevalue_2.3e_161bit_score_573.9identity_82.6_	12.9591	0	0	0	0	0	0	0	0	0	0	0
Aug_Mud_scaffold_205539_1BLAST_hypotheticalprotein_db_KEGGevalue_2.5e_13bit_score_80.5identity_61.4_	7210.12	38723.9	69161.1	19395.3	28597.5	12634.9	43514.1	24660.5	30909.8	160249	153720	119888
Aug_Mud_scaffold_206058_1BLAST_groEL_chaperoninGroEL_K04077chaperoninGroEL_db_KEGGevalue_1.7e_150bit_score_537.7identity_85.2_	47.381	39.2852	32.231	0	0	0	0	17.8409	0	0	0	20.0999
Aug_Mud_scaffold_207024_1BLAST_hypotheticalprotein_db_KEGGevalue_2.1e_28bit_score_131.0identity_48.5_	78.6623	0	44.1726	0	0	38.5125	0	0	0	52.2413	0	33.0668
Aug_Mud_scaffold_207812_1Unknown_Function	1509.27	969.952	1329.81	0	921.006	699.06	1059.89	1164.96	1111.52	0	1175.41	1781.95
Aug_Mud_scaffold_211729_2RBH_Cytochromecoxidasecbb3_typesubunitIIIn_1Tax_endosymbiontofunidentifiedscalysnailisolateMonjuRepID_S6BT89_9GAMM_db_UNIREF_	15.2432	0	0	23.3896	28.6674	10.0588	0	0	0	16.5385	0	15.3314
Aug_Mud_scaffold_212133_1RBH_cdhC_COdehydrogenase/acetyl_CoAsynthasecomplexsubunitbeta_db_KEGG_	31.9426	45.5862	0	0	32.4215	9.05942	19.7516	73.1708	30.1307	0	8.41742	33.3977
Aug_Mud_scaffold_212949_1Unknown_Function	1120.91	821.373	916.521	1084.3	1772.67	2485.5	1767.62	1084.93	1157.36	1247.55	1690.24	1496.85
Aug_Mud_scaffold_213041_1Unknown_Function	453.922	297.263	319.519	0	403.278	692.358	289.953	367.527	0	272.037	202.534	413.279
Aug_Mud_scaffold_215256_2BLAST_acylcarrierprotein_K02078acylcarrierprotein_db_KEGGevalue_1.6e_33bit_score_147.1identity_96.2_	215.436	0	132.742	0	0	0	0	0	0	0	0	0
Aug_Mud_scaffold_215913_1BLAST_cation/multidrugeffluxpump_db_KEGGevalue_4.9e_146bit_score_523.1identity_73.1_	43.0517	0	41.4316	0	0	0	0	0	0	0	0	0
Aug_Mud_scaffold_215918_1Unknown_Function	67.9949	138.363	229.413	446.916	431.939	313.561	999.027	1332.64	1270.36	1448.64	1476.28	1357.65
Aug_Mud_scaffold_216080_2BLAST_hypotheticalprotein_db_KEGGevalue_1.4e_63bit_score_248.8identity_44.8_	19.195	0	0	0	0	0	0	0	0	0	0	0
Aug_Mud_scaffold_218244_1BLAST_fibronectintypeIIIdomain_containingprotein_db_KEGGevalue_1.8e_120bit_score_438.3identity_51.4_	17.6525	32.262	32.8568	12.4975	28.1603	18.3757	13.0326	0	0	45.6315	26.2023	13.05
Aug_Mud_scaffold_220784_1BLAST_MethylcoenzymeMreductasebetasubunit_db_KEGGevalue_1.4e_116bit_score_424.9identity_76.9_	29.7833	19.066	15.5464	0	25.0866	15.2804	19.4571	20.7176	15.2433	0	26.3337	35.1364
Aug_Mud_scaffold_223877_1Unknown_Function	737.661	0	693.199	0	0	912.081	0	0	0	0	0	633.41
Aug_Mud_scaffold_223975_2BLAST_hypotheticalprotein_db_KEGGevalue_1.5e_12bit_score_78.6identity_58.7_	71.2214	111.838	199.669	0	0	58.3449	187.664	180.293	87.4199	201.639	702.737	327.014
Aug_Mud_scaffold_226185_2BLAST_transcriptionalregulator_K07736CarDfamilytranscriptionalregulator_db_KEGGevalue_3.6e_48bit_score_196.8identity_58.8_	38.0397	96.7191	68.8256	0	56.9276	53.5832	0	0	0	0	0	0
Aug_Mud_scaffold_226239_3BLAST_molecularchaperoneGroEL_K04077chaperoninGroEL_db_KEGGevalue_8.7e_212bit_score_741.9identity_79.1_	15.5188	43.1394	41.26	0	26.7293	21.1992	19.3737	15.6462	10.1285	0	10.2851	14.9525
Aug_Mud_scaffold_227762_1BLAST_30SribosomalproteinS1_db_KEGGevalue_8.1e_162bit_score_575.5identity_80.3_	16.1183	0	22.7703	0	28.8252	15.0972	0	13.1077	0	0	0	17.5179
Aug_Mud_scaffold_230494_1RBH_malatedehydrogenase_K00024malatedehydrogenase_EC_1.1.1.37__db_KEGG_	13.6225	0	21.5067	0	0	16.3265	0	0	0	0	0	0
Aug_Mud_scaffold_232934_2BLAST_FtsHpeptidase_K03798celldivisionproteaseFtsH_EC_3.4.24.___db_KEGGevalue_2.6e_142bit_score_510.4identity_89.2_	46.2954	32.0119	35.1496	0	23.5588	21.5833	19.7692	13.8905	0	27.299	0	37.4196
Aug_Mud_scaffold_234962_1RBH_hypotheticalprotein_db_KEGG_	18.7475	0	0	0	0	23.8421	23.0241	10.1969	21.0065	0	22.2714	0
Aug_Mud_scaffold_235142_1BLAST_hypotheticalprotein_db_KEGGevalue_4.6e_83bit_score_313.2identity_72.7_	387.275	0	273.986	410.399	380.159	346.174	638.312	630.317	775.113	0	0	494.957
Aug_Mud_scaffold_235966_1BLAST_3_hydroxyacyl_CoAdehydrogenase_EC_1.1.1.35__K017823_hydroxyacyl_CoAdehydrogenase/enoyl_CoAhydratase/3_hydroxybutyryl_CoAepimerase_EC_1.1.1.354.2.1.175.1.2.3__db_KEGGevalue_1.8e_153bit_score_547.7identity_79.9_	16.9611	0	0	0	0	0	0	0	0	0	0	0
Aug_Mud_scaffold_236011_1BLAST_sigma_70familyRNApolymerasesigmafactor_db_KEGGevalue_5.1e_91bit_score_339.3identity_94.6_	28.7562	60.3886	0	0	0	23.1685	80.2866	0	0	0	0	23.8165
Aug_Mud_scaffold_236847_1BLAST_thiaminebiosynthesisproteinThiC_K03147thiaminebiosynthesisproteinThiC_db_KEGGevalue_4.3e_173bit_score_612.8identity_91.2_	12.2619	0	0	0	0	0	0	0	0	0	0	0
Aug_Mud_scaffold_239066_1BLAST_hypotheticalprotein_db_KEGGevalue_1.3e_99bit_score_368.6identity_63.5_	26.6995	0	0	0	0	0	0	0	0	0	0	0
Aug_Mud_scaffold_239278_2BLAST_secretionproteinHlyD_db_KEGGevalue_1.8e_70bit_score_271.6identity_57.2_	40.8847	0	0	43.5382	61.1672	52.2178	0	0	0	0	0	0
Aug_Mud_scaffold_240590_2RBH_FAD_dependentpyridinenucleotide_disulfideoxidoreductase_K00384thioredoxinreductase_NADPH__EC_1.8.1.9__db_KEGG_	18.2126	16.9806	0	0	20.1759	19.2978	0	0	0	0	0	0
Aug_Mud_scaffold_240894_2RBH_MotA/TolQ/ExbBprotonchannel_K03562biopolymertransportproteinTolQ_db_KEGG_	26.104	0	0	0	0	0	0	0	0	0	0	0
Aug_Mud_scaffold_244169_1BLAST_acsA_acetyl_coenzymeAsynthetase_K01895acetyl_CoAsynthetase_EC_6.2.1.1__db_KEGGevalue_8.5e_221bit_score_771.5identity_93.3_	12.5668	10.9027	23.4017	0	18.1201	22.7251	27.3326	19.8727	26.9793	11.4255	11.1324	24.4491
Aug_Mud_scaffold_247624_2BLAST_hypotheticalproteinn_1Tax_MassilianiastensisRepID_UPI000381F597_db_UNIREFevalue_1.4e_16bit_score_92.8identity_34.7_	40.1155	42.1066	73.4143	0	0	0	0	0	0	0	0	0
Aug_Mud_scaffold_247978_1Unknown_Function	6800.35	11738	4442.98	83129.2	57233.3	51816.4	33317.2	43655.9	31134.5	78636.7	4222.7	46214.4
Aug_Mud_scaffold_252072_1BLAST_hypotheticalprotein_db_KEGGevalue_1.9e_140bit_score_504.6identity_59.9_	23.7287	53.9121	47.0366	67.3857	64.7612	64.8917	0	0	0	0	0	0
Aug_Mud_scaffold_252818_2BLAST_rplM_50SribosomalproteinL13_K02871largesubunitribosomalproteinL13_db_KEGGevalue_6e_71bit_score_272.3identity_91.5_	74.5128	79.3234	43.7643	0	0	0	0	0	0	0	0	0
Aug_Mud_scaffold_256046_1BLAST_succinatedehydrogenasesubunitA_EC_1.3.5.1__K00239succinatedehydrogenaseflavoproteinsubunit_EC_1.3.99.1__db_KEGGevalue_1.3e_180bit_score_637.9identity_91.6_	32.1184	17.9272	21.2107	0	14.4207	0	0	0	0	0	0	0
Aug_Mud_scaffold_256053_3BLAST_cold_shockDNA_bindingdomainprotein_K03704coldshockprotein_beta_ribbon_CspAfamily__db_KEGGevalue_2.4e_30bit_score_136.3identity_97.0_	629.932	396.503	0	0	0	0	0	0	0	0	0	0
Aug_Mud_scaffold_256491_1BLAST_thioredoxin_db_KEGGevalue_2.1e_54bit_score_217.2identity_80.8_	58.8824	102.42	93.8413	0	134.372	101.991	0	0	0	0	0	100.473
Aug_Mud_scaffold_259736_1Unknown_Function	12531.8	10588.4	12572.4	12825.7	24892.3	17303.8	30785.6	35672.2	33809.8	18810.4	34246.9	29581.5
Aug_Mud_scaffold_260447_2BLAST_hdrA_heterodisulfidereductasesubunitA_EC_1.8.98.1__db_KEGGevalue_4.6e_139bit_score_499.6identity_83.7_	21.1018	0	14.8159	0	0	0	0	0	0	0	0	0
Aug_Mud_scaffold_261907_2BLAST_hspA_1_ATP_independentchaperone_alpha_crystallin/Hsp20family_K13993HSP20familyprotein_db_KEGGevalue_2.5e_35bit_score_154.1identity_46.3_	60.0531	70.7138	70.4511	0	42.1373	0	78.1679	0	0	0	0	62.9365
Aug_Mud_scaffold_262375_2BLAST_HeatshockproteinHsp20_db_KEGGevalue_1.3e_36bit_score_158.3identity_49.3_	39.0173	53.0353	70.4511	0	0	0	37.232	0	0	0	0	58.1381
Aug_Mud_scaffold_263318_1BLAST_OmpA/MotBdomain_containingprotein_K03286OmpA_OmpFporin_OOPfamily_db_KEGGevalue_3.7e_15bit_score_87.0identity_34.4_	44.0756	0	42.7929	0	0	63.6615	36.197	0	0	0	0	0
Aug_Mud_scaffold_265315_1Unknown_Function	747.664	652.623	878.49	2233.33	1666.64	3664.96	3514.41	4781.46	5084.6	2182.28	9339.83	3339.54
Aug_Mud_scaffold_267969_1RBH_RNApolymerasefactorsigma_32_K03089RNApolymerasesigma_32factor_db_KEGG_	16.22	33.2678	21.4617	27.0974	44.2011	33.6315	15.5594	18.7384	0	18.3967	19.281	30.8139
Aug_Mud_scaffold_269134_1BLAST_similartocellwallproline_richprotein_K15712E3ubiquitin_proteinligaseTTC3_EC_6.3.2.19__db_KEGGevalue_1.8e_09bit_score_68.6identity_26.5_	25.9849	0	17.6706	0	0	20.5882	0	0	0	0	0	0
Aug_Mud_scaffold_269847_2BLAST_twocomponenttranscriptionalregulator_db_KEGGevalue_3.4e_59bit_score_233.8identity_59.7_	23.3851	0	0	0	0	0	0	0	0	0	0	0
Aug_Mud_scaffold_270017_1Unknown_Function	879.933	1058.39	843.301	473.464	285.91	713.974	1067.17	1041.4	971.382	420.01	167.164	249.06
Aug_Mud_scaffold_270855_1BLAST_Leucinerichproteinn_1Tax_ArachishypogaeaRepID_Q0MX19_ARAHY_db_UNIREFevalue_1.6e_28bit_score_132.9identity_67.0_	267.548	188.693	383.087	394.402	300.476	660.255	277.065	369.736	195.39	225.494	262.772	318.049
Aug_Mud_scaffold_271090_1BLAST_outermembraneprotein_porin__db_KEGGevalue_6.1e_17bit_score_93.6identity_44.1_	67.7086	51.6465	77.6372	32.7498	61.2615	60.8412	44.4384	30.2781	22.7592	31.8401	21.2084	50.2993
Aug_Mud_scaffold_271516_1RBH_hypotheticalproteinn_1Tax_LeeiaoryzaeRepID_UPI000372CA60_db_UNIREF_	28.9897	36.4549	18.1332	37.5071	59.148	50.7362	0	0	0	0	0	0
Aug_Mud_scaffold_271593_1BLAST_Cellwall_associatedhydrolase_db_KEGGevalue_3.8e_55bit_score_219.9identity_74.0_	937.537	0	108.315	0	0	0	0	0	0	0	0	0
Aug_Mud_scaffold_272068_2RBH_transglutaminasedomain_containingprotein_db_KEGG_	14.1306	0	0	0	24.6863	29.5301	0	0	0	0	0	0
Aug_Mud_scaffold_272129_2BLAST_collagentriplehelixprotein_db_KEGGevalue_7e_35bit_score_152.1identity_70.3_	273.266	263.45	381.777	0	197.093	111.75	0	0	0	0	0	0
Aug_Mud_scaffold_274062_2BLAST_RNApolymerasesigmafactorRpoE_K03088RNApolymerasesigma_70factor_ECFsubfamily_db_KEGGevalue_4.1e_63bit_score_246.9identity_64.0_	38.5145	32.6891	34.6573	0	30.6276	25.2827	0	0	0	0	0	31.9125
Aug_Mud_scaffold_274552_2BLAST_peptidoglycan_associatedlipoprotein_K03640peptidoglycan_associatedlipoprotein_db_KEGGevalue_3.5e_38bit_score_163.7identity_48.4_	33.9349	0	0	0	0	21.4435	0	0	0	0	0	0
Aug_Mud_scaffold_277111_1BLAST_glycerolkinase_K00864glycerolkinase_EC_2.7.1.30__db_KEGGevalue_4e_180bit_score_636.3identity_82.8_	10.6194	12.652	19.2675	0	27.6683	17.1828	13.0815	36.1909	20.809	41.9541	31.2562	23.0312
Aug_Mud_scaffold_280047_2BLAST_acetoacetyl_CoAreductase_db_KEGGevalue_8.3e_47bit_score_191.8identity_79.1_	148.378	0	76.0643	101.991	132.748	352.273	89.7944	0	0	0	64.3978	134.119
Aug_Mud_scaffold_280079_1BLAST_Uncharacterizedproteinn_1Tax_BacilluslicheniformisWX_02RepID_I0UMX8_BACLI_db_UNIREFevalue_6e_10bit_score_70.5identity_42.7_	1054.63	276.843	124.594	124.017	273.699	241.697	281.564	167.024	846.09	822.294	1018.85	350.293
Aug_Mud_scaffold_280350_1Unknown_Function	193.374	352.23	565.954	353.495	306.514	384.786	584.354	1542.96	1304.18	2298.06	409.078	963.276
Aug_Mud_scaffold_281717_1BLAST_heatshockprotein_hsp20family_K13993HSP20familyprotein_db_KEGGevalue_9.4e_59bit_score_231.9identity_73.5_	41.7089	109.158	116.931	0	0	0	0	0	0	0	0	0
Aug_Mud_scaffold_284152_1BLAST_hypotheticalprotein_db_KEGGevalue_5.4e_13bit_score_80.1identity_39.5_	76.6743	64.9489	81.1569	64.3048	117.965	157.053	191.536	553.341	215.63	398.755	214.027	344.643
Aug_Mud_scaffold_284177_1BLAST_hypotheticalprotein_db_KEGGevalue_1.8e_08bit_score_65.1identity_66.0_	325.484	0	169.986	0	0	0	0	497.253	2019.58	0	1449.52	0
Aug_Mud_scaffold_286286_1BLAST_adenylylsulfatereductasesubunitalpha_EC_1.8.99.2__K00394adenylylsulfatereductase_subunitA_EC_1.8.99.2__db_KEGGevalue_6.4e_183bit_score_645.6identity_86.1_	186.153	71.2553	156.402	24.5761	71.2008	78.6043	28.9856	14.2279	19.8036	43.0347	18.0316	26.8799
Aug_Mud_scaffold_287143_1BLAST_cytochromecoxidase_subunitI_K04561nitricoxidereductasesubunitB_EC_1.7.2.5__db_KEGGevalue_5.5e_178bit_score_629.0identity_94.9_	20.505	0	22.3814	0	0	0	0	0	0	0	0	0
Aug_Mud_scaffold_289285_1BLAST_hypotheticalprotein_db_KEGGevalue_3.6e_46bit_score_190.3identity_55.8_	38.4669	0	48.1363	0	0	21.4496	0	0	0	0	0	0
Aug_Mud_scaffold_290064_2BLAST_hypotheticalprotein_db_KEGGevalue_1.4e_21bit_score_108.2identity_42.5_	69.8861	159.206	111.705	156.665	98.7869	51.3877	0	0	0	0	0	0
Aug_Mud_scaffold_294628_2BLAST_rplS_50SribosomalproteinL19_K02884largesubunitribosomalproteinL19_db_KEGGevalue_6.1e_56bit_score_222.2identity_93.3_	196.562	0	64.8306	0	101.814	62.4106	0	0	0	0	0	46.1032
Aug_Mud_scaffold_298024_1BLAST_mcrA_methyl_coenzymeMreductasesubunitalpha_EC_2.8.4.1__K00399methyl_coenzymeMreductasealphasubunit_EC_2.8.4.1__db_KEGGevalue_6.3e_155bit_score_552.4identity_88.0_	68.1247	70.1597	81.3962	65.3133	140.439	159.951	87.1176	103.714	86.1568	47.8627	86.9957	73.3949
Aug_Mud_scaffold_298075_1BLAST_Thermosomesubunit_db_KEGGevalue_8.4e_167bit_score_592.0identity_86.9_	31.2662	60.6497	35.6567	178.265	250.462	213.754	94.336	59.779	83.729	18.5406	13.9518	78.0023
Aug_Mud_scaffold_298202_1BLAST_GCN5_relatedN_acetyltransferase_CoA_binding_K09181hypotheticalprotein_db_KEGGevalue_4.4e_176bit_score_622.9identity_86.4_	21.3106	0	0	0	0	13.6216	0	0	0	0	0	0
Aug_Mud_scaffold_298891_2BLAST_molecularchaperone_db_KEGGevalue_1.8e_48bit_score_198.0identity_65.6_	29.0194	0	31.697	0	0	0	0	0	0	0	0	0
Aug_Mud_scaffold_298913_2BLAST_hypotheticalprotein_db_KEGGevalue_4.7e_20bit_score_102.1identity_75.8_	929.687	1470.69	1020.48	513.918	0	712.569	0	0	0	0	0	0
Aug_Mud_scaffold_299015_1BLAST_CarDfamilytranscriptionalregulator_db_KEGGevalue_2.3e_54bit_score_218.0identity_49.2_	37.6139	26.7251	24.0074	0	38.4455	41.9337	0	0	0	0	0	0
Aug_Mud_scaffold_300005_1RBH_methanemonooxygenase/ammoniamonooxygenasesubunitB_K10945ammoniamonooxygenasesubunitB_db_KEGG_	179.163	89.5917	151.006	88.109	160.149	256.946	67.898	28.6445	35.4485	41.9158	15.567	39.31
Aug_Mud_scaffold_304326_1BLAST_hypotheticalprotein_db_KEGGevalue_1e_18bit_score_99.0identity_48.7_	83.7053	128.192	148.722	0	115.819	100.639	149.271	110.181	111.918	130.7	181.911	209.692
Aug_Mud_scaffold_312716_1BLAST_hypotheticalprotein_db_KEGGevalue_4.4e_21bit_score_106.7identity_63.5_	128.157	118.871	187.963	0	103.668	105.451	181.506	442.234	146.64	355.831	461.137	395.307
Aug_Mud_scaffold_318476_2BLAST_hypotheticalprotein_db_KEGGevalue_6.9e_19bit_score_99.4identity_40.8_	64.4559	0	36.6486	0	0	0	0	0	0	0	0	0
Aug_Mud_scaffold_318539_1BLAST_hypotheticalprotein_db_KEGGevalue_1.8e_19bit_score_101.3identity_69.4_	61.5896	0	94.0871	0	0	0	1664.17	0	0	0	0	0
Aug_Mud_scaffold_322393_2BLAST_rplV_50SribosomalproteinL22_K02890largesubunitribosomalproteinL22_db_KEGGevalue_2.4e_51bit_score_206.8identity_95.4_	89.9661	0	0	0	0	0	0	0	0	0	0	0
Aug_Mud_scaffold_323783_2BLAST_fructose_bisphosphatealdolase_K01624fructose_bisphosphatealdolase_classII_EC_4.1.2.13__db_KEGGevalue_9.1e_120bit_score_435.3identity_88.1_	33.4672	0	16.4667	0	0	22.1261	16.3821	0	0	33.0832	0	29.132
Aug_Mud_scaffold_324763_2BLAST_transcriptionalregulator_db_KEGGevalue_2.3e_94bit_score_350.9identity_72.4_	16.2923	0	0	0	0	0	0	0	0	0	0	0
Aug_Mud_scaffold_324991_1BLAST_PHPdomain_containingprotein_K07053_db_KEGGevalue_9.8e_80bit_score_302.8identity_62.7_	27.4897	0	16.8382	0	0	0	0	0	0	0	0	0
Aug_Mud_scaffold_329119_1BLAST_rpsM_30SribosomalproteinS13_K02952smallsubunitribosomalproteinS13_db_KEGGevalue_3.7e_55bit_score_219.5identity_92.2_	58.5723	0	52.2942	0	138.692	83.3335	0	0	0	0	0	0
Aug_Mud_scaffold_329511_1BLAST_hypotheticalprotein_db_KEGGevalue_5e_56bit_score_223.4identity_47.8_	24.9578	35.6379	53.3071	0	0	12.9841	0	0	0	0	0	0
Aug_Mud_scaffold_331265_1Unknown_Function	382.413	0	221.226	0	0	0	407.124	520.884	486.903	724.015	952.295	729.706
Aug_Mud_scaffold_332282_2BLAST_Os06g0316300_db_KEGGevalue_3.4e_15bit_score_87.0identity_43.4_	66.8922	0	124.295	0	0	44.9925	0	0	0	0	0	45.7591
Aug_Mud_scaffold_335471_2BLAST_inosine_5'_monophosphatedehydrogenase_EC_1.1.1.205__K00088IMPdehydrogenase_EC_1.1.1.205__db_KEGGevalue_2.6e_110bit_score_403.7identity_95.0_	27.8451	0	0	0	0	29.5587	0	0	0	0	0	14.3309
Aug_Mud_scaffold_336674_1BLAST_ATPaseAAA_K03694ATP_dependentClpproteaseATP_bindingsubunitClpA_db_KEGGevalue_8.8e_174bit_score_615.1identity_93.1_	18.2943	0	16.9861	0	0	0	0	0	0	0	0	11.4778
Aug_Mud_scaffold_355323_1BLAST_outermembraneprotein_porin__db_KEGGevalue_2.5e_27bit_score_127.9identity_33.7_	64.5029	0	42.8976	0	70.2466	54.1034	18.9852	25.6601	0	35.893	0	31.1304
Aug_Mud_scaffold_355323_2BLAST_outermembraneprotein_porin__db_KEGGevalue_3.2e_24bit_score_117.1identity_43.1_	108.188	0	77.0293	61.3788	79.4153	107.639	64.3413	89.4918	0	0	0	50.5024
Aug_Mud_scaffold_355739_1BLAST_groEL_chaperoninGroEL_K04077chaperoninGroEL_db_KEGGevalue_6.2e_148bit_score_529.3identity_82.2_	14.9341	0	0	0	0	0	0	0	0	0	0	0
Aug_Mud_scaffold_385040_1BLAST_Putativeuncharacterizedproteinn_1Tax_unculturedAcidobacteriabacteriumHF4000_26D02RepID_E0XW66_9BACT_db_UNIREFevalue_3.1e_10bit_score_70.5identity_52.1_	1091.74	1334.04	1846.13	1365.96	1564.75	2287.56	1328.42	3652.9	2126.88	3603.26	5578.98	6005.77
Aug_Mud_scaffold_410512_1Unknown_Function	141.549	86.6301	111.898	206.032	156.049	183.545	390.781	894.264	527.019	930.368	1334.86	816.96
Aug_Mud_scaffold_455564_1BLAST_hypotheticalprotein_db_KEGGevalue_5.5e_28bit_score_128.6identity_80.0_	284.798	0	162.945	328.921	703.7	280.27	0	0	0	0	0	0
Aug_Mud_scaffold_567022_1BLAST_RNA_directedDNApolymerase_Reversetranscriptase__db_KEGGevalue_7.6e_85bit_score_318.9identity_82.1_	38.0076	0	19.1456	86.203	36.1652	69.581	0	21.0828	0	0	22.8081	33.5959
Aug_Mud_scaffold_616335_1Unknown_Function	254.901	0	337.956	796.871	637.336	739.885	623.24	1716.52	1173.97	2125.23	1258.18	1414.2
Aug_Mud_scaffold_748352_1BLAST_Uncharacterizedproteinn_2Tax_BacteriaRepID_U9X154_STRPY_db_UNIREFevalue_1.1e_08bit_score_66.2identity_34.9_	88.6502	166.229	153.656	296.778	290.209	283.921	209.252	203.02	202.134	616.178	698.712	835.338
Aug_Plant_scaffold_20_31RBH_DNA_directedRNApolymerasesubunitalpha_EC_2.7.7.6__K03040DNA_directedRNApolymerasesubunitalpha_EC_2.7.7.6__db_KEGG_	17.9419	21.9527	0	0	0	0	0	0	0	0	0	0
Aug_Plant_scaffold_26_23BLAST_RBL_ribulose_bisphosphatecarboxylase_largesubunitorchain_chloroplast_RuBisCo_db_KEGGevalue_2.8e_231bit_score_806.6identity_91.6_	19.8188	0	0	0	0	0	146.528	35.0656	46.8557	17.7893	0	9.51193
Aug_Plant_scaffold_32_11RBH_PSBC_PSBC_photosystemII44kDareactioncenterprotein_K02705photosystemIICP43chlorophyllapoprotein_db_KEGG_	15.4759	0	0	0	0	0	16.0584	10.7331	14.5123	0	0	0
Aug_Plant_scaffold_54_11Unknown_Function	102.864	156	99.4406	0	0	0	71.6647	0	0	0	0	0
Aug_Plant_scaffold_54_15Unknown_Function	76.1913	0	0	0	0	0	0	0	0	0	0	0
Aug_Plant_scaffold_145_5RBH_groEL_chaperoninGroEL_EC_3.6.4.10__K04077chaperoninGroEL_db_KEGG_	31.8756	25.7588	26.4247	0	18.4537	17.3352	15.6367	14.25	0	0	12.7403	31.5639
Aug_Plant_scaffold_147_3RBH_responseregulatorreceiver_CheW_likeprotein_ATP_bindingregion_ATPase_like_Hpt_K02487typeIVpilisensorhistidinekinaseandresponseregulator_K06596chemosensorypilisystemproteinChpA_sensorhistidinekinase/responseregulator__db_KEGG_	8.18599	0	0	0	0	0	0	0	0	0	0	0
Aug_Plant_scaffold_235_7BLAST_HeatshockproteinHsp20_db_KEGGevalue_8.3e_28bit_score_129.0identity_43.0_	36.9872	50.6773	90.6794	0	0	0	49.6153	0	0	0	0	44.8016
Aug_Plant_scaffold_235_9RBH_ProteaseIVn_1Tax_marinegammaproteobacteriumHTCC2143RepID_A0YE11_9GAMM_db_UNIREF_	8.48757	0	0	0	0	0	0	0	0	0	0	0
Aug_Plant_scaffold_272_14BLAST_importinnermembranetranslocasesubunitTim44_db_KEGGevalue_1.4e_103bit_score_381.7identity_67.1_	16.7347	0	0	0	0	0	44.4032	36.2861	0	0	0	0
Aug_Plant_scaffold_285_1BLAST_hypotheticalprotein_db_KEGGevalue_8.8e_76bit_score_289.7identity_48.9_	21.0685	14.5239	0	0	51.7496	0	0	0	0	0	0	0
Aug_Plant_scaffold_327_9RBH_hypotheticalproteinn_1Tax_LamprocystispurpureaRepID_UPI00035EF267_db_UNIREF_	20.1413	13.2196	17.5305	0	21.8668	19.1079	0	0	0	0	0	0
Aug_Plant_scaffold_330_6BLAST_TypeIVpilusassemblyproteinPilM_K02662typeIVpilusassemblyproteinPilM_db_KEGGevalue_7e_177bit_score_625.5identity_87.0_	23.0201	0	0	0	0	0	0	0	0	0	0	0
Aug_Plant_scaffold_334_6BLAST_rplF_50SribosomalproteinL6_K02933largesubunitribosomalproteinL6_db_KEGGevalue_1.5e_74bit_score_284.6identity_78.7_	28.9311	0	21.7963	0	0	0	0	0	0	0	0	0
Aug_Plant_scaffold_334_18BLAST_rplB_50SribosomalproteinL2_K02886largesubunitribosomalproteinL2_db_KEGGevalue_1.9e_142bit_score_510.8identity_88.4_	18.2269	0	0	0	0	0	0	0	0	0	0	0
Aug_Plant_scaffold_334_20BLAST_rplD_50SribosomalproteinL4_K02926largesubunitribosomalproteinL4_db_KEGGevalue_4.6e_104bit_score_382.9identity_93.2_	24.5446	26.4452	18.5935	0	0	0	0	18.0862	0	0	0	0
Aug_Plant_scaffold_334_21RBH_rplC_50SribosomalproteinL3_K02906largesubunitribosomalproteinL3_db_KEGG_	48.7741	0	42.5696	0	0	0	53.0893	27.0475	0	0	0	0
Aug_Plant_scaffold_359_1BLAST_sulfitereductase_dissimilatory_typesubunitalpha_EC_1.8.99.3__K11180sulfitereductase_dissimilatory_typealphasubunit_EC_1.8.99.3__db_KEGGevalue_4.2e_191bit_score_672.9identity_79.9_	16.9604	26.7404	32.3892	0	0	13.43	0	0	0	0	0	0
Aug_Plant_scaffold_497_10BLAST_alpha/betahydrolase_db_KEGGevalue_7.6e_290bit_score_1001.5identity_80.8_	9.20183	0	0	0	0	0	29.761	11.3438	0	0	0	0
Aug_Plant_scaffold_511_1BLAST_aspartatekinase_EC_2.7.2.4__K00928aspartatekinase_EC_2.7.2.4__db_KEGGevalue_2.6e_212bit_score_743.4identity_95.1_	10.0262	0	0	0	0	0	0	0	0	0	0	0
Aug_Plant_scaffold_542_6RBH_beta_ketothiolase_K00626acetyl_CoAC_acetyltransferase_EC_2.3.1.9__db_KEGG_	29.1865	0	14.1399	0	0	9.71353	0	0	0	0	0	0
Aug_Plant_scaffold_585_5BLAST_17kDasurfaceantigen_db_KEGGevalue_1.2e_43bit_score_181.8identity_61.4_	36.6735	0	0	0	0	0	0	0	0	0	0	0
Aug_Plant_scaffold_648_9BLAST_catalase/peroxidaseHPI_EC_1.11.1.6__K03782catalase_peroxidase_EC_1.11.1.21__db_KEGGevalue_0bit_score_1228.8identity_80.2_	14.8337	0	5.43962	0	0	0	0	0	0	0	0	0
Aug_Plant_scaffold_653_2RBH_putativelytictransglycosylase_db_KEGG_	16.0802	0	0	0	0	0	0	0	0	0	0	0
Aug_Plant_scaffold_655_2BLAST_phasin_db_KEGGevalue_2.2e_65bit_score_254.2identity_74.6_	131.99	76.9814	93.9769	182.406	594.783	434.696	59.2193	41.6062	0	108.288	84.7554	106.993
Aug_Plant_scaffold_655_9RBH_GTP_bindingproteinTypA_K06207GTP_bindingprotein_db_KEGG_	12.7089	0	8.66968	0	0	13.8001	0	0	0	0	0	0
Aug_Plant_scaffold_698_1BLAST_rpoD_RNApolymerasesigmafactorrpoD_K03086RNApolymeraseprimarysigmafactor_db_KEGGevalue_6.1e_97bit_score_360.5identity_41.5_	9.00985	11.047	13.053	0	0	8.76175	0	0	0	0	23.6056	11.2448
Aug_Plant_scaffold_702_11RBH_peptidaseS49_K04773proteaseIV_EC_3.4.21.___db_KEGG_	12.892	0	0	0	0	0	0	0	0	0	0	0
Aug_Plant_scaffold_705_5BLAST_rpmA_50SribosomalproteinL27_K02899largesubunitribosomalproteinL27_db_KEGGevalue_1.1e_35bit_score_154.5identity_85.9_	128.295	0	0	0	0	0	0	0	0	0	0	0
Aug_Plant_scaffold_716_2BLAST_extracellularligand_bindingreceptor_K01999branched_chainaminoacidtransportsystemsubstrate_bindingprotein_db_KEGGevalue_2.4e_211bit_score_740.3identity_81.4_	13.4798	10.3387	11.3972	0	0	0	0	0	0	0	0	0
Aug_Plant_scaffold_762_5Unknown_Function	50.2778	0	0	30.947	47.3472	55.0989	50.8651	27.4488	28.5828	0	0	28.4899
Aug_Plant_scaffold_765_9BLAST_hypotheticalprotein_db_KEGGevalue_6.4e_22bit_score_109.8identity_40.2_	31.0885	67.3363	71.7704	0	0	0	0	0	0	0	0	0
Aug_Plant_scaffold_901_10RBH_Cysteinedesulfurasen_1Tax_Thauerasp.63RepID_N6YCH8_9RHOO_db_UNIREF_	11.9812	0	0	0	0	7.08114	0	0	0	0	0	0
Aug_Plant_scaffold_909_9Unknown_Function	14.3774	0	0	0	0	0	0	0	0	0	0	0
Aug_Plant_scaffold_958_2BLAST_cyanophycinsynthetase_K03802cyanophycinsynthetase_EC_6._._.___db_KEGGevalue_0bit_score_1490.3identity_87.1_	6.69978	0	8.48297	0	0	0	0	0	0	0	0	0
Aug_Plant_scaffold_958_3RBH_cyanophycinsynthetase_K03802cyanophycinsynthetase_EC_6._._.___db_KEGG_	17.0972	0	12.889	0	0	5.82336	15.2134	13.9606	0	9.62443	17.1514	20.1707
Aug_Plant_scaffold_996_1BLAST_rplK_50SribosomalproteinL11_K02867largesubunitribosomalproteinL11_db_KEGGevalue_9.3e_72bit_score_275.0identity_96.5_	44.9613	0	0	0	0	24.2304	0	0	0	0	0	0
Aug_Plant_scaffold_996_2BLAST_50SribosomalproteinL1_K02863largesubunitribosomalproteinL1_db_KEGGevalue_8.6e_112bit_score_408.7identity_91.8_	59.4238	0	19.7189	0	30.2889	21.6063	0	0	0	27.4278	0	21.2558
Aug_Plant_scaffold_996_3BLAST_rplJ_50SribosomalproteinL10_K02864largesubunitribosomalproteinL10_db_KEGGevalue_1e_74bit_score_285.0identity_93.3_	58.6776	0	0	0	0	45.2225	0	0	0	0	0	0
Aug_Plant_scaffold_996_4BLAST_rplL_50SribosomalproteinL7/L12_K02935largesubunitribosomalproteinL7/L12_db_KEGGevalue_1.3e_53bit_score_214.5identity_94.3_	96.0151	0	0	0	0	0	0	0	0	0	0	0
Aug_Plant_scaffold_996_5RBH_rpoB_DNA_directedRNApolymerasesubunitbeta_EC_2.7.7.6__K03043DNA_directedRNApolymerasesubunitbeta_EC_2.7.7.6__db_KEGG_	10.7096	0	8.50121	0	12.2435	7.86814	0	0	0	0	10.6501	0
Aug_Plant_scaffold_1013_2BLAST_heatshockproteinHsp20_K13993HSP20familyprotein_db_KEGGevalue_2e_37bit_score_161.0identity_53.8_	54.0928	68.2374	79.8801	53.5996	43.0159	66.7961	55.4955	0	0	0	0	0
Aug_Plant_scaffold_1018_3BLAST_outermembraneprotein_db_KEGGevalue_4.7e_58bit_score_230.3identity_52.8_	91.4886	83.0053	93.6384	0	0	36.3675	53.1593	47.9294	59.8916	98.1543	0	47.2807
Aug_Plant_scaffold_1117_1BLAST_hypotheticalprotein_db_KEGGevalue_1.2e_54bit_score_218.4identity_62.0_	63.4591	51.0207	49.869	139.245	92.633	84.3004	74.4085	107.725	65.1462	54.9953	67.8543	29.9612
Aug_Plant_scaffold_1117_2BLAST_triplehelixrepeat_containingcollagen_db_KEGGevalue_9.1e_31bit_score_139.0identity_56.2_	102.753	143.975	124.023	148.138	108.425	168.168	0	46.4993	58.122	0	45.3105	0
Aug_Plant_scaffold_1117_3RBH_glycosidase_db_KEGG_	7.38342	22.8831	18.5019	19.4081	9.84328	27.5408	23.0067	29.8157	20.5239	13.0152	32.8285	15.5964
Aug_Plant_scaffold_1117_4RBH_recombinaseA_K08482circadianclockproteinKaiC_db_KEGG_	14.4155	19.3343	20.1917	36.1601	24.6416	37.0797	37.4434	33.2172	20.9507	14.4597	29.1643	16.3407
Aug_Plant_scaffold_1155_7BLAST_polygranuleassociated_db_KEGGevalue_2.2e_37bit_score_161.4identity_51.9_	109.672	79.1429	50.4309	0	39.4097	42.0298	192.653	158.961	74.3132	32.3757	21.3513	23.3073
Aug_Plant_scaffold_1184_5RBH_Glutamatesynthase_NADPH_putativeGlxCchain_EC_1.4.1.13__db_KEGG_	34.2137	42.2709	20.1444	0	0	0	0	0	52.7941	0	0	0
Aug_Plant_scaffold_1190_3BLAST_PpiC_typepeptidyl_prolylcis_transisomerase_K03769peptidyl_prolylcis_transisomeraseC_EC_5.2.1.8__db_KEGGevalue_3.1e_84bit_score_317.4identity_59.0_	17.3337	21.3434	28.5959	0	0	0	0	0	0	0	0	0
Aug_Plant_scaffold_1198_3RBH_fimV1_putativetype4pilusbiogenesis_K08086pilusassemblyproteinFimV_db_KEGG_	12.95	18.5232	18.7105	0	0	11.5424	0	0	0	0	0	0
Aug_Plant_scaffold_1229_3BLAST_nusA_transcriptionelongationfactorNusA_K02600NutilizationsubstanceproteinA_db_KEGGevalue_1.4e_249bit_score_867.5identity_89.6_	10.3087	0	0	0	0	0	10.9345	0	0	0	0	0
Aug_Plant_scaffold_1231_14RBH_ElongationfactorTsn_3Tax_PorphyromonadaceaeRepID_U5CMS8_9PORP_db_UNIREF_	14.2518	26.1272	0	0	0	0	0	0	0	0	0	0
Aug_Plant_scaffold_1256_8BLAST_lipoprotein_db_KEGGevalue_4.6e_18bit_score_95.9identity_56.5_	307.909	209.519	328.846	0	0	0	0	0	0	0	0	0
Aug_Plant_scaffold_1353_2RBH_aromaticaminoacidaminotransferase_EC_2.6.1.57__K00832aromatic_amino_acidtransaminase_EC_2.6.1.57__db_KEGG_	8.59818	0	9.90795	0	0	7.65479	0	0	0	0	0	7.58668
Aug_Plant_scaffold_1353_5BLAST_ribonucleaseE_EC_3.1.4.___K08300ribonucleaseE_EC_3.1.26.12__db_KEGGevalue_1.6e_174bit_score_618.2identity_64.0_	16.8251	8.68611	7.18235	0	0	11.2233	0	0	0	0	0	0
Aug_Plant_scaffold_1382_6BLAST_heatshockprotein_K13993HSP20familyprotein_db_KEGGevalue_2.6e_24bit_score_117.5identity_49.6_	313.117	397.765	380.436	136.203	260.189	161.539	165.177	63.2918	83.2507	102.842	110.091	191.327
Aug_Plant_scaffold_1405_7Unknown_Function	133.325	0	0	0	0	0	0	0	0	0	0	0
Aug_Plant_scaffold_1435_2RBH_TypeVIsecretionprotein_EvpB/VC_A0108familyn_1Tax_MethyloglobulusmorosusKoM1RepID_V5C1J8_9GAMM_db_UNIREF_	15.0805	0	0	0	0	0	0	0	0	0	0	0
Aug_Plant_scaffold_1436_6RBH_Pseudouridinesynthasen_1Tax_endosymbiontofunidentifiedscalysnailisolateMonjuRepID_S6CFY0_9GAMM_db_UNIREF_	33.5441	0	0	0	0	0	0	0	0	0	0	0
Aug_Plant_scaffold_1446_9BLAST_PRC_barreldomainprotein_db_KEGGevalue_3.7e_62bit_score_243.0identity_81.3_	95.2395	72.4797	132.042	0	0	0	0	0	0	0	0	0
Aug_Plant_scaffold_1512_3BLAST_Crp/FNRfamilytranscriptionalregulator_db_KEGGevalue_3e_68bit_score_264.2identity_60.1_	15.6722	0	0	0	0	0	0	0	0	0	0	0
Aug_Plant_scaffold_1512_7Unknown_Function	99.525	0	0	0	0	0	0	0	0	0	0	0
Aug_Plant_scaffold_1528_2RBH_nusA_transcriptionelongationfactorNusA_K02600NutilizationsubstanceproteinA_db_KEGG_	12.0647	0	0	0	0	0	0	0	0	0	0	0
Aug_Plant_scaffold_1559_8RBH_Uncharacterizedproteinn_1Tax_unculturedbacteriumRepID_K2F6J4_9BACT_db_UNIREF_	18.2522	0	0	0	0	0	0	0	0	0	0	0
Aug_Plant_scaffold_1561_8BLAST_sulfidedehydrogenase_flavocytochrome__flavoproteinsubunit_EC_1._._.___K00540_EC_1._._.___db_KEGGevalue_2.2e_153bit_score_547.7identity_62.4_	13.387	23.4444	21.8374	0	0	12.65	0	0	0	0	0	0
Aug_Plant_scaffold_1567_6RBH_forkhead_associated_db_KEGG_	12.3226	0	0	0	0	0	0	0	0	0	0	0
Aug_Plant_scaffold_1567_10BLAST_30SribosomalproteinS30_K05808putativesigma_54modulationprotein_db_KEGGevalue_4.8e_49bit_score_199.1identity_94.1_	108.672	0	0	0	0	0	0	0	0	0	0	0
Aug_Plant_scaffold_1663_1BLAST_fusA_3_elongationfactorG_K02355elongationfactorG_db_KEGGevalue_4.9e_94bit_score_349.4identity_94.0_	36.0539	0	0	0	0	57.6104	0	0	0	0	0	0
Aug_Plant_scaffold_1663_2RBH_elongationfactorTu_EC_2.7.7.4__K02358elongationfactorTu_db_KEGG_	58.539	20.8541	32.2255	0	57.379	49.9755	0	0	0	0	0	0
Aug_Plant_scaffold_1663_6RBH_rplA_50SribosomalproteinL1_K02863largesubunitribosomalproteinL1_db_KEGG_	34.5364	0	19.34	0	56.5177	50.3538	0	0	0	0	0	0
Aug_Plant_scaffold_1663_8BLAST_rplL_50SribosomalproteinL7/L12_K02935largesubunitribosomalproteinL7/L12_db_KEGGevalue_2.6e_49bit_score_200.3identity_84.7_	96.6082	0	50.0225	0	85.9531	99.4133	0	0	0	0	0	0
Aug_Plant_scaffold_1663_9BLAST_rpoB_DNA_directedRNApolymerasesubunitbeta_K03043DNA_directedRNApolymerasesubunitbeta_EC_2.7.7.6__db_KEGGevalue_1.8e_239bit_score_833.9identity_81.0_	9.87222	0	0	0	17.3509	9.05386	0	0	0	0	0	0
Aug_Plant_scaffold_1684_8RBH_ahpC_alkylhydroperoxidereductase_EC_1.11.1.15__K03386peroxiredoxin_alkylhydroperoxidereductasesubunitC__EC_1.11.1.15__db_KEGG_	119.182	33.0293	66.825	0	45.4925	33.913	43.7558	49.8627	0	46.0314	26.207	71.6366
Aug_Plant_scaffold_1696_4BLAST_leuB_3_isopropylmalatedehydrogenase_EC_1.1.1.85__K000523_isopropylmalatedehydrogenase_EC_1.1.1.85__db_KEGGevalue_4.2e_193bit_score_679.5identity_88.5_	10.4723	0	0	0	15.7531	0	18.6803	21.3677	28.5512	0	0	22.081
Aug_Plant_scaffold_1739_6BLAST_ispE_4_diphosphocytidyl_2_C_methyl_D_erythritolkinase_EC_2.7.1.148__K009194_diphosphocytidyl_2_C_methyl_D_erythritolkinase_EC_2.7.1.148__db_KEGGevalue_1.4e_106bit_score_391.7identity_66.7_	201.741	147.468	124.93	0	0	0	0	0	0	0	0	0
Aug_Plant_scaffold_1762_8RBH_endopeptidaseClpATP_bindingregulatorysubunitClpX_db_KEGG_	15.2736	0	9.25698	0	0	10.9682	11.5994	12.279	0	0	0	0
Aug_Plant_scaffold_1762_9BLAST_ATP_dependentproteaseLa_db_KEGGevalue_6.5e_100bit_score_369.4identity_77.8_	29.1233	0	34.4936	0	0	0	0	0	0	0	0	0
Aug_Plant_scaffold_1779_7BLAST_RNAbindingS1domain_containingprotein_K02945smallsubunitribosomalproteinS1_db_KEGGevalue_2.6e_129bit_score_467.2identity_78.3_	15.8736	0	0	0	0	0	0	0	0	0	0	0
Aug_Plant_scaffold_1808_3RBH_FtsHpeptidase_K03798celldivisionproteaseFtsH_EC_3.4.24.___db_KEGG_	24.7118	18.7891	12.4903	0	0	0	15.7135	22.5277	0	0	0	0
Aug_Plant_scaffold_1834_4BLAST_adenylylsulfatereductasesubunitalpha_EC_1.8.99.2__K00394adenylylsulfatereductase_subunitA_EC_1.8.99.2__db_KEGGevalue_0bit_score_1202.2identity_84.2_	6.30494	13.5832	8.77456	0	0	0	0	0	0	0	0	0
Aug_Plant_scaffold_1873_1RBH_lon_ATP_dependentproteaseLa_K01338ATP_dependentLonprotease_EC_3.4.21.53__db_KEGG_	14.4815	16.5	13.7595	0	0	9.81948	0	0	0	0	0	0
Aug_Plant_scaffold_1873_3BLAST_PpiC_typepeptidyl_prolylcis_transisomerase_K03770peptidyl_prolylcis_transisomeraseD_EC_5.2.1.8__db_KEGGevalue_3.3e_190bit_score_670.6identity_55.3_	7.70285	0	0	0	0	0	0	0	0	0	0	0
Aug_Plant_scaffold_1880_1BLAST_rplQ_50SribosomalproteinL17_K02879largesubunitribosomalproteinL17_db_KEGGevalue_5.5e_63bit_score_245.7identity_93.9_	125.517	0	0	0	0	0	0	0	0	0	0	0
Aug_Plant_scaffold_1880_5BLAST_periplasmiccomponentofaminoacidABC_typetransporter/signaltransductionsystem_K10001glutamate/aspartatetransportsystemsubstrate_bindingprotein_db_KEGGevalue_1.3e_139bit_score_501.5identity_83.3_	18.1974	0	12.7037	0	0	0	0	0	0	0	0	10.5896
Aug_Plant_scaffold_1894_4RBH_molybdopterinoxidoreductase_K00183molybdopterinoxidoreductase_molybdopterinbindingsubunit_EC_1.2.7.___db_KEGG_	15.1284	0	8.41282	0	0	7.28219	0	0	0	0	0	0
Aug_Plant_scaffold_1894_5BLAST_signaltransductionhistidinekinase_nitrate/nitrite_specific_NarQ_EC_2.7.13.3__K07673two_componentsystem_NarLfamily_nitrate/nitritesensorhistidinekinaseNarX_EC_2.7.13.3__db_KEGGevalue_1.5e_83bit_score_315.5identity_49.7_	12.4164	0	17.9793	0	0	0	0	0	0	0	0	0
Aug_Plant_scaffold_1936_2BLAST_3_oxoacyl_ACPsynthase_EC_2.3.1.41__K006483_oxoacyl__acyl_carrier_protein_synthaseIII_EC_2.3.1.180__db_KEGGevalue_2.7e_156bit_score_557.0identity_86.2_	18.2592	0	9.91275	0	0	0	0	0	0	0	0	0
Aug_Plant_scaffold_1936_5BLAST_acylcarrierprotein_K02078acylcarrierprotein_db_KEGGevalue_1.6e_33bit_score_147.1identity_96.2_	215.436	0	132.742	0	0	0	0	0	0	0	0	0
Aug_Plant_scaffold_1936_6RBH_3_oxoacyl_ACPsynthase_EC_2.3.1.41__K094583_oxoacyl__acyl_carrier_protein_synthaseII_EC_2.3.1.179__db_KEGG_	9.35568	0	0	0	0	0	0	0	0	0	0	0
Aug_Plant_scaffold_1983_3RBH_Ketol_acidreductoisomerasen_1Tax_Accumulibacterphosphatis_strainUW_1_RepID_C7RNH4_ACCPU_db_UNIREF_	13.1074	0	0	0	0	0	0	0	0	0	0	0
Aug_Plant_scaffold_1983_5BLAST_acetolactatesynthase_largesubunit_EC_2.2.1.6__K01652acetolactatesynthaseI/II/IIIlargesubunit_EC_2.2.1.6__db_KEGGevalue_0bit_score_1046.2identity_89.4_	20.0909	15.2178	11.3172	0	0	0	0	0	0	0	0	0
Aug_Plant_scaffold_2131_3RBH_hypotheticalprotein_db_KEGG_	18.4391	0	0	0	0	0	0	0	0	0	0	0
Aug_Plant_scaffold_2171_2BLAST_responseregulatorreceiver_CheW_likeprotein_ATP_bindingregion_ATPase_like_Hpt_K02487typeIVpilisensorhistidinekinaseandresponseregulator_K06596chemosensorypilisystemproteinChpA_sensorhistidinekinase/responseregulator__db_KEGGevalue_0bit_score_2208.7identity_63.4_	16.7324	0	6.1629	0	0	8.20479	0	0	0	0	0	0
Aug_Plant_scaffold_2190_3RBH_malicenzyme_EC_1.1.1.39__K00029malatedehydrogenase_oxaloacetate_decarboxylating__NADP+__EC_1.1.1.40__db_KEGG_	8.7304	0	0	0	0	0	0	0	0	0	0	0
Aug_Plant_scaffold_2190_4BLAST_murein_DD_endopeptidase_K07262D_alanyl_D_alanineendopeptidase_penicillin_bindingprotein7__EC_3.4.21.___db_KEGGevalue_8.7e_127bit_score_459.1identity_70.0_	14.3145	0	0	0	0	0	0	0	0	0	0	0
Aug_Plant_scaffold_2221_2RBH_UDP_N_acetylmuramyltripeptidesynthetase_db_KEGG_	58.8511	0	42.7567	0	83.2055	29.3169	0	0	0	0	0	0
Aug_Plant_scaffold_2241_3RBH_PutativeMrpproteinn_4Tax_RhodocyclaceaeRepID_F5RF91_9RHOO_db_UNIREF_	15.3879	0	12.0745	0	31.517	22.9271	0	0	0	0	0	9.06915
Aug_Plant_scaffold_2293_2BLAST_hypotheticalprotein_db_KEGGevalue_9.7e_50bit_score_202.2identity_56.2_	32.5105	0	0	0	0	0	0	0	0	0	0	0
Aug_Plant_scaffold_2348_6BLAST_2_isopropylmalatesynthase_EC_2.3.3.13__K016492_isopropylmalatesynthase_EC_2.3.3.13__db_KEGGevalue_1.5e_265bit_score_920.6identity_90.6_	11.9425	0	0	0	0	0	0	0	0	0	0	0
Aug_Plant_scaffold_2358_3RBH_aceA_isocitratelyase_db_KEGG_	25.9565	16.7179	16.0082	0	0	0	11.082	0	0	0	0	0
Aug_Plant_scaffold_2385_5BLAST_tuf_2_elongationfactorTu_EC_3.6.5.3__K02358elongationfactorTu_db_KEGGevalue_8.6e_109bit_score_398.7identity_86.6_	23.2783	0	23.5912	0	0	34.4312	0	0	0	20.866	21.1854	0
Aug_Plant_scaffold_2435_1RBH_nitratereductasecatalyticsubunit_K02567periplasmicnitratereductaseNapA_EC_1.7.99.4__db_KEGG_	12.1121	16.6994	11.7824	0	0	13.0864	0	0	0	0	0	0
Aug_Plant_scaffold_2459_4RBH_transglutaminase_likeenzyme_db_KEGG_	14.5056	0	0	0	0	0	0	0	0	0	0	0
Aug_Plant_scaffold_2459_8RBH_transportprotein_db_KEGG_	13.9036	0	0	0	0	0	0	0	0	0	0	0
Aug_Plant_scaffold_2504_1BLAST_ammoniumtransporter_db_KEGGevalue_5.8e_171bit_score_605.9identity_81.4_	10.3718	0	0	0	0	0	0	0	0	0	0	0
Aug_Plant_scaffold_2595_3BLAST_HUfamilyDNA_bindingprotein_db_KEGGevalue_1.7e_23bit_score_114.4identity_54.7_	54.609	0	0	0	97.7094	0	0	0	0	0	0	55.5791
Aug_Plant_scaffold_2646_6RBH_hypotheticalproteinn_1Tax_DesulfospirajoergenseniiRepID_UPI0003B4FC13_db_UNIREF_	11.7735	15.6872	20.003	0	0	0	0	0	0	0	0	0
Aug_Plant_scaffold_2703_2RBH_fusA_translationelongationfactor2_EF_2/EF_G__db_KEGG_	19.2201	21.7715	26.0253	0	16.3581	14.0866	0	0	0	0	0	9.26681
Aug_Plant_scaffold_2727_7BLAST_hypotheticalprotein_db_KEGGevalue_6.7e_57bit_score_225.7identity_76.5_	59.8088	61.8746	72.8211	0	43.3776	34.0512	0	0	0	0	0	0
Aug_Plant_scaffold_2741_2BLAST_hypotheticalprotein_db_KEGGevalue_8.2e_24bit_score_117.5identity_27.8_	12.3736	0	14.9216	0	0	0	0	0	0	0	0	0
Aug_Plant_scaffold_2790_4BLAST_hypotheticalprotein_db_KEGGevalue_4.2e_69bit_score_266.5identity_75.1_	104.731	65.7831	94.6955	0	46.3543	43.6665	50.4655	37.666	0	0	0	21.4738
Aug_Plant_scaffold_2795_2BLAST_bifunctionalaconitatehydratase2/2_methylisocitratedehydratase_EC_4.2.1.3__K01682aconitatehydratase2/2_methylisocitratedehydratase_EC_4.2.1.34.2.1.99__db_KEGGevalue_1.5e_235bit_score_820.8identity_93.2_	13.7982	0	16.0802	0	0	9.65919	0	0	0	0	0	8.09973
Aug_Plant_scaffold_2872_10BLAST_histoneH1_likeprotein_db_KEGGevalue_8.7e_56bit_score_221.9identity_84.8_	152.954	86.5054	72.7778	0	0	39.8301	0	0	0	0	0	0
Aug_Plant_scaffold_2921_2RBH_aceE_pyruvatedehydrogenasesubunitE1_K00163pyruvatedehydrogenaseE1component_EC_1.2.4.1__db_KEGG_	10.7735	9.55213	0	0	0	0	0	0	0	13.5451	0	4.95324
Aug_Plant_scaffold_2921_4RBH_pyruvateflavodoxin/ferredoxinoxidoreductasedomain_containingprotein_K00169pyruvateferredoxinoxidoreductase_alphasubunit_EC_1.2.7.1__db_KEGG_	10.7271	0	0	0	0	0	0	0	0	0	0	0
Aug_Plant_scaffold_2925_4RBH_prpE_propionyl_CoAsynthetase_K01908propionyl_CoAsynthetase_EC_6.2.1.17__db_KEGG_	19.3683	0	0	0	0	0	0	0	0	0	0	0
Aug_Plant_scaffold_2952_6BLAST_rpsA_30SribosomalproteinS1_K02945smallsubunitribosomalproteinS1_db_KEGGevalue_8.5e_197bit_score_691.8identity_88.8_	11.0334	15.2869	24.0023	0	0	21.1344	0	0	0	0	0	0
Aug_Plant_scaffold_2967_5BLAST_transporter_db_KEGGevalue_5.3e_28bit_score_130.6identity_29.8_	18.7265	0	15.2875	0	0	0	0	0	0	0	0	0
Aug_Plant_scaffold_3009_4RBH_ftsH_celldivisionprotease_K03798celldivisionproteaseFtsH_EC_3.4.24.___db_KEGG_	14.8769	26.8642	15.546	8.97042	15.376	8.44417	0	0	0	0	0	0
Aug_Plant_scaffold_3016_8BLAST_map_Methionineaminopeptidase_K01265methionylaminopeptidase_EC_3.4.11.18__db_KEGGevalue_2.9e_100bit_score_370.5identity_72.3_	20.5023	0	16.4017	0	0	0	0	0	0	0	0	0
Aug_Plant_scaffold_3064_5BLAST_rpsE_30SribosomalproteinS5_K02988smallsubunitribosomalproteinS5_db_KEGGevalue_2.1e_86bit_score_323.9identity_96.5_	49.4508	0	29.447	0	56.102	0	0	0	0	0	0	0
Aug_Plant_scaffold_3064_10BLAST_rplE_50SribosomalproteinL5_K02931largesubunitribosomalproteinL5_db_KEGGevalue_4.1e_93bit_score_346.3identity_95.0_	29.3342	0	0	0	0	0	0	0	0	0	0	0
Aug_Plant_scaffold_3096_8BLAST_4Fe_4Sferredoxin_db_KEGGevalue_5.5e_246bit_score_855.5identity_86.2_	12.3386	0	0	0	0	0	0	0	0	0	0	0
Aug_Plant_scaffold_3210_4RBH_tufA_ElongationfactorG_EF_G__K02355elongationfactorG_db_KEGG_	15.9396	8.59491	24.0638	23.6895	42.4856	32.3646	0	0	0	0	5.95278	5.0475
Aug_Plant_scaffold_3248_3BLAST_hypotheticalprotein_db_KEGGevalue_5e_71bit_score_273.1identity_67.5_	44.3707	42.4359	41.8495	0	60.5432	44.216	0	0	0	0	0	0
Aug_Plant_scaffold_3248_5BLAST_17kDasurfaceantigen_db_KEGGevalue_6.2e_45bit_score_186.0identity_60.7_	40.4097	0	0	0	0	38.6671	0	0	0	0	0	0
Aug_Plant_scaffold_3248_7RBH_sugartransferase_EC_2.7.8.6__db_KEGG_	19.0677	23.3688	15.6279	0	0	28.9512	0	0	0	0	0	0
Aug_Plant_scaffold_3255_4RBH_RNApolymerasesigmafactorRpoE_K03088RNApolymerasesigma_70factor_ECFsubfamily_db_KEGG_	59.5946	123.513	99.2545	0	31.9813	26.5051	0	0	0	0	0	0
Aug_Plant_scaffold_3288_4BLAST_phasinfamilyprotein_db_KEGGevalue_7.8e_71bit_score_272.3identity_79.3_	45.289	0	80.4117	77.0819	190.5	188.063	23.6202	0	0	35.494	0	32.407
Aug_Plant_scaffold_3336_4BLAST_hypotheticalprotein_db_KEGGevalue_8.1e_31bit_score_138.7identity_60.4_	75.2009	0	101.096	0	0	0	0	0	0	0	0	0
Aug_Plant_scaffold_3337_4RBH_UDP_3_O__3_hydroxymyristoyl_N_acetylglucosaminedeacetylase_K02535UDP_3_O__3_hydroxymyristoyl_N_acetylglucosaminedeacetylase_EC_3.5.1.108__db_KEGG_	19.6044	0	12.3962	21.3657	17.7397	30.9909	30.1405	22.7344	0	0	0	17.5104
Aug_Plant_scaffold_3346_1RBH_pyruvate_phosphatedikinase_db_KEGG_	11.8677	0	7.15016	0	0	0	0	0	0	0	0	0
Aug_Plant_scaffold_3434_3RBH_sugarABCtransporterperiplasmicprotein_K10117multiplesugartransportsystemsubstrate_bindingprotein_db_KEGG_	16.1808	0	16.5399	0	0	0	22.8119	14.1975	16.0596	17.6649	0	16.7802
Aug_Plant_scaffold_3514_10BLAST_beta_ketothiolase_EC_2.3.1.9__K00626acetyl_CoAC_acetyltransferase_EC_2.3.1.9__db_KEGGevalue_1.8e_155bit_score_554.3identity_85.1_	16.7273	0	0	0	0	0	0	0	0	0	0	0
Aug_Plant_scaffold_3545_3BLAST_cytochromec_mono_anddihemevariantsfamily_db_KEGGevalue_3.2e_29bit_score_133.7identity_50.0_	41.8076	0	41.8662	0	0	0	0	0	0	0	0	35.1037
Aug_Plant_scaffold_3560_8Unknown_Function	123.344	103.783	69.0794	0	110.785	136.472	0	0	0	0	0	0
Aug_Plant_scaffold_3594_6BLAST_transport_associatedprotein_db_KEGGevalue_4.4e_23bit_score_112.8identity_53.8_	74.9718	0	0	0	0	0	0	0	0	0	0	0
Aug_Plant_scaffold_3645_5BLAST_transport_associatedprotein_K04065hyperosmoticallyinducibleperiplasmicprotein_db_KEGGevalue_1.1e_34bit_score_151.4identity_75.0_	96.6872	0	0	0	0	187.583	0	0	0	0	0	0
Aug_Plant_scaffold_3661_2BLAST_glutamatesynthase_NADH_smallsubunit_EC_1.4.1.14__K00266glutamatesynthase_NADPH/NADH_smallchain_EC_1.4.1.131.4.1.14__db_KEGGevalue_6.5e_171bit_score_605.5identity_91.1_	19.382	0	0	0	0	0	0	0	0	0	0	0
Aug_Plant_scaffold_3696_1BLAST_groEL_molecularchaperoneGroEL_K04077chaperoninGroEL_db_KEGGevalue_1.5e_173bit_score_614.4identity_96.7_	23.0526	12.5869	0	21.0985	57.8473	15.8392	32.9406	28.5774	0	35.2053	24.8969	79.8421
Aug_Plant_scaffold_3696_4RBH_cbbR1_RuBisCOoperontranscriptionalregulator_db_KEGG_	15.6808	0	0	0	0	0	0	0	0	0	0	0
Aug_Plant_scaffold_3707_8BLAST_thsB_thermosomesubunitbeta_db_KEGGevalue_2.6e_252bit_score_876.7identity_82.4_	14.617	19.4462	7.13189	26.6204	28.0007	27.6367	82.6427	50.0172	61.4677	7.52636	6.30033	77.5252
Aug_Plant_scaffold_3712_2BLAST_putativeoxidativestressrelatedrubrerythrinprotein_db_KEGGevalue_8.1e_73bit_score_278.5identity_95.7_	43.2661	0	0	0	0	0	0	0	0	0	0	0
Aug_Plant_scaffold_3743_2BLAST_phasin_db_KEGGevalue_4.1e_64bit_score_250.0identity_73.5_	163.766	162.739	107.682	0	41.2889	0	81.9697	67.0322	0	0	0	0
Aug_Plant_scaffold_3750_1BLAST_glutamatesynthase_NADH_smallsubunit_EC_1.4.1.14__K00266glutamatesynthase_NADPH/NADH_smallchain_EC_1.4.1.131.4.1.14__db_KEGGevalue_9.7e_167bit_score_591.7identity_88.9_	18.8489	0	10.595	0	0	0	0	0	0	0	0	0
Aug_Plant_scaffold_3750_2RBH_glutamatesynthase_NADH_largesubunit_EC_1.4.1.14__K00265glutamatesynthase_NADPH/NADH_largechain_EC_1.4.1.131.4.1.14__db_KEGG_	11.5668	0	10.8177	0	0	8.10705	6.79321	0	0	11.857	7.19248	6.46468
Aug_Plant_scaffold_3757_1BLAST_ATPaseAAA_K03694ATP_dependentClpproteaseATP_bindingsubunitClpA_db_KEGGevalue_5.1e_160bit_score_569.3identity_93.8_	14.4777	0	0	0	0	0	0	0	0	0	0	0
Aug_Plant_scaffold_3757_3RBH_Isocitratelyase_EC_4.1.3.1__K01637isocitratelyase_EC_4.1.3.1__db_KEGG_	13.2472	28.3883	20.6163	0	0	0	0	0	0	0	0	0
Aug_Plant_scaffold_3873_2BLAST_CarDfamilytranscriptionalregulator_db_KEGGevalue_8e_55bit_score_219.5identity_49.2_	34.6749	22.5015	21.6051	0	31.0211	41.9337	0	0	0	0	0	0
Aug_Plant_scaffold_3944_3BLAST_peptidaseS41A_C_terminalprotease_K03797carboxyl_terminalprocessingprotease_EC_3.4.21.102__db_KEGGevalue_7.7e_216bit_score_755.4identity_81.0_	7.21996	0	0	0	0	0	0	0	0	0	0	0
Aug_Plant_scaffold_3959_4RBH_60kDachaperoninn_1Tax_DesulfococcusmultivoransDSM2059RepID_S7TTN3_DESML_db_UNIREF_	14.6392	0	10.276	0	14.472	7.94303	0	0	0	0	0	18.28
Aug_Plant_scaffold_4027_1RBH_rpsA_30SribosomalproteinS1_K02945smallsubunitribosomalproteinS1_db_KEGG_	18.0197	19.1039	22.6983	0	13.9318	11.7937	0	10.6921	0	0	0	0
Aug_Plant_scaffold_4053_2RBH_groEL_chaperoninGroEL_K04077chaperoninGroEL_db_KEGG_	28.1577	22.8747	23.4024	0	0	17.214	0	0	0	7.16658	0	12.1781
Aug_Plant_scaffold_4114_4BLAST_tuf_elongationfactorTu_EC_3.6.5.3__db_KEGGevalue_1.3e_195bit_score_688.0identity_82.8_	15.2422	40.3333	16.3274	0	0	6.4908	14.1506	15.1547	9.50095	11.0856	0	16.3045
Aug_Plant_scaffold_4114_7BLAST_rplA_50SribosomalproteinL1_K02863largesubunitribosomalproteinL1_db_KEGGevalue_2.1e_102bit_score_377.5identity_79.2_	18.7588	40.4298	33.7166	0	0	0	23.1581	0	0	0	0	0
Aug_Plant_scaffold_4241_5BLAST_hypotheticalprotein_K04087membraneproteasesubunitHflC_EC_3.4._.___db_KEGGevalue_2.9e_136bit_score_490.3identity_81.7_	20.3842	13.4787	0	0	0	0	0	0	0	0	0	0
Aug_Plant_scaffold_4241_6RBH_HflK_K04088membraneproteasesubunitHflK_EC_3.4._.___db_KEGG_	12.8221	0	6.93465	0	0	6.16554	0	0	0	0	0	0
Aug_Plant_scaffold_4281_8BLAST_FtsHpeptidase_K03798celldivisionproteaseFtsH_EC_3.4.24.___db_KEGGevalue_2.6e_201bit_score_706.8identity_90.2_	13.5578	26.9967	12.0235	0	0	0	12.6351	0	0	0	0	0
Aug_Plant_scaffold_4304_4BLAST_LysMdomain_containingprotein_db_KEGGevalue_1.4e_85bit_score_321.6identity_70.5_	35.7351	27.2957	53.4176	0	31.8512	0	28.771	23.8699	0	0	0	0
Aug_Plant_scaffold_4328_7BLAST_vonWillebrandfactor_typeAn_1Tax_Cyanobiumsp.PCC7001RepID_B5IIW0_9CHRO_db_UNIREFevalue_5.3e_13bit_score_81.6identity_35.8_	27.3588	0	17.5454	0	0	0	0	0	0	0	0	0
Aug_Plant_scaffold_4335_4BLAST_FerritinDpsfamilyprotein_K03594bacterioferritin_db_KEGGevalue_1.6e_66bit_score_258.1identity_70.5_	48.9764	0	22.0741	0	40.0538	0	0	0	0	0	0	0
Aug_Plant_scaffold_4346_4BLAST_cytochromec1_K00413ubiquinol_cytochromecreductasecytochromec1subunit_db_KEGGevalue_8.5e_107bit_score_392.1identity_77.8_	24.1354	0	0	0	0	0	0	0	0	0	0	0
Aug_Plant_scaffold_4382_5BLAST_PpiC_typepeptidyl_prolylcis_transisomerase_K03769peptidyl_prolylcis_transisomeraseC_EC_5.2.1.8__db_KEGGevalue_1.1e_110bit_score_405.2identity_76.0_	22.3874	19.8904	0	0	0	0	0	0	0	0	0	0
Aug_Plant_scaffold_4385_4RBH_groEL_molecularchaperoneGroEL_K04077chaperoninGroEL_db_KEGG_	14.3325	20.1813	20.5735	0	0	0	260.675	72.0834	72.6974	0	0	125.763
Aug_Plant_scaffold_4397_1BLAST_aceA_AceAprotein_EC_4.1.3.1__K01637isocitratelyase_EC_4.1.3.1__db_KEGGevalue_7.9e_236bit_score_821.6identity_94.1_	33.794	37.609	51.9627	15.6795	18.2528	21.8465	0	0	0	0	12.2307	14.2013
Aug_Plant_scaffold_4443_8BLAST_rpsE_30SribosomalproteinS5_K02988smallsubunitribosomalproteinS5_db_KEGGevalue_3.8e_104bit_score_383.3identity_90.4_	17.9865	0	0	0	0	16.1975	28.7177	33.8376	44.9969	0	0	42.648
Aug_Plant_scaffold_4444_2BLAST_DEAD/DEAHboxhelicase_db_KEGGevalue_7.5e_263bit_score_911.8identity_86.0_	14.2963	12.9025	12.3715	19.6924	21.1657	15.0892	12.6738	21.7363	0	0	0	0
Aug_Plant_scaffold_4451_5BLAST_alternativesigmafactorRpoH_db_KEGGevalue_3.8e_49bit_score_199.9identity_69.5_	83.8817	79.7985	59.8727	0	48.9262	0	0	0	0	0	0	0
Aug_Plant_scaffold_4478_3RBH_C_terminalprocessingpeptidase_db_KEGG_	11.7077	0	0	0	0	8.67349	0	0	0	0	0	0
Aug_Plant_scaffold_4508_4RBH_groEL_chaperoninGroEL_K04077chaperoninGroEL_db_KEGG_	23.514	58.9185	26.2354	0	0	0	306.876	163.353	144.337	0	0	177.818
Aug_Plant_scaffold_4549_5RBH_rpa_single_strandedDNA_bindingreplicationproteinA_K07466replicationfactorA1_db_KEGG_	16.2454	18.9001	10.8729	20.4818	24.2514	28.0633	9.27433	10.3754	32.2319	0	7.08718	8.03868
Aug_Plant_scaffold_4568_5BLAST_rplL_50SribosomalproteinL7/L12_K02935largesubunitribosomalproteinL7/L12_db_KEGGevalue_3.8e_53bit_score_213.0identity_91.3_	54.3345	0	0	0	84.1614	60.6933	0	0	0	0	0	0
Aug_Plant_scaffold_4573_5BLAST_putativesulfitereductase_K11179tRNA2_thiouridinesynthesizingproteinE_EC_2.8.1.___db_KEGGevalue_3.5e_58bit_score_229.6identity_98.2_	64.9177	103.783	167.982	0	113.707	0	0	0	0	0	0	0
Aug_Plant_scaffold_4583_2RBH_translationelongationfactor2_EF_2/EF_G__K02355elongationfactorG_db_KEGG_	16.7976	0	12.2519	0	10.6958	12.39	14.2723	16.0305	0	0	0	0
Aug_Plant_scaffold_4631_2RBH_hypotheticalprotein_db_KEGG_	32.5631	0	13.0337	0	13.2286	0	0	0	0	0	0	0
Aug_Plant_scaffold_4772_4BLAST_OmpA/MotBdomain_containingprotein_K03286OmpA_OmpFporin_OOPfamily_db_KEGGevalue_1.7e_18bit_score_98.6identity_37.2_	50.5369	27.675	40.105	40.4169	67.0459	66.5164	63.3253	58.8183	0	38.856	15.459	40.1265
Aug_Plant_scaffold_4845_3RBH_hypotheticalprotein_db_KEGG_	20.9643	60.6845	50.7598	44.16	33.3689	12.9983	0	0	0	13.1688	0	0
Aug_Plant_scaffold_4857_3BLAST_chaperoninGroEL_K04077chaperoninGroEL_db_KEGGevalue_1e_227bit_score_795.0identity_76.0_	21.2738	14.7777	25.9131	0	0	7.91267	14.9258	11.9329	0	0	0	24.4767
Aug_Plant_scaffold_4870_1RBH_thiol_disulphideinterchangeprotein_periplasmic__K03981thiol_disulfideinterchangeproteinDsbC_EC_5.3.4.1__db_KEGG_	28.5221	0	16.4287	0	0	0	0	0	0	0	0	0
Aug_Plant_scaffold_4870_7BLAST_nitratereductasecatalyticsubunit_K02567periplasmicnitratereductaseNapA_EC_1.7.99.4__db_KEGGevalue_1.9e_190bit_score_670.6identity_89.2_	15.7046	15.5494	24.8408	0	0	0	0	0	0	0	0	0
Aug_Plant_scaffold_4884_1BLAST_rpsB_30SribosomalproteinS2_K02967smallsubunitribosomalproteinS2_db_KEGGevalue_4.1e_67bit_score_259.6identity_88.4_	44.2803	0	29.0065	0	0	47.6894	0	0	0	0	0	0
Aug_Plant_scaffold_4884_2RBH_tsf_elongationfactorTs_K02357elongationfactorTs_db_KEGG_	29.9193	0	20.1923	0	0	26.239	0	0	0	18.9283	8.42133	13.3605
Aug_Plant_scaffold_4884_3BLAST_pyrH_uridylatekinase_EC_2.7.4.___K09903uridylatekinase_EC_2.7.4.22__db_KEGGevalue_3.6e_121bit_score_439.9identity_93.3_	31.9174	0	0	0	0	16.5688	0	0	0	0	0	16.0237
Aug_Plant_scaffold_4929_6BLAST_hypotheticalprotein_db_KEGGevalue_3e_69bit_score_268.1identity_42.9_	15.2881	0	0	0	0	0	0	0	0	0	0	16.2911
Aug_Plant_scaffold_5000_4BLAST_hypotheticalprotein_db_KEGGevalue_5.6e_73bit_score_280.8identity_38.9_	16.1343	0	0	0	0	0	16.0935	9.91129	0	17.1234	6.46111	8.61863
Aug_Plant_scaffold_5050_2BLAST_hypotheticalprotein_db_KEGGevalue_1.4e_39bit_score_170.2identity_27.7_	10.2677	0	0	0	0	10.7357	0	0	0	0	0	0
Aug_Plant_scaffold_5106_2BLAST_hsp20_HSP20familyprotein_K13993HSP20familyprotein_db_KEGGevalue_1e_18bit_score_99.0identity_39.7_	77.8231	59.2243	38.654	115.736	92.4972	92.2721	193.178	146.247	103.929	39.6109	39.3491	53.2679
Aug_Plant_scaffold_5121_8BLAST_hypotheticalprotein_db_KEGGevalue_1.8e_48bit_score_198.7identity_36.6_	18.8601	31.3621	17.6911	0	0	9.49839	0	0	0	0	0	0
Aug_Plant_scaffold_5244_5RBH_extracellularligand_bindingreceptor_K01999branched_chainaminoacidtransportsystemsubstrate_bindingprotein_db_KEGG_	8.98218	0	9.59429	0	0	0	0	0	0	0	0	0
Aug_Plant_scaffold_5305_5RBH_3_hexulose_6_phosphatesynthasen_3Tax_MethylococcaceaeRepID_H8GRD5_METAL_db_UNIREF_	29.0387	39.9768	46.5218	26.8411	60.8446	76.1244	0	0	0	0	0	0
Aug_Plant_scaffold_5331_1BLAST_lon_ATP_dependentproteaseLa_K01338ATP_dependentLonprotease_EC_3.4.21.53__db_KEGGevalue_1.5e_241bit_score_840.9identity_86.6_	13.007	0	0	0	0	12.1013	0	0	0	0	0	0
Aug_Plant_scaffold_5331_2RBH_clpX_ATP_dependentClpproteaseATP_bindingsubunitClpX_K03544ATP_dependentClpproteaseATP_bindingsubunitClpX_db_KEGG_	9.49576	0	11.0304	0	0	15.1598	0	0	0	0	0	0
Aug_Plant_scaffold_5333_4BLAST_rpoB_DNA_directedRNApolymerasesubunitbeta_EC_2.7.7.6__K03043DNA_directedRNApolymerasesubunitbeta_EC_2.7.7.6__db_KEGGevalue_0bit_score_1750.7identity_84.4_	5.71284	10.7777	8.6508	0	0	0	0	0	0	0	0	0
Aug_Plant_scaffold_5372_5BLAST_hypotheticalprotein_db_KEGGevalue_5.1e_21bit_score_106.3identity_38.9_	55.2917	80.8223	0	0	0	0	0	0	0	0	0	0
Aug_Plant_scaffold_5498_3BLAST_secretionproteinHlyD_db_KEGGevalue_2.5e_107bit_score_394.4identity_59.8_	40.9348	17.8145	9.65993	48.8448	56.2127	62.5295	0	0	0	0	0	10.4278
Aug_Plant_scaffold_5498_4RBH_sqr_sulfide_quinoneoxidoreductase_db_KEGG_	20.3629	23.2049	25.756	17.9802	41.2705	27.5785	0	10.964	0	0	0	10.0437
Aug_Plant_scaffold_5517_3BLAST_peptidoglycan_associatedlipoprotein_K03640peptidoglycan_associatedlipoprotein_db_KEGGevalue_1.3e_32bit_score_145.2identity_44.4_	43.9531	86.2735	99.3334	82.0011	82.181	80.1987	139.947	127.337	126.782	65.5321	52.2763	102.542
Aug_Plant_scaffold_5533_3BLAST_phasinfamilyprotein_db_KEGGevalue_1.6e_37bit_score_161.4identity_57.4_	55.4807	70.8123	56.5324	0	74.0533	85.7741	45.4878	47.2644	0	41.5929	42.0648	42.4514
Aug_Plant_scaffold_5535_6BLAST_surfaceantigen_D15__surfaceantigenvariablenumber_K07277outermembraneprotein_db_KEGGevalue_2.7e_198bit_score_697.2identity_66.0_	15.0566	0	0	0	0	0	0	0	0	0	0	0
Aug_Plant_scaffold_5616_1BLAST_FAD_dependentpyridinenucleotide_disulfideoxidoreductase_db_KEGGevalue_3.2e_99bit_score_366.7identity_87.6_	47.4411	0	37.0536	0	0	0	0	0	0	34.2522	0	0
Aug_Plant_scaffold_5701_3RBH_ATP_dependentmetalloproteaseFtsH_K03798celldivisionproteaseFtsH_EC_3.4.24.___db_KEGG_	19.53	0	0	0	0	0	0	0	0	0	0	0
Aug_Plant_scaffold_5728_2RBH_3_hydroxyacyl_CoAdehydrogenase_EC_1.1.1.35__K017823_hydroxyacyl_CoAdehydrogenase/enoyl_CoAhydratase/3_hydroxybutyryl_CoAepimerase_EC_1.1.1.354.2.1.175.1.2.3__db_KEGG_	12.9513	0	9.08431	0	0	0	0	0	0	0	0	6.46797
Aug_Plant_scaffold_5728_4BLAST_fadE_acyl_CoAdehydrogenase_EC_1.3.99.3__K06445acyl_CoAdehydrogenase_EC_1.3.99.___db_KEGGevalue_8.7e_200bit_score_701.8identity_85.7_	13.7009	0	14.2784	0	0	0	0	0	0	0	10.673	8.67068
Aug_Plant_scaffold_5740_2RBH_TypeIsecretionoutermembraneprotein_TolC_K12340outermembranechannelprotein_db_KEGG_	15.217	0	6.24737	0	0	8.69885	0	0	0	0	0	6.49227
Aug_Plant_scaffold_5766_1BLAST_poly_hydroxyalkanoate_granule_associatedprotein_db_KEGGevalue_3.6e_44bit_score_183.3identity_65.9_	51.1532	189.302	139.897	137.348	114.712	113.457	174.783	171.43	71.7681	166.791	136.638	178.915
Aug_Plant_scaffold_5766_4BLAST_hypotheticalprotein_db_KEGGevalue_2.7e_49bit_score_201.4identity_40.4_	20.9731	24.6234	25.0977	0	0	0	0	0	0	0	0	0
Aug_Plant_scaffold_5767_3BLAST_proteaseDo_K01362_EC_3.4.21.___db_KEGGevalue_2.6e_137bit_score_494.6identity_53.3_	23.6349	17.2906	26.9275	0	0	0	20.2819	0	0	0	0	6.41931
Aug_Plant_scaffold_5829_4BLAST_iron_bindingproteinerpA_K15724iron_sulfurclusterinsertionprotein_db_KEGGevalue_3e_52bit_score_209.9identity_86.2_	70.2868	152.513	124.223	0	106.194	70.5774	86.4625	0	0	0	0	104.096
Aug_Plant_scaffold_5840_7Unknown_Function	63.5502	0	99.1754	0	0	0	0	0	0	0	0	0
Aug_Plant_scaffold_5879_1BLAST_YALI0E33891p_db_KEGGevalue_4.8e_12bit_score_77.4identity_41.5_	38.2161	0	0	156.374	0	106.233	100.577	54.672	0	0	0	37.3468
Aug_Plant_scaffold_5941_3RBH_S_layer_relatedduplicationdomain_containingprotein_db_KEGG_	104.294	128.147	57.2663	98.6315	132.08	121.729	228.897	285.971	243.448	117.86	113.13	222.924
Aug_Plant_scaffold_6051_6RBH_hypotheticalprotein_db_KEGG_	282.741	85.8322	111.59	0	0	0	0	0	0	0	0	0
Aug_Plant_scaffold_6081_2BLAST_HSP20familyprotein_K13993HSP20familyprotein_db_KEGGevalue_4.9e_44bit_score_183.0identity_60.3_	100.973	118.278	124.208	0	0	28.2209	449.188	363.864	300.994	77.8337	192.143	193.533
Aug_Plant_scaffold_6087_2RBH_nusA_transcriptionelongationfactorNusA_K02600NutilizationsubstanceproteinA_db_KEGG_	11.1967	11.4478	7.39678	0	0	0	11.7902	0	0	0	0	0
Aug_Plant_scaffold_6119_1BLAST_ATPsynthaseF1subunitalpha_K02111F_typeH+_transportingATPasesubunitalpha_EC_3.6.3.14__db_KEGGevalue_1.7e_202bit_score_710.7identity_94.7_	10.2091	0	0	0	0	0	0	0	0	0	0	0
Aug_Plant_scaffold_6120_3RBH_cobyrinicacida_c_diamidesynthase_K02224cobyrinicacida_c_diamidesynthase_EC_6.3.5.96.3.5.11__db_KEGG_	12.4911	0	0	0	0	0	0	0	0	0	0	0
Aug_Plant_scaffold_6120_4BLAST_polysulfidereductaseNrfD_db_KEGGevalue_2.7e_174bit_score_617.1identity_78.3_	17.6131	18.2482	17.6769	0	0	0	0	0	0	0	0	0
Aug_Plant_scaffold_6130_4RBH_rhlE_ATP_dependentRNAhelicaseRhlE_EC_3.6.4.13__db_KEGG_	11.5719	19.3745	0	0	0	0	0	0	0	0	0	0
Aug_Plant_scaffold_6271_4BLAST_transport_associatedprotein_db_KEGGevalue_2e_42bit_score_177.6identity_64.0_	67.1846	0	0	0	0	0	0	0	0	0	0	0
Aug_Plant_scaffold_6355_3BLAST_DNAprotectingproteinDprA_K04096DNAprocessingprotein_db_KEGGevalue_7.1e_84bit_score_316.6identity_47.1_	12.2936	0	15.0242	0	0	0	0	0	0	0	0	0
Aug_Plant_scaffold_6464_2IPRSCAN_LTXXQmotiffamilyprotein_db_Pfamdb_id_PF07813evalue_1.3e_10interpro_id_IPR999999interpro_description_LTXXQmotiffamilyprotein_	43.6269	33.4921	38.8278	32.1262	37.796	33.0083	78.9582	59.4241	38.1865	0	51.8094	29.6495
Aug_Plant_scaffold_6511_1BLAST_PQQ_dependentdehydrogenase_K00114alcoholdehydrogenase_cytochromec__EC_1.1.2.8__db_KEGGevalue_2.5e_252bit_score_876.7identity_82.4_	14.9688	12.4586	29.9596	32.1892	45.6654	66.2891	0	0	0	6.07447	0	8.87162
Aug_Plant_scaffold_6518_2RBH_groEL_chaperoninGroEL_K04077chaperoninGroEL_db_KEGG_	16.8671	14.1762	25.8623	0	0	9.68936	31.1291	15.2333	16.0527	0	0	21.3267
Aug_Plant_scaffold_6564_8BLAST_Uncharacterizedproteinn_1Tax_Gordoniasp.NB4_1YRepID_M7A0U4_9ACTO_db_UNIREFevalue_1.5e_62bit_score_246.9identity_39.9_	39.0149	32.4767	19.4479	17.6176	38.0236	21.5897	42.952	20.597	0	29.4684	15.2127	39.6748
Aug_Plant_scaffold_6564_9BLAST_FtsHpeptidase_K03798celldivisionproteaseFtsH_EC_3.4.24.___db_KEGGevalue_1.3e_83bit_score_314.7identity_87.6_	30.9957	0	32.288	0	0	28.3345	0	26.8732	0	0	0	29.2573
Aug_Plant_scaffold_6585_6RBH_Ethylbenzenedehydrogenasen_1Tax_BurkholderialesbacteriumJOSHI_001RepID_H5WPY3_9BURK_db_UNIREF_	24.1447	0	16.749	0	0	0	0	0	0	0	0	0
Aug_Plant_scaffold_6586_2RBH_adenylylsulfatereductasesubunitalpha_EC_1.8.99.2__K00394adenylylsulfatereductase_subunitA_EC_1.8.99.2__db_KEGG_	33.4125	33.0361	40.145	0	35.6188	25.9438	0	0	0	0	0	8.58514
Aug_Plant_scaffold_6586_3BLAST_adenylylsulfatereductasesubunitbeta_K00395adenylylsulfatereductase_subunitB_EC_1.8.99.2__db_KEGGevalue_5.7e_75bit_score_285.8identity_82.5_	45.2942	53.132	61.162	0	0	0	0	0	0	0	0	0
Aug_Plant_scaffold_6605_2BLAST_rpoB_DNA_directedRNApolymerasesubunitbeta_EC_2.7.7.6__K03043DNA_directedRNApolymerasesubunitbeta_EC_2.7.7.6__db_KEGGevalue_0bit_score_2034.2identity_91.1_	7.7492	0	0	0	0	0	0	0	0	0	0	0
Aug_Plant_scaffold_6627_2BLAST_Heme_bindingproteinAprecursor_Hemin_bindinglipoprotein__db_KEGGevalue_3.7e_111bit_score_407.9identity_39.4_	15.119	26.4222	20.0284	13.8336	23.21	14.5379	15.5603	17.0607	8.00162	12.7766	16.16	19.7665
Aug_Plant_scaffold_6680_1Unknown_Function	1508.12	5610.77	0	12488.6	3874.64	3826.2	50925	1695.64	58007.2	0	0	5063.72
Aug_Plant_scaffold_6739_2BLAST_Putativeuncharacterizedprotein_Fragment_n_1Tax_Hypocreaatroviridis_strainATCC20476/IMI206040_RepID_G9NKZ8_HYPAI_db_UNIREFevalue_4e_07bit_score_62.4identity_74.4_	25286.1	1200.32	817.412	4453.11	10722	825.061	2493.02	845.903	7360.43	0	0	6341.57
Aug_Plant_scaffold_6792_1BLAST_chaperoninGroEL_K04077chaperoninGroEL_db_KEGGevalue_7.9e_238bit_score_828.6identity_80.9_	9.11948	27.0987	18.3122	20.5146	18.1935	18.5217	65.4271	22.2882	25.0748	0	6.91433	34.8426
Aug_Plant_scaffold_6797_1BLAST_azi_div_preproteintranslocasesubunitSecA_K03070preproteintranslocasesubunitSecA_db_KEGGevalue_9.3e_246bit_score_854.7identity_90.3_	11.1608	0	0	0	0	0	0	0	0	0	0	0
Aug_Plant_scaffold_6849_1BLAST_rpoB_DNA_directedRNApolymerasesubunitbeta_EC_2.7.7.6__K03043DNA_directedRNApolymerasesubunitbeta_EC_2.7.7.6__db_KEGGevalue_2.6e_240bit_score_837.0identity_65.4_	7.27462	0	12.2565	0	0	10.4243	0	0	0	0	0	0
Aug_Plant_scaffold_6859_2BLAST_fructose_bisphosphatealdolase_K01624fructose_bisphosphatealdolase_classII_EC_4.1.2.13__db_KEGGevalue_8.1e_178bit_score_628.6identity_87.0_	30.1395	15.0922	16.8405	0	0	19.4913	20.1447	14.1613	0	32.9813	11.0457	23.6642
Aug_Plant_scaffold_6951_1BLAST_infB_translationinitiationfactorIF_2_K02519translationinitiationfactorIF_2_db_KEGGevalue_0bit_score_1357.4identity_83.2_	10.4027	0	13.7279	0	11.0684	8.19285	0	0	0	0	7.00959	0
Aug_Plant_scaffold_6963_3BLAST_acetyl_CoAcarboxylase_carboxyltransferasesubunitalpha_K01962acetyl_CoAcarboxylasecarboxyltransferasesubunitalpha_EC_6.4.1.2__db_KEGGevalue_5.9e_135bit_score_486.1identity_75.9_	14.7375	0	0	0	0	0	0	0	0	0	0	27.8052
Aug_Plant_scaffold_7012_1BLAST_Acriflavinresistanceprotein_db_KEGGevalue_2.2e_239bit_score_834.3identity_53.9_	9.55981	0	5.72066	0	0	0	0	0	0	0	0	0
Aug_Plant_scaffold_7012_2BLAST_RNDfamilyeffluxtransporterMFPsubunit_db_KEGGevalue_2.4e_56bit_score_225.3identity_37.0_	11.2447	0	0	0	0	0	0	0	0	0	0	0
Aug_Plant_scaffold_7032_2BLAST_ubiB_ubiquinonebiosynthesisproteinUbiB_EC_1.14.13.___K03688ubiquinonebiosynthesisprotein_db_KEGGevalue_4.5e_251bit_score_872.5identity_89.7_	6.95294	0	0	0	0	0	0	0	0	0	0	0
Aug_Plant_scaffold_7035_2BLAST_cytochromeC_db_KEGGevalue_7.1e_104bit_score_383.3identity_47.5_	13.4757	25.8203	55.401	0	0	20.2864	14.7996	13.0689	0	0	0	0
Aug_Plant_scaffold_7035_3BLAST_hypotheticalprotein_db_KEGGevalue_4.8e_73bit_score_280.4identity_45.0_	20.3097	0	8.4499	0	0	0	0	0	0	0	0	0
Aug_Plant_scaffold_7102_5BLAST_PpiC_typepeptidyl_prolylcis_transisomerase_K03770peptidyl_prolylcis_transisomeraseD_EC_5.2.1.8__db_KEGGevalue_6.4e_260bit_score_902.1identity_73.9_	11.8727	14.9475	7.19471	0	0	9.64582	0	0	0	0	0	0
Aug_Plant_scaffold_7130_2BLAST_OB_foldtRNA/helicase_typenucleicacidbindingprotein_db_KEGGevalue_9.3e_60bit_score_236.1identity_46.8_	24.2921	0	0	0	37.8524	23.6256	0	0	0	0	0	0
Aug_Plant_scaffold_7130_3BLAST_pentapeptiderepeat_containingprotein_db_KEGGevalue_3.5e_17bit_score_93.6identity_47.8_	63.7434	0	0	0	0	40.7963	0	0	0	0	0	0
Aug_Plant_scaffold_7141_5BLAST_transport_associatedprotein_db_KEGGevalue_1.7e_38bit_score_164.1identity_81.7_	82.4689	0	107.233	0	126.212	0	0	0	0	0	0	0
Aug_Plant_scaffold_7226_3BLAST_TetRfamilytranscriptionalregulator_db_KEGGevalue_3.3e_103bit_score_380.2identity_80.2_	19.486	0	0	0	0	0	0	33.1499	0	0	0	0
Aug_Plant_scaffold_7249_2BLAST_putativetypeIVpilusassemblyproteinPilP_K02665typeIVpilusassemblyproteinPilP_db_KEGGevalue_3.7e_41bit_score_173.7identity_54.8_	31.9426	0	0	0	39.573	0	0	0	0	0	0	0
Aug_Plant_scaffold_7249_3RBH_typeIVpilussecretinPilQ_K02666typeIVpilusassemblyproteinPilQ_db_KEGG_	18.7011	0	0	0	12.2203	10.3911	0	0	0	0	0	0
Aug_Plant_scaffold_7259_3BLAST_Toluenetolerancefamilyproteinn_1Tax_Thiocapsamarina5811RepID_F9U948_9GAMM_db_UNIREFevalue_9e_24bit_score_117.1identity_33.5_	27.7176	0	0	0	0	0	0	0	0	0	0	0
Aug_Plant_scaffold_7292_2BLAST_RNApolymerasefactorsigma_32_K03089RNApolymerasesigma_32factor_db_KEGGevalue_1.9e_108bit_score_397.9identity_71.9_	14.0435	22.1786	19.7978	22.3155	39.338	23.1561	0	15.5382	0	16.8636	16.8835	23.6676
Aug_Plant_scaffold_7313_2RBH_extracellularsolute_bindingprotein_K02012iron_III_transportsystemsubstrate_bindingprotein_db_KEGG_	22.89	16.2925	0	0	0	0	0	0	0	0	0	0
Aug_Plant_scaffold_7313_3BLAST_NLP/P60_db_KEGGevalue_9.8e_65bit_score_251.9identity_74.0_	36.8834	0	24.1521	0	0	0	0	0	0	0	0	0
Aug_Plant_scaffold_7504_3BLAST_hypotheticalprotein_K07040uncharacterizedprotein_db_KEGGevalue_4.7e_55bit_score_219.5identity_71.4_	155.954	77.1779	51.3515	0	69.0878	41.4597	44.7323	59.2154	0	0	33.1342	56.3002
Aug_Plant_scaffold_7504_7RBH_Uncharacterizedproteinn_1Tax_unculturedbacteriumRepID_K2F4P8_9BACT_db_UNIREF_	18.1807	0	0	0	0	0	0	0	0	0	0	0
Aug_Plant_scaffold_7532_2RBH_bifunctionalenoyl_CoAhydratase/phosphateacetyltransferase_EC_2.3.1.19__K00625phosphateacetyltransferase_EC_2.3.1.8__db_KEGG_	16.5416	0	0	0	0	0	0	0	0	0	0	0
Aug_Plant_scaffold_7554_8BLAST_ispE_4_diphosphocytidyl_2_C_methyl_D_erythritolkinase_EC_2.7.1.148__K009194_diphosphocytidyl_2_C_methyl_D_erythritolkinase_EC_2.7.1.148__db_KEGGevalue_2.1e_41bit_score_174.1identity_62.6_	179.614	116.972	85.5337	0	0	0	0	0	0	0	0	0
Aug_Plant_scaffold_7623_2BLAST_ATP_dependentmetalloproteaseFtsH_K03798celldivisionproteaseFtsH_EC_3.4.24.___db_KEGGevalue_0bit_score_1073.5identity_85.6_	11.6357	0	20.0936	0	0	25.3495	0	0	0	0	0	10.5701
Aug_Plant_scaffold_7624_2RBH_ribulose1_5_bisphosphatecarboxylase_largesubunit_EC_4.1.1.39__db_KEGG_	15.9932	0	17.3858	0	25.9708	14.4023	12.4572	17.1115	0	10.4698	9.90217	14.9011
Aug_Plant_scaffold_7632_3BLAST_hypotheticalprotein_db_KEGGevalue_3.3e_82bit_score_311.6identity_38.7_	12.5502	0	11.1893	0	0	0	14.4049	30.9523	0	0	0	0
Aug_Plant_scaffold_7712_3BLAST_putativeglutamatesynthase_NADPH_smallsubunit_db_KEGGevalue_0bit_score_1204.1identity_87.2_	12.7895	0	12.2731	0	0	10.1216	0	0	0	0	0	0
Aug_Plant_scaffold_7881_4BLAST_hypotheticalprotein_db_KEGGevalue_3.9e_28bit_score_129.4identity_73.9_	159.359	0	108.887	0	231.509	147.658	0	0	0	0	0	0
Aug_Plant_scaffold_7919_3RBH_groL_chaperoninGroL_K04077chaperoninGroEL_db_KEGG_	14.838	24.2465	10.9217	0	0	0	103.448	58.7156	31.3904	0	0	89.7721
Aug_Plant_scaffold_7937_1BLAST_L_glutaminesynthetase_EC_6.3.1.2__K01915glutaminesynthetase_EC_6.3.1.2__db_KEGGevalue_2.2e_241bit_score_840.1identity_93.3_	17.5809	0	17.1935	0	0	6.80166	0	0	0	0	0	0
Aug_Plant_scaffold_8005_3BLAST_hypotheticalprotein_db_KEGGevalue_9.1e_31bit_score_138.7identity_56.4_	54.6427	0	0	0	73.606	108.471	0	84.4082	0	0	0	0
Aug_Plant_scaffold_8179_3BLAST_hypotheticalprotein_db_KEGGevalue_4.4e_08bit_score_63.9identity_28.5_	27.0386	0	0	0	0	17.9457	0	0	0	0	0	0
Aug_Plant_scaffold_8197_1BLAST_Ni_Fehydrogenaselargechain_EC_1.12.99.6__K06281hydrogenaselargesubunit_EC_1.12.99.6__db_KEGGevalue_4.2e_296bit_score_1022.3identity_83.2_	22.92	9.7955	24.7912	0	11.6406	18.8842	0	0	0	0	7.12738	0
Aug_Plant_scaffold_8197_2BLAST_FAD_dependentpyridinenucleotide_disulfideoxidoreductase_db_KEGGevalue_8.7e_227bit_score_791.6identity_87.5_	19.3194	0	11.4659	0	0	0	0	0	0	0	0	7.02624
Aug_Plant_scaffold_8212_3BLAST_transcriptionalregulator_K07736CarDfamilytranscriptionalregulator_db_KEGGevalue_3.6e_48bit_score_196.8identity_58.8_	34.8698	85.1128	63.9095	0	56.9276	53.5832	0	0	0	0	0	0
Aug_Plant_scaffold_8242_4RBH_malatedehydrogenase_K00024malatedehydrogenase_EC_1.1.1.37__db_KEGG_	15.2845	0	20.9668	0	0	14.8423	0	0	0	0	0	0
Aug_Plant_scaffold_8252_3BLAST_hypotheticalprotein_db_KEGGevalue_1.2e_18bit_score_98.2identity_57.3_	80.1915	0	180.707	0	0	56.738	0	0	0	0	0	0
Aug_Plant_scaffold_8257_2BLAST_sulfurcompoundchelatingproteinSoxZ_db_KEGGevalue_8.6e_43bit_score_178.3identity_81.2_	97.8135	0	0	0	0	0	0	0	0	0	0	0
Aug_Plant_scaffold_8308_4BLAST_proteinPhaF_db_KEGGevalue_1.3e_40bit_score_172.2identity_51.4_	206.806	74.8644	101.156	0	0	26.4634	406.356	220.402	145.638	86.0537	30.421	25.8555
Aug_Plant_scaffold_8308_5BLAST_shortchaindehydrogenase_db_KEGGevalue_5.5e_192bit_score_676.0identity_73.9_	14.7302	0	0	0	0	0	0	0	0	0	0	0
Aug_Plant_scaffold_8348_2BLAST_rpsL_30SribosomalproteinS12_K02950smallsubunitribosomalproteinS12_db_KEGGevalue_2e_62bit_score_243.8identity_96.0_	54.9543	0	0	0	0	55.008	0	0	0	0	0	0
Aug_Plant_scaffold_8463_2BLAST_dnaA_chromosomereplicationinitiatorDnaA_K02313chromosomalreplicationinitiatorprotein_db_KEGGevalue_2.3e_225bit_score_786.9identity_85.2_	9.0101	0	0	0	14.7577	11.6541	0	0	0	0	0	0
Aug_Plant_scaffold_8485_1BLAST_hypotheticalprotein_K03760phosphoethanolaminetransferase_db_KEGGevalue_8.6e_114bit_score_416.0identity_57.2_	35.154	0	0	0	0	0	0	0	0	0	0	0
Aug_Plant_scaffold_8511_3RBH_DNA_directedRNApolymerasesubunitalpha_EC_2.7.7.6__K03040DNA_directedRNApolymerasesubunitalpha_EC_2.7.7.6__db_KEGG_	15.201	17.4997	10.4287	0	0	15.1717	0	0	0	0	0	0
Aug_Plant_scaffold_8562_2RBH_murein_DD_endopeptidase_K07262D_alanyl_D_alanineendopeptidase_penicillin_bindingprotein7__EC_3.4.21.___db_KEGG_	33.8826	0	15.9819	0	0	11.8322	0	0	0	0	0	0
Aug_Plant_scaffold_8562_4BLAST_phosphoenolpyruvatecarboxykinase_EC_4.1.1.32__K01596phosphoenolpyruvatecarboxykinase_GTP__EC_4.1.1.32__db_KEGGevalue_0bit_score_1192.6identity_90.9_	9.42349	11.5353	6.97029	0	0	7.16231	0	0	0	0	0	0
Aug_Plant_scaffold_8567_6BLAST_ATP_dependentproteaseLa_EC_3.4.21.53__K01338ATP_dependentLonprotease_EC_3.4.21.53__db_KEGGevalue_4.1e_96bit_score_356.7identity_73.9_	25.0249	0	0	0	0	0	0	0	0	0	0	0
Aug_Plant_scaffold_8686_2RBH_Cyclopropane_fatty_acyl_phospholipidsynthase_EC_2.1.1.79__K00574cyclopropane_fatty_acyl_phospholipidsynthase_EC_2.1.1.79__db_KEGG_	11.7023	44.956	0	17.0385	0	24.419	0	31.9955	18.7874	0	11.336	8.84302
Aug_Plant_scaffold_8709_3RBH_hypotheticalproteinn_1Tax_Limnohabitanssp.Rim28RepID_UPI0002E3B1D8_db_UNIREF_	15.2344	0	0	0	0	30.6978	0	0	0	0	0	0
Aug_Plant_scaffold_8719_5BLAST_photosystemIIQ_b_protein_D1__K02703photosystemIIP680reactioncenterD1protein_db_KEGGevalue_2.1e_115bit_score_420.6identity_89.2_	454.956	259.439	236.959	78.6797	153.135	123.933	291.838	147.378	164.783	152.175	21.424	170.412
Aug_Plant_scaffold_8807_5RBH_peptidaseS41A_C_terminalprotease_K03797carboxyl_terminalprocessingprotease_EC_3.4.21.102__db_KEGG_	14.0391	0	0	0	0	54.5141	0	0	0	0	0	0
Aug_Plant_scaffold_8808_4BLAST_Putativetoluenetoleranceproteinn_1Tax_endosymbiontofunidentifiedscalysnailisolateMonjuRepID_S6BEU2_9GAMM_db_UNIREFevalue_1.4e_24bit_score_119.8identity_38.1_	26.7974	0	20.5984	0	0	32.2541	0	0	0	0	0	0
Aug_Plant_scaffold_8808_5BLAST_hypotheticalprotein_db_KEGGevalue_2.2e_63bit_score_247.7identity_61.9_	30.3586	0	26.3849	0	0	24.2041	0	0	0	0	0	0
Aug_Plant_scaffold_9065_6BLAST_groEL_molecularchaperoneGroEL_K04077chaperoninGroEL_db_KEGGevalue_2.4e_83bit_score_313.9identity_84.9_	26.4253	0	44.7137	0	0	0	0	0	0	0	0	0
Aug_Plant_scaffold_9131_2BLAST_rplL_50SribosomalproteinL7/L12_K02935largesubunitribosomalproteinL7/L12_db_KEGGevalue_5.4e_52bit_score_209.1identity_90.2_	96.5713	0	62.0474	0	0	0	0	0	0	0	0	0
Aug_Plant_scaffold_9131_4RBH_50SribosomalproteinL1_K02863largesubunitribosomalproteinL1_db_KEGG_	41.8639	0	0	0	0	0	0	0	0	0	0	0
Aug_Plant_scaffold_9137_4BLAST_NADHdehydrogenaseIsubunitD_db_KEGGevalue_2.9e_211bit_score_740.0identity_82.1_	22.5855	31.0511	14.7864	0	0	13.2355	0	0	0	0	0	0
Aug_Plant_scaffold_9155_3BLAST_lytictransglycosylase_catalytic_db_KEGGevalue_4.9e_75bit_score_286.6identity_65.8_	24.3716	0	0	0	23.6496	24.3263	0	0	0	0	0	0
Aug_Plant_scaffold_9193_2RBH_3_hydroxyacyl_CoAdehydrogenase_EC_1.1.1.35__K075163_hydroxyacyl_CoAdehydrogenase_EC_1.1.1.35__db_KEGG_	7.11386	0	0	0	0	0	0	0	0	0	0	0
Aug_Plant_scaffold_9193_3RBH_acetyl_CoAacetyltransferase_EC_2.3.1.9__K00632acetyl_CoAacyltransferase_EC_2.3.1.16__db_KEGG_	17.3384	0	8.8205	0	0	0	0	0	0	0	0	0
Aug_Plant_scaffold_9265_10BLAST_cytochromecoxidasecbb3_type_subunitIII_K00406cytochromecoxidasecbb3_typesubunitIII_db_KEGGevalue_3.6e_142bit_score_510.0identity_78.9_	15.2656	0	13.7897	0	0	0	0	0	0	0	0	0
Aug_Plant_scaffold_9265_12RBH_cytochromeCoxidase_mono_hemesubunit/FixO_K00405cytochromecoxidasecbb3_typesubunitII_db_KEGG_	24.6517	0	0	0	0	0	0	0	0	0	0	0
Aug_Plant_scaffold_9355_3RBH_DNA_directedRNApolymerasesubunitbeta'_EC_2.7.7.6__K03046DNA_directedRNApolymerasesubunitbeta'_EC_2.7.7.6__db_KEGG_	10.5555	11.8096	8.59656	0	0	0	0	0	0	0	0	0
Aug_Plant_scaffold_9364_7BLAST_PHP_C_terminal_K07053_db_KEGGevalue_1.4e_146bit_score_524.6identity_84.8_	18.8938	0	0	0	0	0	0	0	0	0	0	0
Aug_Plant_scaffold_9524_1Unknown_Function	435.431	320.342	230.688	1310.77	1068.95	903.335	1427.22	975.064	3460.33	1081.65	228.369	438.276
Aug_Plant_scaffold_9687_4BLAST_OmpA/MotBdomain_containingprotein_K03286OmpA_OmpFporin_OOPfamily_db_KEGGevalue_1.8e_37bit_score_162.5identity_37.5_	13.6446	0	13.1693	0	0	0	0	0	0	0	0	0
Aug_Plant_scaffold_9763_5BLAST_hypotheticalprotein_db_KEGGevalue_1.1e_33bit_score_148.3identity_64.2_	57.9189	0	0	0	0	0	0	0	0	0	0	0
Aug_Plant_scaffold_9936_2RBH_DEAD/DEAHboxhelicase_db_KEGG_	16.8641	22.0362	16.3025	0	0	0	0	0	0	0	0	0
Aug_Plant_scaffold_9987_3RBH_hypotheticalprotein_db_KEGG_	11.2702	33.7752	55.138	0	24.9286	15.8152	0	0	0	0	0	0
Aug_Plant_scaffold_10040_1BLAST_hypotheticalprotein_db_KEGGevalue_3.6e_12bit_score_76.6identity_52.9_	436.961	191.687	313.48	99.3726	148.921	318.467	158.822	130.81	0	260.005	126.033	93.5521
Aug_Plant_scaffold_10040_2RBH_beta_lactamase_db_KEGG_	27.0412	0	0	0	0	0	0	0	0	0	0	0
Aug_Plant_scaffold_10040_3BLAST_NlpBDapXlipoprotein_K07287lipoprotein_34_db_KEGGevalue_9.7e_169bit_score_598.6identity_78.8_	21.8625	15.4047	17.0253	0	0	9.33551	0	0	0	0	0	0
Aug_Plant_scaffold_10040_4BLAST_dapA_dihydrodipicolinatesynthase_EC_4.2.1.52__K01714dihydrodipicolinatesynthase_EC_4.2.1.52__db_KEGGevalue_8.3e_144bit_score_515.4identity_87.0_	29.4759	22.2129	12.282	0	0	20.6891	19.589	19.5782	0	21.7727	8.74871	24.2558
Aug_Plant_scaffold_10061_2RBH_serinepeptidasen_1Tax_ThioalkalivibriothiocyanodenitrificansRepID_UPI000374D984_db_UNIREF_	20.8924	11.3731	20.3601	0	0	0	0	0	0	0	0	0
Aug_Plant_scaffold_10061_4BLAST_sigmaEregulatoryprotein_MucB/RseB_K03598sigma_EfactornegativeregulatoryproteinRseB_db_KEGGevalue_1.1e_40bit_score_172.9identity_33.8_	21.7358	0	0	0	0	0	0	0	0	0	0	0
Aug_Plant_scaffold_10233_1BLAST_poly_hydroxyalkanoate_granule_associatedprotein_db_KEGGevalue_2.1e_49bit_score_201.1identity_70.0_	31.5612	0	20.6896	0	0	0	49.1143	121.423	55.6336	0	0	0
Aug_Plant_scaffold_10272_3BLAST_GK21628geneproductfromtranscriptGK21628_RA_db_KEGGevalue_3.5e_25bit_score_120.6identity_43.7_	51.3782	50.4813	62.4235	0	0	30.0104	0	0	0	0	0	0
Aug_Plant_scaffold_10369_2BLAST_hypotheticalprotein_db_KEGGevalue_1.1e_11bit_score_75.1identity_35.2_	105.865	92.3439	110.421	79.0956	109.625	89.1504	0	0	0	0	0	0
Aug_Plant_scaffold_10399_3BLAST_ironABCtransporterpermease_K09015Fe_SclusterassemblyproteinSufD_db_KEGGevalue_3.1e_110bit_score_404.4identity_47.3_	11.8863	15.3042	14.2853	0	0	0	0	0	0	0	0	0
Aug_Plant_scaffold_10494_4BLAST_outermembraneprotein_db_KEGGevalue_1e_67bit_score_262.3identity_56.5_	63.711	67.3983	65.8049	66.7298	95.9958	89.9939	34.0657	0	0	45.7096	19.8515	41.9899
Aug_Plant_scaffold_10571_1BLAST_30SribosomalproteinS9_K02996smallsubunitribosomalproteinS9_db_KEGGevalue_3.5e_62bit_score_243.0identity_94.6_	81.5295	0	82.621	0	0	0	0	0	0	0	0	49.9135
Aug_Plant_scaffold_10571_5BLAST_iron_sulfurclusterinsertionproteinErpA_K15724iron_sulfurclusterinsertionprotein_db_KEGGevalue_6.8e_57bit_score_225.3identity_94.0_	246.988	108.235	82.8156	0	116.476	100.294	121.079	70.414	0	0	68.4516	176.735
Aug_Plant_scaffold_10626_3RBH_hypotheticalprotein_K08086pilusassemblyproteinFimV_db_KEGG_	12.1423	14.0459	14.3822	0	0	15.3149	0	0	0	0	0	0
Aug_Plant_scaffold_10789_2BLAST_glyceraldehyde_3_phosphatedehydrogenase/erythrose_4_phosphatedehydrogenase_K00134glyceraldehyde3_phosphatedehydrogenase_EC_1.2.1.12__db_KEGGevalue_9.7e_157bit_score_558.5identity_81.7_	16.9854	18.7695	25.9109	0	0	0	0	0	0	0	0	0
Aug_Plant_scaffold_10789_3RBH_ribulose_5_phosphate3_epimerase_EC_5.1.3.1__K01783ribulose_phosphate3_epimerase_EC_5.1.3.1__db_KEGG_	22.906	0	19.3324	0	0	0	0	0	0	0	0	0
Aug_Plant_scaffold_10874_4BLAST_peptidoglycan_associatedlipoprotein_K03640peptidoglycan_associatedlipoprotein_db_KEGGevalue_3.3e_36bit_score_157.1identity_45.8_	38.9539	0	43.0237	0	0	44.5181	0	0	0	0	0	0
Aug_Plant_scaffold_10932_2RBH_typeIV_ApilusassemblyATPasePilB_K02652typeIVpilusassemblyproteinPilB_db_KEGG_	11.8495	0	0	0	0	0	0	0	0	0	0	0
Aug_Plant_scaffold_10975_2BLAST_zinc_resistanceassociatedprotein_K07803zincresistance_associatedprotein_db_KEGGevalue_1.2e_25bit_score_122.1identity_42.8_	30.7967	64.9489	49.0317	0	0	0	0	0	0	0	0	0
Aug_Plant_scaffold_11031_5RBH_NADHdehydrogenaseIsubunitD_EC_1.6.99.5__K00333NADH_quinoneoxidoreductasesubunitD_EC_1.6.5.3__db_KEGG_	15.4138	0	13.727	0	0	6.92024	0	0	0	0	0	0
Aug_Plant_scaffold_11059_1BLAST_PRC_barreldomainprotein_db_KEGGevalue_7e_61bit_score_238.8identity_79.9_	47.5159	83.5671	125.44	0	0	0	0	0	0	0	0	0
Aug_Plant_scaffold_11059_3BLAST_hypotheticalprotein_db_KEGGevalue_7.8e_27bit_score_124.8identity_80.6_	233.697	334.753	306.312	0	0	281.156	0	0	0	0	0	0
Aug_Plant_scaffold_11102_4BLAST_oxidoreductaseFAD/NAD_P__bindingdomain_containingprotein_K00528ferredoxin__NADP+reductase_EC_1.18.1.2__db_KEGGevalue_1.6e_76bit_score_291.6identity_56.7_	42.4398	78.4019	66.0648	0	0	0	0	0	0	0	0	0
Aug_Plant_scaffold_11113_3BLAST_Ni_Fehydrogenase_smallsubunit_EC_1.12.99.6__K06282hydrogenasesmallsubunit_EC_1.12.99.6__db_KEGGevalue_6.5e_167bit_score_592.4identity_79.5_	18.3531	0	8.77115	0	0	15.4575	0	0	0	15.2243	10.3042	0
Aug_Plant_scaffold_11113_5BLAST_hypotheticalprotein_db_KEGGevalue_3.6e_155bit_score_553.5identity_66.8_	36.8283	14.6993	27.3593	27.1845	12.187	15.7869	0	0	0	36.3169	9.63632	12.1178
Aug_Plant_scaffold_11318_1BLAST_fusA_elongationfactorG_K02355elongationfactorG_db_KEGGevalue_1.2e_234bit_score_817.8identity_90.3_	35.3504	0	26.3935	0	38.5785	38.0009	0	0	0	0	0	0
Aug_Plant_scaffold_11318_2BLAST_30SribosomalproteinS7_K02992smallsubunitribosomalproteinS7_db_KEGGevalue_8e_77bit_score_292.0identity_92.3_	61.8157	0	51.778	0	58.2126	64.4966	0	0	0	0	0	0
Aug_Plant_scaffold_11318_4BLAST_DNA_directedRNApolymerasesubunitbeta'_K03046DNA_directedRNApolymerasesubunitbeta'_EC_2.7.7.6__db_KEGGevalue_3.3e_180bit_score_636.7identity_84.1_	13.5005	0	0	0	21.2014	24.955	0	0	0	0	0	0
Aug_Plant_scaffold_11350_1BLAST_helicase_C_terminal_DbpA_RNA_binding_DEAD/DEAHboxhelicase_N_terminal_K05592ATP_dependentRNAhelicaseDeaD_EC_3.6.4.13__db_KEGGevalue_2.5e_135bit_score_487.3identity_80.3_	19.0261	0	0	0	0	0	0	0	0	0	0	0
Aug_Plant_scaffold_11376_3RBH_DNApolymeraseIIIsubunitbeta_K02338DNApolymeraseIIIsubunitbeta_EC_2.7.7.7__db_KEGG_	18.6193	0	0	0	0	0	0	0	0	0	0	0
Aug_Plant_scaffold_11495_1RBH_RNApolymerasesigmafactorRpoD_K03086RNApolymeraseprimarysigmafactor_db_KEGG_	18.558	42.7705	16.0083	0	0	20.8345	0	0	0	0	0	15.8749
Aug_Plant_scaffold_11601_4BLAST_rplJ_50SribosomalproteinL10_K02864largesubunitribosomalproteinL10_db_KEGGevalue_5.4e_66bit_score_256.1identity_73.7_	43.4724	0	39.8017	0	0	27.3428	0	0	0	0	0	0
Aug_Plant_scaffold_11601_5BLAST_50SribosomalproteinL7/L12_db_KEGGevalue_5.3e_47bit_score_192.6identity_78.6_	169.064	80.8223	173.058	0	126.586	89.604	0	0	0	63.1458	0	65.0886
Aug_Plant_scaffold_11615_1BLAST_poly_R__hydroxyalkanoicacidsynthase_K03821polyhydroxyalkanoatesynthase_EC_2.3.1.___db_KEGGevalue_2.9e_283bit_score_979.5identity_85.8_	8.60967	0	8.46829	0	0	0	0	0	0	0	0	0
Aug_Plant_scaffold_11637_2BLAST_cold_shockDNA_bindingdomain_containingprotein_K03704coldshockprotein_beta_ribbon_CspAfamily__db_KEGGevalue_7.8e_27bit_score_124.8identity_81.9_	405.727	0	0	0	0	141.493	0	0	0	0	0	0
Aug_Plant_scaffold_11649_3BLAST_acetyl_CoAcarboxylasebiotincarboxylasesubunit_EC_6.3.4.14__K01961acetyl_CoAcarboxylase_biotincarboxylasesubunit_EC_6.4.1.26.3.4.14__db_KEGGevalue_2.1e_239bit_score_833.6identity_91.1_	11.2041	0	0	0	0	0	0	0	0	0	0	0
Aug_Plant_scaffold_11709_4BLAST_RNP_1likeRNA_bindingprotein_db_KEGGevalue_8.4e_23bit_score_111.7identity_65.2_	178.818	0	0	0	0	174.606	0	0	0	0	0	0
Aug_Plant_scaffold_11710_3BLAST_hypotheticalprotein_db_KEGGevalue_2.1e_49bit_score_200.7identity_71.5_	56.3568	0	0	49.8362	81.2521	126.971	0	0	0	0	0	0
Aug_Plant_scaffold_11897_6BLAST_ElongationfactorEF_Tu_db_KEGGevalue_5.1e_166bit_score_589.3identity_88.4_	12.6366	0	8.31467	0	0	0	0	0	0	0	0	0
Aug_Plant_scaffold_12064_2BLAST_translationelongationfactorG_K02355elongationfactorG_db_KEGGevalue_0bit_score_1154.0identity_80.3_	4.96789	0	0	0	0	0	0	0	0	0	0	0
Aug_Plant_scaffold_12102_2BLAST_transport_associatedprotein_K04065hyperosmoticallyinducibleperiplasmicprotein_db_KEGGevalue_2.7e_36bit_score_156.8identity_78.8_	111.529	0	0	0	0	0	0	0	0	0	0	0
Aug_Plant_scaffold_12209_5Unknown_Function	258.965	0	0	0	0	0	0	0	0	0	0	0
Aug_Plant_scaffold_12271_1BLAST_Nitrous_oxidereductase_EC_1.7.2.4__K00376nitrous_oxidereductase_EC_1.7.2.4__db_KEGGevalue_2e_72bit_score_277.7identity_67.8_	124.146	78.716	73.5113	0	66.5644	32.6414	0	0	0	0	0	0
Aug_Plant_scaffold_12278_2RBH_ribulosebisphosphatecarboxylase_EC_4.1.1.39__K01601ribulose_bisphosphatecarboxylaselargechain_EC_4.1.1.39__db_KEGG_	24.1894	17.796	14.0914	0	0	14.2333	9.75053	0	0	0	6.80774	17.2943
Aug_Plant_scaffold_12489_2RBH_sulfitereductase_dissimilatory_typebetasubunit_EC_1.8.99.3__K11181sulfitereductase_dissimilatory_typebetasubunit_EC_1.8.99.3__db_KEGG_	11.8682	0	14.3187	0	0	13.0994	0	0	0	0	0	0
Aug_Plant_scaffold_12595_1BLAST_rpoC_DNA_directedRNApolymerasesubunitbeta'_K03046DNA_directedRNApolymerasesubunitbeta'_EC_2.7.7.6__db_KEGGevalue_0bit_score_1192.6identity_86.7_	9.47684	0	7.55245	0	0	0	0	0	0	0	0	0
Aug_Plant_scaffold_12620_3BLAST_dihydrolipoamidedehydrogenase_EC_1.8.1.4__K00382dihydrolipoamidedehydrogenase_EC_1.8.1.4__db_KEGGevalue_1.2e_152bit_score_544.7identity_95.8_	15.9615	0	0	0	0	0	0	0	0	0	0	0
Aug_Plant_scaffold_12711_1BLAST_hypotheticalprotein_db_KEGGevalue_2e_10bit_score_71.2identity_54.5_	4141.73	15873.8	6583.67	11971.7	10434.6	30969.8	12741.3	15025.3	12810.4	11103.4	1405.79	9875.71
Aug_Plant_scaffold_12747_2RBH_hypotheticalprotein_K07484transposase_db_KEGG_	9.25555	0	13.6681	0	0	0	0	0	0	0	0	0
Aug_Plant_scaffold_12817_3RBH_alkylhydroperoxidereductase_K03386peroxiredoxin_alkylhydroperoxidereductasesubunitC__EC_1.11.1.15__db_KEGG_	27.8308	0	0	0	0	0	0	0	0	0	0	0
Aug_Plant_scaffold_12829_1BLAST_extracellularligand_bindingreceptor_K01999branched_chainaminoacidtransportsystemsubstrate_bindingprotein_db_KEGGevalue_6.6e_173bit_score_612.5identity_80.3_	23.2811	0	13.6842	0	0	0	0	0	0	0	0	0
Aug_Plant_scaffold_12882_2BLAST_signaltransductionhistidinekinase_nitrate/nitrite_specific_NarQ_EC_2.7.13.3__K07673two_componentsystem_NarLfamily_nitrate/nitritesensorhistidinekinaseNarX_EC_2.7.13.3__db_KEGGevalue_1.1e_106bit_score_392.5identity_53.7_	9.33464	0	0	0	0	0	0	0	0	0	0	0
Aug_Plant_scaffold_12882_4BLAST_FAD_dependentpyridinenucleotide_disulfideoxidoreductase_db_KEGGevalue_6.3e_197bit_score_692.2identity_86.6_	11.6107	0	7.54747	0	0	0	0	0	0	0	0	0
Aug_Plant_scaffold_12924_4BLAST_hypotheticalprotein_db_KEGGevalue_3e_13bit_score_79.7identity_46.7_	243.06	328.827	0	0	0	0	0	0	0	0	0	0
Aug_Plant_scaffold_12925_4BLAST_NADHdehydrogenasesubunitG_EC_1.6.5.3__K00336NADH_quinoneoxidoreductasesubunitG_EC_1.6.5.3__db_KEGGevalue_2.1e_238bit_score_830.5identity_79.2_	9.27572	0	0	0	0	0	0	0	0	0	0	0
Aug_Plant_scaffold_13162_4BLAST_RNApolymerasesigmafactorRpoE_K03088RNApolymerasesigma_70factor_ECFsubfamily_db_KEGGevalue_4.1e_63bit_score_246.9identity_64.0_	38.5145	32.6891	34.6573	0	30.6276	25.2827	0	0	0	0	0	31.9125
Aug_Plant_scaffold_13179_2BLAST_transport_associatedprotein_db_KEGGevalue_1.9e_37bit_score_160.6identity_77.9_	319.811	298.981	178.722	0	242.177	173.154	0	0	0	0	0	0
Aug_Plant_scaffold_13310_6BLAST_translationelongationfactorTu_K02358elongationfactorTu_db_KEGGevalue_1.2e_152bit_score_544.7identity_95.4_	18.2565	0	0	0	0	0	0	0	0	0	0	0
Aug_Plant_scaffold_13393_2BLAST_hypotheticalprotein_db_KEGGevalue_5.5e_112bit_score_409.5identity_81.1_	50.4253	42.6197	25.2441	35.2785	54.7405	52.9915	36.4357	43.1804	52.6099	35.9319	38.6484	31.6875
Aug_Plant_scaffold_13394_1BLAST_GntRfamilytranscriptionalregulator_K03710GntRfamilytranscriptionalregulator_db_KEGGevalue_2.5e_104bit_score_384.0identity_76.1_	49.7796	83.7516	55.485	0	53.0169	18.4103	0	0	0	27.7933	0	18.342
Aug_Plant_scaffold_13394_4BLAST_succinatedehydrogenasesubunitA_EC_1.3.5.1__K00239succinatedehydrogenaseflavoproteinsubunit_EC_1.3.99.1__db_KEGGevalue_0bit_score_1139.0identity_94.3_	24.8985	25.4161	28.812	0	18.45	11.9163	0	0	0	0	0	0
Aug_Plant_scaffold_13422_4BLAST_hypotheticalprotein_db_KEGGevalue_6.7e_13bit_score_80.9identity_33.8_	738.397	86.2468	0	1897.53	0	430.503	932.808	76.5829	4122.23	0	0	832.578
Aug_Plant_scaffold_13973_3BLAST_uncharacterizedLOC100779595_db_KEGGevalue_4.5e_61bit_score_240.0identity_71.3_	646.464	610.152	0	132.316	0	110.269	1852.42	0	1054.58	0	0	91.9894
Aug_Plant_scaffold_13973_4BLAST_ATPsynthasesubunitbeta_db_KEGGevalue_1.8e_32bit_score_143.7identity_87.2_	3011.25	2175.02	0	4356.44	1381.51	6110.94	23024.4	2756.8	36694	0	0	858.831
Aug_Plant_scaffold_14081_2BLAST_hypotheticalprotein_db_KEGGevalue_1.4e_40bit_score_171.4identity_63.7_	45.2942	0	92.9594	0	0	95.4922	0	0	0	0	0	0
Aug_Plant_scaffold_14124_1BLAST_3_hydroxyacyl_CoAdehydrogenase_EC_1.1.1.35__K075163_hydroxyacyl_CoAdehydrogenase_EC_1.1.1.35__db_KEGGevalue_0bit_score_1068.9identity_85.0_	9.54784	0	11.0773	0	0	0	10.3397	21.5331	0	0	0	8.87407
Aug_Plant_scaffold_14200_2BLAST_hypotheticalprotein_db_KEGGevalue_6.9e_20bit_score_102.1identity_54.9_	109.004	132.785	122.237	0	0	0	0	0	0	0	0	0
Aug_Plant_scaffold_14200_3BLAST_LysMdomain_containingprotein_db_KEGGevalue_1.3e_83bit_score_315.1identity_70.0_	31.7499	68.2009	50.7722	0	24.4251	0	23.2568	0	0	0	0	0
Aug_Plant_scaffold_14255_1Unknown_Function	1751.61	2765.98	2920.64	2196.09	2480.96	1737.82	6823.35	6326.18	4192.91	5167.54	7884.93	5622.59
Aug_Plant_scaffold_14307_3BLAST_hypotheticalprotein_db_KEGGevalue_3.6e_19bit_score_99.8identity_50.5_	96.712	0	106.404	0	0	70.493	0	0	0	0	0	0
Aug_Plant_scaffold_14307_4BLAST_transport_associatedprotein_db_KEGGevalue_6.4e_38bit_score_162.2identity_78.8_	126.437	130.804	285.956	0	152.029	70.6987	0	0	0	0	0	0
Aug_Plant_scaffold_14314_4BLAST_phaP_granule_associatedprotein_db_KEGGevalue_1.1e_69bit_score_268.5identity_76.8_	213.287	295.339	267.912	34.2147	114.297	112.854	39.4791	45.3397	0	0	0	31.5716
Aug_Plant_scaffold_14488_6BLAST_CoA_bindingdomain_containingprotein_db_KEGGevalue_1.8e_98bit_score_364.8identity_61.6_	21.4923	0	0	0	51.1148	34.3278	0	0	0	0	0	0
Aug_Plant_scaffold_14495_2BLAST_hypotheticalprotein_db_KEGGevalue_9.8e_72bit_score_275.0identity_88.7_	24.1362	0	35.7617	0	0	0	0	0	0	0	0	0
Aug_Plant_scaffold_14615_2BLAST_sulfurrelayprotein_TusE/DsrC/DsvCfamily_K11179tRNA2_thiouridinesynthesizingproteinE_EC_2.8.1.___db_KEGGevalue_1.4e_51bit_score_207.6identity_85.6_	146.165	0	71.2651	0	0	61.647	0	0	0	0	0	0
Aug_Plant_scaffold_14615_3RBH_nitratereductasesubunitgamma_db_KEGG_	40.3951	31.9676	45.9119	0	0	16.0462	0	0	0	33.6428	0	14.231
Aug_Plant_scaffold_14615_4RBH_hypotheticalprotein_db_KEGG_	27.4169	0	16.675	0	0	7.68932	0	0	0	16.428	0	0
Aug_Plant_scaffold_14615_5BLAST_FAD_dependentpyridinenucleotide_disulfideoxidoreductase_db_KEGGevalue_8e_103bit_score_378.6identity_90.3_	51.9165	0	42.4726	0	0	28.1448	0	0	0	0	0	0
Aug_Plant_scaffold_14645_1RBH_TypeIVpilusassemblyproteinPilM_K02662typeIVpilusassemblyproteinPilM_db_KEGG_	20.4011	0	8.90595	0	0	0	0	0	0	0	0	0
Aug_Plant_scaffold_14645_3BLAST_pilusassemblyprotein_PilO_K02664typeIVpilusassemblyproteinPilO_db_KEGGevalue_5.7e_97bit_score_359.4identity_77.1_	27.9112	0	22.2017	0	0	0	0	0	0	0	0	0
Aug_Plant_scaffold_14671_1BLAST_rplM_50SribosomalproteinL13_K02871largesubunitribosomalproteinL13_db_KEGGevalue_1.9e_69bit_score_267.3identity_92.0_	54.0892	0	34.8213	0	0	0	0	0	0	0	0	0
Aug_Plant_scaffold_14691_3BLAST_importinnermembranetranslocasesubunitTim44_db_KEGGevalue_1.3e_102bit_score_378.6identity_66.0_	23.8302	32.8477	20.9968	0	0	0	22.8331	18.027	0	0	0	0
Aug_Plant_scaffold_14699_3BLAST_Imidazoleglycerol_phosphatedehydratase_EC_4.2.1.19__K01693imidazoleglycerol_phosphatedehydratase_EC_4.2.1.19__db_KEGGevalue_1.3e_60bit_score_238.4identity_58.8_	27.1372	0	28.4327	0	38.3363	0	0	0	0	0	0	0
Aug_Plant_scaffold_14765_1RBH_translationelongationfactor2_EF_2/EF_G__K02355elongationfactorG_db_KEGG_	28.6415	15.765	19.3075	0	17.3306	8.33616	25.8441	14.3732	0	22.0857	10.405	16.7813
Aug_Plant_scaffold_14765_2RBH_30SribosomalproteinS7_K02992smallsubunitribosomalproteinS7_db_KEGG_	54.4888	0	0	0	0	0	0	0	0	0	39.5669	0
Aug_Plant_scaffold_14765_3BLAST_30SribosomalproteinS12_K02950smallsubunitribosomalproteinS12_db_KEGGevalue_1.5e_65bit_score_254.2identity_99.2_	123.413	90.0682	67.6426	0	65.1797	62.4529	73.658	0	0	0	0	65.8469
Aug_Plant_scaffold_14800_4BLAST_gyrB_DNAgyrasesubunitB_EC_5.99.1.3__K02470DNAgyrasesubunitB_EC_5.99.1.3__db_KEGGevalue_0bit_score_1137.9identity_87.0_	10.2062	0	0	0	17.4626	0	0	0	0	0	0	0
Aug_Plant_scaffold_14914_2BLAST_DNA_directedRNApolymerasesubunitbeta''_db_KEGGevalue_0bit_score_1256.5identity_82.6_	23.9684	0	0	0	0	0	0	0	0	0	0	0
Aug_Plant_scaffold_14926_4BLAST_ATPphosphoribosyltransferaseregulatorysubunit_db_KEGGevalue_9.2e_138bit_score_495.7identity_65.7_	12.1975	0	0	0	0	0	0	0	0	0	0	0
Aug_Plant_scaffold_15100_3RBH_phosphoenolpyruvatecarboxykinase_EC_4.1.1.32__K01596phosphoenolpyruvatecarboxykinase_GTP__EC_4.1.1.32__db_KEGG_	15.7061	0	17.0196	0	12.2096	16.3699	0	0	0	0	0	0
Aug_Plant_scaffold_15137_2RBH_glnA_glutaminesynthetase_K01915glutaminesynthetase_EC_6.3.1.2__db_KEGG_	9.10512	0	16.0121	0	17.8436	15.594	0	0	0	0	0	0
Aug_Plant_scaffold_15163_3RBH_3_oxoacyl__acyl_carrier_protein_reductase_EC_1.1.1.100__db_KEGG_	18.6232	0	0	28.0329	48.3119	50.3841	0	0	0	0	0	0
Aug_Plant_scaffold_15163_4BLAST_phasinfamilyprotein_db_KEGGevalue_1.4e_39bit_score_167.9identity_66.9_	51.4275	0	51.5978	136.626	256.603	201.278	0	0	0	0	0	0
Aug_Plant_scaffold_15418_3BLAST_highaffinitysulfatetransporterSulP_db_KEGGevalue_7.1e_206bit_score_722.6identity_63.0_	10.3446	0	9.15307	0	0	0	0	0	0	0	0	0
Aug_Plant_scaffold_15450_1BLAST_hypotheticalproteinn_1Tax_ThiobacillusdenitrificansRepID_UPI00037200D8_db_UNIREFevalue_1.5e_22bit_score_112.5identity_40.4_	35.6163	0	0	0	0	0	0	0	0	0	0	0
Aug_Plant_scaffold_15450_2BLAST_highaffinitysulfatetransporterSulP_db_KEGGevalue_2.1e_205bit_score_721.1identity_63.0_	23.9022	21.6751	9.48447	0	0	12.091	0	0	0	0	0	0
Aug_Plant_scaffold_15607_3BLAST_TRAPdicarboxylatetransportersubunitDctP_db_KEGGevalue_2.9e_165bit_score_587.0identity_74.7_	20.9493	0	8.58583	0	0	0	0	0	0	0	0	0
Aug_Plant_scaffold_15664_2BLAST_HeatshockproteinHsp20_db_KEGGevalue_3.5e_32bit_score_143.7identity_45.3_	69.9004	88.5555	115.052	0	68.5226	79.341	74.9474	44.9577	0	0	0	123.316
Aug_Plant_scaffold_15803_3RBH_translationelongationfactorTu_K02358elongationfactorTu_db_KEGG_	16.0009	37.2361	19.6553	0	22.0197	18.1202	10.9161	0	9.71216	23.0608	13.6738	14.7216
Aug_Plant_scaffold_16160_1RBH_dnaK_chaperoneproteinDnaK_K04043molecularchaperoneDnaK_db_KEGG_	10.6342	38.7364	17.3906	0	0	0	142.399	85.3262	76.3528	0	0	71.5362
Aug_Plant_scaffold_16229_2BLAST_scaffoldprotein_K04488nitrogenfixationproteinNifUandrelatedproteins_db_KEGGevalue_4.4e_65bit_score_252.7identity_98.4_	74.9376	0	0	0	0	37.146	0	0	0	0	0	0
Aug_Plant_scaffold_16229_4BLAST_hscB_co_chaperoneHscB_K04082molecularchaperoneHscB_db_KEGGevalue_9.2e_82bit_score_308.5identity_86.3_	64.7306	0	0	0	0	0	0	0	0	0	0	0
Aug_Plant_scaffold_16229_5RBH_hscA_chaperoneproteinHscA_K04044molecularchaperoneHscA_db_KEGG_	10.2465	0	0	0	0	0	0	0	0	0	0	0
Aug_Plant_scaffold_16402_1BLAST_hypotheticalprotein_db_KEGGevalue_5.6e_136bit_score_489.6identity_69.5_	22.7676	0	0	0	0	0	0	0	0	0	0	0
Aug_Plant_scaffold_16627_1BLAST_Zn_dependentprotease_likeprotein_db_KEGGevalue_2e_161bit_score_574.3identity_71.6_	20.7123	0	15.6657	0	0	0	0	0	0	0	0	0
Aug_Plant_scaffold_16627_2RBH_Adenylatekinase_EC_2.7.4.3__K00939adenylatekinase_EC_2.7.4.3__db_KEGG_	10.9597	0	0	0	0	0	0	0	0	0	0	0
Aug_Plant_scaffold_16631_3BLAST_outermembranetransportenergizationproteinExbB_K03561biopolymertransportproteinExbB_db_KEGGevalue_2.3e_74bit_score_284.6identity_49.8_	18.4361	26.6923	0	0	0	0	14.5417	19.897	0	18.6057	0	20.5846
Aug_Plant_scaffold_16652_9BLAST_RNApolymerasesigmafactorRpoD_K03086RNApolymeraseprimarysigmafactor_db_KEGGevalue_1.3e_131bit_score_474.9identity_79.7_	31.7567	21.062	16.9976	0	17.9777	10.4082	22.1804	0	0	17.023	0	17.6237
Aug_Plant_scaffold_16657_1RBH_GTP_bindingproteinLepA_K03596GTP_bindingproteinLepA_db_KEGG_	5.41332	0	8.31364	0	0	0	0	0	0	0	0	7.62434
Aug_Plant_scaffold_16668_3RBH_cysteinedesulfuraseIscS_K04487cysteinedesulfurase_EC_2.8.1.7__db_KEGG_	15.4767	27.288	19.6327	0	15.2599	12.8036	16.9158	14.2694	0	0	0	0
Aug_Plant_scaffold_16683_3BLAST_outermembranetransportenergizationproteintonb_K03832periplasmicproteinTonB_db_KEGGevalue_6.6e_44bit_score_183.3identity_40.1_	17.656	0	18.4605	0	0	0	36.4184	33.3354	0	21.8412	0	0
Aug_Plant_scaffold_16709_6BLAST_secY_preproteintranslocasesubunitSecY_K03076preproteintranslocasesubunitSecY_db_KEGGevalue_2.7e_223bit_score_780.0identity_89.8_	16.0188	0	0	0	13.9833	13.2454	0	0	0	0	0	0
Aug_Plant_scaffold_16763_2BLAST_hypotheticalprotein_db_KEGGevalue_1.5e_15bit_score_87.8identity_63.0_	86.611	0	100.076	0	0	0	0	0	0	0	0	0
Aug_Plant_scaffold_16763_5BLAST_hypotheticalprotein_K06890_db_KEGGevalue_1.4e_94bit_score_351.3identity_87.2_	21.1026	0	0	0	0	0	0	0	0	0	0	0
Aug_Plant_scaffold_16770_3BLAST_phosphateABCtransportersubstrate_bindingprotein_PhoTfamily_db_KEGGevalue_4.8e_130bit_score_469.9identity_65.1_	13.6802	0	0	0	0	11.5681	0	0	0	0	0	12.2638
Aug_Plant_scaffold_16773_4BLAST_responseregulatorwithCheY_likereceiverdomainandwinged_helixDNA_bindingdomain_db_KEGGevalue_9.5e_69bit_score_265.8identity_57.5_	21.4221	24.1523	0	0	0	0	0	0	0	0	0	0
Aug_Plant_scaffold_16912_2RBH_hypotheticalproteinn_1Tax_MethylovulummiyakonenseRepID_UPI00036D69CA_db_UNIREF_	91.1059	41.4398	142.067	32.7124	132.759	170.137	0	0	0	0	0	0
Aug_Plant_scaffold_16912_3BLAST_lipoprotein_db_KEGGevalue_2.4e_28bit_score_130.2identity_71.7_	276.906	270.555	657.189	153.07	281.369	305.092	0	0	0	0	0	0
Aug_Plant_scaffold_16987_3RBH_phosphatebindingprotein_K02040phosphatetransportsystemsubstrate_bindingprotein_db_KEGG_	22.0149	0	13.669	18.8751	43.7977	19.7522	0	0	0	0	0	0
Aug_Plant_scaffold_17022_5BLAST_putativesulfitereductase_K11179tRNA2_thiouridinesynthesizingproteinE_EC_2.8.1.___db_KEGGevalue_1.6e_58bit_score_230.7identity_99.1_	88.9702	135.717	122.169	0	121.288	110.965	0	0	0	0	0	0
Aug_Plant_scaffold_17054_5BLAST_carD_transcriptionalregulatorCarD_db_KEGGevalue_6.4e_09bit_score_67.8identity_45.8_	10.8434	0	0	0	0	0	0	0	0	0	0	0
Aug_Plant_scaffold_17348_3RBH_superoxidedismutase_EC_1.15.1.1__K04564superoxidedismutase_Fe_Mnfamily_EC_1.15.1.1__db_KEGG_	46.705	80.514	36.6697	0	0	28.3508	26.3186	0	0	0	0	0
Aug_Plant_scaffold_17458_4BLAST_ribose_phosphatepyrophosphokinase_K00948ribose_phosphatepyrophosphokinase_EC_2.7.6.1__db_KEGGevalue_8.1e_161bit_score_572.0identity_93.0_	14.6395	0	0	0	0	0	0	0	0	0	0	0
Aug_Plant_scaffold_17551_2BLAST_hypotheticalprotein_db_KEGGevalue_1.2e_63bit_score_248.4identity_67.0_	133.119	0	49.506	0	0	0	0	0	0	0	0	0
Aug_Plant_scaffold_17890_1BLAST_gls1_ferredoxin_dependentglutamatesynthase_db_KEGGevalue_0bit_score_1763.8identity_77.9_	8.19876	0	9.80475	0	0	0	0	0	0	0	0	0
Aug_Plant_scaffold_18006_4BLAST_LSUribosomalproteinL1P_db_KEGGevalue_1.1e_101bit_score_375.2identity_77.1_	58.0521	26.4452	22.9369	0	0	0	0	22.3752	19.2281	0	0	0
Aug_Plant_scaffold_18131_1BLAST_ATP_dependentproteaseLa_EC_3.4.21.53__K01338ATP_dependentLonprotease_EC_3.4.21.53__db_KEGGevalue_7.6e_253bit_score_879.0identity_55.7_	11.9324	33.1513	23.2866	23.3383	23.6224	19.5843	14.9819	9.72116	10.9151	0	5.46966	12.9671
Aug_Plant_scaffold_18148_3RBH_hypotheticalprotein_db_KEGG_	19.8008	0	0	0	0	0	0	0	0	0	0	0
Aug_Plant_scaffold_18230_2BLAST_hypotheticalprotein_db_KEGGevalue_1.9e_61bit_score_241.1identity_64.8_	44.373	0	37.95	0	0	0	0	0	0	0	0	0
Aug_Plant_scaffold_18340_4BLAST_antigen_db_KEGGevalue_7.1e_51bit_score_205.7identity_65.3_	39.1779	0	0	0	51.619	68.4379	0	0	0	0	0	0
Aug_Plant_scaffold_18385_2RBH_putativeABCtransportersubstratebindingprotein_db_KEGG_	15.8388	15.8304	19.6031	0	0	0	19.7722	16.9788	13.0668	0	0	0
Aug_Plant_scaffold_18398_3Unknown_Function	108.467	93.9002	36.6808	0	50.1787	0	0	0	0	0	0	0
Aug_Plant_scaffold_18705_3BLAST_tolA_cellenvelopeintegrityinnermembraneproteinTolA_K03646colicinimportmembraneprotein_db_KEGGevalue_3.3e_13bit_score_80.5identity_46.5_	42.8853	74.1315	106.176	0	0	0	0	0	0	0	0	0
Aug_Plant_scaffold_19004_2RBH_mcrG_methyl_coenzymeMreductasesubunitgamma_K00402methyl_coenzymeMreductasegammasubunit_EC_2.8.4.1__db_KEGG_	31.5158	21.0836	15.543	44.6645	67.1781	53.4708	74.5573	106.669	85.7005	20.8721	20.9053	50.7408
Aug_Plant_scaffold_19004_3RBH_mcrA_methyl_coenzymeMreductasesubunitalpha_EC_2.8.4.1__K00399methyl_coenzymeMreductasealphasubunit_EC_2.8.4.1__db_KEGG_	87.6098	94.1875	59.0153	87.7179	122.335	164.761	107.335	136.213	124.038	54.7804	62.9488	87.5772
Aug_Plant_scaffold_19050_2BLAST_polyhydroxyalcanoategranule_associatedprotein_db_KEGGevalue_3.6e_16bit_score_90.9identity_38.8_	58.4861	111.474	66.3872	135.453	129.906	118.686	260.871	680.84	356.465	240.552	344.541	142.868
Aug_Plant_scaffold_19063_3BLAST_ethyltert_butyletherdegradationEthD_db_KEGGevalue_5.1e_38bit_score_162.5identity_73.1_	98.561	122.761	111.842	0	0	0	0	0	0	0	0	0
Aug_Plant_scaffold_19149_4BLAST_putativepenicillin_bindingprotein1B_EC_2.4.1.1293.4._.___K05365penicillin_bindingprotein1B_EC_2.4.1.1293.4._.___db_KEGGevalue_6.6e_70bit_score_270.0identity_48.2_	14.2283	19.2007	17.0293	0	0	0	0	0	0	0	0	0
Aug_Plant_scaffold_19345_2BLAST_hypotheticalprotein_db_KEGGevalue_6e_58bit_score_230.7identity_36.9_	16.1102	0	0	0	0	0	0	0	0	0	0	0
Aug_Plant_scaffold_19557_1Unknown_Function	10.9774	0	0	0	0	0	0	0	0	0	0	0
Aug_Plant_scaffold_19569_1BLAST_Leucinerichproteinn_1Tax_ArachishypogaeaRepID_Q0MX19_ARAHY_db_UNIREFevalue_6.7e_27bit_score_127.1identity_64.9_	133.726	115.176	143.233	168.057	135.611	367.804	116.392	168.136	93.2349	133.879	225.462	173.614
Aug_Plant_scaffold_19627_1BLAST_groEL_chaperoninGroEL_K04077chaperoninGroEL_db_KEGGevalue_7.1e_98bit_score_362.5identity_79.1_	28.1921	0	27.2602	0	0	19.332	0	0	0	0	0	0
Aug_Plant_scaffold_19650_3BLAST_17kDasurfaceantigen_db_KEGGevalue_1.7e_42bit_score_177.9identity_60.0_	78.124	0	24.2366	0	0	54.4093	0	0	0	0	0	0
Aug_Plant_scaffold_19850_2BLAST_GA24283geneproductfromtranscriptGA24283_RA_db_KEGGevalue_5.5e_43bit_score_179.9identity_51.0_	66.556	43.247	75.2146	0	0	0	0	0	0	0	0	0
Aug_Plant_scaffold_20118_2BLAST_hypotheticalprotein_db_KEGGevalue_2.6e_51bit_score_207.2identity_65.6_	67.3097	64.4238	87.2909	0	72.6428	24.8739	0	0	0	36.5458	0	0
Aug_Plant_scaffold_20350_2BLAST_Uncharacterizedproteinn_1Tax_DesulfococcusmultivoransDSM2059RepID_S7UJJ0_DESML_db_UNIREFevalue_6e_30bit_score_137.1identity_52.6_	205.703	179.859	153.755	58.8662	87.301	145.638	152.749	209.411	110.568	125.658	150.769	139.453
Aug_Plant_scaffold_20350_3BLAST_hypotheticalprotein_db_KEGGevalue_2.7e_07bit_score_61.2identity_64.7_	110.489	102.737	159.787	156.014	139.715	143.456	218.02	244.468	225.218	354.847	124.807	182.98
Aug_Plant_scaffold_20448_5BLAST_RNAbindingprotein_db_KEGGevalue_1.6e_25bit_score_120.9identity_62.8_	127.557	288.902	171.052	106.704	120.661	0	0	0	0	0	0	0
Aug_Plant_scaffold_20526_2RBH_ATP_dependentClpproteaseproteolyticsubunit_EC_3.4.21.92__K01358ATP_dependentClpprotease_proteasesubunit_EC_3.4.21.92__db_KEGG_	28.4978	0	0	0	0	0	0	0	0	0	0	0
Aug_Plant_scaffold_20526_4BLAST_Lon_Apeptidase_K01338ATP_dependentLonprotease_EC_3.4.21.53__db_KEGGevalue_0bit_score_1188.7identity_95.8_	29.4919	27.629	15.1523	0	0	0	29.3178	14.5216	0	0	0	0
Aug_Plant_scaffold_20539_3RBH_translationelongationfactorTU_db_KEGG_	12.5366	0	0	12.0883	15.0637	12.4939	0	0	0	0	0	0
Aug_Plant_scaffold_20553_3BLAST_fusA_ElongationfactorEF_G_K02355elongationfactorG_db_KEGGevalue_0bit_score_1185.6identity_82.8_	10.7393	0	0	0	0	0	0	0	0	0	0	0
Aug_Plant_scaffold_20728_3BLAST_hypotheticalprotein_db_KEGGevalue_2.9e_18bit_score_97.8identity_38.9_	74.2214	51.7577	18.6847	138.322	83.7556	82.6898	93.7715	74.3543	105.581	78.2138	43.4895	110.337
Aug_Plant_scaffold_20795_4BLAST_chaperoneproteinDnaK_K04043molecularchaperoneDnaK_db_KEGGevalue_1.3e_115bit_score_421.4identity_84.6_	24.8599	0	17.6934	0	0	0	0	0	0	0	0	0
Aug_Plant_scaffold_20999_4BLAST_ompA2_OmpAfamilyprotein_db_KEGGevalue_2.2e_37bit_score_161.8identity_51.7_	12.2709	76.231	46.7584	22.1235	0	0	0	0	0	0	0	0
Aug_Plant_scaffold_21133_4Unknown_Function	20.7633	25.1687	39.7969	0	0	0	48.8403	49.4406	18.9746	28.1247	20.991	15.6319
Aug_Plant_scaffold_21359_3BLAST_rpmA_50SribosomalproteinL27_K02899largesubunitribosomalproteinL27_db_KEGGevalue_3.7e_39bit_score_166.0identity_89.7_	129.77	0	122.945	0	0	0	0	0	0	0	0	0
Aug_Plant_scaffold_21359_4BLAST_rplU_50SribosomalproteinL21_K02888largesubunitribosomalproteinL21_db_KEGGevalue_2.5e_47bit_score_193.4identity_91.2_	187.409	107.905	0	0	0	60.5989	122.219	80.999	0	0	0	117.34
Aug_Plant_scaffold_21429_4RBH_hypotheticalprotein_db_KEGG_	22.1233	0	13.4557	0	0	0	0	0	0	0	0	0
Aug_Plant_scaffold_21704_3BLAST_hypotheticalprotein_db_KEGGevalue_1.7e_69bit_score_269.2identity_36.6_	18.8348	0	6.30883	0	0	13.0398	0	0	0	0	0	0
Aug_Plant_scaffold_21736_2BLAST_hypotheticalprotein_db_KEGGevalue_4.1e_56bit_score_223.8identity_50.2_	20.4362	22.5482	20.1835	0	0	21.6063	0	0	0	0	0	0
Aug_Plant_scaffold_21749_3BLAST_NlpBDapXlipoprotein_K07287lipoprotein_34_db_KEGGevalue_8.2e_168bit_score_595.5identity_78.3_	13.1247	18.2502	17.2247	0	0	0	0	0	0	0	0	0
Aug_Plant_scaffold_21796_6BLAST_hypotheticalprotein_db_KEGGevalue_5.6e_34bit_score_149.1identity_65.4_	122.903	223.767	59.5741	111.415	265.718	70.1184	0	0	0	0	0	54.0801
Aug_Plant_scaffold_21862_1RBH_clpA_ATP_dependentClpproteaseATP_bindingsubunitClpA_K03694ATP_dependentClpproteaseATP_bindingsubunitClpA_db_KEGG_	9.23939	0	6.40424	0	0	9.79635	0	0	0	0	0	0
Aug_Plant_scaffold_21888_5BLAST_translationinitiationfactor3_K02520translationinitiationfactorIF_3_db_KEGGevalue_5.5e_78bit_score_295.8identity_98.0_	43.6073	0	0	0	0	45.5242	60.5393	36.5992	0	0	0	0
Aug_Plant_scaffold_22060_6BLAST_acetoacetyl_CoAreductase_db_KEGGevalue_8.3e_47bit_score_191.8identity_79.1_	148.378	0	76.0643	101.991	132.748	352.273	89.7944	0	0	0	64.3978	134.119
Aug_Plant_scaffold_22063_5BLAST_RNAbindingprotein_db_KEGGevalue_4.6e_31bit_score_139.4identity_65.2_	138.003	180.248	89.0357	0	0	0	0	0	0	0	0	0
Aug_Plant_scaffold_22408_1BLAST_aceE_pyruvatedehydrogenaseE1component_EC_1.2.4.1__K00163pyruvatedehydrogenaseE1component_EC_1.2.4.1__db_KEGGevalue_0bit_score_1078.9identity_85.9_	14.914	0	0	0	0	0	0	0	0	0	0	0
Aug_Plant_scaffold_22480_4BLAST_heavymetaltranslocatingP_typeATPase_K01533Cu2+_exportingATPase_EC_3.6.3.4__db_KEGGevalue_1.3e_155bit_score_555.1identity_65.5_	9.31098	0	7.34734	16.7454	0	11.1631	13.5873	0	0	0	0	6.7745
Aug_Plant_scaffold_22530_2BLAST_hypotheticalprotein_db_KEGGevalue_4.6e_18bit_score_97.1identity_34.7_	48.5833	0	44.7137	0	27.7446	23.7305	0	0	0	0	0	0
Aug_Plant_scaffold_22576_1RBH_pyruvateflavodoxin/ferredoxinoxidoreductasedomain_containingprotein_K03737putativepyruvate_flavodoxinoxidoreductase_EC_1.2.7.___db_KEGG_	12.5123	0	8.1165	0	0	15.6509	0	0	0	0	0	0
Aug_Plant_scaffold_22633_1RBH_hypotheticalproteinn_3Tax_VibriobreoganiiRepID_UPI0002F9EC20_db_UNIREF_	10.4906	0	0	0	0	14.5952	6.7843	0	0	0	7.92064	12.1661
Aug_Plant_scaffold_22978_3BLAST_hypotheticalprotein_db_KEGGevalue_2.5e_125bit_score_454.9identity_48.6_	21.539	0	13.2195	0	0	0	0	0	0	0	0	0
Aug_Plant_scaffold_22980_3BLAST_dksA_DnaKsuppressorprotein_K06204DnaKsuppressorprotein_db_KEGGevalue_1.9e_56bit_score_224.2identity_73.9_	40.1706	0	29.0065	0	0	60.6353	82.927	47.6084	0	41.3096	42.8772	59.3502
Aug_Plant_scaffold_22982_3RBH_methanoldehydrogenase_largesubunit_db_KEGG_	10.9914	17.7896	17.8261	0	0	19.6602	0	0	0	0	0	0
Aug_Plant_scaffold_23229_1BLAST_heatshockproteinHsp20_K13993HSP20familyprotein_db_KEGGevalue_1.4e_11bit_score_74.7identity_45.7_	130.74	213.192	197.809	370.389	225.262	68.3856	143.669	102.739	86.2612	231.025	159.714	296.248
Aug_Plant_scaffold_23263_3BLAST_heatshockproteinHsp20_K13993HSP20familyprotein_db_KEGGevalue_6.4e_42bit_score_176.0identity_56.2_	54.732	81.528	66.1761	0	44.7075	87.8687	0	0	0	0	0	0
Aug_Plant_scaffold_23313_5BLAST_TypeIVpilusassemblyproteinPilM_K02662typeIVpilusassemblyproteinPilM_db_KEGGevalue_2.4e_177bit_score_627.1identity_88.4_	37.1412	0	19.723	0	21.9948	13.6839	0	0	0	17.2628	0	13.0322
Aug_Plant_scaffold_23451_3BLAST_molecularchaperoneGroEL_K04077chaperoninGroEL_db_KEGGevalue_1.9e_146bit_score_524.2identity_84.5_	14.0555	16.8836	18.6261	0	25.2728	11.8489	37.7248	14.9781	0	0	0	20.8272
Aug_Plant_scaffold_23494_2RBH_groEL_chaperoninGroEL_K04077chaperoninGroEL_db_KEGG_	17.8542	0	0	0	0	0	10.0011	0	0	0	0	0
Aug_Plant_scaffold_23715_1BLAST_pgk_phosphoglyceratekinase_EC_2.7.2.3__K00927phosphoglyceratekinase_EC_2.7.2.3__db_KEGGevalue_3.1e_120bit_score_437.2identity_68.8_	37.9194	16.1752	23.3454	27.3132	0	15.1399	27.0342	0	0	31.571	14.7103	18.2297
Aug_Plant_scaffold_23715_2BLAST_glyceraldehyde_3_phosphatedehydrogenase_typeI_EC_1.2.1.12__K00134glyceraldehyde3_phosphatedehydrogenase_EC_1.2.1.12__db_KEGGevalue_6.1e_159bit_score_565.8identity_83.3_	36.4443	0	21.6254	0	0	16.5592	28.4113	0	0	18.1491	0	10.7647
Aug_Plant_scaffold_23715_3BLAST_phosphoribulokinase/uridinekinase_K00855phosphoribulokinase_EC_2.7.1.19__db_KEGGevalue_9.1e_135bit_score_485.3identity_77.2_	19.8106	0	0	0	0	0	0	0	0	0	0	0
Aug_Plant_scaffold_23797_4BLAST_hypotheticalprotein_db_KEGGevalue_7.8e_09bit_score_66.2identity_36.4_	40.0974	48.3131	66.2222	0	32.8724	27.5222	0	0	0	0	0	0
Aug_Plant_scaffold_23847_4BLAST_rpoH_RNApolymerasesigma_32subunitRpoH_K03089RNApolymerasesigma_32factor_db_KEGGevalue_7e_74bit_score_282.3identity_81.4_	55.1015	0	35.3045	0	0	0	0	0	0	0	0	0
Aug_Plant_scaffold_23950_2BLAST_TetRfamilytranscriptionalregulator_db_KEGGevalue_1.9e_103bit_score_380.9identity_79.3_	37.107	0	18.1506	0	0	0	0	0	0	0	0	0
Aug_Plant_scaffold_24118_1BLAST_effluxtransporter_RNDfamily_MFPsubunit_db_KEGGevalue_1.4e_54bit_score_219.2identity_37.8_	23.3818	0	0	0	0	9.14378	0	0	0	0	0	0
Aug_Plant_scaffold_24362_5BLAST_cytochromecoxidase_subunitII_K00376nitrous_oxidereductase_EC_1.7.2.4__db_KEGGevalue_3.3e_229bit_score_799.7identity_91.5_	21.0396	31.1893	30.5021	0	0	16.0826	0	0	0	0	0	10.6726
Aug_Plant_scaffold_24405_3BLAST_SWIB/MDM2domain_containingprotein_db_KEGGevalue_8.7e_51bit_score_205.3identity_77.7_	65.2863	0	0	0	0	0	0	0	0	0	0	0
Aug_Plant_scaffold_24666_2BLAST_iscR_HTH_typetranscriptionalregulatorIscR_K13643Rrf2familytranscriptionalregulator_iron_sulfurclusterassemblytranscriptionfactor_db_KEGGevalue_2e_84bit_score_317.4identity_89.3_	46.1113	0	0	0	0	0	0	0	0	0	0	0
Aug_Plant_scaffold_24907_3BLAST_tpiA_triosephosphateisomerase_EC_5.3.1.1__K01803triosephosphateisomerase_TIM__EC_5.3.1.1__db_KEGGevalue_1e_105bit_score_388.7identity_78.3_	17.4072	0	24.5432	0	25.6094	16.7443	24.1577	21.3824	0	48.4164	19.1385	31.48
Aug_Plant_scaffold_25078_1RBH_Domainofunknownfunction_DUF2828_._db_KEGG_	208.505	143.162	127.419	0	0	0	69.1413	46.6367	36.3131	0	0	0
Aug_Plant_scaffold_25301_2BLAST_acetyl_CoAcarboxylasecarboxyltransferasesubunitalpha_db_KEGGevalue_1.5e_126bit_score_458.0identity_78.2_	22.1363	0	0	0	0	0	0	0	0	0	0	0
Aug_Plant_scaffold_25347_3BLAST_smallheatshockprotein_K13993HSP20familyprotein_db_KEGGevalue_4.6e_31bit_score_139.8identity_51.0_	50.4554	0	37.4739	0	0	0	0	0	0	0	0	0
Aug_Plant_scaffold_25441_1BLAST_DNA_directedRNApolymerasesubunitbeta'_EC_2.7.7.6__K03046DNA_directedRNApolymerasesubunitbeta'_EC_2.7.7.6__db_KEGGevalue_0bit_score_1783.5identity_93.9_	12.1686	0	0	0	0	0	0	0	0	0	0	0
Aug_Plant_scaffold_25965_4RBH_rho_transcriptionterminationfactorRho_K03628transcriptionterminationfactorRho_db_KEGG_	11.3071	0	0	0	0	0	0	0	0	0	0	0
Aug_Plant_scaffold_26177_5BLAST_heatshockproteinHsp20_K13993HSP20familyprotein_db_KEGGevalue_2.3e_59bit_score_233.8identity_83.3_	40.2548	75.3422	58.0393	0	0	69.9638	249.549	132.245	0	191.17	88.1077	458.745
Aug_Plant_scaffold_26333_4RBH_photosystemIIreactioncentreproteinPsbA/D1_K02703photosystemIIP680reactioncenterD1protein_db_KEGG_	501.464	230.461	246.719	29.2575	27.2181	19.419	1758.16	1110.78	1823	25.5226	17.1604	27.004
Aug_Plant_scaffold_26423_2BLAST_hypotheticalprotein_db_KEGGevalue_1e_26bit_score_125.9identity_38.8_	122.723	66.806	132.706	25.5001	54.0592	59.5238	111.708	102.225	25.6702	0	19.3023	20.5389
Aug_Plant_scaffold_26636_2RBH_hypotheticalprotein_K06890_db_KEGG_	42.9888	105.757	64.5637	0	23.5027	56.7602	75.515	45.6053	42.2129	24.4169	27.2679	43.5782
Aug_Plant_scaffold_26727_5RBH_nirS_cytochromecd1nitritereductaseprecursor_db_KEGG_	17.656	23.4826	26.0277	0	0	0	0	0	0	0	0	0
Aug_Plant_scaffold_26996_2BLAST_alkylhydroperoxidaselikeprotein_AhpDfamily_db_KEGGevalue_6.9e_37bit_score_159.5identity_56.2_	30.122	42.491	145.468	0	0	0	0	0	0	0	0	0
Aug_Plant_scaffold_27080_1RBH_atpI_V_typeATPsynthasesubunitI_K02123V_typeH+_transportingATPasesubunitI_EC_3.6.3.14__db_KEGG_	22.1616	34.5647	13.7643	34.2323	64.7771	41.8409	114.289	128.557	113.39	47.6453	42.6347	100.319
Aug_Plant_scaffold_27080_2BLAST_atpL_ATPsynthaseCsubunit_lipidbindingprotein_K02124V_typeH+_transportingATPasesubunitK_EC_3.6.3.14__db_KEGGevalue_5.4e_38bit_score_162.2identity_93.2_	218.343	0	120.925	0	141.555	255.344	233.667	481.84	228.067	0	98.2149	307.461
Aug_Plant_scaffold_27080_3BLAST_atpE_V_typeATPsynthasesubunitE_K02121V_typeH+_transportingATPasesubunitE_EC_3.6.3.14__db_KEGGevalue_1.3e_78bit_score_298.1identity_84.1_	57.6854	109.955	32.1433	0	65.8175	56.6048	81.2349	119.924	113.289	47.6585	44.8043	103.193
Aug_Plant_scaffold_27218_3BLAST_RNApolymerasefactorsigma_32_K03089RNApolymerasesigma_32factor_db_KEGGevalue_3.9e_138bit_score_496.5identity_85.7_	35.5884	0	0	0	0	0	67.2792	41.7243	22.0876	0	0	0
Aug_Plant_scaffold_27261_2BLAST_putativeglycine_richsignalpeptideprotein_db_KEGGevalue_1.4e_39bit_score_168.7identity_44.9_	87.3317	74.9614	82.967	0	0	0	0	0	20.7218	0	0	0
Aug_Plant_scaffold_27592_2BLAST_rplP_50SribosomalproteinL16_K02878largesubunitribosomalproteinL16_db_KEGGevalue_1.7e_70bit_score_270.8identity_91.4_	59.0112	0	0	0	0	0	0	0	0	0	0	0
Aug_Plant_scaffold_27592_7RBH_rplE_50SribosomalproteinL5_K02931largesubunitribosomalproteinL5_db_KEGG_	25.5248	0	28.006	0	36.5362	0	0	0	0	0	0	0
Aug_Plant_scaffold_27645_2BLAST_50SribosomalproteinL17_K02879largesubunitribosomalproteinL17_db_KEGGevalue_2.5e_57bit_score_227.3identity_74.4_	42.6156	0	0	0	74.0533	70.6917	0	0	0	0	0	0
Aug_Plant_scaffold_27645_3RBH_DNA_directedRNApolymerasesubunitalpha_K03040DNA_directedRNApolymerasesubunitalpha_EC_2.7.7.6__db_KEGG_	20.2405	16.2795	23.1853	0	39.2953	29.3323	0	0	0	0	0	0
Aug_Plant_scaffold_27661_2BLAST_NLP/P60_db_KEGGevalue_1.7e_64bit_score_251.1identity_74.0_	55.7351	0	44.3429	0	0	0	0	0	0	0	0	30.9606
Aug_Plant_scaffold_27965_1BLAST_hypotheticalprotein_db_KEGGevalue_7.7e_16bit_score_89.7identity_29.3_	151.793	160.721	99.0056	27.9519	113.811	70.1176	37.3992	0	0	44.3396	51.3507	35.6884
Aug_Plant_scaffold_28130_1BLAST_cysteinedesulfuraseIscS_EC_2.8.1.7__K04487cysteinedesulfurase_EC_2.8.1.7__db_KEGGevalue_3.7e_119bit_score_433.3identity_78.5_	29.7795	33.9611	27.4313	0	0	0	0	0	0	0	0	15.6552
Aug_Plant_scaffold_28130_2BLAST_BadM/Rrf2familytranscriptionalregulator_K13643Rrf2familytranscriptionalregulator_iron_sulfurclusterassemblytranscriptionfactor_db_KEGGevalue_2.1e_56bit_score_224.2identity_82.6_	76.5286	0	42.438	0	0	19.0351	0	0	0	0	0	0
Aug_Plant_scaffold_28130_3RBH_Serineacetyltransferasen_1Tax_endosymbiontofunidentifiedscalysnailisolateMonjuRepID_S6CFQ8_9GAMM_db_UNIREF_	14.4905	0	0	0	0	0	0	0	0	0	0	0
Aug_Plant_scaffold_28183_2RBH_AMP_dependentsynthetaseandligase_db_KEGG_	11.1612	0	0	0	0	0	0	0	0	0	0	0
Aug_Plant_scaffold_28233_1Unknown_Function	1532.75	1478.49	3432.92	22565.1	21932.4	18180.8	63299.3	621968	69581.2	461678	379557	308264
Aug_Plant_scaffold_28272_4RBH_cytochromec_classI_db_KEGG_	28.0954	0	0	0	0	0	27.4067	0	0	29.9683	0	21.9716
Aug_Plant_scaffold_28521_3BLAST_HeatshockproteinHsp20_db_KEGGevalue_1.3e_36bit_score_158.3identity_49.3_	39.0173	53.0353	70.4511	0	0	0	37.232	0	0	0	0	58.1381
Aug_Plant_scaffold_28766_1RBH_molybdopterinoxidoreductase_K00123formatedehydrogenase_alphasubunit_EC_1.2.1.2__db_KEGG_	14.4979	8.37105	18.3835	0	0	8.41985	0	0	0	0	0	0
Aug_Plant_scaffold_28904_2BLAST_heatshockprotein_K13993HSP20familyprotein_db_KEGGevalue_1e_26bit_score_125.6identity_52.5_	54.0902	112.619	0	0	0	0	924.165	386.242	537.237	0	0	472.723
Aug_Plant_scaffold_29089_2RBH_cytochromeCfamilyprotein_db_KEGG_	14.4905	0	0	0	0	0	0	0	0	0	0	0
Aug_Plant_scaffold_29466_2RBH_ATP_dependentmetalloproteaseFtsH_EC_3.6.4.3__K03798celldivisionproteaseFtsH_EC_3.4.24.___db_KEGG_	16.4329	25.5403	17.7534	17.5181	0	9.81457	0	0	0	0	0	0
Aug_Plant_scaffold_29528_2RBH_manganeseandironsuperoxidedismutase_K04564superoxidedismutase_Fe_Mnfamily_EC_1.15.1.1__db_KEGG_	61.6398	0	41.5109	0	0	0	0	0	0	0	0	26.4284
Aug_Plant_scaffold_29579_1BLAST_sucA_2_oxoglutaratedehydrogenaseE1_EC_1.2.4.2__K001642_oxoglutaratedehydrogenaseE1component_EC_1.2.4.2__db_KEGGevalue_6.1e_223bit_score_778.9identity_85.6_	10.269	0	14.5771	0	0	0	0	0	0	0	0	0
Aug_Plant_scaffold_29579_2BLAST_citratesynthase_EC_2.3.3.1__K01647citratesynthase_EC_2.3.3.1__db_KEGGevalue_5e_238bit_score_828.9identity_92.1_	13.118	20.7251	19.4899	0	15.7933	11.9807	0	0	0	0	0	0
Aug_Plant_scaffold_29761_2BLAST_aorA_aldehydeferredoxinoxidoreductase_EC_1.2.7.5__K03738aldehyde_ferredoxinoxidoreductase_EC_1.2.7.5__db_KEGGevalue_0bit_score_1090.1identity_85.0_	22.675	22.101	0	0	0	0	0	0	0	0	0	0
Aug_Plant_scaffold_30181_3RBH_rpoA_RNApolymerasesubunitalpha_K03040DNA_directedRNApolymerasesubunitalpha_EC_2.7.7.6__db_KEGG_	15.176	0	15.3404	0	19.8143	24.1632	0	0	0	0	0	0
Aug_Plant_scaffold_30455_1BLAST_tuf_translationelongationfactorEF_1subunitalpha_K03231elongationfactor1_alpha_db_KEGGevalue_2.3e_165bit_score_587.0identity_95.7_	24.6028	19.9093	0	38.9706	43.6509	36.1417	70.7262	68.767	82.1244	32.5037	33.3601	69.2911
Aug_Plant_scaffold_30696_4BLAST_hypotheticalprotein_db_KEGGevalue_2.2e_15bit_score_87.0identity_61.5_	198.441	0	119.213	215.963	843.271	810.098	0	0	0	0	0	0
Aug_Plant_scaffold_30805_5BLAST_heatshockproteinHsp20_K13993HSP20familyprotein_db_KEGGevalue_3e_59bit_score_233.4identity_83.3_	68.1168	140.939	80.6102	0	0	0	147.252	106.288	59.8484	0	0	88.8819
Aug_Plant_scaffold_30855_7RBH_rpsC_30SribosomalproteinS3P_K02982smallsubunitribosomalproteinS3_db_KEGG_	16.8313	20.4205	11.8654	27.6449	28.8145	27.5306	14.4038	38.1192	40.0561	0	0	23.7673
Aug_Plant_scaffold_31124_3BLAST_NADHdehydrogenasesubunitD_EC_1.6.5.3__K00333NADH_quinoneoxidoreductasesubunitD_EC_1.6.5.3__db_KEGGevalue_2.1e_233bit_score_813.5identity_92.1_	11.7616	0	0	0	16.7244	0	0	0	0	0	0	0
Aug_Plant_scaffold_31370_2RBH_hypotheticalprotein_db_KEGG_	15.0022	0	0	0	0	0	0	0	0	0	0	0
Aug_Plant_scaffold_31538_2BLAST_SirAfamilyprotein_db_KEGGevalue_2.5e_62bit_score_243.8identity_75.5_	33.6747	0	68.8024	0	0	0	0	0	0	0	0	0
Aug_Plant_scaffold_32038_4BLAST_groL_60kDachaperoninGroELGroL_db_KEGGevalue_1.9e_160bit_score_570.9identity_83.6_	24.3517	0	21.9823	0	0	0	0	0	0	0	0	18.6625
Aug_Plant_scaffold_32188_3BLAST_hypotheticalprotein_db_KEGGevalue_4.8e_74bit_score_283.1identity_70.0_	81.3276	106.821	75.8792	41.6397	62.9299	90.5127	23.6252	39.7992	0	0	30.1756	25.7988
Aug_Plant_scaffold_32192_1RBH_transketolase_K00615transketolase_EC_2.2.1.1__db_KEGG_	6.95357	0	7.95354	0	0	5.57759	10.3863	0	0	0	0	8.9354
Aug_Plant_scaffold_32231_1BLAST_BadM/Rrf2familytranscriptionalregulator_K13643Rrf2familytranscriptionalregulator_iron_sulfurclusterassemblytranscriptionfactor_db_KEGGevalue_1.7e_69bit_score_267.7identity_78.7_	90.4931	0	0	0	0	0	0	0	0	0	0	0
Aug_Plant_scaffold_32231_2RBH_aminotransferaseclassV_K04487cysteinedesulfurase_EC_2.8.1.7__db_KEGG_	24.7556	19.7955	0	0	0	0	0	0	0	0	0	0
Aug_Plant_scaffold_32231_3BLAST_cysteinedesulfurase_K04487cysteinedesulfurase_EC_2.8.1.7__db_KEGGevalue_3.6e_158bit_score_563.1identity_91.7_	14.9146	0	0	0	0	0	0	0	0	0	0	0
Aug_Plant_scaffold_32369_1BLAST_Uncharacterizedprotein_Fragment_n_1Tax_PetromyzonmarinusRepID_S4RKZ4_PETMA_db_UNIREFevalue_1.1e_07bit_score_64.3identity_20.7_	13.4972	0	0	16.098	31.7894	14.3943	11.4318	0	0	0	0	0
Aug_Plant_scaffold_32369_2Unknown_Function	21.2298	0	12.4407	21.4607	30.4199	26.573	17.9864	0	12.2894	13.5141	9.9358	11.7796
Aug_Plant_scaffold_32590_1BLAST_3_hydroxyacyl_CoAdehydrogenase_EC_1.1.1.35__K075163_hydroxyacyl_CoAdehydrogenase_EC_1.1.1.35__db_KEGGevalue_8.5e_283bit_score_978.0identity_86.5_	17.9936	18.9001	0	0	0	0	0	14.3371	0	0	0	24.4125
Aug_Plant_scaffold_32590_2BLAST_fadL_long_chain_fattyacidtransportprotein_db_KEGGevalue_4.3e_70bit_score_270.4identity_51.3_	14.6907	0	19.2845	0	0	0	0	0	0	0	0	0
Aug_Plant_scaffold_32626_3BLAST_secretionproteinHlyD_db_KEGGevalue_4.5e_87bit_score_326.6identity_70.9_	24.8383	0	0	0	0	0	21.0471	0	0	0	0	0
Aug_Plant_scaffold_32883_3BLAST_hypotheticalprotein_db_KEGGevalue_2.7e_24bit_score_117.9identity_30.6_	33.1928	0	0	0	0	14.1298	0	0	0	0	0	0
Aug_Plant_scaffold_33303_3BLAST_hypotheticalprotein_db_KEGGevalue_7.4e_15bit_score_85.9identity_37.5_	96.1428	186.656	147.02	0	0	0	0	0	0	0	0	0
Aug_Plant_scaffold_33836_1BLAST_acriflavinresistanceprotein_db_KEGGevalue_0bit_score_1199.1identity_69.0_	16.099	0	7.86863	13.7422	18.3251	8.05805	0	0	0	0	0	0
Aug_Plant_scaffold_34038_3BLAST_sufB_transportproteinassociatedwithFe_Sclusterassembly_db_KEGGevalue_2.8e_206bit_score_723.4identity_81.7_	12.8935	13.5829	19.4276	0	0	0	0	0	0	0	0	0
Aug_Plant_scaffold_34234_1BLAST_ilvI_acetolactatesynthase_EC_2.2.1.6__K01652acetolactatesynthaseI/II/IIIlargesubunit_EC_2.2.1.6__db_KEGGevalue_3.2e_163bit_score_580.1identity_83.3_	10.6398	0	25.0069	0	0	0	0	0	0	0	0	0
Aug_Plant_scaffold_34375_1RBH_groEL_60kDachaperonin_K04077chaperoninGroEL_db_KEGG_	62.7089	82.3986	73.9013	0	20.7251	14.8209	111.192	78.1656	48.1293	0	0	185.677
Aug_Plant_scaffold_34412_1BLAST_cellobiosephosphorylase_db_KEGGevalue_0bit_score_1454.5identity_81.0_	11.4725	19.0834	10.7263	0	0	12.5338	0	10.9656	10.6043	0	7.77156	0
Aug_Plant_scaffold_34471_1BLAST_clpB_chaperone_db_KEGGevalue_5.9e_278bit_score_962.2identity_72.6_	20.8655	0	29.9029	0	0	0	15.7881	0	0	0	0	0
Aug_Plant_scaffold_34588_1RBH_hydrophobe/amphiphileefflux_1_HAE1_familytransporter_K03296hydrophobic/amphiphilicexporter_1_mainlyG_bacteria__HAE1family_db_KEGG_	8.92473	0	0	0	0	0	0	0	0	0	0	0
Aug_Plant_scaffold_34691_1RBH_ATP_dependentClpproteaseproteolyticsubunit_putative_EC_3.4.21.92__db_KEGG_	18.4764	23.9171	13.347	0	0	0	0	0	0	0	0	0
Aug_Plant_scaffold_34691_2BLAST_endopeptidaseClpATP_bindingregulatorysubunitClpX_db_KEGGevalue_1.4e_197bit_score_694.5identity_82.8_	37.3637	15.3378	18.1565	0	15.6332	18.7516	26.6981	0	0	0	0	0
Aug_Plant_scaffold_34751_2BLAST_lon_ATP_dependentproteaseLa_Lon_EC_3.4.21.53__K01338ATP_dependentLonprotease_EC_3.4.21.53__db_KEGGevalue_1.6e_284bit_score_983.8identity_89.9_	9.58767	24.3427	12.7258	0	0	0	0	0	0	0	0	0
Aug_Plant_scaffold_34873_3Unknown_Function	18.0576	0	16.6805	0	0	15.9844	0	0	0	0	0	0
Aug_Plant_scaffold_34940_1BLAST_rpsA_30SribosomalproteinS1_K02945smallsubunitribosomalproteinS1_db_KEGGevalue_7.3e_212bit_score_741.9identity_94.6_	15.9932	0	0	0	0	0	0	0	0	0	0	0
Aug_Plant_scaffold_35954_2BLAST_sgpA_sulfurglobuleproteinSgpA_db_KEGGevalue_5.5e_13bit_score_80.5identity_45.0_	325.697	105.104	120.042	39.8534	127.979	121.77	0	0	0	38.9986	20.487	60.6916
Aug_Plant_scaffold_35954_3BLAST_sgpB_Sulfurglobuleprotein_db_KEGGevalue_6.5e_33bit_score_145.6identity_65.9_	1293.62	408.355	531.38	108.051	340.269	330.345	0	0	0	111.144	0	71.7274
Aug_Plant_scaffold_36305_1BLAST_phasin_db_KEGGevalue_2.7e_64bit_score_250.4identity_86.9_	76.0795	52.1862	40.6264	0	0	0	69.8588	33.1247	0	0	0	0
Aug_Plant_scaffold_36305_2BLAST_phasin_db_KEGGevalue_4.7e_63bit_score_246.5identity_66.3_	90.7115	31.8837	37.8726	0	0	0	40.115	32.724	0	0	0	0
Aug_Plant_scaffold_36349_1Unknown_Function	126.841	174.388	0	0	0	0	0	0	0	0	0	0
Aug_Plant_scaffold_36371_1RBH_Rne/Rngfamilyribonuclease_db_KEGG_	11.205	0	0	0	0	10.2807	0	0	0	0	0	0
Aug_Plant_scaffold_36460_1BLAST_OmpA/MotBdomain_containingprotein_K03286OmpA_OmpFporin_OOPfamily_db_KEGGevalue_7.4e_74bit_score_282.3identity_76.1_	41.9078	31.4158	68.5249	0	0	0	0	0	0	0	0	0
Aug_Plant_scaffold_36499_3BLAST_fructose_1_6_bisphosphatase_EC_3.1.3.11__K03841fructose_1_6_bisphosphataseI_EC_3.1.3.11__db_KEGGevalue_8e_165bit_score_585.5identity_79.9_	22.6595	0	13.0732	0	0	0	0	0	0	0	0	0
Aug_Plant_scaffold_36607_3BLAST_transposase_IS4_db_KEGGevalue_5.9e_97bit_score_359.8identity_62.4_	29.2538	0	20.7769	0	0	13.3198	0	0	0	0	0	0
Aug_Plant_scaffold_36685_1RBH_DNAgyrasesubunitA_EC_5.99.1.3__K02469DNAgyrasesubunitA_EC_5.99.1.3__db_KEGG_	11.4279	0	14.4602	0	0	12.2699	0	8.47237	0	9.20243	0	8.55707
Aug_Plant_scaffold_37058_2RBH_Proteinofunknownfunction_DUF1631__db_KEGG_	13.5513	0	8.02251	16.8643	0	10.7266	20.0633	0	0	0	0	10.1507
Aug_Plant_scaffold_37170_1BLAST_rpoC_DNA_directedRNApolymerasesubunitbeta'_EC_2.7.7.6__K03046DNA_directedRNApolymerasesubunitbeta'_EC_2.7.7.6__db_KEGGevalue_0bit_score_1227.2identity_71.2_	10.6282	0	15.665	0	0	0	0	0	0	0	0	0
Aug_Plant_scaffold_37251_2RBH_peroxiredoxin_EC_1.11.1.15__K03386peroxiredoxin_alkylhydroperoxidereductasesubunitC__EC_1.11.1.15__db_KEGG_	61.9744	0	30.633	0	0	0	34.4483	38.3173	0	0	0	0
Aug_Plant_scaffold_37343_2RBH_NAD_dependentepimerase/dehydratasefamilyprotein_db_KEGG_	10.6137	0	0	0	0	0	0	0	0	0	0	0
Aug_Plant_scaffold_37538_1BLAST_hypotheticalprotein_db_KEGGevalue_3.1e_22bit_score_110.2identity_58.0_	2796.21	3560.57	5075	1579.21	4260.23	2519.31	4779.6	3224.09	2246.52	1855.31	3074.31	7374
Aug_Plant_scaffold_37538_2BLAST_cellwall_associatedhydrolase_db_KEGGevalue_1e_41bit_score_174.9identity_84.5_	3946.49	17240.1	8164.31	2646.75	6856.18	3658.81	8234.23	5261.11	4293.92	2774.81	4807.84	11154.7
Aug_Plant_scaffold_37881_2RBH_acetoacetyl_CoAreductase_K00023acetoacetyl_CoAreductase_EC_1.1.1.36__db_KEGG_	35.9698	30.2443	20.0621	0	0	0	0	0	0	0	0	0
Aug_Plant_scaffold_38221_4BLAST_GntRfamilytranscriptionalregulator_K03710GntRfamilytranscriptionalregulator_db_KEGGevalue_9e_102bit_score_375.6identity_74.5_	18.5259	35.9595	27.8701	0	0	0	0	0	0	0	0	0
Aug_Plant_scaffold_38410_1Unknown_Function	22.5567	30.576	22.48	0	21.3477	11.4635	12.5575	0	0	12.986	0	13.1706
Aug_Plant_scaffold_38520_2BLAST_HUfamilyDNA_bindingprotein_db_KEGGevalue_3.3e_22bit_score_110.2identity_47.1_	151.788	118.353	104.812	65.0995	99.8938	67.6975	55.1655	69.0993	0	59.4572	0	94.1921
Aug_Plant_scaffold_38551_2RBH_pyrH_uridylatekinase_EC_2.7.4.___K09903uridylatekinase_EC_2.7.4.22__db_KEGG_	18.7671	0	0	0	0	0	0	0	0	0	0	0
Aug_Plant_scaffold_39053_1BLAST_RNApolymerasefactorsigma_32_K03089RNApolymerasesigma_32factor_db_KEGGevalue_1.2e_139bit_score_501.5identity_86.7_	53.7386	23.0515	30.2331	60.3499	29.671	34.0083	112.547	79.2225	32.2739	71.9498	65.0582	129.428
Aug_Plant_scaffold_39314_2BLAST_hypotheticalproteinn_1Tax_MethanomassiliicoccusluminyensisRepID_UPI00036DBAF3_db_UNIREFevalue_1.8e_20bit_score_107.1identity_27.4_	77.6045	44.1623	35.1393	74.789	120.484	79.2448	56.6346	38.5633	32.7939	16.8898	48.5865	34.7067
Aug_Plant_scaffold_39411_4BLAST_NADPH_dependentglutamatesynthasebeta_likeprotein_db_KEGGevalue_1.6e_249bit_score_867.5identity_75.0_	8.25723	0	10.0218	0	0	0	0	0	0	0	0	0
Aug_Plant_scaffold_39455_5BLAST_sat_sulfateadenylyltransferase_EC_2.7.7.4__K00958sulfateadenylyltransferase_EC_2.7.7.4__db_KEGGevalue_2.1e_31bit_score_140.6identity_73.8_	74.0513	0	49.8497	0	0	0	0	0	0	0	0	0
Aug_Plant_scaffold_39455_7BLAST_adenylylsulfatereductasesubunitbeta_K00395adenylylsulfatereductase_subunitB_EC_1.8.99.2__db_KEGGevalue_2.4e_62bit_score_243.4identity_92.4_	90.154	71.2358	90.8432	0	0	0	0	0	0	0	0	0
Aug_Plant_scaffold_39677_1BLAST_rplN_50SribosomalproteinL14_K02874largesubunitribosomalproteinL14_db_KEGGevalue_4.3e_53bit_score_212.6identity_97.2_	128.856	0	0	0	97.0763	66.2793	0	0	0	0	0	0
Aug_Plant_scaffold_39677_5RBH_rpsC_30SribosomalproteinS3_K02982smallsubunitribosomalproteinS3_db_KEGG_	48.1445	0	31.7752	0	41.0533	14.5859	0	0	0	0	17.4638	15.5872
Aug_Plant_scaffold_39677_6BLAST_rplV_50SribosomalproteinL22_K02890largesubunitribosomalproteinL22_db_KEGGevalue_2e_43bit_score_180.3identity_95.7_	120.655	0	0	0	0	70.8273	0	0	0	0	0	0
Aug_Plant_scaffold_40115_1BLAST_mdh_malatedehydrogenase_K00024malatedehydrogenase_EC_1.1.1.37__db_KEGGevalue_9.9e_102bit_score_375.2identity_88.9_	52.2589	0	20.1545	0	0	29.606	0	0	0	0	0	0
Aug_Plant_scaffold_40128_2RBH_radicalSAMdomain_containingprotein_K09711hypotheticalprotein_db_KEGG_	9.66476	0	0	0	0	0	0	0	0	0	0	0
Aug_Plant_scaffold_40623_1BLAST_PAS/PACsensorhybridhistidinekinase_EC_2.7.3.___db_KEGGevalue_1.6e_103bit_score_381.3identity_78.7_	23.5786	34.9913	26.0207	0	29.8252	29.9713	0	0	0	0	0	0
Aug_Plant_scaffold_40623_2BLAST_collagentriplehelixprotein_db_KEGGevalue_9.2e_35bit_score_151.8identity_70.3_	156.236	0	178.071	0	0	0	0	0	0	0	0	0
Aug_Plant_scaffold_40673_1BLAST_hypotheticalprotein_db_KEGGevalue_1.9e_12bit_score_77.8identity_41.7_	60.9924	0	94.1837	0	0	39.4439	78.3742	0	0	0	0	0
Aug_Plant_scaffold_40729_2BLAST_porin_db_KEGGevalue_1.4e_48bit_score_199.5identity_35.0_	10.8867	17.4861	23.2764	0	24.135	12.5397	0	0	0	0	0	0
Aug_Plant_scaffold_40784_2BLAST_lipoprotein_db_KEGGevalue_7.3e_115bit_score_419.1identity_76.5_	78.242	68.7347	49.8345	69.8923	98.2771	101.118	97.8454	116.148	131.467	100.312	81.2933	99.4673
Aug_Plant_scaffold_40903_3BLAST_fibronectintypeIIIdomain_containingprotein_db_KEGGevalue_7.2e_80bit_score_303.5identity_40.4_	20.4466	20.3864	30.5473	0	27.709	19.2322	8.52011	17.1393	0	26.6057	25.9555	18.493
Aug_Plant_scaffold_40950_3RBH_MotA/TolQ/ExbBprotonchannel_K03561biopolymertransportproteinExbB_db_KEGG_	20.5103	0	28.6862	0	0	0	0	0	0	0	0	0
Aug_Plant_scaffold_41000_1RBH_sulfitereductase_dissimilatory_typesubunitalpha_EC_1.8.99.3__K11180sulfitereductase_dissimilatory_typealphasubunit_EC_1.8.99.3__db_KEGG_	63.7087	46.2163	57.3478	0	25.3313	44.9698	12.7115	19.2505	0	22.7588	17.9773	19.287
Aug_Plant_scaffold_41000_2BLAST_sulfitereductase_dissimilatory_typesubunitbeta_EC_1.8.99.3__K11181sulfitereductase_dissimilatory_typebetasubunit_EC_1.8.99.3__db_KEGGevalue_1.6e_200bit_score_704.1identity_91.4_	49.9038	37.6153	33.7408	0	16.9441	26.7593	0	0	0	33.3093	15.1358	13.4721
Aug_Plant_scaffold_41095_2BLAST_hypotheticalprotein_db_KEGGevalue_1.3e_39bit_score_168.7identity_47.2_	22.4736	45.9285	29.4919	0	0	0	0	0	0	0	0	0
Aug_Plant_scaffold_41116_1BLAST_rplO_50SribosomalproteinL15_K02876largesubunitribosomalproteinL15_db_KEGGevalue_1.8e_67bit_score_260.8identity_89.6_	67.1511	0	38.8468	0	0	33.7764	0	0	0	0	0	32.7514
Aug_Plant_scaffold_41116_2RBH_secY_preproteintranslocasesubunitSecY_K03076preproteintranslocasesubunitSecY_db_KEGG_	23.1479	20.39	14.8332	0	26.2021	12.9854	0	0	0	0	0	0
Aug_Plant_scaffold_41300_1RBH_mtrH_tetrahydromethanopterinS_methyltransferasesubunitH_EC_2.1.1.86__K00584tetrahydromethanopterinS_methyltransferasesubunitH_EC_2.1.1.86__db_KEGG_	13.7111	0	0	0	0	0	17.296	21.0663	18.1245	0	0	0
Aug_Plant_scaffold_41473_1BLAST_ammoniamonooxygenase/methanemonooxygenasesubunitC_K10946ammoniamonooxygenasesubunitC_db_KEGGevalue_7.4e_99bit_score_365.9identity_64.0_	22.2362	34.1987	38.9997	0	0	0	0	0	0	0	0	0
Aug_Plant_scaffold_41626_1BLAST_tuf1_elongationfactorTu_K02358elongationfactorTu_db_KEGGevalue_5.5e_191bit_score_672.5identity_81.7_	25.992	48.2691	45.0801	0	22.1652	19.0381	0	0	0	0	0	11.6786
Aug_Plant_scaffold_41952_1BLAST_rplC_50SribosomalproteinL3_K02906largesubunitribosomalproteinL3_db_KEGGevalue_1.3e_100bit_score_371.3identity_95.9_	109.551	30.9681	50.7997	45.7159	101.833	64.9928	36.847	32.1779	0	47.3712	41.8149	63.9903
Aug_Plant_scaffold_41952_2BLAST_rplD_50SribosomalproteinL4_K02926largesubunitribosomalproteinL4_db_KEGGevalue_2.9e_106bit_score_390.2identity_94.7_	43.1571	0	31.2024	0	0	28.1884	0	0	0	35.2694	0	31.1033
Aug_Plant_scaffold_41952_4RBH_rplB_50SribosomalproteinL2_K02886largesubunitribosomalproteinL2_db_KEGG_	51.2124	0	37.0609	0	41.4358	28.8281	0	0	0	19.1198	32.3836	14.8143
Aug_Plant_scaffold_41963_1BLAST_Metal_bindingproteinsmbP_modularprotein__db_KEGGevalue_3.4e_16bit_score_90.1identity_44.6_	90.2241	0	90.93	0	0	0	0	0	0	0	0	0
Aug_Plant_scaffold_42702_2RBH_sulfitereductase_dissimilatory_typesubunitalpha_EC_1.8.99.3__K11180sulfitereductase_dissimilatory_typealphasubunit_EC_1.8.99.3__db_KEGG_	19.4378	18.5391	29.5524	0	20.8436	22.128	17.1135	12.1174	0	0	0	0
Aug_Plant_scaffold_42763_1RBH_methionineaminopeptidase_K01265methionylaminopeptidase_EC_3.4.11.18__db_KEGG_	26.7738	0	0	0	25.2728	26.7949	0	0	0	0	0	0
Aug_Plant_scaffold_42763_3BLAST_secY_preproteintranslocasesubunitSecY_K03076preproteintranslocasesubunitSecY_db_KEGGevalue_6e_164bit_score_582.4identity_88.6_	23.1602	0	17.6869	0	20.7475	12.1088	0	0	0	0	0	0
Aug_Plant_scaffold_42865_1BLAST_peptidaseM48_Ste24p_db_KEGGevalue_1.6e_192bit_score_677.9identity_70.1_	9.13117	0	0	0	0	0	0	9.98055	0	0	0	0
Aug_Plant_scaffold_42981_2BLAST_heterodisulfidereductase_Bsubunit_EC_1.8.98.1__K03389heterodisulfidereductasesubunitB_EC_1.8.98.1__db_KEGGevalue_4.2e_119bit_score_433.3identity_69.9_	46.3196	30.8302	36.6395	0	0	12.1792	0	0	0	25.1978	14.2167	12.5055
Aug_Plant_scaffold_42981_3BLAST_hypotheticalprotein_db_KEGGevalue_1.3e_99bit_score_368.6identity_63.5_	26.6995	0	0	0	0	0	0	0	0	0	0	0
Aug_Plant_scaffold_42981_4BLAST_adenylylsulfatereductasesubunitalpha_EC_1.8.99.2__K00394adenylylsulfatereductase_subunitA_EC_1.8.99.2__db_KEGGevalue_3.8e_65bit_score_253.1identity_80.3_	122.582	0	124.022	0	0	70.8625	0	0	0	0	0	0
Aug_Plant_scaffold_43174_1BLAST_OmpA/MotBfamilyoutermembraneprotein_K03286OmpA_OmpFporin_OOPfamily_db_KEGGevalue_9.1e_85bit_score_318.9identity_68.9_	91.1574	105.662	72.8721	0	26.6321	14.5466	0	0	0	0	0	0
Aug_Plant_scaffold_43192_3BLAST_molecularchaperone_db_KEGGevalue_1.7e_55bit_score_221.1identity_69.9_	60.472	0	45.6769	133.999	78.7419	123.897	89.3008	114.257	60.9917	61.4477	105.753	129.615
Aug_Plant_scaffold_43357_2BLAST_rhlE_ATP_dependentRNAhelicaseRhlE_EC_3.6.4.13__db_KEGGevalue_6.7e_207bit_score_725.7identity_78.6_	17.62	0	0	0	0	0	0	0	0	0	0	0
Aug_Plant_scaffold_43555_1RBH_Putativeuncharacterizedproteinn_3Tax_unculturedarchaeonRepID_D1JBP1_9ARCH_db_UNIREF_	9.04796	0	0	0	0	0	0	0	0	0	0	0
Aug_Plant_scaffold_43586_2BLAST_hypotheticalprotein_db_KEGGevalue_3.1e_29bit_score_134.8identity_40.7_	24.0309	40.5488	30.0364	0	0	11.6738	0	0	0	0	0	0
Aug_Plant_scaffold_43744_2BLAST_rplC_50SribosomalproteinL3_K02906largesubunitribosomalproteinL3_db_KEGGevalue_1.3e_93bit_score_348.2identity_82.1_	23.8363	0	0	0	0	0	0	0	0	0	0	0
Aug_Plant_scaffold_43744_4BLAST_tuf_elongationfactorTu_db_KEGGevalue_2e_184bit_score_650.6identity_90.3_	39.7169	19.2896	43.6579	0	0	15.8648	0	0	0	0	0	13.7709
Aug_Plant_scaffold_43842_2BLAST_sgpB_Sulfurglobuleprotein_db_KEGGevalue_2.3e_30bit_score_137.1identity_64.3_	285.638	0	140.397	0	146.702	281.282	0	0	0	0	0	56.1448
Aug_Plant_scaffold_43842_3BLAST_sgpA_sulfurglobuleproteinSgpA_db_KEGGevalue_1.7e_14bit_score_85.5identity_45.8_	65.6421	0	33.6392	0	29.3567	35.243	0	0	0	0	0	25.292
Aug_Plant_scaffold_44479_1BLAST_outermembraneporinprotein_db_KEGGevalue_5.1e_74bit_score_283.9identity_45.9_	69.6277	92.3939	116.208	0	40.0452	52.9973	20.1511	18.9123	0	22.4629	0	17.4359
Aug_Plant_scaffold_44488_4BLAST_mtrH_tetrahydromethanopterinS_methyltransferasesubunitH_EC_2.1.1.86__K00584tetrahydromethanopterinS_methyltransferasesubunitH_EC_2.1.1.86__db_KEGGevalue_5.9e_133bit_score_479.2identity_89.7_	24.7172	0	0	0	0	12.2735	24.2538	34.941	30.5024	0	0	19.8267
Aug_Plant_scaffold_44561_2RBH_ketol_acidreductoisomerase_EC_1.1.1.86__K00053ketol_acidreductoisomerase_EC_1.1.1.86__db_KEGG_	11.3075	0	0	0	0	0	0	0	0	0	0	0
Aug_Plant_scaffold_44674_2BLAST_ribonucleaseE_EC_3.1.4.___K08300ribonucleaseE_EC_3.1.26.12__db_KEGGevalue_6e_231bit_score_805.4identity_93.1_	11.1905	0	0	0	0	0	0	0	0	0	0	0
Aug_Plant_scaffold_44739_2RBH_Majorcapsidn_1Tax_PelagibacterphageHTVC008MRepID_M1IP99_9CAUD_db_UNIREF_	91.2112	44.9084	35.9109	17.5597	24.647	7.83888	14.1099	0	0	0	0	0
Aug_Plant_scaffold_44747_3BLAST_rplT_50SribosomalproteinL20_K02887largesubunitribosomalproteinL20_db_KEGGevalue_9.2e_57bit_score_224.9identity_97.5_	100.15	0	0	0	0	55.1991	0	0	0	0	0	39.5645
Aug_Plant_scaffold_44793_2RBH_gapA_glyceraldehyde_3_phosphatedehydrogenase_EC_1.2.1.12__K00134glyceraldehyde3_phosphatedehydrogenase_EC_1.2.1.12__db_KEGG_	10.8398	0	25.5227	0	0	21.0568	0	0	0	0	0	0
Aug_Plant_scaffold_45062_2Unknown_Function	152.954	258.024	80.5107	0	0	0	0	0	0	0	0	0
Aug_Plant_scaffold_45092_3BLAST_groEL_molecularchaperoneGroEL_K04077chaperoninGroEL_db_KEGGevalue_4.6e_264bit_score_915.6identity_96.2_	8.96327	0	0	0	0	0	25.6723	20.9952	0	0	0	9.4988
Aug_Plant_scaffold_45212_3RBH_LysMdomain_containingprotein_db_KEGG_	50.9986	50.7651	56.029	28.7593	83.4201	17.6821	0	0	0	0	0	0
Aug_Plant_scaffold_45231_1BLAST_ACPS_malonyltransferase_EC_2.3.1.39__K00645_acyl_carrier_protein_S_malonyltransferase_EC_2.3.1.39__db_KEGGevalue_8e_147bit_score_525.4identity_90.4_	16.9619	0	0	0	0	0	0	0	0	0	0	0
Aug_Plant_scaffold_45394_1Unknown_Function	134.972	0	90.0934	0	0	0	0	0	0	0	0	0
Aug_Plant_scaffold_45408_2BLAST_hypotheticalprotein_db_KEGGevalue_2.9e_54bit_score_217.2identity_59.0_	31.0056	0	0	0	0	0	0	0	0	0	0	0
Aug_Plant_scaffold_45876_1RBH_acetyl_CoAacetyltransferase_db_KEGG_	11.2223	0	0	0	0	0	0	0	0	0	0	0
Aug_Plant_scaffold_45934_1BLAST_RNApolymerase_sigma32subunit_RpoH_K03089RNApolymerasesigma_32factor_db_KEGGevalue_6.9e_64bit_score_249.2identity_69.1_	41.8272	71.5177	63.1871	0	0	37.0902	141.784	225.489	113.772	106.718	143.857	100.547
Aug_Plant_scaffold_45969_1RBH_PINdomain_containingprotein_K06865ATPase_db_KEGG_	19.0424	0	5.98665	10.9496	0	10.9375	0	11.5839	18.8496	7.03172	0	14.5393
Aug_Plant_scaffold_46042_2BLAST_hypotheticalprotein_db_KEGGevalue_1.7e_71bit_score_274.6identity_64.4_	32.2842	52.2544	81.8273	0	0	20.4337	0	0	0	0	0	17.9451
Aug_Plant_scaffold_46042_3BLAST_membraneproteininvolvedinaromatichydrocarbondegradation_K06076long_chainfattyacidtransportprotein_db_KEGGevalue_4e_93bit_score_347.1identity_57.7_	46.2247	49.8493	123.297	0	21.7236	30.2852	0	0	0	0	0	0
Aug_Plant_scaffold_46258_1BLAST_inosine_5'_monophosphatedehydrogenase_EC_1.1.1.205__K00088IMPdehydrogenase_EC_1.1.1.205__db_KEGGevalue_2e_153bit_score_547.4identity_93.3_	25.3851	0	0	0	17.3722	29.5587	0	0	0	0	0	9.82557
Aug_Plant_scaffold_46762_1BLAST_polygranuleassociatedprotein_db_KEGGevalue_6.3e_40bit_score_169.9identity_49.8_	73.0591	51.5669	50.7468	83.6947	82.6562	169.096	222.901	155.217	100.152	255.53	112.195	149.956
Aug_Plant_scaffold_46824_2BLAST_dihydrolipoamidesuccinyltransferase_EC_2.3.1.61__K006582_oxoglutaratedehydrogenaseE2component_dihydrolipoamidesuccinyltransferase__EC_2.3.1.61__db_KEGGevalue_1.2e_204bit_score_718.0identity_91.7_	12.5366	0	0	0	0	0	0	0	0	0	0	0
Aug_Plant_scaffold_47120_2RBH_Uncharacterizedproteinn_1Tax_unculturedbacteriumRepID_K2DQQ0_9BACT_db_UNIREF_	21.1307	0	17.1097	0	0	0	0	0	0	0	0	0
Aug_Plant_scaffold_47208_1BLAST_hypotheticalprotein_db_KEGGevalue_2.6e_45bit_score_188.3identity_52.2_	64.8209	96.1281	80.8363	41.3803	38.4615	61.6788	0	0	0	0	0	0
Aug_Plant_scaffold_47352_3BLAST_hypotheticalprotein_db_KEGGevalue_1.5e_47bit_score_194.5identity_76.6_	40.6323	87.3985	63.9349	0	0	0	0	0	0	0	0	0
Aug_Plant_scaffold_47502_3RBH_hypotheticalproteinn_1Tax_MethylovulummiyakonenseRepID_UPI000381CFBA_db_UNIREF_	46.0884	0	23.7223	0	0	22.2701	0	0	0	0	0	0
Aug_Plant_scaffold_47652_1Unknown_Function	164769	211600	93882.5	502558	373734	583785	371991	336029	335016	562828	76790.3	431234
Aug_Plant_scaffold_47652_3BLAST_RNApolymerase_sigma_24subunit_ecfsubfamily_K03088RNApolymerasesigma_70factor_ECFsubfamily_db_KEGGevalue_3.5e_46bit_score_190.3identity_53.4_	67.8699	56.84	22.6515	0	87.704	47.1067	0	0	0	0	0	0
Aug_Plant_scaffold_47667_1RBH_nxrA2_putativenitrateoxidoreductasesubunitalpha_EC_1.7.99.4__K00370nitratereductase1_alphasubunit_EC_1.7.99.4__db_KEGG_	20.1943	31.2964	27.9104	0	0	0	9.29467	0	0	0	0	0
Aug_Plant_scaffold_47671_3RBH_ldh_malatedehydrogenase_EC_1.1.1.37__db_KEGG_	6628.23	3403.12	1631.58	19159	9888.74	18253.1	7464.74	5056.59	14666.5	10390.2	139.727	4912.29
Aug_Plant_scaffold_47723_2RBH_hydroxylaminereductase_K00378hydroxylaminereductase_EC_1.7._.___db_KEGG_	19.5858	20.2345	10.3847	0	0	0	0	0	0	0	0	0
Aug_Plant_scaffold_47967_2Unknown_Function	206.783	0	0	0	251.379	208.631	0	126.462	259.57	0	208.643	0
Aug_Plant_scaffold_47987_2RBH_hypotheticalprotein_db_KEGG_	9.29171	0	10.2955	13.7094	23.7487	8.28062	18.9017	11.0055	13.2941	0	20.4752	13.5053
Aug_Plant_scaffold_48226_1BLAST_ahpF_alkylhydroperoxidereductasesubunitFAhpF_K03387alkylhydroperoxidereductasesubunitF_EC_1.6.4.___db_KEGGevalue_3.3e_244bit_score_849.7identity_80.4_	10.9489	0	0	0	0	0	0	0	0	0	0	0
Aug_Plant_scaffold_48319_3BLAST_Putativeuncharacterizedproteinn_1Tax_Beggiatoasp.SSRepID_A7BNW4_9GAMM_db_UNIREFevalue_1.5e_09bit_score_68.9identity_57.6_	1213.02	2324.5	1844.95	5691.49	6157.69	6718.15	6415.97	14744	4579.37	12733.5	13365.9	18981.5
Aug_Plant_scaffold_48402_1BLAST_hdrA_heterodisulfidereductasesubunitA_EC_1.8.98.1__db_KEGGevalue_0bit_score_1054.7identity_70.8_	14.6983	12.8264	12.4266	0	0	8.56175	0	0	0	9.30976	7.37951	11.2757
Aug_Plant_scaffold_48705_2RBH_groEL_chaperoninGroEL_K04077chaperoninGroEL_db_KEGG_	13.2425	14.0943	9.44967	0	0	6.60982	19.4828	20.503	10.3577	0	0	15.8436
Aug_Plant_scaffold_48725_2BLAST_hypotheticalprotein_db_KEGGevalue_2.2e_10bit_score_71.2identity_54.1_	173.089	163.944	104.383	151.489	163.418	284.009	153.441	320.385	154.221	209.089	150.206	222.655
Aug_Plant_scaffold_48738_3BLAST_heatshockproteinHsp20_K13993HSP20familyprotein_db_KEGGevalue_9.1e_39bit_score_165.6identity_52.7_	220.756	111.688	111.57	188.444	59.9721	68.7603	94.9485	59.2969	110.281	61.2054	32.5833	101.79
Aug_Plant_scaffold_48759_2BLAST_clpB_ATP_dependentClpproteaseATP_bindingsubunitClpB_EC_3.4.21.___K03695ATP_dependentClpproteaseATP_bindingsubunitClpB_db_KEGGevalue_2.4e_255bit_score_886.7identity_86.9_	8.42742	0	5.75914	0	0	0	19.798	9.51167	0	0	0	11.8471
Aug_Plant_scaffold_48920_1BLAST_peptidoglycan_bindingLysM_db_KEGGevalue_1.3e_135bit_score_488.4identity_67.3_	18.7593	0	10.8002	0	0	7.4989	0	0	0	0	0	0
Aug_Plant_scaffold_48924_1BLAST_polygranuleassociatedprotein_db_KEGGevalue_6.9e_34bit_score_149.1identity_55.0_	61.7707	66.0191	69.6577	0	0	74.3629	75.7471	69.4223	0	0	0	45.852
Aug_Plant_scaffold_48931_1RBH_aromatichydrocarbondegradationmembraneprotein_K06076long_chainfattyacidtransportprotein_db_KEGG_	16.5829	0	0	0	0	12.5361	0	0	0	8.59636	0	10.6392
Aug_Plant_scaffold_49369_2BLAST_hypotheticalprotein_db_KEGGevalue_4.4e_65bit_score_254.2identity_36.5_	16.3623	17.628	0	0	0	0	0	0	0	0	0	0
Aug_Plant_scaffold_49379_4BLAST_DsrC_likeprotein_db_KEGGevalue_5.5e_56bit_score_222.2identity_91.8_	77.9012	97.8616	62.8485	0	0	0	0	0	0	0	0	0
Aug_Plant_scaffold_49397_2BLAST_hypotheticalprotein_db_KEGGevalue_2.2e_29bit_score_133.7identity_64.2_	180.281	0	0	0	134.541	261.376	0	0	0	0	0	0
Aug_Plant_scaffold_49397_3BLAST_collagentriplehelixprotein_db_KEGGevalue_1.5e_13bit_score_81.6identity_54.1_	66.4599	0	44.1726	0	46.0895	56.485	0	0	0	0	0	0
Aug_Plant_scaffold_49432_2BLAST_phosphoribulokinase/uridinekinase_K00855phosphoribulokinase_EC_2.7.1.19__db_KEGGevalue_7e_143bit_score_512.3identity_84.8_	16.7847	0	0	0	0	0	0	0	0	0	0	0
Aug_Plant_scaffold_49432_3BLAST_inositolphosphatase/fructose_16_bisphosphatase_K03841fructose_1_6_bisphosphataseI_EC_3.1.3.11__db_KEGGevalue_7.2e_128bit_score_462.6identity_65.1_	35.0821	0	0	0	0	0	0	0	0	0	0	0
Aug_Plant_scaffold_49492_2BLAST_rhlE_ATP_dependentRNAhelicaseRhlE_EC_3.6.4.13__db_KEGGevalue_1.1e_179bit_score_635.2identity_75.4_	8.84439	0	0	0	0	0	0	0	0	0	0	0
Aug_Plant_scaffold_49887_2RBH_homoserinedehydrogenase_K00003homoserinedehydrogenase_EC_1.1.1.3__db_KEGG_	9.5841	0	0	0	0	0	0	0	0	0	0	0
Aug_Plant_scaffold_50415_1BLAST_dnaK_chaperoneproteinDnaK_K04043molecularchaperoneDnaK_db_KEGGevalue_3e_271bit_score_939.9identity_73.1_	7.07383	14.5715	24.6558	0	9.25316	6.16072	7.34158	0	0	0	0	0
Aug_Plant_scaffold_50480_2BLAST_triggerfactor_PPIase_EC_5.2.1.8__K03545triggerfactor_db_KEGGevalue_6.6e_113bit_score_413.3identity_44.0_	12.0144	0	0	0	0	0	29.0937	13.0813	9.54333	0	0	11.9371
Aug_Plant_scaffold_50590_3BLAST_hypotheticalprotein_db_KEGGevalue_2.4e_35bit_score_154.5identity_72.2_	1222.97	1591.77	1896.38	249.485	405.961	521.265	1678.05	2507	3528.03	2123.9	2710.32	3563.52
Aug_Plant_scaffold_50656_1BLAST_outermembraneprotein_porin__db_KEGGevalue_2.6e_57bit_score_228.8identity_43.8_	84.4351	44.5316	71.4814	29.0293	66.3646	59.4877	48.0151	28.7334	15.9982	35.8708	15.0891	40.7701
Aug_Plant_scaffold_50710_2BLAST_putativelipoprotein_db_KEGGevalue_2.6e_28bit_score_130.2identity_67.0_	106.774	0	105.263	0	0	0	0	0	0	0	0	0
Aug_Plant_scaffold_50819_3BLAST_CarDfamilytranscriptionalregulator_db_KEGGevalue_1.1e_64bit_score_252.3identity_58.5_	22.4487	20.8598	0	0	0	18.8821	0	0	0	0	0	0
Aug_Plant_scaffold_50916_2Unknown_Function	53.1316	50.8536	83.5791	138.867	94.3852	84.4345	68.6532	74.1794	34.7818	121.066	82.2744	172.495
Aug_Plant_scaffold_50988_1RBH_NLP/P60protein_db_KEGG_	33.1731	0	0	0	28.7578	14.074	0	0	0	0	0	0
Aug_Plant_scaffold_51252_4Unknown_Function	153.614	82.0545	203.443	218.701	122.351	104.238	112.011	55.271	108.543	112.373	173.497	290.09
Aug_Plant_scaffold_51305_2BLAST_hypotheticalprotein_db_KEGGevalue_8.7e_08bit_score_63.2identity_29.6_	33.0238	0	15.0651	0	0	0	0	0	0	0	0	0
Aug_Plant_scaffold_51429_1BLAST_2_alkenalreductase_K04044molecularchaperoneHscA_db_KEGGevalue_5e_219bit_score_766.1identity_72.2_	10.09	0	0	0	0	0	0	0	0	0	0	0
Aug_Plant_scaffold_51584_2BLAST_hypotheticalprotein_db_KEGGevalue_1.5e_25bit_score_122.1identity_37.1_	84.902	33.1677	52.5514	50.6401	88.2503	75.3685	56.9095	32.8669	0	44.2509	35.9865	73.6676
Aug_Plant_scaffold_51628_3BLAST_OmpA/MotB_K03286OmpA_OmpFporin_OOPfamily_db_KEGGevalue_1.7e_70bit_score_271.2identity_76.4_	46.2443	0	99.9275	0	0	0	0	0	0	0	0	0
Aug_Plant_scaffold_51689_2BLAST_rpoH_RNApolymerasesigma_32subunitRpoH_K03089RNApolymerasesigma_32factor_db_KEGGevalue_1.1e_141bit_score_508.4identity_82.0_	33.9256	24.5927	18.3869	0	0	11.4885	17.1981	11.6201	0	0	0	0
Aug_Plant_scaffold_51880_3BLAST_hypotheticalprotein_db_KEGGevalue_1.2e_44bit_score_185.7identity_46.7_	34.5335	87.6102	28.875	0	33.2911	59.1173	73.5084	51.9373	0	0	0	19.3863
Aug_Plant_scaffold_52120_1RBH_phbC_poly_beta_hydroxybutyratepolymerase_EC_2.3.1.___K03821polyhydroxyalkanoatesynthase_EC_2.3.1.___db_KEGG_	11.4227	0	9.22852	0	0	0	0	0	0	0	0	0
Aug_Plant_scaffold_52156_2BLAST_heatshockprotein_K13993HSP20familyprotein_db_KEGGevalue_8.8e_25bit_score_119.0identity_47.7_	35.7636	48.6157	42.2707	0	88.1284	27.6097	54.3777	50.1722	0	44.4878	0	113.286
Aug_Plant_scaffold_52211_1RBH_30SribosomalproteinS1_K02945smallsubunitribosomalproteinS1_db_KEGG_	12.5516	0	17.1888	0	21.347	17.2196	0	0	0	0	0	0
Aug_Plant_scaffold_52396_3RBH_aspartatekinase_EC_2.7.2.4__K00928aspartatekinase_EC_2.7.2.4__db_KEGG_	16.2076	0	11.4308	0	0	0	0	0	0	0	0	0
Aug_Plant_scaffold_52529_3BLAST_Os06g0316300_db_KEGGevalue_3.4e_15bit_score_87.0identity_43.4_	90.6657	78.0276	128.741	0	0	47.0972	0	0	0	0	0	45.7591
Aug_Plant_scaffold_52529_4BLAST_hypotheticalprotein_db_KEGGevalue_1.9e_09bit_score_68.6identity_32.6_	68.7993	95.0345	81.4346	28.3866	49.4985	75.1404	0	0	0	0	0	44.5399
Aug_Plant_scaffold_52591_2RBH_hypotheticalprotein_K03593ATP_bindingproteininvolvedinchromosomepartitioning_db_KEGG_	13.6969	0	0	0	0	0	0	0	0	0	0	0
Aug_Plant_scaffold_52862_2BLAST_hypotheticalprotein_db_KEGGevalue_6.7e_40bit_score_169.1identity_65.3_	92.2364	0	34.6561	0	0	0	0	0	0	0	0	0
Aug_Plant_scaffold_52907_1RBH_MethylcoenzymeMreductasegammasubunit_EC_2.8.4.1__db_KEGG_	42.9888	29.4867	15.3139	0	30.3525	15.034	28.7313	14.4642	22.7136	0	20.1643	26.3666
Aug_Plant_scaffold_52907_2RBH_MethylcoenzymeMreductasealphasubunit_db_KEGG_	22.3888	20.1782	9.9999	10.9222	30.4018	16.2136	18.9911	12.2168	15.5775	15.9971	13.6431	18.2734
Aug_Plant_scaffold_53071_3BLAST_groEL_molecularchaperoneGroEL_K04077chaperoninGroEL_db_KEGGevalue_4.9e_215bit_score_752.7identity_85.1_	27.3533	24.0615	21.6976	0	27.4646	30.9074	14.8925	0	0	0	0	26.9819
Aug_Plant_scaffold_53543_3BLAST_tufA_ElongationfactorEF_Tu_K02358elongationfactorTu_db_KEGGevalue_1.4e_202bit_score_711.1identity_87.6_	13.0793	11.5968	13.9969	0	0	0	0	0	0	0	0	0
Aug_Plant_scaffold_54177_2BLAST_importinnermembranetranslocase_subunitTim44_db_KEGGevalue_7.9e_28bit_score_128.6identity_75.0_	93.1141	0	0	0	0	0	0	0	0	0	0	0
Aug_Plant_scaffold_54242_2BLAST_Ni_Fehydrogenaselargechain_EC_1.12.99.6__K06281hydrogenaselargesubunit_EC_1.12.99.6__db_KEGGevalue_3e_294bit_score_1016.1identity_82.5_	15.9152	11.8658	8.69435	0	0	0	0	0	0	0	0	0
Aug_Plant_scaffold_54460_3BLAST_hypotheticalprotein_db_KEGGevalue_6.2e_15bit_score_85.9identity_42.4_	95.3253	0	0	0	0	119.184	0	0	0	0	0	0
Aug_Plant_scaffold_54652_1BLAST_hypotheticalprotein_db_KEGGevalue_8.1e_21bit_score_105.9identity_56.3_	1096.19	932.466	1320.27	861.096	1605.79	1766.05	1409.64	1227.13	941.065	608.052	1243.14	1683.45
Aug_Plant_scaffold_55186_2BLAST_hypotheticalprotein_db_KEGGevalue_3.7e_24bit_score_116.7identity_51.2_	91.2733	60.6809	0	0	0	0	0	0	0	0	0	0
Aug_Plant_scaffold_55425_2BLAST_hypotheticalprotein_db_KEGGevalue_3.3e_100bit_score_370.5identity_63.6_	14.1391	22.5135	0	0	0	0	0	0	0	0	0	0
Aug_Plant_scaffold_55469_1Unknown_Function	283.341	217.519	226.956	198.293	256.98	195.896	271.486	430.47	633.74	452.767	186.381	247.803
Aug_Plant_scaffold_55480_3BLAST_pyrH_uridylatekinasePyrH_EC_2.7.4.22__K09903uridylatekinase_EC_2.7.4.22__db_KEGGevalue_2.1e_104bit_score_384.0identity_90.2_	41.049	0	0	0	0	0	0	0	0	0	0	0
Aug_Plant_scaffold_55521_1RBH_tetrahydromethanopterinS_methyltransferasesubunitE_EC_2.1.1.86__K00581tetrahydromethanopterinS_methyltransferasesubunitE_EC_2.1.1.86__db_KEGG_	12.5917	0	0	19.5033	39.31	33.5265	72.9952	55.6971	60.2434	36.921	35.3833	62.3382
Aug_Plant_scaffold_55716_2BLAST_dnaK_chaperoneprotein_db_KEGGevalue_1e_278bit_score_964.5identity_84.6_	13.9293	0	0	0	0	9.27219	0	0	0	0	0	10.3896
Aug_Plant_scaffold_55794_4BLAST_rpsU_30SribosomalproteinS21_K02970smallsubunitribosomalproteinS21_db_KEGGevalue_4.2e_27bit_score_125.6identity_93.8_	335.574	0	0	0	383.02	324.304	0	0	0	0	0	0
Aug_Plant_scaffold_55909_3BLAST_outermembraneprotein/peptidoglycan_associated_lipo_protein_db_KEGGevalue_9.8e_19bit_score_99.0identity_39.5_	95.0655	0	67.172	45.5399	89.9359	71.8658	72.242	75.623	39.0718	78.2006	65.2498	98.5192
Aug_Plant_scaffold_56017_2RBH_rplD_50SribosomalproteinL4_K02926largesubunitribosomalproteinL4_db_KEGG_	32.6048	0	0	0	0	35.6852	0	0	0	0	0	0
Aug_Plant_scaffold_56017_3BLAST_rplC_50SribosomalproteinL3_K02906largesubunitribosomalproteinL3_db_KEGGevalue_4.7e_93bit_score_346.3identity_78.8_	37.3153	0	0	0	56.0299	52.6095	0	0	0	0	0	0
Aug_Plant_scaffold_56924_1BLAST_DNA_bindingferritin_likeprotein_K04047starvation_inducibleDNA_bindingprotein_db_KEGGevalue_5.3e_40bit_score_169.1identity_82.7_	108.634	120.5	94.5641	0	0	0	0	0	0	0	0	0
Aug_Plant_scaffold_57038_2BLAST_F0F1ATPsynthasesubunitgamma_EC_3.6.3.14__K02115F_typeH+_transportingATPasesubunitgamma_EC_3.6.3.14__db_KEGGevalue_4.8e_144bit_score_516.2identity_87.9_	13.7531	0	0	0	17.3823	13.7489	0	0	0	0	0	0
Aug_Plant_scaffold_57132_3RBH_rplA_50SribosomalproteinL1_K02863largesubunitribosomalproteinL1_db_KEGG_	21.7193	0	16.3582	0	0	0	0	0	0	0	0	0
Aug_Plant_scaffold_57608_1BLAST_OmpA/MotBdomain_containingprotein_K03286OmpA_OmpFporin_OOPfamily_db_KEGGevalue_8.7e_109bit_score_399.4identity_71.6_	22.1319	0	24.2366	0	0	0	0	0	0	0	0	0
Aug_Plant_scaffold_57639_2BLAST_hypotheticalprotein_db_KEGGevalue_6.1e_123bit_score_446.0identity_73.6_	28.725	0	0	20.7579	22.4322	21.1286	27.9679	13.8262	27.4016	0	10.4851	11.9883
Aug_Plant_scaffold_57666_1BLAST_RNAbindingprotein_db_KEGGevalue_1.1e_29bit_score_134.8identity_66.0_	267.749	155.114	103.75	0	0	66.1955	0	0	0	0	0	0
Aug_Plant_scaffold_57702_2BLAST_putativeFerritin_db_KEGGevalue_5.1e_48bit_score_196.8identity_47.5_	22.4153	0	18.9637	35.0357	26.2613	33.3319	21.6252	0	0	24.4676	0	22.2593
Aug_Plant_scaffold_57742_3BLAST_adenylylsulfatereductasesubunitalpha_K00394adenylylsulfatereductase_subunitA_EC_1.8.99.2__db_KEGGevalue_1.8e_223bit_score_780.4identity_94.6_	12.9889	0	10.3081	0	0	21.7949	0	0	0	0	0	0
Aug_Plant_scaffold_57840_1BLAST_hypotheticalprotein_db_KEGGevalue_7.6e_45bit_score_186.0identity_48.8_	26.7071	0	0	0	0	0	0	0	0	0	0	0
Aug_Plant_scaffold_57992_1BLAST_hypotheticalprotein_K08086pilusassemblyproteinFimV_db_KEGGevalue_3e_208bit_score_730.7identity_57.6_	13.7125	0	7.11344	0	0	0	0	0	0	0	0	0
Aug_Plant_scaffold_58417_1BLAST_DNA_directedRNApolymerasesubunitalpha_EC_2.7.7.6__K03040DNA_directedRNApolymerasesubunitalpha_EC_2.7.7.6__db_KEGGevalue_9.7e_170bit_score_601.7identity_94.7_	24.9746	0	9.26322	0	0	0	0	0	0	0	0	0
Aug_Plant_scaffold_58417_2BLAST_rpsD_30SribosomalproteinS4_K02986smallsubunitribosomalproteinS4_db_KEGGevalue_2.1e_112bit_score_410.6identity_96.2_	24.8979	0	0	0	0	0	0	0	0	0	0	0
Aug_Plant_scaffold_58477_1BLAST_ATPdependentPIM1peptidase_db_KEGGevalue_1.2e_213bit_score_748.0identity_80.6_	27.2368	19.4381	15.8663	0	0	0	0	0	0	0	0	0
Aug_Plant_scaffold_59029_2RBH_ispE_4_diphosphocytidyl_2_C_methyl_D_erythritolkinase_EC_2.7.1.148__K009194_diphosphocytidyl_2_C_methyl_D_erythritolkinase_EC_2.7.1.148__db_KEGG_	72.874	0	127.717	0	0	0	0	0	0	0	0	0
Aug_Plant_scaffold_59189_1BLAST_sulfitereductase_dissimilatory_typesubunitalpha_db_KEGGevalue_1.5e_125bit_score_454.5identity_83.5_	29.2036	0	29.8821	0	33.368	23.6976	27.7333	20.4485	0	0	17.3838	26.3997
Aug_Plant_scaffold_59189_2RBH_Reverse_typedissimilatorysulfitereductase_RDSR__betasubunit_DsrB_n_1Tax_unculturedbacteriumws020C1RepID_I1X4J2_9BACT_db_UNIREF_	31.2787	0	10.3415	0	0	18.5804	18.9273	17.0146	0	0	11.7682	16.6065
Aug_Plant_scaffold_59367_2BLAST_hypotheticalprotein_db_KEGGevalue_1.2e_18bit_score_97.8identity_68.7_	275.104	207.356	341.555	188.191	1591.55	1085.25	0	0	0	0	0	0
Aug_Plant_scaffold_59367_3BLAST_inosine_5'_monophosphatedehydrogenase_K00088IMPdehydrogenase_EC_1.1.1.205__db_KEGGevalue_8.3e_200bit_score_701.8identity_90.2_	11.412	0	0	0	0	0	0	0	0	0	0	0
Aug_Plant_scaffold_59389_3BLAST_extracytoplasmicprotein_db_KEGGevalue_3.4e_31bit_score_139.8identity_69.6_	119.955	0	0	0	0	0	0	0	0	0	0	0
Aug_Plant_scaffold_59499_1RBH_PpiC_typepeptidyl_prolylcis_transisomerase_db_KEGG_	22.4041	0	12.905	0	21.3385	20.2398	0	0	0	0	0	0
Aug_Plant_scaffold_59915_1RBH_glnA_glutaminesynthetase_typeI_EC_6.3.1.2__K01915glutaminesynthetase_EC_6.3.1.2__db_KEGG_	10.3797	0	0	0	0	0	0	0	164.948	16.0907	0	8.0624
Aug_Plant_scaffold_60230_1BLAST_hypotheticalprotein_db_KEGGevalue_2.1e_15bit_score_87.8identity_59.5_	52.0893	0	37.5512	0	0	51.5216	44.4928	37.96	45.1816	287.889	58.5468	39.0562
Aug_Plant_scaffold_60427_2BLAST_hypotheticalprotein_db_KEGGevalue_2e_39bit_score_168.7identity_31.6_	77.5552	29.1215	15.4667	23.3515	24.3621	10.1907	0	0	0	0	0	0
Aug_Plant_scaffold_60462_1BLAST_DEAD/DEAHboxhelicase_db_KEGGevalue_2e_244bit_score_850.5identity_83.2_	8.79355	0	15.6916	0	0	21.5261	0	0	0	0	0	8.38379
Aug_Plant_scaffold_60481_3BLAST_hypotheticalprotein_db_KEGGevalue_6.2e_07bit_score_60.1identity_54.1_	860.06	1073.31	1347.86	4929.99	3673.64	8540.62	3367.95	6643.1	5215.34	13344.6	2832.42	7363.43
Aug_Plant_scaffold_60751_2BLAST_sulfitereductase_dissimilatory_typesubunitalpha_EC_1.8.99.3__K11180sulfitereductase_dissimilatory_typealphasubunit_EC_1.8.99.3__db_KEGGevalue_1.7e_238bit_score_830.5identity_91.2_	15.8855	45.9961	16.4359	0	0	12.7145	0	14.7105	0	0	0	6.0033
Aug_Plant_scaffold_60833_2BLAST_chaperoneproteinDnaK_db_KEGGevalue_8.8e_142bit_score_508.8identity_76.3_	22.0891	0	11.8054	0	0	0	0	0	0	0	0	0
Aug_Plant_scaffold_61099_2BLAST_phosphatebindingprotein_K02040phosphatetransportsystemsubstrate_bindingprotein_db_KEGGevalue_5e_153bit_score_546.2identity_80.7_	15.1568	0	0	0	0	0	0	0	0	0	0	0
Aug_Plant_scaffold_61214_1BLAST_transposaseIS4familyprotein_db_KEGGevalue_2.6e_120bit_score_438.0identity_51.6_	21.6698	55.1616	34.0853	0	0	22.1929	0	0	0	0	0	0
Aug_Plant_scaffold_61482_1RBH_Methanol_corrinoidmethyltransferase_db_KEGG_	94.5347	94.8157	58.5296	75.3231	156.051	81.4888	77.8981	82.1935	88.1871	42.0796	61.6976	23.9111
Aug_Plant_scaffold_61482_2RBH_Methanolmethyltransferasecorrinoidprotein_db_KEGG_	71.8418	52.9203	39.1245	52.0334	94.4585	42.5149	68.9551	63.6221	61.6204	0	46.9164	60.4125
Aug_Plant_scaffold_62105_2BLAST_panB_proteasome_activatingnucleotidase_K03420proteasomeregulatorysubunit_db_KEGGevalue_2.6e_199bit_score_700.3identity_86.4_	27.126	0	0	0	0	25.9949	26.2831	21.4409	25.1044	26.9885	18.2026	18.0759
Aug_Plant_scaffold_62107_1Unknown_Function	40947.5	54224.3	22008.1	29501.8	20001.4	17958.4	60303.6	39157	55324.5	26896.8	4997.77	31755.3
Aug_Plant_scaffold_62122_2Unknown_Function	22.6906	18.8346	12.8318	0	0	0	0	0	0	0	0	0
Aug_Plant_scaffold_62540_3Unknown_Function	78.3559	79.6705	91.2916	0	0	0	0	0	0	0	0	0
Aug_Plant_scaffold_62675_7BLAST_30SribosomalproteinS1P_db_KEGGevalue_8.3e_102bit_score_375.6identity_76.0_	31.0176	0	25.9109	0	0	21.753	0	0	0	0	0	0
Aug_Plant_scaffold_63304_2BLAST_oxidativestressrelatedrubrerythrinprotein_db_KEGGevalue_1.6e_62bit_score_244.2identity_96.0_	72.3308	0	0	0	0	0	0	0	0	0	0	0
Aug_Plant_scaffold_63367_1BLAST_ATPaseAAA_K03695ATP_dependentClpproteaseATP_bindingsubunitClpB_db_KEGGevalue_3.8e_294bit_score_1015.8identity_90.9_	16.3789	12.0957	12.1791	0	19.0746	10.1414	17.0703	21.1127	0	12.0556	12.9937	41.0976
Aug_Plant_scaffold_63494_3RBH_Methyltransferasetype11n_1Tax_Thiocapsamarina5811RepID_F9UEB4_9GAMM_db_UNIREF_	12.3582	0	0	0	0	0	0	0	0	0	0	0
Aug_Plant_scaffold_63540_2BLAST_oxidativestressrelatedrubrerythrinprotein_db_KEGGevalue_2e_71bit_score_273.9identity_96.4_	40.4427	0	31.6557	0	0	0	0	0	0	0	0	0
Aug_Plant_scaffold_63850_1BLAST_hypotheticalprotein_db_KEGGevalue_1.1e_31bit_score_142.9identity_40.1_	71.0621	154.712	168.653	39.8513	82.5559	35.5553	19.5214	18.0498	0	0	0	24.6679
Aug_Plant_scaffold_63883_1BLAST_groL_chaperoninGroEL_K04077chaperoninGroEL_db_KEGGevalue_4.6e_198bit_score_696.0identity_89.6_	19.4087	28.4455	55.3711	0	0	0	0	0	0	0	0	0
Aug_Plant_scaffold_63902_1BLAST_DEAD/DEAHboxhelicase_db_KEGGevalue_2.3e_219bit_score_767.3identity_75.7_	17.8198	26.0193	13.5232	0	15.4001	14.1688	0	9.23642	0	0	8.2052	9.32552
Aug_Plant_scaffold_64145_4BLAST_BadM/Rrf2familytranscriptionalregulator_db_KEGGevalue_8.6e_57bit_score_225.3identity_81.2_	86.5485	62.1255	73.4786	0	0	42.1541	46.0714	37.4066	0	0	0	30.9653
Aug_Plant_scaffold_64246_4RBH_tetrahydromethanopterinS_methyltransferasesubunitA_EC_2.1.1.86__K00577tetrahydromethanopterinS_methyltransferasesubunitA_EC_2.1.1.86__db_KEGG_	30.3609	0	0	0	0	22.224	26.9277	35.3024	29.4991	0	0	22.5724
Aug_Plant_scaffold_64529_2BLAST_hypotheticalprotein_K03593ATP_bindingproteininvolvedinchromosomepartitioning_db_KEGGevalue_1.2e_122bit_score_444.9identity_90.7_	31.3092	22.5015	0	0	0	0	0	0	0	0	0	0
Aug_Plant_scaffold_64796_2BLAST_CarDfamilytranscriptionalregulator_db_KEGGevalue_2.5e_100bit_score_370.9identity_76.8_	21.7537	0	0	0	0	0	0	0	0	0	0	0
Aug_Plant_scaffold_65105_1RBH_Putativeuncharacterizedproteinn_2Tax_sulfur_oxidizingsymbiontsRepID_G2DBK9_9GAMM_db_UNIREF_	11.5184	0	0	0	0	0	0	0	0	0	0	0
Aug_Plant_scaffold_65228_1BLAST_sodiumsymporterprotein_K14393cation/acetatesymporter_db_KEGGevalue_7.7e_272bit_score_941.8identity_71.4_	11.2341	0	0	0	0	0	0	0	0	0	0	0
Aug_Plant_scaffold_65343_3BLAST_Iron_sulfurclusterassemblyaccessoryprotein_db_KEGGevalue_6.5e_47bit_score_192.2identity_76.9_	56.7062	77.862	63.1866	0	0	0	0	0	0	0	0	0
Aug_Plant_scaffold_65373_1RBH_dihydrolipoamidesuccinyltransferase_EC_2.3.1.61__K006582_oxoglutaratedehydrogenaseE2component_dihydrolipoamidesuccinyltransferase__EC_2.3.1.61__db_KEGG_	20.5099	0	16.015	0	0	0	0	0	0	0	0	0
Aug_Plant_scaffold_65524_2BLAST_OmpA/MotBdomain_containingprotein_K03286OmpA_OmpFporin_OOPfamily_db_KEGGevalue_1.4e_74bit_score_284.6identity_80.7_	97.3482	61.6011	56.4443	0	0	0	41.4555	35.0105	0	0	0	0
Aug_Plant_scaffold_65657_2BLAST_transportprotein_db_KEGGevalue_8.9e_32bit_score_141.7identity_68.3_	75.5772	150.882	164.925	0	0	0	0	0	0	0	0	0
Aug_Plant_scaffold_65675_1BLAST_Leucinerichproteinn_1Tax_ArachishypogaeaRepID_Q0MX19_ARAHY_db_UNIREFevalue_2.7e_28bit_score_131.7identity_67.0_	167.642	117.67	157.842	178.631	125.684	279.862	164.326	230.655	122.505	112.961	127.166	167.95
Aug_Plant_scaffold_65675_2BLAST_Putativeuncharacterizedproteinn_2Tax_GeobacillusthermoleovoransCCB_US3_UF5RepID_G8N016_GEOTH_db_UNIREFevalue_2.9e_13bit_score_81.6identity_46.7_	395.244	309.985	533.332	536.222	376.498	647.714	428.37	664.746	712.168	450.952	562.963	288.52
Aug_Plant_scaffold_66156_2BLAST_porin_db_KEGGevalue_1.1e_39bit_score_169.1identity_49.7_	97.5167	73.5638	116.254	0	62.9543	62.1672	0	0	0	0	0	18.8826
Aug_Plant_scaffold_66224_1BLAST_FtsHpeptidase_K03798celldivisionproteaseFtsH_EC_3.4.24.___db_KEGGevalue_4.6e_107bit_score_392.9identity_87.1_	32.7571	0	21.3265	0	0	0	0	20.5365	0	0	0	0
Aug_Plant_scaffold_66248_1BLAST_outermembraneprotein_porin__db_KEGGevalue_3.4e_73bit_score_281.2identity_40.8_	50.5035	14.0209	31.2231	19.6872	39.8974	44.3675	27.1126	28.8503	31.4738	21.6805	0	21.8922
Aug_Plant_scaffold_66379_2BLAST_hypotheticalproteinn_1Tax_ThiobacillusthioparusRepID_UPI00037E7E87_db_UNIREFevalue_2.6e_67bit_score_262.3identity_47.8_	25.0124	0	23.5317	0	0	0	20.0682	17.3326	11.5568	15.8962	0	12.9747
Aug_Plant_scaffold_66598_1BLAST_pyruvateflavodoxin/ferredoxinoxidoreductasedomain_containingprotein_K03737putativepyruvate_flavodoxinoxidoreductase_EC_1.2.7.___db_KEGGevalue_3.1e_279bit_score_966.5identity_79.7_	11.5077	0	0	0	0	0	0	0	0	0	0	0
Aug_Plant_scaffold_66697_4BLAST_Lon_Apeptidase_K01338ATP_dependentLonprotease_EC_3.4.21.53__db_KEGGevalue_0bit_score_1119.4identity_94.7_	31.1227	21.3047	13.5843	0	25.4596	16.0545	18.519	21.7415	0	15.8579	10.945	31.2537
Aug_Plant_scaffold_67463_3BLAST_adenylylsulfatereductasesubunitalpha_EC_1.8.99.2__K00394adenylylsulfatereductase_subunitA_EC_1.8.99.2__db_KEGGevalue_4.5e_115bit_score_419.5identity_93.4_	25.7237	0	47.4	0	0	26.5587	0	0	0	0	0	0
Aug_Plant_scaffold_67609_1BLAST_OmpA/MotBdomainprotein_db_KEGGevalue_3.8e_75bit_score_287.7identity_43.5_	12.7338	0	12.8836	0	0	0	7.16798	0	0	0	0	0
Aug_Plant_scaffold_67799_1BLAST_cold_shockDNA_bindingdomain_containingprotein_K03704coldshockprotein_beta_ribbon_CspAfamily__db_KEGGevalue_7.8e_27bit_score_124.8identity_81.9_	383.187	0	0	0	0	195.19	0	0	0	0	0	0
Aug_Plant_scaffold_67844_2BLAST_rpsA_30SribosomalproteinS1_K02945smallsubunitribosomalproteinS1_db_KEGGevalue_2.2e_135bit_score_487.3identity_89.5_	22.4487	0	14.4614	0	0	11.1674	0	0	0	0	0	0
Aug_Plant_scaffold_67934_1BLAST_hypotheticalprotein_db_KEGGevalue_7.5e_98bit_score_363.6identity_41.6_	10.9486	29.0358	31.0938	52.7191	39.77	39.1853	0	0	0	0	0	0
Aug_Plant_scaffold_67938_3BLAST_cytochromeb/b6_N_terminal_cytochromeb/b6_C_terminal_K00412ubiquinol_cytochromecreductasecytochromebsubunit_db_KEGGevalue_1.1e_187bit_score_661.4identity_87.5_	11.1043	0	0	0	0	0	0	0	0	0	0	0
Aug_Plant_scaffold_68022_2BLAST_Alkylhydroperoxidereductase/Thiolspecificantioxidant/Malallergen_K03386peroxiredoxin_alkylhydroperoxidereductasesubunitC__EC_1.11.1.15__db_KEGGevalue_1.5e_91bit_score_341.3identity_83.8_	78.0648	38.1372	27.791	0	100.878	54.6918	0	0	0	0	0	0
Aug_Plant_scaffold_68230_2RBH_hemE_uroporphyrinogendecarboxylase_K01599uroporphyrinogendecarboxylase_EC_4.1.1.37__db_KEGG_	16.4785	0	0	0	0	11.6871	0	0	0	0	0	0
Aug_Plant_scaffold_68716_2Unknown_Function	19.7244	19.5027	15.5164	0	0	0	16.7426	0	0	0	0	7.33371
Aug_Plant_scaffold_68826_4BLAST_groEL_60kDachaperoninGroEL_K04077chaperoninGroEL_db_KEGGevalue_1.3e_89bit_score_334.7identity_93.0_	51.1849	40.2585	51.6339	0	34.6384	0	32.6955	28.6772	0	0	0	0
Aug_Plant_scaffold_69007_2BLAST_BadM/Rrf2familytranscriptionalregulator_K13643Rrf2familytranscriptionalregulator_iron_sulfurclusterassemblytranscriptionfactor_db_KEGGevalue_2.3e_66bit_score_257.3identity_75.9_	56.5582	0	0	0	0	0	0	0	0	0	0	0
Aug_Plant_scaffold_69007_3BLAST_aminotransferaseclassV_K04487cysteinedesulfurase_EC_2.8.1.7__db_KEGGevalue_1e_104bit_score_385.2identity_78.6_	39.0826	0	0	0	0	0	0	0	0	0	0	0
Aug_Plant_scaffold_69584_2BLAST_adenylylsulfatereductasesubunitbeta_K00395adenylylsulfatereductase_subunitB_EC_1.8.99.2__db_KEGGevalue_4e_76bit_score_289.7identity_82.6_	46.1113	43.8043	48.4213	0	0	0	0	0	0	0	0	0
Aug_Plant_scaffold_69584_3BLAST_sat_sulfateadenylyltransferase_EC_2.7.7.4__db_KEGGevalue_3e_213bit_score_746.5identity_89.7_	31.34	22.7052	21.3714	0	0	32.8394	20.6371	24.4054	0	25.8895	12.0049	11.9149
Aug_Plant_scaffold_69628_4BLAST_rpsM_30SribosomalproteinS13_K02952smallsubunitribosomalproteinS13_db_KEGGevalue_9.7e_59bit_score_231.5identity_96.6_	61.2029	0	0	0	0	0	59.3874	0	0	0	0	0
Aug_Plant_scaffold_69861_1BLAST_acetyl_CoAsynthetase_EC_6.2.1.1__K01895acetyl_CoAsynthetase_EC_6.2.1.1__db_KEGGevalue_1.8e_273bit_score_946.8identity_95.9_	8.84864	17.2314	11.1557	0	0	0	0	0	0	0	0	0
Aug_Plant_scaffold_69968_1BLAST_secY_preproteintranslocasesubunitSecY_K03076preproteintranslocasesubunitSecY_db_KEGGevalue_2.5e_116bit_score_423.7identity_95.1_	29.6886	0	0	0	0	0	0	0	0	0	0	0
Aug_Plant_scaffold_69968_4RBH_rpsE_30SribosomalproteinS5_K02988smallsubunitribosomalproteinS5_db_KEGG_	33.0525	0	32.5319	0	0	0	0	0	0	0	0	0
Aug_Plant_scaffold_70049_1RBH_Peptidoglycan_associatedoutermembraneprotein_db_KEGG_	14.6618	34.4657	18.0204	35.1995	20.5155	0	0	0	0	0	0	0
Aug_Plant_scaffold_70267_1BLAST_RNAbindingprotein_db_KEGGevalue_1.6e_31bit_score_141.0identity_65.5_	70.4205	320.342	67.5987	0	0	0	0	0	0	0	0	0
Aug_Plant_scaffold_70396_2BLAST_Putativeuncharacterizedproteinn_1Tax_uncultureddeltaproteobacteriumHF4000_08N17RepID_E0XVH5_9DELT_db_UNIREFevalue_2.1e_11bit_score_74.7identity_47.9_	672.738	793.473	899.38	784.675	799.954	1061.44	1270.91	1312.21	845.285	660.271	392.293	970.202
Aug_Plant_scaffold_70695_1BLAST_ispE_4_diphosphocytidyl_2_C_methyl_D_erythritolkinase_EC_2.7.1.148__K009194_diphosphocytidyl_2_C_methyl_D_erythritolkinase_EC_2.7.1.148__db_KEGGevalue_1.1e_25bit_score_121.7identity_48.8_	152.605	0	0	0	0	0	0	0	0	0	0	0
Aug_Plant_scaffold_70730_2BLAST_groL_molecularchaperoneGroEL_K04077chaperoninGroEL_db_KEGGevalue_2.8e_212bit_score_743.4identity_87.0_	12.345	0	11.1011	0	15.2571	18.9619	0	0	0	0	0	0
Aug_Plant_scaffold_71444_5BLAST_putativehistoneH1_likeprotein_db_KEGGevalue_3e_17bit_score_93.2identity_70.0_	282.145	0	174.834	0	336.678	159.453	0	0	0	0	0	123.901
Aug_Plant_scaffold_71607_2BLAST_transposase_IS4familyprotein_db_KEGGevalue_9.3e_139bit_score_499.6identity_48.6_	11.5184	16.5104	0	0	0	15.7581	25.6442	32.5615	0	21.3617	21.6323	24.4591
Aug_Plant_scaffold_71635_2RBH_thsA_thermosomesubunitalpha_db_KEGG_	33.0652	67.0724	32.3091	166.829	238.093	207.171	88.3208	51.9346	80.6594	16.9414	11.1232	61.4954
Aug_Plant_scaffold_71708_1RBH_citratesynthase_EC_2.3.3.1__K01647citratesynthase_EC_2.3.3.1__db_KEGG_	17.2522	0	12.5513	0	0	0	0	0	0	0	0	0
Aug_Plant_scaffold_72147_1BLAST_outermembraneprotein_db_KEGGevalue_2.4e_51bit_score_208.0identity_47.1_	35.1802	0	17.5949	0	31.6749	0	0	0	0	0	0	0
Aug_Plant_scaffold_72386_3BLAST_hypotheticalprotein_db_KEGGevalue_4.1e_24bit_score_117.1identity_45.3_	36.8297	0	0	0	0	18.5921	0	0	0	0	0	0
Aug_Plant_scaffold_72444_3BLAST_glutaminesynthetase_K01915glutaminesynthetase_EC_6.3.1.2__db_KEGGevalue_1.8e_226bit_score_790.4identity_96.2_	20.4257	0	0	0	19.0244	8.0322	0	0	0	0	0	0
Aug_Plant_scaffold_73067_2BLAST_phasinfamilyprotein_db_KEGGevalue_3.7e_44bit_score_183.7identity_51.1_	37.2749	0	19.1987	0	43.0048	58.9017	0	0	0	0	0	0
Aug_Plant_scaffold_73107_1RBH_hdrD_CoB__CoMheterodisulfidereductaseiron_sulfursubunitD_K08264heterodisulfidereductasesubunitD_EC_1.8.98.1__db_KEGG_	16.8641	0	0	0	26.5129	12.78	44.5974	35.8294	25.1988	16.3761	13.0419	29.9051
Aug_Plant_scaffold_73110_1RBH_F0F1ATPsynthasesubunitbeta_K02112F_typeH+_transportingATPasesubunitbeta_EC_3.6.3.14__db_KEGG_	9.46741	0	11.8184	0	11.2039	13.7373	0	0	0	0	0	0
Aug_Plant_scaffold_73208_1BLAST_acetyl_CoAsynthetase_EC_6.2.1.1__K01895acetyl_CoAsynthetase_EC_6.2.1.1__db_KEGGevalue_6e_115bit_score_419.1identity_94.5_	37.5177	46.3763	34.7388	0	0	0	0	0	0	0	0	0
Aug_Plant_scaffold_73995_1RBH_rpoB_DNA_directedRNApolymerasesubunitbeta_K03043DNA_directedRNApolymerasesubunitbeta_EC_2.7.7.6__db_KEGG_	12.0144	0	0	0	0	0	0	0	0	0	0	0
Aug_Plant_scaffold_74077_2BLAST_cold_shockDNA_bindingdomain_containingprotein_K03704coldshockprotein_beta_ribbon_CspAfamily__db_KEGGevalue_1.5e_27bit_score_127.1identity_89.4_	364.918	0	0	0	0	453.833	0	0	0	0	0	0
Aug_Plant_scaffold_74093_2BLAST_peptidoglycan_associatedlipoprotein_K03640peptidoglycan_associatedlipoprotein_db_KEGGevalue_3.5e_38bit_score_163.7identity_48.4_	33.9349	0	0	0	0	21.4435	0	0	0	0	0	0
Aug_Plant_scaffold_74877_2BLAST_hypotheticalprotein_db_KEGGevalue_1.8e_29bit_score_134.4identity_73.0_	104.913	60.3886	0	0	0	0	0	0	0	0	0	0
Aug_Plant_scaffold_74948_1RBH_tfb_transcriptioninitiationfactorIIB_K03124transcriptioninitiationfactorTFIIB_db_KEGG_	17.875	0	9.66383	15.134	23.409	27.1837	16.9364	0	17.5986	22.8542	0	21.0372
Aug_Plant_scaffold_74980_1BLAST_translationelongationfactor2_EF_2/EF_G__K02355elongationfactorG_db_KEGGevalue_0bit_score_1095.9identity_93.6_	9.58201	0	7.84897	0	0	0	0	0	0	0	0	0
Aug_Plant_scaffold_74984_1BLAST_hypotheticalprotein_db_KEGGevalue_3.8e_11bit_score_73.9identity_49.4_	658.355	1175.01	1697.71	5481.73	6061.26	4954.26	1140.06	1677.97	1064.95	4805.35	6339.51	5680.29
Aug_Plant_scaffold_75496_1BLAST_TPRrepeat_containingprotein_db_KEGGevalue_7.1e_36bit_score_157.5identity_30.8_	15.5849	0	10.0621	0	0	0	0	0	0	0	0	0
Aug_Plant_scaffold_76038_2IPRSCAN_Responseregulatorreceiverdomain_db_Pfamdb_id_PF00072evalue_8.5e_10interpro_id_IPR999999interpro_description_Responseregulatorreceiverdomain_	147.436	188.585	134.767	321.669	498.494	316.263	0	0	0	0	0	0
Aug_Plant_scaffold_76589_2BLAST_hypotheticalprotein_K06890_db_KEGGevalue_2.4e_75bit_score_287.3identity_76.8_	27.3507	0	55.9588	0	0	31.2945	30.2004	0	0	0	0	27.2151
Aug_Plant_scaffold_77406_2RBH_elongationfactorP_K02356elongationfactorP_db_KEGG_	26.6609	0	0	0	0	0	28.5067	27.4265	0	52.7555	23.0652	34.7838
Aug_Plant_scaffold_77486_2BLAST_Peroxidase/catalase_EC_1.11.1.6__K03782catalase_peroxidase_EC_1.11.1.21__db_KEGGevalue_4.6e_236bit_score_822.4identity_87.6_	18.843	0	12.355	0	0	0	0	13.0809	0	0	0	9.5125
Aug_Plant_scaffold_77751_1BLAST_rplF_50SribosomalproteinL6_K02933largesubunitribosomalproteinL6_db_KEGGevalue_3.8e_83bit_score_313.2identity_86.9_	47.3419	0	33.5788	0	40.661	35.8277	0	0	0	0	0	22.1864
Aug_Plant_scaffold_77751_2BLAST_rpsH_30SribosomalproteinS8_K02994smallsubunitribosomalproteinS8_db_KEGGevalue_4.2e_63bit_score_246.1identity_96.2_	97.6148	0	53.5278	0	88.9866	51.9559	0	0	0	0	0	0
Aug_Plant_scaffold_77751_3BLAST_30SribosomalproteinS14_K02954smallsubunitribosomalproteinS14_db_KEGGevalue_4e_45bit_score_186.0identity_89.1_	88.073	0	0	0	0	0	0	0	0	0	0	75.753
Aug_Plant_scaffold_77751_4BLAST_rplE_50SribosomalproteinL5_K02931largesubunitribosomalproteinL5_db_KEGGevalue_1.1e_87bit_score_328.2identity_96.5_	93.4002	55.9965	68.2123	0	53.2749	18.5305	30.3008	0	0	54.2562	30.2991	46.0893
Aug_Plant_scaffold_77770_2Unknown_Function	767.298	765.279	350.139	202.436	443.763	108.845	1069.37	613.926	726.052	237.716	0	123.12
Aug_Plant_scaffold_77845_2RBH_membraneproteinn_1Tax_Methyloversatilissp.NVDRepID_UPI000368B553_db_UNIREF_	44.8578	38.4522	29.6797	0	0	24.6042	0	0	0	0	0	0
Aug_Plant_scaffold_77848_2BLAST_hypotheticalprotein_db_KEGGevalue_4.9e_155bit_score_553.1identity_65.7_	16.2041	0	12.1841	0	0	0	0	0	0	0	0	0
Aug_Plant_scaffold_78147_1BLAST_hypotheticalproteinn_1Tax_EchinicolapacificaRepID_UPI000360A424_db_UNIREFevalue_1.3e_16bit_score_94.7identity_26.0_	9.21074	11.9404	10.5596	0	0	0	0	0	0	0	0	0
Aug_Plant_scaffold_78355_3BLAST_ahpC_alkylhydroperoxidereductase_EC_1.11.1.15__K03386peroxiredoxin_alkylhydroperoxidereductasesubunitC__EC_1.11.1.15__db_KEGGevalue_1.4e_96bit_score_357.8identity_90.4_	33.4631	0	23.0384	0	0	0	73.2866	76.4233	0	0	0	0
Aug_Plant_scaffold_78697_1BLAST_Os06g0316300_db_KEGGevalue_5.6e_11bit_score_72.8identity_44.4_	76.6471	0	76.0521	0	0	77.4199	0	0	0	0	0	0
Aug_Plant_scaffold_78919_1BLAST_cytochromeCfamilyprotein_db_KEGGevalue_9e_63bit_score_246.1identity_40.0_	27.0398	0	0	0	0	21.8532	0	0	0	0	0	0
Aug_Plant_scaffold_79066_4BLAST_hypotheticalprotein_db_KEGGevalue_4.3e_42bit_score_176.0identity_84.6_	104.125	0	77.4463	0	0	101.817	0	0	0	148.287	0	94.2095
Aug_Plant_scaffold_79139_3RBH_translationelongationfactorTu_K02358elongationfactorTu_db_KEGG_	10.8576	15.4722	43.53	53.5688	75.9136	92.1006	0	0	0	13.6911	7.66824	10.491
Aug_Plant_scaffold_79440_1BLAST_azi_div_preproteintranslocasesubunitSecA_K03070preproteintranslocasesubunitSecA_db_KEGGevalue_0bit_score_1041.6identity_86.1_	7.70398	0	0	0	0	0	0	0	0	0	0	0
Aug_Plant_scaffold_79500_1BLAST_ribosomalproteinS6_K02990smallsubunitribosomalproteinS6_db_KEGGevalue_1.3e_55bit_score_221.5identity_86.7_	107.28	0	0	0	0	0	0	0	0	0	0	0
Aug_Plant_scaffold_79845_2BLAST_hypotheticalprotein_db_KEGGevalue_1.2e_104bit_score_385.6identity_58.4_	17.0638	0	0	0	0	0	0	0	0	0	0	0
Aug_Plant_scaffold_80376_2BLAST_RNAseT_EC_3.1.13.___db_KEGGevalue_2.6e_65bit_score_254.2identity_61.5_	29.4279	29.019	19.0866	0	0	0	0	0	0	0	0	0
Aug_Plant_scaffold_80376_3BLAST_monothiolglutaredoxin_db_KEGGevalue_5.3e_41bit_score_172.6identity_72.3_	206.516	175.44	163.518	0	0	83.5494	0	0	0	0	0	0
Aug_Plant_scaffold_80644_3BLAST_hypotheticalprotein_db_KEGGevalue_6.1e_30bit_score_136.0identity_55.0_	45.2942	0	0	0	0	0	0	0	0	0	0	0
Aug_Plant_scaffold_80748_2BLAST_heatshockproteinHsp20_K13993HSP20familyprotein_db_KEGGevalue_2.2e_20bit_score_104.8identity_38.4_	45.8684	145.313	110.89	76.87	85.548	29.781	0	0	0	0	0	0
Aug_Plant_scaffold_80881_2BLAST_hypotheticalprotein_db_KEGGevalue_2.3e_51bit_score_207.6identity_57.2_	29.9436	0	0	0	0	19.9853	0	0	0	0	0	0
Aug_Plant_scaffold_80882_1RBH_tuf_elongationfactorTu_EC_3.6.5.3__K02358elongationfactorTu_db_KEGG_	23.6829	0	13.3375	0	0	0	0	0	0	0	0	0
Aug_Plant_scaffold_81355_1Unknown_Function	255.94	89.0684	80.2203	184.554	181.271	369.566	169.53	118.397	193.014	92.4483	111.532	132.043
Aug_Plant_scaffold_81418_3BLAST_translationinitiationfactorIF_2_K02519translationinitiationfactorIF_2_db_KEGGevalue_1.5e_197bit_score_694.5identity_78.0_	16.5733	0	0	0	0	0	0	0	0	0	0	0
Aug_Plant_scaffold_82150_3BLAST_hypotheticalprotein_db_KEGGevalue_4.8e_74bit_score_283.1identity_69.5_	71.5743	106.268	61.1499	65.7775	53.5793	65.3467	34.9618	0	0	0	23.0136	16.9628
Aug_Plant_scaffold_82187_1BLAST_FimVN_terminaldomain_containingprotein_K08086pilusassemblyproteinFimV_db_KEGGevalue_2.7e_74bit_score_285.0identity_43.1_	9.54339	0	10.341	0	0	0	0	0	0	0	0	0
Aug_Plant_scaffold_82346_1BLAST_hypotheticalprotein_db_KEGGevalue_1.4e_26bit_score_125.6identity_38.8_	55.8185	50.2728	65.6203	0	44.5309	54.4582	34.7018	26.8371	0	0	0	0
Aug_Plant_scaffold_82378_2BLAST_rhodanese_likeprotein_db_KEGGevalue_1.5e_137bit_score_495.0identity_63.9_	14.0269	0	19.5807	0	0	12.4311	0	0	0	0	0	0
Aug_Plant_scaffold_82574_1BLAST_ATP_dependentchaperoneClpB_K03695ATP_dependentClpproteaseATP_bindingsubunitClpB_db_KEGGevalue_2e_226bit_score_790.8identity_71.3_	12.5213	0	0	0	0	0	0	0	0	0	0	0
Aug_Plant_scaffold_82585_3BLAST_Neckproteinn_1Tax_PelagibacterphageHTVC008MRepID_M1I7U0_9CAUD_db_UNIREFevalue_4e_36bit_score_158.7identity_36.8_	16.9901	0	0	0	0	0	0	0	0	0	0	0
Aug_Plant_scaffold_82761_2BLAST_membrane_associatedzincmetalloprotease_K11749regulatorofsigmaEprotease_EC_3.4.24.___db_KEGGevalue_5.4e_134bit_score_483.4identity_55.4_	21.0969	0	15.9413	0	0	0	0	0	0	0	0	0
Aug_Plant_scaffold_83443_2RBH_hypotheticalprotein_K15539cytoskeletonproteinRodZ_db_KEGG_	28.9416	0	0	0	0	0	0	0	0	0	0	0
Aug_Plant_scaffold_83454_2BLAST_atpI_ATPsynthaseproteinIAtpI_EC_3.6.3.14__K02116ATPsynthaseproteinI_db_KEGGevalue_1.8e_39bit_score_167.9identity_57.1_	48.0763	0	48.4987	0	0	0	0	0	0	0	0	0
Aug_Plant_scaffold_83710_2RBH_RBL_ribulose_bisphosphatecarboxylase_largesubunitorchain_chloroplast_RuBisCo_db_KEGG_	25.0606	13.4034	13.0022	0	0	16.2577	136.859	118.423	211.247	0	0	0
Aug_Plant_scaffold_83823_2RBH_PHP_C_terminal_K07053_db_KEGG_	16.1288	0	0	0	0	0	0	0	0	0	0	0
Aug_Plant_scaffold_83897_1BLAST_ATPaseAAA_K03694ATP_dependentClpproteaseATP_bindingsubunitClpA_db_KEGGevalue_1e_160bit_score_571.6identity_94.1_	22.6651	0	18.1547	0	0	0	0	0	0	0	0	0
Aug_Plant_scaffold_84443_1BLAST_hypotheticalprotein_db_KEGGevalue_5.3e_08bit_score_63.2identity_40.0_	539.318	815.32	636.828	536.576	919.154	615.835	840.934	783.938	534.265	498.475	734.496	955.225
Aug_Plant_scaffold_84811_1RBH_LamBporinfamilyprotein_db_KEGG_	54.9737	16.5692	14.0111	0	14.2053	0	0	0	0	0	0	0
Aug_Plant_scaffold_85229_1BLAST_chromosomepartitioningATPase_db_KEGGevalue_3.2e_72bit_score_276.9identity_73.4_	47.9369	34.5574	22.9643	0	0	0	0	0	0	0	0	0
Aug_Plant_scaffold_85669_1BLAST_phospholipaseD/transphosphatidylase_K06131cardiolipinsynthase_EC_2.7.8.___db_KEGGevalue_1.4e_153bit_score_548.1identity_77.1_	16.9071	0	0	0	0	10.4285	0	0	0	0	0	0
Aug_Plant_scaffold_85669_2BLAST_triplehelixrepeat_containingcollagen_db_KEGGevalue_8e_22bit_score_108.6identity_51.2_	91.1284	0	0	0	0	95.6094	0	0	0	0	0	0
Aug_Plant_scaffold_85708_3BLAST_antigen_db_KEGGevalue_7e_48bit_score_195.7identity_68.4_	257.728	241.616	166.385	153.781	206.481	254.874	92.5547	91.0897	60.4363	0	63.2168	49.1966
Aug_Plant_scaffold_85808_3BLAST_hypotheticalprotein_db_KEGGevalue_1.5e_49bit_score_201.4identity_77.8_	37.3329	0	0	0	49.3219	42.0202	0	0	0	0	0	0
Aug_Plant_scaffold_86433_1BLAST_Uncharacterizedproteinn_1Tax_Rhodobactersp.SW2RepID_C8S1B7_9RHOB_db_UNIREFevalue_2.3e_07bit_score_61.6identity_34.5_	140.866	0	54.5059	0	121.754	136.558	0	0	0	0	0	0
Aug_Plant_scaffold_86898_3BLAST_adenylylsulfatereductasesubunitalpha_EC_1.8.99.2__K00394adenylylsulfatereductase_subunitA_EC_1.8.99.2__db_KEGGevalue_1.8e_58bit_score_231.1identity_78.2_	117.51	0	84.6534	81.4085	242.399	191.449	0	52.2738	0	78.6971	51.5835	70.2535
Aug_Plant_scaffold_86993_1IPRSCAN_PEP_CTERMmotif_db_Pfamdb_id_PF07589evalue_2.1e_07interpro_id_IPR999999interpro_description_PEP_CTERMmotif_	25.6187	0	0	0	0	0	0	0	0	0	0	0
Aug_Plant_scaffold_87091_3BLAST_hypotheticalprotein_db_KEGGevalue_8.8e_45bit_score_185.3identity_69.5_	72.4707	57.1973	0	0	0	0	0	0	0	0	0	0
Aug_Plant_scaffold_87092_1RBH_heatshockproteinHsp20_K13993HSP20familyprotein_db_KEGG_	64.8364	41.198	23.2807	202.994	189.348	190.853	377.025	151.796	417.124	45.7151	62.398	275.167
Aug_Plant_scaffold_87101_1RBH_tuf_elongationfactorTu_EC_3.6.5.3__K02358elongationfactorTu_db_KEGG_	40.8173	28.2801	30.0024	0	0	0	19.9707	16.5618	0	0	0	0
Aug_Plant_scaffold_87219_2BLAST_hypotheticalprotein_db_KEGGevalue_1.1e_31bit_score_142.5identity_52.4_	31.3898	61.134	25.1728	0	0	14.0518	0	0	0	0	0	0
Aug_Plant_scaffold_87255_2BLAST_CsbDfamilyprotein_db_KEGGevalue_3.8e_26bit_score_122.9identity_64.1_	194.86	0	0	0	0	0	0	0	0	0	0	0
Aug_Plant_scaffold_87513_1BLAST_translationelongationfactor2_EF_2/EF_G__K02355elongationfactorG_db_KEGGevalue_1.2e_294bit_score_1017.3identity_93.3_	17.2708	0	0	0	0	23.2316	0	0	0	0	0	0
Aug_Plant_scaffold_88049_2RBH_Putativeuncharacterizedproteinn_3Tax_MethylobactertundripaludumSV96RepID_G3IVK9_9GAMM_db_UNIREF_	31.4152	0	23.3384	0	93.231	83.7631	0	0	0	0	0	0
Aug_Plant_scaffold_88080_1BLAST_ATP_dependentmetalloproteaseFtsH_K03798celldivisionproteaseFtsH_EC_3.4.24.___db_KEGGevalue_2.3e_170bit_score_604.0identity_79.9_	59.2331	31.8555	49.651	0	27.8551	13.6865	0	0	0	0	0	0
Aug_Plant_scaffold_88239_1Unknown_Function	1364.03	2472.68	2068.35	1919.44	1712.68	1857.02	5838.41	4733.21	3181.38	3328.81	4794.32	4576.67
Aug_Plant_scaffold_88239_2Unknown_Function	180.161	285.915	442.748	444.223	513.86	515.229	1337.86	2176.4	1879.19	2024.65	2931.38	1904.21
Aug_Plant_scaffold_88419_2RBH_3_hydroxyisobutyratedehydrogenase_EC_1.1.1.31__K000203_hydroxyisobutyratedehydrogenase_EC_1.1.1.31__db_KEGG_	27.5929	0	0	0	0	0	0	0	0	0	0	0
Aug_Plant_scaffold_88510_1Unknown_Function	9.94219	28.4753	13.7061	50.0392	46.1748	39.7891	46.45	56.7097	42.2632	112.95	117.5	69.478
Aug_Plant_scaffold_88550_3BLAST_putativehistoneH1_likeprotein_db_KEGGevalue_9.8e_31bit_score_138.3identity_76.2_	126.942	0	0	0	0	0	0	0	0	0	0	0
Aug_Plant_scaffold_89165_1RBH_outermembraneprotein_porin__db_KEGG_	49.9032	37.2216	63.6597	0	44.618	62.7521	0	0	0	11.4792	0	0
Aug_Plant_scaffold_89493_3BLAST_groEL_molecularchaperoneGroEL_K04077chaperoninGroEL_db_KEGGevalue_5.2e_83bit_score_312.8identity_86.1_	38.0801	35.3758	25.2805	0	0	0	0	0	0	0	0	19.4592
Aug_Plant_scaffold_89653_3BLAST_rodshape_determiningproteinMreB_K03569rodshape_determiningproteinMreBandrelatedproteins_db_KEGGevalue_2.7e_158bit_score_563.5identity_96.0_	14.2989	0	0	0	0	0	0	0	0	0	0	0
Aug_Plant_scaffold_89661_3BLAST_hypotheticalprotein_db_KEGGevalue_7.8e_19bit_score_99.0identity_56.0_	71.9912	0	0	0	0	0	0	0	0	0	0	0
Aug_Plant_scaffold_89872_2BLAST_hypotheticalprotein_db_KEGGevalue_2.7e_40bit_score_169.9identity_92.4_	269.33	0	290.41	0	0	0	367.24	214.903	0	0	0	0
Aug_Plant_scaffold_90378_2BLAST_heatshockprotein_hsp20family_K13993HSP20familyprotein_db_KEGGevalue_1.7e_55bit_score_221.1identity_70.2_	132.078	179.019	214.373	43.4047	62.1899	51.9074	36.7812	104.883	0	46.0211	44.0935	30.0871
Aug_Plant_scaffold_90531_1BLAST_molecularchaperoneDnaK_K04043molecularchaperoneDnaK_db_KEGGevalue_6.3e_264bit_score_915.2identity_92.4_	23.9507	34.178	20.3553	17.1914	30.5571	18.8493	43.5748	29.0444	0	40.2071	43.3105	81.7868
Aug_Plant_scaffold_90755_1BLAST_type12methyltransferase_db_KEGGevalue_1.5e_88bit_score_332.0identity_52.6_	19.5033	20.0883	14.4163	0	0	0	0	0	0	0	0	0
Aug_Plant_scaffold_90798_1BLAST_hypotheticalprotein_db_KEGGevalue_1.2e_10bit_score_71.6identity_50.7_	298.529	183.343	132.845	0	175.368	81.5138	0	0	0	0	0	0
Aug_Plant_scaffold_90798_2BLAST_hypotheticalprotein_db_KEGGevalue_6.5e_10bit_score_70.1identity_30.0_	41.3972	31.3813	0	0	0	10.6323	0	0	0	0	0	0
Aug_Plant_scaffold_90940_1BLAST_elongationfactorG_EC_3.6.5.3__K02355elongationfactorG_db_KEGGevalue_0bit_score_1060.1identity_92.3_	11.7852	0	10.3932	0	0	0	0	0	0	0	0	0
Aug_Plant_scaffold_90968_2RBH_TetRfamilytranscriptionalregulator_db_KEGG_	34.9002	0	18.1627	0	0	15.415	0	0	0	0	0	32.6514
Aug_Plant_scaffold_91237_1BLAST_RNApolymerase_sigma_24subunit_ecfsubfamily_K03088RNApolymerasesigma_70factor_ECFsubfamily_db_KEGGevalue_4.8e_43bit_score_179.9identity_49.7_	48.0745	49.735	27.1818	0	0	0	0	0	0	0	0	0
Aug_Plant_scaffold_91591_1BLAST_chaperoninGroL_db_KEGGevalue_1.4e_222bit_score_777.7identity_86.2_	41.8155	30.8051	54.0285	10.4551	34.8019	24.1147	26.0528	20.6144	0	0	0	36.6692
Aug_Plant_scaffold_91791_1BLAST_TAR1_YLR154W_A_Tar1p_db_KEGGevalue_4.7e_13bit_score_79.3identity_56.5_	1192.25	324.98	324.336	0	706.678	200.61	15637.4	5738.07	4936.95	1469.35	180.738	523.143
Aug_Plant_scaffold_92466_2BLAST_CsbDfamilyprotein_db_KEGGevalue_5.2e_19bit_score_99.0identity_84.2_	370.688	338.534	264.782	0	0	125.866	0	0	0	0	0	0
Aug_Plant_scaffold_92878_1BLAST_acetolactatesynthase_largesubunit_EC_2.2.1.6__K01652acetolactatesynthaseI/II/IIIlargesubunit_EC_2.2.1.6__db_KEGGevalue_0bit_score_1048.9identity_91.9_	15.4984	11.9527	12.3292	0	0	0	9.05368	0	0	0	0	0
Aug_Plant_scaffold_93312_3BLAST_rplU_50SribosomalproteinL21_K02888largesubunitribosomalproteinL21_db_KEGGevalue_4.9e_43bit_score_179.1identity_87.3_	85.8958	0	0	0	0	65.9929	0	0	0	0	0	0
Aug_Plant_scaffold_93548_2BLAST_acetoacetyl_CoAreductase_K00023acetoacetyl_CoAreductase_EC_1.1.1.36__db_KEGGevalue_3.9e_105bit_score_386.3identity_97.0_	48.5833	38.927	31.9868	0	0	20.2945	0	0	0	0	0	0
Aug_Plant_scaffold_93882_1BLAST_rpsA_RibosomalproteinS1_K02945smallsubunitribosomalproteinS1_db_KEGGevalue_2.7e_254bit_score_883.2identity_84.1_	8.84439	0	0	0	0	0	0	0	0	0	0	0
Aug_Plant_scaffold_94215_3BLAST_hypotheticalprotein_db_KEGGevalue_1e_58bit_score_232.3identity_57.3_	55.9021	42.353	0	0	0	0	0	0	0	0	0	0
Aug_Plant_scaffold_94605_2BLAST_rubrerythrin_db_KEGGevalue_1.8e_66bit_score_257.7identity_76.4_	61.1868	0	25.6722	0	0	20.727	0	0	0	0	0	0
Aug_Plant_scaffold_94655_2RBH_RNApolymerasesigma_32subunitRpoH_db_KEGG_	28.0776	0	0	45.4624	103.35	55.1562	0	0	0	0	0	0
Aug_Plant_scaffold_95329_2BLAST_Na+/solutesymporter_K14393cation/acetatesymporter_db_KEGGevalue_1.7e_116bit_score_424.5identity_85.2_	19.7303	0	19.4852	0	0	0	0	0	0	0	0	0
Aug_Plant_scaffold_95455_1BLAST_OmpA/MotBdomainprotein_db_KEGGevalue_1.3e_73bit_score_282.7identity_42.6_	13.8509	16.8283	0	0	14.117	0	9.83719	0	0	9.79647	0	4.95155
Aug_Plant_scaffold_95731_1BLAST_dnaK_MolecularchaperoneDnaK_K04043molecularchaperoneDnaK_db_KEGGevalue_1.9e_183bit_score_647.5identity_79.3_	26.1479	22.7701	0	0	0	0	16.1394	0	12.103	0	0	9.95288
Aug_Plant_scaffold_96102_5BLAST_rpsA_30SribosomalproteinS1_K02945smallsubunitribosomalproteinS1_db_KEGGevalue_1e_93bit_score_348.6identity_79.7_	39.8433	0	33.0004	0	0	25.7591	0	0	0	0	0	0
Aug_Plant_scaffold_96231_1BLAST_transport_associatedprotein_K04065hyperosmoticallyinducibleperiplasmicprotein_db_KEGGevalue_1.6e_29bit_score_134.8identity_47.7_	34.2075	0	38.0592	0	0	0	0	0	0	0	0	0
Aug_Plant_scaffold_96477_2BLAST_translationinitiationfactorIF_3_K02520translationinitiationfactorIF_3_db_KEGGevalue_2.9e_70bit_score_270.4identity_76.0_	31.355	0	69.0841	0	38.1023	26.648	0	0	0	0	0	27.1037
Aug_Plant_scaffold_96494_1BLAST_hypotheticalprotein_db_KEGGevalue_2.9e_55bit_score_220.3identity_77.1_	6595.73	4258.05	7603.35	0	0	0	0	0	0	0	0	0
Aug_Plant_scaffold_96502_1BLAST_groEL_chaperoninGroEL_K04077chaperoninGroEL_db_KEGGevalue_3.2e_89bit_score_333.6identity_78.9_	24.7854	0	31.9868	0	0	0	36.8449	20.4485	0	0	0	22.9294
Aug_Plant_scaffold_96571_3Unknown_Function	307.715	271.494	169.176	122.182	215.571	127.058	136.482	129.095	134.294	66.9556	99.6979	56.2349
Aug_Plant_scaffold_96796_1BLAST_formate/nitritetransporterfamilyprotein_db_KEGGevalue_5.8e_129bit_score_466.1identity_77.8_	16.1102	0	0	0	20.27	11.7898	82.0288	45.5184	66.5982	0	11.9725	0
Aug_Plant_scaffold_96829_2RBH_cysteinesynthaseA_K01738cysteinesynthaseA_EC_2.5.1.47__db_KEGG_	16.1575	0	0	0	0	0	0	0	0	0	0	0
Aug_Plant_scaffold_96972_1BLAST_hypotheticalprotein_K03286OmpA_OmpFporin_OOPfamily_db_KEGGevalue_7.1e_78bit_score_296.2identity_61.6_	72.8188	82.6074	160.985	0	39.956	68.8704	0	0	0	0	12.3379	27.141
Aug_Plant_scaffold_97176_1RBH_hypotheticalprotein_db_KEGG_	8.85344	0	7.24452	0	0	0	0	22.6327	0	17.5468	10.0844	7.30315
Aug_Plant_scaffold_97244_3RBH_signalrecognitionparticleprotein_K03106signalrecognitionparticlesubunitSRP54_db_KEGG_	13.7095	0	0	0	0	16.5419	0	0	0	0	0	0
Aug_Plant_scaffold_97565_2RBH_atpC_V_typeATPsynthasesubunitC_K02119V_typeH+_transportingATPasesubunitC_EC_3.6.3.14__db_KEGG_	16.5502	30.116	13.0422	0	31.34	25.8916	56.3553	86.5127	53.1498	16.7154	14.4392	36.8344
Aug_Plant_scaffold_97577_3BLAST_ispE_4_diphosphocytidyl_2_C_methyl_D_erythritolkinase_EC_2.7.1.148__K009194_diphosphocytidyl_2_C_methyl_D_erythritolkinase_EC_2.7.1.148__db_KEGGevalue_1.5e_105bit_score_388.3identity_64.7_	137.411	0	86.4154	0	0	0	0	0	0	0	0	0
Aug_Plant_scaffold_97718_3BLAST_chaperoneproteinDnaK_K04043molecularchaperoneDnaK_db_KEGGevalue_1.3e_97bit_score_361.7identity_75.1_	43.991	79.2671	45.4634	53.6975	63.3828	43.6923	66.6951	42.1968	48.8224	0	21.7489	34.5239
Aug_Plant_scaffold_98468_3BLAST_30SribosomalproteinS3_db_KEGGevalue_1.3e_104bit_score_384.8identity_82.2_	21.7649	0	17.769	0	0	14.2851	0	0	0	0	0	0
Aug_Plant_scaffold_98468_4BLAST_rplP_50SribosomalproteinL16_K02878largesubunitribosomalproteinL16_db_KEGGevalue_7.8e_60bit_score_235.3identity_81.0_	41.2117	0	0	0	0	0	0	0	0	0	0	0
Aug_Plant_scaffold_98541_4BLAST_cdhD_COdehydrogenase/acetyl_CoAsynthasesubunitdelta_EC_1.2.99.2__K00194acetyl_CoAdecarbonylase/synthasecomplexsubunitdelta_db_KEGGevalue_2.8e_142bit_score_510.8identity_87.8_	30.9534	17.6895	11.3335	0	0	16.7647	31.4207	39.4547	37.8805	0	15.7327	14.1367
Aug_Plant_scaffold_98594_2BLAST_hypotheticalprotein_K03593ATP_bindingproteininvolvedinchromosomepartitioning_db_KEGGevalue_1e_123bit_score_448.4identity_91.1_	51.6487	0	0	0	28.1078	0	0	0	0	0	0	0
Aug_Plant_scaffold_98603_1BLAST_putativeABCtransportersubstratebindingprotein_db_KEGGevalue_1.9e_90bit_score_337.4identity_84.2_	27.7496	0	0	0	0	0	0	0	0	0	0	0
Aug_Plant_scaffold_98661_2BLAST_sucA_2_oxoglutaratedehydrogenaseE1_EC_1.2.4.2__K001642_oxoglutaratedehydrogenaseE1component_EC_1.2.4.2__db_KEGGevalue_8.1e_264bit_score_914.8identity_85.8_	7.86969	0	11.8155	0	0	0	0	0	0	0	0	0
Aug_Plant_scaffold_98674_2RBH_hypotheticalproteinn_1Tax_MethylobactermarinusRepID_UPI000362D73A_db_UNIREF_	58.9377	42.0796	81.5429	0	0	45.9116	0	0	0	0	0	0
Aug_Plant_scaffold_98674_3RBH_Putativeuncharacterizedproteinn_1Tax_MethylobactertundripaludumSV96RepID_G3IZT5_9GAMM_db_UNIREF_	38.3046	0	50.2731	0	0	0	0	0	0	0	0	0
Aug_Plant_scaffold_98678_2BLAST_sporulationrelated_K03749DedDprotein_db_KEGGevalue_7.3e_69bit_score_266.2identity_60.1_	20.1193	0	0	0	0	0	0	0	0	0	0	0
Aug_Plant_scaffold_98987_2RBH_tuf_elongationfactorTu_K02358elongationfactorTu_db_KEGG_	18.7701	0	15.672	0	0	18.2319	0	0	0	0	0	0
Aug_Plant_scaffold_99082_1RBH_rpsA_30SribosomalproteinS1_K02945smallsubunitribosomalproteinS1_db_KEGG_	12.4944	31.2991	9.71471	0	0	0	0	0	0	0	0	0
Aug_Plant_scaffold_99505_2Unknown_Function	85.8139	104.557	70.3651	0	0	0	0	0	0	0	0	0
Aug_Plant_scaffold_99505_3Unknown_Function	98.7077	0	113.961	0	0	57.5056	0	0	0	0	0	0
Aug_Plant_scaffold_99685_2BLAST_hypotheticalproteinn_1Tax_MassilianiastensisRepID_UPI00037EB512_db_UNIREFevalue_1.1e_18bit_score_100.1identity_38.6_	36.437	26.1604	34.5655	88.536	68.2127	38.9524	0	0	0	0	0	0
Aug_Plant_scaffold_99695_1RBH_acsA_acetyl_coenzymeAsynthetase_K01895acetyl_CoAsynthetase_EC_6.2.1.1__db_KEGG_	16.1592	33.5254	16.6186	66.3101	48.5722	43.062	26.7349	24.5634	24.5579	15.4976	23.6196	27.2052
Aug_Plant_scaffold_100432_1BLAST_ATPaseAAA_K03694ATP_dependentClpproteaseATP_bindingsubunitClpA_db_KEGGevalue_2.3e_252bit_score_876.7identity_93.5_	16.3935	11.9505	13.6517	0	0	0	10.5765	0	0	0	0	8.92406
Aug_Plant_scaffold_100795_2BLAST_polynucleotidephosphorylase/polyadenylase_K00962polyribonucleotidenucleotidyltransferase_EC_2.7.7.8__db_KEGGevalue_3.3e_131bit_score_473.4identity_89.1_	19.9757	0	0	0	27.8423	35.6219	0	0	0	0	0	0
Aug_Plant_scaffold_100975_2BLAST_secreted/surfaceproteinwithfasciclin_likerepeats_db_KEGGevalue_3.3e_35bit_score_154.8identity_56.1_	23.6109	57.973	61.8947	21.464	0	11.4458	0	0	0	0	0	0
Aug_Plant_scaffold_101035_1BLAST_mcrB_methyl_coenzymeMreductasesubunitbeta_K00401methyl_coenzymeMreductasebetasubunit_EC_2.8.4.1__db_KEGGevalue_2.4e_146bit_score_523.9identity_91.8_	182.184	203.956	91.7821	178.794	278.558	332.858	275.473	313.195	212.047	155.386	153.853	215.106
Aug_Plant_scaffold_101035_2BLAST_mcrB_methyl_coenzymeMreductasesubunitbeta_K00401methyl_coenzymeMreductasebetasubunit_EC_2.8.4.1__db_KEGGevalue_1.4e_53bit_score_214.2identity_97.2_	262.561	233.57	126.018	249.043	383.857	323.727	335.745	281.051	229.949	128.977	120.96	269.123
Aug_Plant_scaffold_101035_3BLAST_mcrD_methyl_coenzymeMreductaseoperonproteinD_K03422methyl_coenzymeMreductasesubunitD_db_KEGGevalue_7.1e_47bit_score_192.2identity_71.9_	211.655	150.284	110.567	125.902	305.74	192.398	210.541	137.406	170.788	66.9556	66.0943	174.898
Aug_Plant_scaffold_101035_4BLAST_mcrG_methyl_coenzymeMreductasesubunitgamma_K00402methyl_coenzymeMreductasegammasubunit_EC_2.8.4.1__db_KEGGevalue_1.4e_109bit_score_401.4identity_82.5_	201.88	146.018	139.602	114.647	232.643	200.308	115.549	218.798	183.364	99.7834	114.223	115.025
Aug_Plant_scaffold_101035_5BLAST_mcrA_methyl_coenzymeMreductasesubunitalpha_EC_2.8.4.1__K00399methyl_coenzymeMreductasealphasubunit_EC_2.8.4.1__db_KEGGevalue_3.8e_138bit_score_496.5identity_88.2_	244.063	186.834	137.716	128.169	237.754	272.279	188.38	215.747	178.412	86.2549	106.647	160.807
Aug_Plant_scaffold_101528_2BLAST_adenylylsulfatereductasesubunitalpha_EC_1.8.99.2__K00394adenylylsulfatereductase_subunitA_EC_1.8.99.2__db_KEGGevalue_3e_254bit_score_882.9identity_97.0_	17.595	24.5988	34.5778	0	0	9.94479	0	7.94993	0	0	0	0
Aug_Plant_scaffold_101573_1RBH_hypotheticalprotein_db_KEGG_	28.0772	49.7623	21.536	0	0	0	24.9727	0	0	0	0	0
Aug_Plant_scaffold_101577_1BLAST_porin_db_KEGGevalue_9.6e_61bit_score_239.6identity_43.3_	69.9139	40.1924	91.8392	0	19.1089	21.4867	0	15.0814	0	0	0	0
Aug_Plant_scaffold_102058_3BLAST_transport_associatedprotein_db_KEGGevalue_8.1e_79bit_score_299.3identity_62.1_	15.2845	24.961	0	0	0	0	0	0	0	0	0	0
Aug_Plant_scaffold_102134_2RBH_ATPsynthaseF1subunitalpha_K02111F_typeH+_transportingATPasesubunitalpha_EC_3.6.3.14__db_KEGG_	22.837	0	17.8385	0	9.6017	8.92335	0	0	0	14.0602	6.6142	6.74977
Aug_Plant_scaffold_102246_1BLAST_hypotheticalprotein_db_KEGGevalue_1.5e_11bit_score_73.9identity_61.8_	368.368	330.538	837.118	0	0	190.199	0	0	0	0	0	240.896
Aug_Plant_scaffold_102702_1BLAST_sulfitereductase_dissimilatory_typesubunitalpha_EC_1.8.99.3__K11180sulfitereductase_dissimilatory_typealphasubunit_EC_1.8.99.3__db_KEGGevalue_2e_206bit_score_723.8identity_88.3_	14.1339	0	15.1039	0	0	0	0	0	0	0	0	0
Aug_Plant_scaffold_102821_2BLAST_proteinphosphatase2C_db_KEGGevalue_3.9e_100bit_score_370.2identity_69.5_	18.6232	0	0	0	0	0	0	0	0	0	0	0
Aug_Plant_scaffold_102843_2BLAST_hypotheticalprotein_db_KEGGevalue_6.7e_69bit_score_267.3identity_40.6_	10.1765	0	9.72904	0	0	9.54703	0	0	0	25.0607	0	0
Aug_Plant_scaffold_103071_1BLAST_HflKprotein_db_KEGGevalue_1.5e_48bit_score_198.4identity_55.3_	29.4452	0	36.767	0	0	0	0	0	0	0	0	0
Aug_Plant_scaffold_103071_2BLAST_membraneproteasesubunit_stomatin/prohibitin_db_KEGGevalue_8.4e_104bit_score_382.5identity_65.4_	26.5357	25.9334	41.3264	0	0	0	0	0	0	0	0	0
Aug_Plant_scaffold_103075_3BLAST_thioredoxin_db_KEGGevalue_1.2e_50bit_score_204.9identity_74.2_	69.8613	78.3616	73.9487	0	59.9164	36.2775	0	0	0	0	0	0
Aug_Plant_scaffold_103120_1BLAST_Fibrobactersuccinogenesmajordomain_Fib_succ_major_._db_KEGGevalue_4.8e_31bit_score_141.0identity_33.8_	15.1542	0	0	0	0	0	0	0	0	0	0	0
Aug_Plant_scaffold_103794_1BLAST_OligopeptidaseA_EC_3.4.24.70__K01414oligopeptidaseA_EC_3.4.24.70__db_KEGGevalue_4e_229bit_score_799.7identity_73.2_	11.5145	0	14.2788	0	0	0	0	0	0	0	0	0
Aug_Plant_scaffold_103942_2RBH_responsereceiverhistidinekinase_db_KEGG_	11.409	0	0	0	0	0	0	0	0	0	0	0
Aug_Plant_scaffold_104195_2BLAST_hpi1_3_hexulose_6_phosphateisomerase_K080946_phospho_3_hexuloisomerase_EC_5.3.1.27__db_KEGGevalue_3.4e_71bit_score_273.5identity_78.5_	63.8998	59.4721	56.1975	40.7894	0	34.5625	41.4541	0	0	0	0	25.646
Aug_Plant_scaffold_104195_3RBH_3_hexulose_6_phosphatesynthase_EC_4.1.2.43__K080933_hexulose_6_phosphatesynthase_EC_4.1.2.43__db_KEGG_	22.7096	35.2714	18.9003	0	38.9447	24.395	20.7245	0	0	0	0	0
Aug_Plant_scaffold_104621_1BLAST_hypotheticalprotein_db_KEGGevalue_1.9e_61bit_score_241.5identity_50.2_	26.0962	0	39.5181	0	0	18.0874	0	0	0	0	0	0
Aug_Plant_scaffold_104647_1BLAST_Uncharacterizedproteinn_1Tax_ErysipelotrichaceaebacteriumCAG_64RepID_R6VY11_9FIRM_db_UNIREFevalue_2.3e_07bit_score_60.8identity_50.0_	730.128	0	324.906	0	0	765.499	0	573.754	0	0	373.716	519.461
Aug_Plant_scaffold_105616_3BLAST_acetyl_CoAhydrolase_EC_3.1.2.1__K01067acetyl_CoAhydrolase_EC_3.1.2.1__db_KEGGevalue_1.8e_120bit_score_437.6identity_89.2_	33.1465	28.9828	13.6143	0	0	0	0	0	0	0	0	0
Aug_Plant_scaffold_105687_1BLAST_RNAbindingS1domain_containingprotein_K02945smallsubunitribosomalproteinS1_db_KEGGevalue_2.4e_138bit_score_497.7identity_81.9_	13.4873	16.1785	0	0	0	0	9.72972	0	0	0	0	0
Aug_Plant_scaffold_106108_1BLAST_putativemultidrugresistanceprotein_db_KEGGevalue_5.8e_212bit_score_742.7identity_79.4_	12.6101	0	0	0	0	0	0	0	0	0	0	0
Aug_Plant_scaffold_106812_1BLAST_hypotheticalprotein_db_KEGGevalue_7.1e_42bit_score_176.0identity_55.0_	353.541	261.786	356.789	63.9776	85.3784	485.999	172.325	104.876	40.721	43.3709	175.689	133.52
Aug_Plant_scaffold_106814_1BLAST_propionyl_CoAcarboxylase_EC_6.4.1.3__db_KEGGevalue_5e_227bit_score_792.3identity_94.0_	17.7759	0	0	0	0	0	0	0	0	0	0	0
Aug_Plant_scaffold_107483_1BLAST_rplJ_50SribosomalproteinL10_K02864largesubunitribosomalproteinL10_db_KEGGevalue_7.1e_65bit_score_253.1identity_65.3_	22.2962	0	18.7597	0	0	0	0	0	0	0	0	0
Aug_Plant_scaffold_107537_2Unknown_Function	432.348	737.945	749.659	0	156.585	145.913	372.053	253.498	227.124	0	126.308	172.672
Aug_Plant_scaffold_107601_1BLAST_groEL_molecularchaperoneGroEL_K04077chaperoninGroEL_db_KEGGevalue_2.9e_266bit_score_922.9identity_97.6_	18.9651	12.0442	12.7923	0	0	0	14.3111	14.7097	0	0	0	0
Aug_Plant_scaffold_107743_1RBH_rpsA_30SribosomalproteinS1_K02945smallsubunitribosomalproteinS1_db_KEGG_	20.7499	17.0198	10.8574	0	0	0	0	0	0	0	0	0
Aug_Plant_scaffold_107801_2BLAST_methionine_R_sulfoxidereductase/methionine_S_sulfoxidereductase_EC_1.8.4.111.8.4.12__db_KEGGevalue_4.2e_106bit_score_390.2identity_65.2_	21.5629	27.1676	0	0	0	0	0	0	0	0	0	0
Aug_Plant_scaffold_107811_2BLAST_alpha/betahydrolaserelatedprotein_db_KEGGevalue_3.2e_110bit_score_403.7identity_72.3_	21.3425	0	0	0	0	0	0	0	0	0	0	0
Aug_Plant_scaffold_107948_1BLAST_mglB_cellpolaritydeterminantGTPase_activatingproteinMglB_db_KEGGevalue_1.9e_73bit_score_280.8identity_86.5_	47.9098	0	0	0	53.2083	55.7712	0	0	0	0	0	0
Aug_Plant_scaffold_107948_2RBH_MglAprotein_K06883_db_KEGG_	27.5409	0	19.746	0	45.8105	26.1607	0	0	0	0	0	0
Aug_Plant_scaffold_108622_1BLAST_phosphofructokinase_K008506_phosphofructokinase_EC_2.7.1.11__db_KEGGevalue_5.6e_185bit_score_652.5identity_84.5_	16.4769	0	0	0	0	0	0	0	0	0	0	0
Aug_Plant_scaffold_108691_2BLAST_OmpA/MotBprotein_db_KEGGevalue_1.1e_38bit_score_165.2identity_62.2_	61.0049	0	0	0	0	0	0	0	0	0	0	0
Aug_Plant_scaffold_109587_2BLAST_oprF_outermembraneproteinOprF_K03286OmpA_OmpFporin_OOPfamily_db_KEGGevalue_4.1e_40bit_score_171.0identity_39.4_	29.3896	0	0	0	0	12.1448	0	0	0	0	0	0
Aug_Plant_scaffold_109625_3BLAST_hypotheticalprotein_db_KEGGevalue_1.9e_23bit_score_114.4identity_58.5_	304.54	0	131.35	0	0	0	0	0	0	0	0	0
Aug_Plant_scaffold_110571_1BLAST_outermembraneprotein_K03286OmpA_OmpFporin_OOPfamily_db_KEGGevalue_3.3e_37bit_score_161.8identity_51.3_	24.0623	0	0	0	0	0	0	0	0	0	0	0
Aug_Plant_scaffold_111191_1BLAST_DNA_directedRNApolymerasesubunitalpha_EC_2.7.7.6__K03040DNA_directedRNApolymerasesubunitalpha_EC_2.7.7.6__db_KEGGevalue_1.7e_169bit_score_600.9identity_94.7_	51.2863	0	17.5766	0	34.0988	10.2511	0	0	0	19.5416	12.6136	0
Aug_Plant_scaffold_111314_1BLAST_Uncharacterizedproteinn_11Tax_PropionibacteriumacnesRepID_E4DIQ9_PROAA_db_UNIREFevalue_1e_10bit_score_73.9identity_38.1_	1803.64	1448.26	1111.39	493.002	577.444	660.914	1424.12	812.709	517.778	659.073	576.901	443.69
Aug_Plant_scaffold_111514_1BLAST_atpA_V_typeATPsynthasesubunitA_K02117V_typeH+_transportingATPasesubunitA_EC_3.6.3.14__db_KEGGevalue_1.7e_207bit_score_727.2identity_98.6_	48.7528	41.3261	18.3539	18.5921	44.7036	32.2606	71.3537	100.489	91.8758	32.3448	45.8822	78.4287
Aug_Plant_scaffold_111514_2BLAST_atpB_V_typeATPsynthasesubunitB_K02118V_typeH+_transportingATPasesubunitB_EC_3.6.3.14__db_KEGGevalue_8.4e_76bit_score_288.5identity_98.0_	39.8842	0	0	0	57.9236	0	0	89.5751	71.7192	0	0	52.3347
Aug_Plant_scaffold_111519_1BLAST_aminotransferaseclassV_K04487cysteinedesulfurase_EC_2.8.1.7__db_KEGGevalue_3.7e_93bit_score_346.7identity_79.9_	49.3795	0	0	0	32.8036	0	0	21.0671	0	0	0	0
Aug_Plant_scaffold_111519_2BLAST_BadM/Rrf2familytranscriptionalregulator_K13643Rrf2familytranscriptionalregulator_iron_sulfurclusterassemblytranscriptionfactor_db_KEGGevalue_8.6e_69bit_score_265.4identity_78.6_	70.6978	51.3637	34.0888	0	38.9549	42.0628	0	0	0	0	0	0
Aug_Plant_scaffold_112325_1RBH_rplF_50SribosomalproteinL6_K02933largesubunitribosomalproteinL6_db_KEGG_	54.0892	0	0	0	0	0	0	0	0	0	0	0
Aug_Plant_scaffold_112353_1BLAST_ompA_outermembraneprotein_K03286OmpA_OmpFporin_OOPfamily_db_KEGGevalue_8.3e_58bit_score_229.2identity_57.1_	24.4666	0	29.0186	0	0	0	0	0	0	0	0	0
Aug_Plant_scaffold_112449_4BLAST_TetRfamilytranscriptionalregulator_db_KEGGevalue_3.6e_71bit_score_273.5identity_72.4_	38.7081	0	0	0	0	0	0	0	0	0	0	0
Aug_Plant_scaffold_112937_1BLAST_mcrA_methyl_coenzymeMreductasesubunitalpha_EC_2.8.4.1__K00399methyl_coenzymeMreductasealphasubunit_EC_2.8.4.1__db_KEGGevalue_1.1e_151bit_score_541.6identity_88.4_	81.1779	81.0456	78.5903	70.4696	167.867	171.052	105.73	126.781	98.0649	61.4185	95.3786	96.2906
Aug_Plant_scaffold_113078_3BLAST_OmpA/MotB_K03286OmpA_OmpFporin_OOPfamily_db_KEGGevalue_1.6e_58bit_score_231.1identity_78.6_	130.231	0	118.068	0	70.4818	67.4887	0	48.83	0	57.8001	0	57.2034
Aug_Plant_scaffold_113482_3RBH_tsaA_peroxiredoxin_K03386peroxiredoxin_alkylhydroperoxidereductasesubunitC__EC_1.11.1.15__db_KEGG_	28.1604	0	19.2999	0	0	0	0	0	0	0	0	0
Aug_Plant_scaffold_113486_3BLAST_hypotheticalprotein_db_KEGGevalue_4.4e_52bit_score_209.5identity_78.9_	67.254	0	0	0	0	0	0	0	0	0	0	0
Aug_Plant_scaffold_113511_1BLAST_cysteinedesulfurase_K04487cysteinedesulfurase_EC_2.8.1.7__db_KEGGevalue_7.2e_159bit_score_565.5identity_92.0_	44.9727	0	12.812	0	36.0321	17.4853	0	0	0	0	0	0
Aug_Plant_scaffold_113511_2BLAST_aminotransferaseclassV_K04487cysteinedesulfurase_EC_2.8.1.7__db_KEGGevalue_6.9e_89bit_score_332.4identity_84.1_	30.2071	0	0	0	0	0	0	0	0	0	0	0
Aug_Plant_scaffold_114178_2BLAST_heatshockproteinHsp20_K13993HSP20familyprotein_db_KEGGevalue_8.2e_20bit_score_102.4identity_39.3_	41.2145	0	51.0197	0	0	0	61.0299	42.3981	75.4141	0	0	126.009
Aug_Plant_scaffold_114685_1RBH_hypotheticalproteinn_1Tax_ThiobacillusdenitrificansRepID_UPI0003637564_db_UNIREF_	20.3893	0	29.8681	0	0	12.6634	0	0	0	0	0	0
Aug_Plant_scaffold_114732_1RBH_long_chainfattyacidtransportprotein_db_KEGG_	8.64177	0	17.6639	0	0	6.83704	0	0	0	0	0	0
Aug_Plant_scaffold_115619_1BLAST_NHLrepeat_containingprotein_db_KEGGevalue_2.2e_51bit_score_209.1identity_32.7_	36.342	12.3477	20.6064	0	20.1152	18.0577	0	0	0	0	0	0
Aug_Plant_scaffold_115640_1BLAST_acsA_acetyl_coenzymeAsynthetase_K01895acetyl_CoAsynthetase_EC_6.2.1.1__db_KEGGevalue_9.3e_220bit_score_768.1identity_95.3_	78.5505	112.629	72.7526	101.724	89.8159	87.5359	71.9927	53.3294	58.2992	48.9557	28.4321	97.7951
Aug_Plant_scaffold_115916_2BLAST_hypotheticalprotein_db_KEGGevalue_2e_45bit_score_187.2identity_75.4_	79.6076	0	0	0	0	0	109.502	122.418	0	0	0	0
Aug_Plant_scaffold_116207_3RBH_rplB_50SribosomalproteinL2_K02886largesubunitribosomalproteinL2_db_KEGG_	34.2607	0	28.2831	0	21.1779	22.3781	0	0	0	0	0	0
Aug_Plant_scaffold_116430_1Unknown_Function	3957.5	1942.89	2951.33	735.503	1030.95	1000.2	1699.82	729.219	625.345	930.122	807.898	1725.14
Aug_Plant_scaffold_116430_2Unknown_Function	1732.82	846.628	1125.64	0	1208.71	1028.64	1139.59	888.061	0	588.281	958.498	1015.78
Aug_Plant_scaffold_117306_1BLAST_groEL_chaperoninGroEL_K04077chaperoninGroEL_db_KEGGevalue_8.3e_184bit_score_648.7identity_85.1_	38.5067	24.824	33.9917	0	0	8.57336	17.1061	17.1926	0	0	0	15.3458
Aug_Plant_scaffold_118298_1Unknown_Function	1307.68	1437.4	1134.74	0	0	563.787	1096.35	976.231	535.034	0	0	0
Aug_Plant_scaffold_118893_1Unknown_Function	96.1473	75.9206	79.0369	0	99.5928	92.7124	0	0	0	36.655	0	34.7898
Aug_Plant_scaffold_119025_2BLAST_hypotheticalprotein_db_KEGGevalue_2.9e_14bit_score_84.0identity_37.6_	118.778	0	100.474	0	0	0	0	0	0	0	0	0
Aug_Plant_scaffold_119558_1RBH_chaperoningroel_K04077chaperoninGroEL_db_KEGG_	29.9701	0	11.2316	0	18.7976	31.8821	10.9976	23.9346	0	0	0	13.7675
Aug_Plant_scaffold_120068_2BLAST_hypotheticalprotein_db_KEGGevalue_1.1e_29bit_score_136.3identity_28.8_	14.3774	0	20.0094	0	0	12.406	0	0	0	0	0	0
Aug_Plant_scaffold_120212_4BLAST_PpiC_typepeptidyl_prolylcis_transisomerase_K03769peptidyl_prolylcis_transisomeraseC_EC_5.2.1.8__db_KEGGevalue_3e_93bit_score_347.1identity_76.4_	48.894	0	17.1691	0	0	0	0	0	0	0	15.6012	14.1281
Aug_Plant_scaffold_120366_2BLAST_osmoticallyinducibleperiplasmicprotein_db_KEGGevalue_3.6e_25bit_score_120.2identity_46.6_	72.1152	0	0	0	0	0	0	0	0	0	0	0
Aug_Plant_scaffold_120912_2Unknown_Function	2671.51	3433.02	2415.07	6839.16	5363.92	5785.72	3765.9	4013.66	4594.77	6003.98	842.486	4565.35
Aug_Plant_scaffold_121002_2BLAST_UDP_N_acetylglucosamine1_carboxyvinyltransferase_K00790UDP_N_acetylglucosamine1_carboxyvinyltransferase_EC_2.5.1.7__db_KEGGevalue_8.9e_152bit_score_542.0identity_85.7_	17.5772	0	0	0	0	0	0	0	0	0	0	0
Aug_Plant_scaffold_121749_2RBH_dinucleosidepolyphosphatehydrolase_K08311putative_di_nucleosidepolyphosphatehydrolase_EC_3.6.1.___db_KEGG_	26.301	0	0	0	0	0	0	0	0	0	0	0
Aug_Plant_scaffold_121763_1Unknown_Function	19.4235	47.768	34.6459	0	0	0	0	0	0	0	0	0
Aug_Plant_scaffold_122359_1BLAST_manganeseandironsuperoxidedismutase_K04564superoxidedismutase_Fe_Mnfamily_EC_1.15.1.1__db_KEGGevalue_1.8e_104bit_score_384.0identity_94.1_	58.2434	0	32.8197	0	0	0	0	0	0	0	0	0
Aug_Plant_scaffold_123329_1Unknown_Function	25.5099	0	21.9711	0	0	0	0	0	0	0	0	0
Aug_Plant_scaffold_123438_2BLAST_phagetailsheathproteinFI_K06907_db_KEGGevalue_2.2e_11bit_score_76.3identity_32.6_	20.8655	0	0	0	0	0	0	0	0	0	0	0
Aug_Plant_scaffold_123948_1BLAST_FAD_dependentpyridinenucleotide_disulfideoxidoreductase_db_KEGGevalue_1.1e_254bit_score_884.4identity_87.8_	10.4631	0	0	0	0	0	0	0	0	0	0	0
Aug_Plant_scaffold_124227_2BLAST_cytochromecoxidasecbb3_type_subunitIII_K00406cytochromecoxidasecbb3_typesubunitIII_db_KEGGevalue_1.5e_142bit_score_511.1identity_81.0_	18.835	0	14.7174	0	0	0	0	0	0	0	0	0
Aug_Plant_scaffold_124278_1RBH_PQQ_dependentdehydrogenase_K00114alcoholdehydrogenase_cytochromec__EC_1.1.2.8__db_KEGG_	24.9943	16.6164	11.2355	17.1524	19.1071	13.9288	14.7492	0	0	11.217	0	0
Aug_Plant_scaffold_124448_2BLAST_NADH_quinoneoxidoreductase_Fsubunit_K00335NADH_quinoneoxidoreductasesubunitF_EC_1.6.5.3__db_KEGGevalue_1.9e_245bit_score_853.6identity_92.3_	22.3268	0	13.6003	0	0	0	0	0	0	0	0	0
Aug_Plant_scaffold_124506_2BLAST_dnaK_MolecularchaperoneDnaK_K04043molecularchaperoneDnaK_db_KEGGevalue_1.1e_178bit_score_631.7identity_80.0_	13.6969	18.7728	14.9162	0	0	0	24.3507	0	0	0	0	17.6843
Aug_Plant_scaffold_124771_1BLAST_LSUribosomalproteinL1P_db_KEGGevalue_1.1e_101bit_score_375.2identity_79.5_	46.9602	50.4984	30.4094	0	29.4249	23.662	0	0	0	0	0	0
Aug_Plant_scaffold_125549_1BLAST_Putativeuncharacterizedproteinn_1Tax_MycobacteriumtuberculosisEAS054RepID_D5YEG5_MYCTU_db_UNIREFevalue_1.1e_11bit_score_75.9identity_58.1_	3389.42	2925.15	3980.04	1030.82	1331.2	1369.77	5233.79	2189.52	1814.67	1121.23	1074.24	1818.1
Aug_Plant_scaffold_125549_2BLAST_Cellwall_associatedhydrolase_db_KEGGevalue_6.6e_27bit_score_125.2identity_74.7_	2696.54	2299.24	2675.33	1176.78	2563.9	2036.89	2059.48	2052.44	1602.84	1205.9	698.907	1837.71
Aug_Plant_scaffold_125660_2RBH_hypotheticalprotein_db_KEGG_	153.674	73.3664	57.3309	84.5772	170.753	168.683	0	0	0	0	0	0
Aug_Plant_scaffold_125729_2RBH_inositol1_phosphatesynthase_K01858myo_inositol_1_phosphatesynthase_EC_5.5.1.4__db_KEGG_	22.1023	0	15.0324	0	23.3621	25.2762	0	18.3076	0	0	0	0
Aug_Plant_scaffold_126688_1RBH_ATPsynthaseF0F1subunitbeta_EC_3.6.3.14__K02112F_typeH+_transportingATPasesubunitbeta_EC_3.6.3.14__db_KEGG_	8.35342	0	0	0	0	0	0	0	0	0	0	0
Aug_Plant_scaffold_126748_2BLAST_typeIcitratesynthase_EC_2.3.3.1__K01647citratesynthase_EC_2.3.3.1__db_KEGGevalue_1.2e_113bit_score_414.8identity_89.9_	52.2675	0	0	0	0	0	0	0	0	0	0	0
Aug_Plant_scaffold_127204_2BLAST_responseregulatorreceiverprotein_db_KEGGevalue_1.2e_65bit_score_255.8identity_53.0_	29.2067	0	13.0011	0	0	8.71129	0	0	0	0	0	0
Aug_Plant_scaffold_127544_3BLAST_aspartate_semialdehydedehydrogenase_EC_1.2.1.11__K00133aspartate_semialdehydedehydrogenase_EC_1.2.1.11__db_KEGGevalue_1.6e_123bit_score_448.0identity_74.8_	17.875	0	0	0	0	0	0	0	0	0	0	0
Aug_Plant_scaffold_127696_1BLAST_Majorcapsidproteinn_1Tax_SynechococcusphageS_CBM2RepID_I3ULC1_9CAUD_db_UNIREFevalue_3.5e_90bit_score_338.2identity_57.1_	30.7674	22.2479	23.0349	0	0	12.4968	0	0	0	0	0	0
Aug_Plant_scaffold_127884_1BLAST_Lon_Apeptidase_K01338ATP_dependentLonprotease_EC_3.4.21.53__db_KEGGevalue_8.7e_51bit_score_204.9identity_97.2_	87.1597	0	0	0	0	69.5463	0	87.6372	0	0	0	109.144
Aug_Plant_scaffold_127884_2BLAST_clpX_ATP_dependentproteaseATP_bindingsubunitClpX_K03544ATP_dependentClpproteaseATP_bindingsubunitClpX_db_KEGGevalue_8e_189bit_score_665.2identity_93.1_	18.5842	0	0	0	0	0	0	0	0	0	0	0
Aug_Plant_scaffold_128327_1BLAST_hypotheticalprotein_db_KEGGevalue_1e_08bit_score_65.5identity_64.7_	878.905	893.326	826.241	891.746	651.077	1035.87	1524.63	2842.94	2095.7	814.456	1172.9	953.973
Aug_Plant_scaffold_128625_2BLAST_5'_nucleotidase_db_KEGGevalue_2.2e_31bit_score_142.1identity_56.9_	13.7671	0	0	0	0	0	0	0	0	0	0	0
Aug_Plant_scaffold_129095_1BLAST_hypotheticalprotein_db_KEGGevalue_2.3e_09bit_score_67.0identity_50.0_	5070.63	2653.59	5235.57	5542.46	6211.9	1842.9	4628.79	7107.73	6925.24	2167.05	5528	4338.36
Aug_Plant_scaffold_129994_1BLAST_fibronectintypeIIIdomain_containingprotein_db_KEGGevalue_5.7e_42bit_score_177.6identity_45.1_	10.0976	9.65395	10.8002	0	0	0	0	0	0	0	0	0
Aug_Plant_scaffold_130166_2IPRSCAN_Responseregulatorreceiverdomain_db_Pfamdb_id_PF00072evalue_1.3e_11interpro_id_IPR999999interpro_description_Responseregulatorreceiverdomain_	124.939	168.78	0	121.691	233.627	111.75	0	0	0	0	0	0
Aug_Plant_scaffold_130199_2BLAST_rpsC_30SribosomalproteinS3_K02982smallsubunitribosomalproteinS3_db_KEGGevalue_7.9e_150bit_score_535.4identity_91.6_	19.4216	0	11.1107	0	0	0	0	0	0	0	0	0
Aug_Plant_scaffold_130769_2BLAST_hypotheticalproteinn_1Tax_AnaerophagathermohalophilaRepID_UPI000237B91B_db_UNIREFevalue_8.4e_12bit_score_76.6identity_35.3_	87.796	48.3232	0	0	60.9813	0	0	0	0	0	0	0
Aug_Plant_scaffold_130830_1BLAST_NUDIXhydrolase_db_KEGGevalue_8e_62bit_score_242.7identity_50.4_	35.4057	0	0	0	0	12.7452	0	0	0	0	0	0
Aug_Plant_scaffold_132080_1RBH_fructose_1_6_bisphosphatealdolase_EC_4.1.2.13__K01624fructose_bisphosphatealdolase_classII_EC_4.1.2.13__db_KEGG_	35.2117	15.5021	21.3324	0	24.2785	17.4185	0	0	0	10.8511	10.4648	10.5878
Aug_Plant_scaffold_132884_2BLAST_rplP_50SribosomalproteinL16_K02878largesubunitribosomalproteinL16_db_KEGGevalue_4.1e_69bit_score_266.2identity_94.2_	53.0707	0	0	0	0	0	0	0	0	0	0	0
Aug_Plant_scaffold_133088_1BLAST_50SribosomalproteinL9_K02939largesubunitribosomalproteinL9_db_KEGGevalue_2.4e_67bit_score_260.4identity_90.5_	78.6822	0	38.8734	0	0	36.3743	0	0	0	0	0	31.9823
Aug_Plant_scaffold_133390_2RBH_ppaC_manganese_dependentinorganicpyrophosphatase_EC_3.6.1.1__K15986manganese_dependentinorganicpyrophosphatase_EC_3.6.1.1__db_KEGG_	16.6125	0	0	27.048	19.1631	20.3143	48.4165	40.617	43.9157	0	16.4635	30.7738
Aug_Plant_scaffold_133498_1BLAST_ketol_acidreductoisomerase_EC_1.1.1.86__K00053ketol_acidreductoisomerase_EC_1.1.1.86__db_KEGGevalue_9.8e_147bit_score_525.0identity_96.0_	35.2231	22.1792	30.3718	0	0	0	0	0	0	0	0	0
Aug_Plant_scaffold_133498_2RBH_ilvH_acetolactatesynthase3regulatorysubunit_EC_2.2.1.6__K01653acetolactatesynthaseI/IIIsmallsubunit_EC_2.2.1.6__db_KEGG_	32.8244	0	0	0	0	0	0	0	0	0	0	0
Aug_Plant_scaffold_133726_2RBH_fructose_1_6_bisphosphatase_EC_3.1.3.11__K03841fructose_1_6_bisphosphataseI_EC_3.1.3.11__db_KEGG_	11.89	0	0	0	0	14.8085	0	0	0	0	0	14.3024
Aug_Plant_scaffold_135283_3Unknown_Function	116.129	248.004	279.058	361.095	0	107.443	300.43	229.969	364.907	158.303	0	257.603
Aug_Plant_scaffold_135751_3BLAST_iron_sulfurclusterinsertionproteinErpA_K15724iron_sulfurclusterinsertionprotein_db_KEGGevalue_9.5e_53bit_score_211.5identity_93.6_	122.074	94.4155	65.6743	0	0	0	71.4794	64.9142	0	0	0	0
Aug_Plant_scaffold_136061_1RBH_methanemonooxygenase/ammoniamonooxygenasesubunitB_K10945ammoniamonooxygenasesubunitB_db_KEGG_	2333.69	1739.23	2782.93	1468.79	2011	2704.7	614.241	376.985	345.024	585.592	279.422	385.81
Aug_Plant_scaffold_136061_2RBH_pmoA_methanemonooxygenasesubunitA_K10944ammoniamonooxygenasesubunitA_EC_1.14.99.39__db_KEGG_	831.655	757.938	1592.65	774.799	1208.68	1965.87	161.814	108.172	71.9649	253.377	136.091	208.627
Aug_Plant_scaffold_137390_1Unknown_Function	4165.73	1601.22	1187.68	0	1552.82	910.092	2910.41	2346.83	1788.32	0	0	1160.58
Aug_Plant_scaffold_137769_2BLAST_groEL_60kDachaperonin_K04077chaperoninGroEL_db_KEGGevalue_6e_61bit_score_239.2identity_78.9_	53.6706	0	83.2932	0	0	25.6534	32.1405	41.1213	0	0	0	24.0963
Aug_Plant_scaffold_138297_1BLAST_hypotheticalprotein_db_KEGGevalue_2e_17bit_score_95.1identity_70.3_	318.007	409.541	331.897	239.134	222.846	271.748	302.564	295.43	322.117	273.977	419.949	418.11
Aug_Plant_scaffold_138501_1BLAST_tuf_elongationfactorTu_EC_3.6.5.3__K02358elongationfactorTu_db_KEGGevalue_5.4e_184bit_score_649.0identity_96.4_	16.3417	0	23.6807	0	18.3786	17.6359	21.6405	30.6168	0	0	0	19.2863
Aug_Plant_scaffold_139066_1BLAST_Putativeuncharacterizedproteinn_1Tax_GeobacillusthermoleovoransCCB_US3_UF5RepID_G8N0X1_GEOTH_db_UNIREFevalue_7.8e_19bit_score_100.1identity_52.0_	150.794	140.014	183.804	130.471	157.605	278.772	304.673	219.478	154.51	156.401	121.05	180.618
Aug_Plant_scaffold_139692_1BLAST_cytochromed1_hemeregion_K15864nitritereductase_NO_forming_/hydroxylaminereductase_EC_1.7.2.11.7.99.1__db_KEGGevalue_5.6e_196bit_score_689.1identity_92.6_	22.443	33.3248	25.2237	0	0	7.46886	0	0	0	0	0	0
Aug_Plant_scaffold_140071_1BLAST_fibronectinIdomain_containingprotein_db_KEGGevalue_1.2e_60bit_score_239.6identity_40.0_	13.3498	14.4711	19.9649	0	0	0	0	0	0	0	0	0
Aug_Plant_scaffold_140084_1Unknown_Function	5717.35	6661.83	8137.07	1071.81	2563.54	2204.2	3112.21	2359.72	1936.48	1430.72	1485.65	3868.59
Aug_Plant_scaffold_140363_1BLAST_DNA_directedRNApolymerasesubunitbeta''_db_KEGGevalue_2.5e_214bit_score_750.4identity_80.6_	8.8411	0	0	0	0	0	0	0	0	0	0	0
Aug_Plant_scaffold_140678_1BLAST_hypotheticalprotein_db_KEGGevalue_4.9e_21bit_score_105.9identity_60.0_	811.427	0	960.241	0	0	667.866	743.24	864.471	0	0	0	504.598
Aug_Plant_scaffold_141063_2BLAST_ATP_dependentproteaseLa_db_KEGGevalue_2.3e_162bit_score_577.4identity_79.2_	34.0789	24.1476	26.8364	0	0	9.00181	0	0	0	0	0	10.4028
Aug_Plant_scaffold_141122_1BLAST_elongationfactorG_K02355elongationfactorG_db_KEGGevalue_3.3e_224bit_score_783.1identity_83.4_	16.5071	13.1063	7.81397	0	0	0	0	0	0	0	0	0
Aug_Plant_scaffold_141482_1RBH_Retron_typereversetranscriptase_db_KEGG_	8.22997	0	25.2294	21.2043	25.1389	36.2308	0	0	0	0	0	0
Aug_Plant_scaffold_141859_1BLAST_rpoD1_RNApolymerasesigmafactorRpoD_EC_2.7.7.6__K03086RNApolymeraseprimarysigmafactor_db_KEGGevalue_9.3e_109bit_score_399.4identity_52.9_	11.2672	0	0	0	0	0	0	0	0	0	0	0
Aug_Plant_scaffold_142017_3BLAST_phasin_db_KEGGevalue_1.5e_58bit_score_231.1identity_88.8_	49.7858	0	52.7534	0	256.881	129.691	47.5966	0	0	0	0	0
Aug_Plant_scaffold_142829_1RBH_nxrB2_putativenitrateoxidoreductasesubunitbeta_EC_1.7.99.4__db_KEGG_	19.2544	34.952	93.8587	0	0	0	0	0	0	0	0	0
Aug_Plant_scaffold_143715_1Unknown_Function	4027.43	2273.51	2103	0	364.865	609.926	0	0	0	0	0	0
Aug_Plant_scaffold_144255_1BLAST_DNA_directedRNApolymerasesubunitbeta_EC_2.7.7.6__K03043DNA_directedRNApolymerasesubunitbeta_EC_2.7.7.6__db_KEGGevalue_2.3e_111bit_score_407.5identity_75.0_	31.6772	0	0	0	0	0	0	0	0	0	0	0
Aug_Plant_scaffold_144877_2BLAST_hypotheticalprotein_db_KEGGevalue_9.3e_36bit_score_156.0identity_40.0_	21.5228	0	0	0	0	0	0	0	0	0	0	0
Aug_Plant_scaffold_145034_1BLAST_hypotheticalprotein_db_KEGGevalue_9.1e_22bit_score_109.0identity_52.8_	45.367	52.3959	0	0	0	0	0	0	0	0	0	0
Aug_Plant_scaffold_146405_1BLAST_hypotheticalprotein_db_KEGGevalue_3.1e_53bit_score_214.9identity_38.5_	12.523	0	0	0	21.0178	0	0	0	0	0	0	0
Aug_Plant_scaffold_146904_1BLAST_GCN5_relatedN_acetyltransferase_CoA_binding_K09181hypotheticalprotein_db_KEGGevalue_6.1e_234bit_score_815.5identity_88.7_	21.7866	0	0	0	0	0	0	0	0	0	0	0
Aug_Plant_scaffold_147592_2BLAST_ATPsynthaseF0F1subunitA_EC_3.6.3.14__K02108F_typeH+_transportingATPasesubunita_EC_3.6.3.14__db_KEGGevalue_5.8e_120bit_score_436.0identity_82.2_	22.5123	0	15.5046	0	23.0893	0	14.3408	0	0	26.1072	24.3878	13.5476
Aug_Plant_scaffold_147592_3BLAST_ATPsynthaseI_K02116ATPsynthaseproteinI_db_KEGGevalue_1.1e_38bit_score_164.9identity_67.8_	98.907	152.2	99.9882	0	103.583	123.111	89.4455	0	0	132.729	0	123.388
Aug_Plant_scaffold_147876_2BLAST_50SribosomalproteinL3P_K02906largesubunitribosomalproteinL3_db_KEGGevalue_2.8e_77bit_score_293.9identity_68.9_	37.4677	0	0	0	0	0	0	0	0	0	0	0
Aug_Plant_scaffold_148106_1BLAST_clpB3_chaperoneproteinClpB_K03696ATP_dependentClpproteaseATP_bindingsubunitClpC_db_KEGGevalue_2.3e_185bit_score_654.1identity_69.4_	15.1542	0	23.6122	0	0	7.99133	0	0	0	0	0	7.73716
Aug_Plant_scaffold_148215_2BLAST_Putativeuncharacterizedproteinn_1Tax_unculturedDesulfobacteralesbacteriumHF0200_07G10RepID_E0XU42_9DELT_db_UNIREFevalue_3.7e_08bit_score_64.7identity_66.7_	43.0945	0	55.5777	56.6574	74.477	144.062	82.5939	69.4601	82.4429	0	52.7004	120.952
Aug_Plant_scaffold_148409_1BLAST_proteintranslocasesubunityidC_K03217preproteintranslocasesubunitYidC_db_KEGGevalue_6.2e_212bit_score_742.3identity_82.6_	19.0987	0	0	0	0	0	0	0	0	0	0	0
Aug_Plant_scaffold_148429_1RBH_CnaBdomain_containingprotein_db_KEGG_	14.1812	0	0	0	13.8688	14.3429	0	0	0	0	0	0
Aug_Plant_scaffold_149683_2BLAST_hypotheticalprotein_db_KEGGevalue_2e_39bit_score_168.3identity_35.1_	29.9624	32.2813	23.1962	0	0	0	0	0	0	0	0	0
Aug_Plant_scaffold_150159_2BLAST_PutativeuncharacterizedproteinPH0221n_1Tax_Pyrococcushorikoshii_strainATCC700860/DSM12428/JCM9974/NBRC100139/OT_3_RepID_O57960_PYRHO_db_UNIREFevalue_2.8e_12bit_score_77.4identity_50.0_	932.662	946.906	1023.05	1450.85	1818.63	3236.58	2064.22	2283.01	2379.59	2025.16	3514.04	2834.13
Aug_Plant_scaffold_150355_4BLAST_heatshockproteinHsp20_K04080molecularchaperoneIbpA_db_KEGGevalue_2.8e_28bit_score_130.6identity_49.2_	161.561	0	62.6931	48.4903	0	35.1396	41.2767	0	0	0	0	0
Aug_Plant_scaffold_151131_1BLAST_hypotheticalprotein_db_KEGGevalue_6.2e_41bit_score_172.6identity_61.4_	329.694	166.977	267.385	108.155	373.607	413.101	39.4873	39.0478	0	0	0	0
Aug_Plant_scaffold_151264_2BLAST_periplasmicserineprotease_Do/DeqQfamily_db_KEGGevalue_3e_133bit_score_480.7identity_63.2_	18.8475	0	16.0918	0	0	0	0	0	0	0	0	0
Aug_Plant_scaffold_151789_1BLAST_hypotheticalprotein_db_KEGGevalue_4.1e_19bit_score_100.9identity_30.9_	18.8819	18.3855	15.6306	0	0	0	0	0	0	0	0	0
Aug_Plant_scaffold_152093_2BLAST_tig_triggerfactor_K03545triggerfactor_db_KEGGevalue_2e_143bit_score_514.2identity_80.9_	13.4956	0	9.43995	0	0	0	0	23.0907	0	0	0	14.9583
Aug_Plant_scaffold_152651_1IPRSCAN_Responseregulatorreceiverdomain_db_Pfamdb_id_PF00072evalue_2.1e_07interpro_id_IPR999999interpro_description_Responseregulatorreceiverdomain_	341.059	461.992	379.902	523.62	578.458	420.449	0	0	0	0	0	0
Aug_Plant_scaffold_153492_1BLAST_ompB_1_laccasefamilymulticopperoxidase_db_KEGGevalue_2.9e_105bit_score_387.9identity_49.9_	36.2882	0	14.033	0	0	0	0	0	0	0	0	0
Aug_Plant_scaffold_153502_1Unknown_Function	101.544	125.075	111.651	0	0	0	162.177	199.11	103.793	0	0	135.364
Aug_Plant_scaffold_155253_2BLAST_heatshockproteinHsp20_K13993HSP20familyprotein_db_KEGGevalue_1.7e_20bit_score_104.8identity_38.6_	191.128	226.509	215.55	197.351	236.587	107.278	974.393	370.666	593.452	331.817	129.718	229.66
Aug_Plant_scaffold_156449_1BLAST_ribonucleaseE_EC_3.1.4.___K08300ribonucleaseE_EC_3.1.26.12__db_KEGGevalue_3.3e_190bit_score_669.8identity_92.0_	17.0989	24.0677	39.3559	0	0	0	0	0	0	0	0	0
Aug_Plant_scaffold_156626_1BLAST_hypotheticalprotein_db_KEGGevalue_2.5e_48bit_score_197.6identity_52.9_	30.8116	0	43.4289	0	0	0	0	0	0	0	0	0
Aug_Plant_scaffold_156671_2BLAST_hypotheticalprotein_db_KEGGevalue_5e_22bit_score_109.8identity_39.1_	64.7587	55.6261	0	55.5909	0	32.5597	0	0	0	0	0	0
Aug_Plant_scaffold_156984_1BLAST_HtpXdomain_containingprotein_K03799heatshockproteinHtpX_EC_3.4.24.___db_KEGGevalue_1.2e_74bit_score_285.0identity_74.3_	28.6696	38.2521	29.6408	0	0	0	0	0	0	0	0	0
Aug_Plant_scaffold_157525_1BLAST_aromaticaminoacidaminotransferase_EC_2.6.1.57__K00832aromatic_amino_acidtransaminase_EC_2.6.1.57__db_KEGGevalue_1.2e_210bit_score_738.0identity_92.3_	9.32816	0	0	0	0	0	0	0	0	0	0	0
Aug_Plant_scaffold_157767_2BLAST_coldshock_likeprotein_K03704coldshockprotein_beta_ribbon_CspAfamily__db_KEGGevalue_1.2e_21bit_score_107.5identity_71.2_	315.744	436.639	224.593	0	0	0	0	0	0	0	0	0
Aug_Plant_scaffold_157767_3BLAST_hypotheticalprotein_db_KEGGevalue_1.5e_21bit_score_107.8identity_58.4_	82.1342	111.582	131.349	179.801	122.251	210.522	261.866	332.554	213.104	116.423	219.584	117.338
Aug_Plant_scaffold_157932_1BLAST_groL_60kDachaperonin_ProteinCpn60__groELprotein__db_KEGGevalue_2.8e_142bit_score_510.4identity_82.4_	14.7661	0	19.0611	0	0	26.029	19.4082	0	15.3062	0	0	13.2641
Aug_Plant_scaffold_158202_1RBH_radicalSAMprotein_K04034anaerobicmagnesium_protoporphyrinIXmonomethylestercyclase_EC_4._._.___db_KEGG_	16.9604	0	0	0	21.9763	12.3394	0	0	0	0	0	0
Aug_Plant_scaffold_158249_2Unknown_Function	195.385	0	78.2516	0	84.6815	0	0	0	0	0	0	0
Aug_Plant_scaffold_159536_3BLAST_cold_shockDNA_bindingproteinfamilyprotein_K03704coldshockprotein_beta_ribbon_CspAfamily__db_KEGGevalue_2.2e_24bit_score_116.3identity_98.2_	624.797	0	0	0	0	0	0	0	0	0	0	0
Aug_Plant_scaffold_160955_1Unknown_Function	18960.4	0	0	0	0	6438.47	0	8889.15	0	0	0	0
Aug_Plant_scaffold_160955_4BLAST_uncharacterizedLOC100430088_db_KEGGevalue_6.9e_10bit_score_67.4identity_94.1_	18960.4	0	0	0	0	3119.45	0	3286.7	0	0	0	0
Aug_Plant_scaffold_162173_1Unknown_Function	28.5849	0	0	33.9551	172	98.0947	0	0	0	21.3652	0	31.0214
Aug_Plant_scaffold_162482_2RBH_prx_2_peroxiredoxin_typical2_Cyssubfamily_K03386peroxiredoxin_alkylhydroperoxidereductasesubunitC__EC_1.11.1.15__db_KEGG_	27.1682	0	0	0	0	0	0	0	0	0	0	0
Aug_Plant_scaffold_163153_1BLAST_atpC_ATPsynthaseF0F1subunitepsilon_EC_3.6.3.14__K02114F_typeH+_transportingATPasesubunitepsilon_EC_3.6.3.14__db_KEGGevalue_5e_62bit_score_242.7identity_87.9_	39.1629	0	53.5703	0	0	0	0	0	0	0	0	0
Aug_Plant_scaffold_163264_1BLAST_hdrA_heterodisulfidereductasesubunitA_EC_1.8.98.1__db_KEGGevalue_2.5e_184bit_score_650.6identity_72.1_	31.3392	14.8125	18.0628	0	0	20.5987	18.5039	0	0	14.8727	7.47851	15.2299
Aug_Plant_scaffold_163508_5Unknown_Function	1998.45	0	0	0	0	0	0	0	0	0	0	1338.7
Aug_Plant_scaffold_164210_1RBH_guanosinepentaphosphatesynthetaseI/polyribonucleotidenucleotidyltransferase_EC_2.7.7.8__K00962polyribonucleotidenucleotidyltransferase_EC_2.7.7.8__db_KEGG_	21.7392	0	0	0	0	0	0	0	0	0	0	0
Aug_Plant_scaffold_164399_2BLAST_Uncharacterizedproteinn_1Tax_CronobacterphagevB_CsaM_GAP32RepID_K4FB44_9CAUD_db_UNIREFevalue_1.8e_53bit_score_216.5identity_31.8_	30.1851	32.1851	18.5381	0	0	0	0	0	0	0	0	0
Aug_Plant_scaffold_164791_2BLAST_chaperoninGroEL_K04077chaperoninGroEL_db_KEGGevalue_4.7e_168bit_score_596.3identity_81.4_	11.7023	0	18.3337	0	0	8.74104	0	0	0	0	0	0
Aug_Plant_scaffold_165054_2BLAST_antigen_db_KEGGevalue_4.8e_57bit_score_226.1identity_75.5_	64.3373	0	0	0	84.7783	79.2294	0	0	0	0	0	0
Aug_Plant_scaffold_165209_1BLAST_molecularchaperoneofHSP90family_db_KEGGevalue_2.8e_180bit_score_637.1identity_69.8_	11.9316	0	0	0	0	0	0	0	0	0	0	8.52599
Aug_Plant_scaffold_165292_1BLAST_smpB_SsrA_bindingprotein_K03664SsrA_bindingprotein_db_KEGGevalue_1.6e_69bit_score_267.7identity_84.2_	51.515	0	0	0	0	26.8653	0	0	0	0	0	0
Aug_Plant_scaffold_165646_1BLAST_hypotheticalprotein_db_KEGGevalue_7.7e_31bit_score_140.6identity_31.0_	23.4247	23.4439	20.4984	0	0	8.69513	0	0	0	0	0	0
Aug_Plant_scaffold_166842_1BLAST_HSP20familyprotein_K13993HSP20familyprotein_db_KEGGevalue_6.8e_58bit_score_229.2identity_68.8_	37.7504	36.2359	28.196	0	0	0	274.533	60.0416	116.13	0	0	202.276
Aug_Plant_scaffold_167638_1BLAST_iron_sulfurclusterassemblyaccessoryprotein_db_KEGGevalue_2.6e_41bit_score_173.7identity_68.3_	77.2865	0	57.7182	0	0	71.4533	106.451	0	0	0	0	54.9992
Aug_Plant_scaffold_167997_1BLAST_transport_associatedprotein_db_KEGGevalue_9.5e_39bit_score_165.2identity_70.9_	66.1643	108.422	54.4579	0	0	0	0	0	0	0	0	0
Aug_Plant_scaffold_168324_1IPRSCAN_PEP_CTERMmotif_db_Pfamdb_id_PF07589evalue_4.8e_08interpro_id_IPR999999interpro_description_PEP_CTERMmotif_	58.2672	0	0	0	88.4586	42.3926	62.8091	53.8436	56.0682	0	0	57.4424
Aug_Plant_scaffold_168385_1BLAST_RNA_directedDNApolymerase_EC_2.7.7.49__K00986RNA_directedDNApolymerase_EC_2.7.7.49__db_KEGGevalue_2.7e_47bit_score_194.5identity_67.1_	16.9634	0	27.7245	0	0	0	0	0	0	0	0	0
Aug_Plant_scaffold_168665_4BLAST_50SribosomalproteinL20_K02887largesubunitribosomalproteinL20_db_KEGGevalue_1.7e_33bit_score_147.1identity_83.5_	157.525	219.414	166.313	0	0	84.8931	0	0	0	0	0	0
Aug_Plant_scaffold_169108_1Unknown_Function	68.3625	54.075	73.5814	174.078	138.929	148.939	152.766	242.561	206.27	135.901	133.701	138.406
Aug_Plant_scaffold_169284_2BLAST_ATP_dependentClpproteaseATP_bindingsubunitclpA_K03694ATP_dependentClpproteaseATP_bindingsubunitClpA_db_KEGGevalue_3.2e_156bit_score_557.0identity_76.5_	16.7292	0	19.7649	0	0	0	0	0	0	0	0	0
Aug_Plant_scaffold_169794_1RBH_ProteaseDon_1Tax_Tannerellasp.CAG_118RepID_R5ICV9_9PORP_db_UNIREF_	8.10923	16.7653	0	0	0	0	17.436	0	0	0	0	0
Aug_Plant_scaffold_170900_1BLAST_RluAfamilypseudouridinesynthase_db_KEGGevalue_3e_76bit_score_290.8identity_58.8_	20.0803	0	34.5106	0	0	0	0	0	0	0	0	0
Aug_Plant_scaffold_170900_2BLAST_haloaciddehalogenasesuperfamilyprotein_db_KEGGevalue_7e_54bit_score_216.1identity_58.5_	39.1629	0	0	0	0	0	0	0	0	0	0	0
Aug_Plant_scaffold_171970_1Unknown_Function	851.996	2164.27	824.062	3727.29	1626.07	1302.64	4509.73	904.067	12127.1	6313.31	191.08	719.59
Aug_Plant_scaffold_172412_1BLAST_translationelongationfactor2_EF_2/EF_G__K02355elongationfactorG_db_KEGGevalue_1.1e_237bit_score_827.8identity_96.3_	23.2653	15.1067	17.4206	0	0	0	0	0	0	0	0	0
Aug_Plant_scaffold_173308_1RBH_fadL_long_chain_fattyacidtransportprotein_db_KEGG_	16.7597	32.237	53.0342	0	17.8842	18.6913	0	0	0	0	0	0
Aug_Plant_scaffold_173685_3BLAST_hypotheticalprotein_db_KEGGevalue_1.6e_38bit_score_164.5identity_66.4_	127.598	59.3676	94.6354	0	0	0	0	0	0	0	0	0
Aug_Plant_scaffold_174047_1BLAST_groEL_60kDachaperonin_K04077chaperoninGroEL_db_KEGGevalue_1.3e_162bit_score_578.2identity_81.8_	35.3065	26.169	37.9652	0	18.6473	21.4025	34.1776	24.6286	25.5308	0	0	20.659
Aug_Plant_scaffold_174306_1BLAST_pyruvateflavodoxin/ferredoxinoxidoreductasedomain_containingprotein_K03737putativepyruvate_flavodoxinoxidoreductase_EC_1.2.7.___db_KEGGevalue_5.3e_194bit_score_682.6identity_83.1_	18.311	0	0	0	0	0	0	0	0	0	0	0
Aug_Plant_scaffold_174959_1BLAST_outermembraneprotein_porin__db_KEGGevalue_6.1e_57bit_score_226.9identity_43.5_	29.3958	33.2224	44.3901	0	0	0	0	0	0	0	0	0
Aug_Plant_scaffold_175294_1RBH_rplD_50SribosomalproteinL4_K02926largesubunitribosomalproteinL4_db_KEGG_	53.2766	39.2467	22.9912	0	0	0	0	0	0	0	0	0
Aug_Plant_scaffold_175294_2BLAST_rplC_50SribosomalproteinL3_K02906largesubunitribosomalproteinL3_db_KEGGevalue_1.9e_99bit_score_367.5identity_93.8_	77.6205	56.611	37.0944	0	0	0	26.0429	0	0	0	0	0
Aug_Plant_scaffold_176077_1BLAST_Cellwall_associatedhydrolase_db_KEGGevalue_2.9e_13bit_score_80.9identity_72.7_	1043.56	1539.13	1278.32	935.275	1368	752.151	1875.84	3114.59	2791.21	451.926	372.086	962.788
Aug_Plant_scaffold_176114_1BLAST_phagetailsheathproteinFI_K06907_db_KEGGevalue_1.9e_11bit_score_76.3identity_32.6_	12.0144	0	0	0	0	0	0	0	0	0	0	0
Aug_Plant_scaffold_177081_1BLAST_hypotheticalprotein_db_KEGGevalue_3.2e_08bit_score_64.7identity_37.2_	5513.34	9193.71	8460.15	4072.4	5318.84	5464.95	8501.03	5087	6276.27	4599.87	805.521	3779.09
Aug_Plant_scaffold_177655_1Unknown_Function	157144	215836	110851	24664.9	24395.3	26452.1	216368	128407	147923	22415.8	7460.21	23260.6
Aug_Plant_scaffold_178345_1BLAST_hypotheticalprotein_db_KEGGevalue_3.7e_68bit_score_264.2identity_43.5_	18.2833	0	0	0	0	9.28502	0	0	0	0	0	0
Aug_Plant_scaffold_179680_1BLAST_hypotheticalprotein_db_KEGGevalue_7.9e_12bit_score_74.7identity_64.3_	3850.72	2373.05	2822.54	632.563	1299.98	1386.09	3341.52	2672.01	1854.94	825.339	737.366	1325.72
Aug_Plant_scaffold_180511_2BLAST_OmpA_likeproteintransmembraneregion_db_KEGGevalue_2.3e_60bit_score_237.7identity_56.2_	17.7939	0	0	0	0	0	0	0	0	0	0	0
Aug_Plant_scaffold_180580_1BLAST_hypotheticalprotein_db_KEGGevalue_7.7e_125bit_score_452.2identity_81.7_	19.765	0	0	0	0	0	0	0	0	0	0	0
Aug_Plant_scaffold_181801_1BLAST_rpoD_sigmaD_sigma70_factorofRNApolymerase_K03086RNApolymeraseprimarysigmafactor_db_KEGGevalue_2.7e_138bit_score_496.9identity_96.2_	19.9261	0	0	0	0	14.5758	0	0	0	0	0	0
Aug_Plant_scaffold_182034_2BLAST_transport_associatedprotein_db_KEGGevalue_1.1e_32bit_score_144.8identity_69.9_	154.951	239.103	124.115	0	0	0	0	0	0	0	0	0
Aug_Plant_scaffold_182389_2BLAST_coldshock_likeproteinCspA_db_KEGGevalue_1.2e_21bit_score_107.5identity_77.3_	441.855	0	0	0	0	281.15	0	0	0	0	0	0
Aug_Plant_scaffold_183664_2BLAST_hypotheticalprotein_db_KEGGevalue_9.8e_55bit_score_219.2identity_48.7_	21.7283	38.8216	31.0295	0	0	0	0	0	0	0	0	0
Aug_Plant_scaffold_183775_1BLAST_hypotheticalprotein_db_KEGGevalue_4.4e_12bit_score_76.3identity_47.1_	249.073	157.736	450.739	303.628	213.023	392.718	225.149	1261.36	314.542	1036.59	655.357	590.693
Aug_Plant_scaffold_183837_1BLAST_histoneprotein_db_KEGGevalue_2.3e_28bit_score_130.6identity_63.3_	85.0593	0	185.046	0	0	0	0	0	0	0	0	0
Aug_Plant_scaffold_184843_1BLAST_phosphoribulokinase/uridinekinase_K00855phosphoribulokinase_EC_2.7.1.19__db_KEGGevalue_1.4e_135bit_score_488.0identity_77.2_	22.9673	0	19.2026	0	0	0	0	0	0	0	0	0
Aug_Plant_scaffold_185434_1Unknown_Function	15.0091	23.1201	38.7216	0	16.8464	18.7809	0	0	0	0	0	0
Aug_Plant_scaffold_185802_2BLAST_TetRfamilytranscriptionalregulator_db_KEGGevalue_3.3e_75bit_score_287.0identity_72.3_	29.6784	0	0	0	0	0	0	0	0	0	0	0
Aug_Plant_scaffold_186811_3Unknown_Function	696.409	412.378	455.749	552.919	425.924	865.478	1011.51	871.555	1031.44	1046.31	135.55	557.385
Aug_Plant_scaffold_187143_2BLAST_tolprotein_membranespanningprotein_db_KEGGevalue_1.9e_23bit_score_114.0identity_65.7_	176.146	170.989	275.772	0	0	62.1349	0	0	0	0	0	137.502
Aug_Plant_scaffold_188087_1BLAST_lpxC_UDP_3_O__3_hydroxymyristoyl_N_acetylglucosaminedeacetylase_K02535UDP_3_O__3_hydroxymyristoyl_N_acetylglucosaminedeacetylase_EC_3.5.1.108__db_KEGGevalue_1.7e_127bit_score_461.1identity_82.1_	22.5285	18.5452	0	0	0	0	0	0	0	0	0	0
Aug_Plant_scaffold_188530_1BLAST_thrombospondintype3repeat_containingOmpA/MotBprotein_K03286OmpA_OmpFporin_OOPfamily_db_KEGGevalue_1.7e_30bit_score_137.9identity_51.9_	40.0687	0	0	0	0	0	0	0	0	0	0	0
Aug_Plant_scaffold_188684_1BLAST_heatshockproteinHsp20_K13993HSP20familyprotein_db_KEGGevalue_5.4e_19bit_score_100.1identity_38.3_	23.6408	30.9681	59.0252	0	0	20.473	0	0	0	0	0	0
Aug_Plant_scaffold_188824_1Unknown_Function	1119.14	885.599	463.183	1183.39	1503.13	1914.94	692.281	683.614	1870.19	689.841	398.266	814.447
Aug_Plant_scaffold_189024_2BLAST_UDP_3_O_acyl_N_acetylglucosaminedeacetylase_db_KEGGevalue_8.7e_74bit_score_282.0identity_81.9_	61.3937	42.5564	38.6433	0	70.9444	36.044	56.6708	0	0	54.1878	0	40.5325
Aug_Plant_scaffold_189988_2BLAST_hypotheticalprotein_db_KEGGevalue_6.1e_12bit_score_75.9identity_51.4_	75.5772	0	59.5741	0	0	0	0	0	0	0	0	0
Aug_Plant_scaffold_190705_1BLAST_hypotheticalprotein_db_KEGGevalue_7e_22bit_score_109.8identity_34.2_	20.2262	86.3964	44.8867	0	0	0	0	0	0	0	0	0
Aug_Plant_scaffold_190887_2BLAST_fructose_1_6_bisphosphatealdolase_EC_4.1.2.13__K01624fructose_bisphosphatealdolase_classII_EC_4.1.2.13__db_KEGGevalue_5.3e_160bit_score_569.3identity_89.0_	17.7747	0	15.3375	0	0	0	0	0	0	0	0	0
Aug_Plant_scaffold_190936_3BLAST_acetatekinase_K00925acetatekinase_EC_2.7.2.1__db_KEGGevalue_1.1e_96bit_score_358.2identity_84.3_	30.0731	0	0	0	0	0	0	0	0	0	0	0
Aug_Plant_scaffold_192133_1Unknown_Function	18.7588	26.511	26.2952	0	0	0	0	0	0	0	0	0
Aug_Plant_scaffold_192220_2BLAST_hypotheticalprotein_db_KEGGevalue_2.5e_55bit_score_220.3identity_77.9_	97.6562	0	83.0134	110.373	190.536	88.9527	89.279	70.8733	0	70.5646	0	55.0982
Aug_Plant_scaffold_192770_2BLAST_coldshockDNA/RNA_bindingprotein_K03704coldshockprotein_beta_ribbon_CspAfamily__db_KEGGevalue_1.2e_29bit_score_134.0identity_93.9_	280.706	0	0	0	468.77	308.606	0	0	0	0	0	0
Aug_Plant_scaffold_193285_1BLAST_chaperoneproteindnak_K04043molecularchaperoneDnaK_db_KEGGevalue_2.8e_107bit_score_393.7identity_84.9_	62.0575	45.054	44.1395	0	24.732	0	0	0	0	0	0	0
Aug_Plant_scaffold_193653_1BLAST_dnaK_chaperoneproteinDnaK_K04043molecularchaperoneDnaK_db_KEGGevalue_2.3e_197bit_score_693.7identity_84.9_	10.922	0	0	0	0	0	0	0	0	0	0	0
Aug_Plant_scaffold_193763_1BLAST_azi_div_preproteintranslocasesubunitSecA_K03070preproteintranslocasesubunitSecA_db_KEGGevalue_1.4e_168bit_score_597.8identity_88.6_	29.2874	0	0	0	0	0	0	0	0	0	0	0
Aug_Plant_scaffold_194460_1BLAST_Cellwall_associatedhydrolase_db_KEGGevalue_2.9e_08bit_score_63.5identity_64.4_	4119.36	2434.89	3017.5	2995.15	3438.68	3811.57	5298.41	5986.63	2704.19	1694.9	1443.35	3212.86
Aug_Plant_scaffold_195944_1BLAST_putativefattyaciddesaturase_K00507stearoyl_CoAdesaturase_delta_9desaturase__EC_1.14.19.1__db_KEGGevalue_4e_175bit_score_619.8identity_78.1_	12.815	12.2507	12.9268	0	0	0	0	0	0	0	0	0
Aug_Plant_scaffold_196113_2BLAST_transport_associatedprotein_db_KEGGevalue_8.8e_43bit_score_178.7identity_63.3_	95.7222	0	0	0	0	0	0	0	0	0	0	0
Aug_Plant_scaffold_196646_2BLAST_hypotheticalprotein_db_KEGGevalue_1.1e_19bit_score_102.4identity_30.9_	67.1336	0	29.5347	0	91.9147	69.7649	37.3837	32.724	37.5156	82.5309	0	0
Aug_Plant_scaffold_196859_2BLAST_rplS_50SribosomalproteinL19_K02884largesubunitribosomalproteinL19_db_KEGGevalue_1.4e_55bit_score_221.1identity_92.5_	174.836	0	60.1999	0	101.814	55.4761	0	0	0	0	0	46.1032
Aug_Plant_scaffold_196940_2BLAST_rplM_50SribosomalproteinL13_K02871largesubunitribosomalproteinL13_db_KEGGevalue_8.5e_73bit_score_278.5identity_91.7_	39.668	0	0	0	68.5154	0	0	0	0	0	0	0
Aug_Plant_scaffold_197290_1RBH_50SribosomalproteinL2_db_KEGG_	21.1338	0	18.5143	0	23.1514	20.7211	0	14.6198	0	16.1398	0	0
Aug_Plant_scaffold_197674_1BLAST_Precursorofmajorheadsubunitn_2Tax_unclassifiedMyoviridaeRepID_E3SM25_9CAUD_db_UNIREFevalue_1.4e_33bit_score_148.7identity_65.8_	64.9177	0	72.7986	0	0	0	0	0	0	0	0	0
Aug_Plant_scaffold_198579_2BLAST_hypotheticalprotein_db_KEGGevalue_6.1e_19bit_score_99.8identity_38.3_	54.6372	0	0	0	0	0	0	0	0	0	0	0
Aug_Plant_scaffold_198786_3BLAST_hypotheticalprotein_db_KEGGevalue_2e_07bit_score_60.8identity_32.7_	99.8585	0	0	0	0	0	0	0	0	0	0	0
Aug_Plant_scaffold_199807_1BLAST_acsA_acetyl_coenzymeAsynthetase_K01895acetyl_CoAsynthetase_EC_6.2.1.1__db_KEGGevalue_2.3e_226bit_score_790.0identity_94.4_	44.0567	67.7891	29.1352	52.7377	85.531	58.5203	44.4931	109.357	53.8405	53.2703	56.6179	47.4117
Aug_Plant_scaffold_200127_1BLAST_isocitratedehydrogenase_EC_1.1.1.42__K00031isocitratedehydrogenase_EC_1.1.1.42__db_KEGGevalue_6.9e_218bit_score_761.9identity_93.5_	14.5905	0	11.1189	0	0	8.08616	0	0	0	0	0	0
Aug_Plant_scaffold_200259_2BLAST_RNP_1likeRNA_bindingprotein_db_KEGGevalue_1.3e_41bit_score_174.5identity_76.8_	94.9466	125.923	59.315	0	0	0	0	0	0	0	0	0
Aug_Plant_scaffold_200726_1BLAST_polyhydroxyalkanoatesynthesisrepressorPhaR_db_KEGGevalue_5.2e_44bit_score_182.6identity_74.0_	60.0699	0	0	0	0	0	0	0	0	0	0	0
Aug_Plant_scaffold_201140_1BLAST_polyribonucleotidenucleotidyltransferase_db_KEGGevalue_1.3e_192bit_score_677.9identity_85.0_	26.5875	20.2483	12.8498	0	0	16.1783	0	0	0	0	0	7.84309
Aug_Plant_scaffold_202050_1BLAST_cytochromecfamilyprotein_db_KEGGevalue_2.2e_97bit_score_360.9identity_69.4_	22.8295	0	0	0	0	0	0	0	0	0	0	0
Aug_Plant_scaffold_202723_1Unknown_Function	2863.94	1417.3	2154.98	0	0	1964.36	1413.63	0	1363.51	0	0	683.107
Aug_Plant_scaffold_203327_1BLAST_tuf_elongationfactorTu_EC_3.6.5.3__K02358elongationfactorTu_db_KEGGevalue_2.8e_219bit_score_766.5identity_95.7_	13.9936	18.6745	22.4177	0	0	9.90145	15.5171	12.2306	0	0	0	8.92369
Aug_Plant_scaffold_204139_1BLAST_hypotheticalprotein_db_KEGGevalue_1.9e_27bit_score_127.9identity_50.0_	1153.99	1971.96	4022.19	478.318	731.592	763.806	1787.2	2583.84	1653.45	1698.63	1951.69	2826.98
Aug_Plant_scaffold_204306_2BLAST_groEL_chaperoninGroEL_K04077chaperoninGroEL_db_KEGGevalue_3e_96bit_score_357.1identity_78.3_	24.7191	0	24.175	0	0	12.4891	0	0	0	0	0	21.4399
Aug_Plant_scaffold_204394_2RBH_tpiA_triosephosphateisomerase_EC_5.3.1.1__K01803triosephosphateisomerase_TIM__EC_5.3.1.1__db_KEGG_	26.1109	0	0	0	0	0	16.127	0	0	0	0	0
Aug_Plant_scaffold_204530_1BLAST_hypotheticalprotein_db_KEGGevalue_1.4e_27bit_score_127.9identity_67.6_	2130.49	1823.66	3257.9	0	0	682.774	821.926	758.374	842.337	0	0	0
Aug_Plant_scaffold_204668_2BLAST_nusA_transcriptionterminationfactorNusA_K02600NutilizationsubstanceproteinA_db_KEGGevalue_1e_169bit_score_601.7identity_91.6_	29.2351	0	0	0	0	0	0	0	0	0	0	0
Aug_Plant_scaffold_205075_3RBH_translationinitiationfactor3_IF_3__likeprotein_K02520translationinitiationfactorIF_3_db_KEGG_	33.5623	0	47.9243	0	0	0	0	0	0	0	0	0
Aug_Plant_scaffold_205476_1BLAST_acetolactatesynthase_largesubunit_EC_2.2.1.6__K01652acetolactatesynthaseI/II/IIIlargesubunit_EC_2.2.1.6__db_KEGGevalue_1.6e_161bit_score_574.3identity_91.8_	34.2108	15.5021	16.7218	0	16.0729	10.4838	0	0	0	17.8686	0	10.27
Aug_Plant_scaffold_205991_1BLAST_hypotheticalprotein_db_KEGGevalue_2.2e_79bit_score_300.8identity_73.9_	94.7307	45.1767	32.2736	0	0	0	0	0	0	0	0	0
Aug_Plant_scaffold_205991_2BLAST_osmoticallyinduciblelipoprotein_K04062osmoticallyinduciblelipoproteinOsmB_db_KEGGevalue_4.8e_21bit_score_105.5identity_73.2_	247.037	0	0	0	0	0	0	0	0	0	0	0
Aug_Plant_scaffold_206451_1BLAST_hypotheticalprotein_db_KEGGevalue_2e_12bit_score_77.0identity_58.7_	549.767	681.141	703.883	0	0	280.236	690.241	309.477	309.87	0	0	271.304
Aug_Plant_scaffold_207413_1BLAST_RNApolymerase_sigma70subunit_RpoDsubfamily_K03086RNApolymeraseprimarysigmafactor_db_KEGGevalue_9.4e_114bit_score_415.2identity_90.6_	47.8667	0	29.4903	0	0	54.3045	49.7547	19.3828	0	0	0	41.5919
Aug_Plant_scaffold_207977_1BLAST_tldD_tldDprotein_K03568TldDprotein_db_KEGGevalue_2.3e_138bit_score_497.3identity_81.9_	28.029	0	0	0	0	0	0	0	0	0	0	0
Aug_Plant_scaffold_208605_1BLAST_hypotheticalprotein_db_KEGGevalue_2.5e_21bit_score_107.1identity_53.7_	261.479	501.84	762.145	0	329.229	352.29	0	0	0	132.014	0	77.96
Aug_Plant_scaffold_208612_1BLAST_pyruvate_phosphatedikinase_db_KEGGevalue_3.7e_143bit_score_513.5identity_75.8_	17.6545	25.4268	11.1269	0	0	0	0	0	0	0	0	0
Aug_Plant_scaffold_209427_1BLAST_Uncharacterizedproteinn_2Tax_HolophagafoetidaDSM6591RepID_H1NVD7_9BACT_db_UNIREFevalue_1.4e_10bit_score_73.6identity_51.6_	2160	2183.95	1625.7	867.362	1277.84	1233.41	2223.48	1658.39	861.517	716.388	656.294	1318.5
Aug_Plant_scaffold_209992_1BLAST_hypotheticalprotein_db_KEGGevalue_2e_58bit_score_231.9identity_55.6_	21.0414	27.205	34.4533	0	0	15.5136	0	0	0	0	0	0
Aug_Plant_scaffold_210096_2BLAST_hypotheticalprotein_db_KEGGevalue_4.2e_19bit_score_100.5identity_30.5_	40.129	51.0452	34.4405	0	30.0344	20.2873	0	0	0	0	0	0
Aug_Plant_scaffold_211109_1BLAST_hemagluttininrepeat_containingprotein_db_KEGGevalue_1.3e_30bit_score_139.8identity_31.9_	14.5385	32.8393	26.0845	36.3617	31.7013	12.5103	0	0	0	26.8777	14.3589	17.2935
Aug_Plant_scaffold_211855_1BLAST_nusA_transcriptionterminationfactorNusA_K02600NutilizationsubstanceproteinA_db_KEGGevalue_3.1e_199bit_score_699.9identity_92.0_	37.3551	0	0	0	0	0	0	0	0	0	0	0
Aug_Plant_scaffold_211889_2BLAST_rpsH_30SribosomalproteinS8_K02994smallsubunitribosomalproteinS8_db_KEGGevalue_8.3e_59bit_score_231.9identity_83.3_	64.7587	0	0	0	78.1926	37.3027	0	0	0	0	0	0
Aug_Plant_scaffold_211975_1BLAST_hypotheticalprotein_K06890_db_KEGGevalue_2.9e_107bit_score_393.7identity_87.0_	26.3763	35.5605	15.5885	0	31.1831	0	0	28.2464	0	0	0	30.1982
Aug_Plant_scaffold_212120_1BLAST_hypotheticalprotein_db_KEGGevalue_2.8e_22bit_score_110.2identity_57.0_	221.159	0	188.282	0	0	0	171.952	0	0	0	0	0
Aug_Plant_scaffold_212988_1BLAST_tuf_elongationfactorTu_EC_3.6.5.3__K02358elongationfactorTu_db_KEGGevalue_1.4e_190bit_score_671.0identity_96.5_	23.3214	0	0	0	0	0	0	0	0	0	0	0
Aug_Plant_scaffold_213489_2BLAST_sodiumsymporterprotein_K14393cation/acetatesymporter_db_KEGGevalue_4.7e_64bit_score_249.6identity_74.7_	52.3405	0	41.7954	0	0	0	0	0	0	0	0	0
Aug_Plant_scaffold_213666_2BLAST_aprA_adenylylsulfatereductasesubunitalpha_EC_1.8.99.2__K00394adenylylsulfatereductase_subunitA_EC_1.8.99.2__db_KEGGevalue_1.9e_92bit_score_344.4identity_76.4_	25.1055	31.1213	71.3415	0	29.4212	27.9769	0	0	0	0	0	0
Aug_Plant_scaffold_214062_1BLAST_outermembraneprotein/peptidoglycan_associated_lipo_protein_db_KEGGevalue_3.3e_56bit_score_224.6identity_46.2_	13.4809	0	12.9982	0	0	0	12.6159	0	0	0	0	0
Aug_Plant_scaffold_214216_1BLAST_hypotheticalprotein_db_KEGGevalue_4.7e_97bit_score_360.1identity_54.0_	17.8381	0	0	0	0	0	0	0	0	0	0	0
Aug_Plant_scaffold_214632_2Unknown_Function	167.9	0	202.46	0	0	0	0	0	0	0	0	0
Aug_Plant_scaffold_214790_2BLAST_rplC_50SribosomalproteinL3_K02906largesubunitribosomalproteinL3_db_KEGGevalue_4.2e_105bit_score_386.3identity_91.5_	21.9794	0	0	0	0	0	0	0	0	0	0	0
Aug_Plant_scaffold_215080_2BLAST_cytochromecoxidasecbb3_type_subunitIII_K00406cytochromecoxidasecbb3_typesubunitIII_db_KEGGevalue_5.1e_132bit_score_476.1identity_81.0_	23.1311	0	0	0	0	15.9865	0	0	0	0	0	0
Aug_Plant_scaffold_215905_1Unknown_Function	1437.37	1182.49	664.045	9427.79	3106.17	4723.02	7464.17	4852.48	6240.74	2872.92	2093.29	3643.65
Aug_Plant_scaffold_216598_1BLAST_hypotheticalprotein_db_KEGGevalue_3.7e_105bit_score_387.1identity_58.9_	13.613	0	10.272	0	0	0	0	0	0	0	0	0
Aug_Plant_scaffold_216833_1BLAST_groEL_60kDachaperonin_K04077chaperoninGroEL_db_KEGGevalue_5.4e_169bit_score_599.4identity_83.5_	12.2551	0	14.0559	0	0	18.7584	12.2577	21.2265	0	0	8.42816	17.0944
Aug_Plant_scaffold_216978_2BLAST_tonR2_TonB_dependentreceptor_K02014ironcomplexoutermembranerecepterprotein_db_KEGGevalue_2.1e_34bit_score_151.8identity_32.5_	21.8619	0	22.956	0	0	0	0	0	0	0	0	0
Aug_Plant_scaffold_217166_2BLAST_rplT_50SribosomalproteinL20_K02887largesubunitribosomalproteinL20_db_KEGGevalue_1.5e_56bit_score_224.2identity_96.6_	58.9593	0	0	0	0	0	0	0	0	0	0	0
Aug_Plant_scaffold_218607_2BLAST_phasin_db_KEGGevalue_3.2e_77bit_score_293.5identity_90.1_	62.0352	48.527	44.9797	0	0	0	44.2835	59.7168	0	0	0	0
Aug_Plant_scaffold_219282_1BLAST_hypotheticalprotein_db_KEGGevalue_3.1e_15bit_score_88.6identity_30.9_	37.4374	34.0363	30.7764	14.1008	31.3018	23.8607	18.7166	24.1612	14.4469	20.9859	0	10.6018
Aug_Plant_scaffold_219871_1BLAST_surfaceantigen_D15__surfaceantigenvariablenumber_K07277outermembraneprotein_db_KEGGevalue_2.1e_176bit_score_624.0identity_84.3_	12.2407	0	39.7027	0	0	0	0	20.1953	0	16.2316	0	6.97025
Aug_Plant_scaffold_220986_1BLAST_hypotheticalprotein_db_KEGGevalue_9.4e_172bit_score_609.0identity_62.7_	10.8033	9.95773	0	9.2902	18.1444	16.1975	51	39.9758	42.4665	17.9091	17.7605	12.8481
Aug_Plant_scaffold_220992_1BLAST_ribonucleaseE_EC_3.1.4.___K08300ribonucleaseE_EC_3.1.26.12__db_KEGGevalue_2.4e_154bit_score_550.4identity_91.6_	48.738	25.3458	12.7037	0	24.5683	12.8508	0	0	0	0	0	0
Aug_Plant_scaffold_221971_2BLAST_hypotheticalprotein_db_KEGGevalue_2.4e_11bit_score_73.9identity_38.4_	129.462	0	0	0	75.8049	0	0	0	0	0	0	0
Aug_Plant_scaffold_222602_1BLAST_fibronectinIdomain_containingprotein_db_KEGGevalue_2.2e_51bit_score_208.8identity_45.7_	10.4093	0	0	0	0	0	0	0	0	0	0	0
Aug_Plant_scaffold_223536_1BLAST_PQQ_dependentdehydrogenase_K00114alcoholdehydrogenase_cytochromec__EC_1.1.2.8__db_KEGGevalue_9.5e_209bit_score_731.5identity_89.7_	32.7504	22.1522	29.666	0	21.954	19.7955	0	0	0	0	0	0
Aug_Plant_scaffold_223607_2BLAST_collagentriplehelixprotein_db_KEGGevalue_3.7e_12bit_score_77.0identity_51.8_	65.1045	68.9401	58.3342	0	64.3441	98.1973	0	0	0	0	0	0
Aug_Plant_scaffold_223676_1BLAST_ATP_dependentproteaseLa_db_KEGGevalue_2.4e_183bit_score_647.1identity_85.2_	14.2738	21.9218	17.1351	0	0	0	0	0	0	0	0	0
Aug_Plant_scaffold_225470_2BLAST_protein_L_isoaspartate_D_aspartate_O_methyltransferase_K00573protein_L_isoaspartate_D_aspartate_O_methyltransferase_EC_2.1.1.77__db_KEGGevalue_3.1e_95bit_score_353.6identity_78.3_	33.0846	0	0	0	0	23.84	0	0	0	0	0	0
Aug_Plant_scaffold_225504_1BLAST_PQQ_linkeddehydrogenase_EC_1.1.99.___db_KEGGevalue_1e_96bit_score_358.6identity_73.2_	38.6853	21.4168	22.5359	20.256	0	32.2555	0	0	0	0	0	0
Aug_Plant_scaffold_225504_2BLAST_PQQ_linkeddehydrogenase_db_KEGGevalue_3e_57bit_score_226.9identity_69.4_	49.5665	0	32.1766	0	0	29.2918	0	0	0	0	0	0
Aug_Plant_scaffold_226511_2BLAST_pdhB_dihydrolipoamideacetyltransferase_EC_2.3.1.12__K00627pyruvatedehydrogenaseE2component_dihydrolipoamideacetyltransferase__EC_2.3.1.12__db_KEGGevalue_3.1e_10bit_score_70.9identity_37.0_	33.5183	47.2643	25.6722	0	0	25.4382	0	0	0	0	0	0
Aug_Plant_scaffold_227034_3BLAST_hypotheticalprotein_db_KEGGevalue_1.8e_11bit_score_74.3identity_37.0_	97.1023	0	0	0	0	0	0	0	0	0	0	0
Aug_Plant_scaffold_227112_1BLAST_beta_ketothiolase_EC_2.3.1.9__K00626acetyl_CoAC_acetyltransferase_EC_2.3.1.9__db_KEGGevalue_2.6e_122bit_score_443.7identity_89.0_	17.0847	0	22.3091	0	0	0	0	0	0	0	0	0
Aug_Plant_scaffold_227766_1BLAST_azi_div_preproteintranslocasesubunitSecA_K03070preproteintranslocasesubunitSecA_db_KEGGevalue_6.8e_191bit_score_672.2identity_89.4_	16.7674	0	0	0	0	0	0	0	0	0	0	0
Aug_Plant_scaffold_228788_1BLAST_hypotheticalprotein_db_KEGGevalue_8.7e_13bit_score_80.5identity_26.3_	12.2876	0	10.7502	0	0	8.80358	0	0	0	0	0	0
Aug_Plant_scaffold_229157_2BLAST_hoxZ_Ni/Fe_hydrogenase_b_typecytochromesubunit_HoxZ_db_KEGGevalue_8.1e_71bit_score_273.1identity_56.5_	11.6375	0	14.2081	0	0	5.79294	0	0	0	0	0	0
Aug_Plant_scaffold_231171_2BLAST_hypotheticalprotein_db_KEGGevalue_4.4e_28bit_score_129.0identity_75.0_	389.525	0	0	0	0	0	0	0	0	0	0	0
Aug_Plant_scaffold_231893_3Unknown_Function	599.355	0	0	0	0	0	0	0	0	0	0	0
Aug_Plant_scaffold_231917_3BLAST_bph1_histoneH1_db_KEGGevalue_1.6e_40bit_score_171.4identity_67.9_	97.0198	0	81.5957	0	0	0	0	0	0	0	0	0
Aug_Plant_scaffold_232688_2BLAST_putativesulfitereductase_K11179tRNA2_thiouridinesynthesizingproteinE_EC_2.8.1.___db_KEGGevalue_7.7e_58bit_score_228.4identity_97.3_	64.9177	93.7157	55.994	0	0	0	0	0	0	0	0	0
Aug_Plant_scaffold_233381_1Unknown_Function	133.382	234.581	292.026	0	151.232	138.014	94.5775	243.171	0	133.735	172.969	273.603
Aug_Plant_scaffold_234775_1Unknown_Function	88.3556	0	0	183.376	87.9299	85.0058	214.529	87.7037	90.622	0	0	33.4541
Aug_Plant_scaffold_235171_1RBH_Uncharacterizedproteinn_1Tax_PseudoalteromonastunicataD2RepID_A4C6Q7_9GAMM_db_UNIREF_	13.4985	0	0	0	0	0	0	0	0	0	0	0
[truncated: 20,285 more rows]

## Sheet: 4
geneID	ED_Fig.7_abbreviation	Category	Plant_11_14_A	Plant_11_14_B	Plant_11_14_C	Mud_11_14_A	Mud_11_14_B	Mud_11_14_C	Plant_9_15_A	Plant_9_15_B	Plant_9_15_C	Mud_9_15_A	Mud_9_15_B	Mud_9_15_C
[truncated: 47 more rows]
