# Supplementary material for: Methanogenesis in oxygenated soils is a substantial fraction of wetland methane emissions
Source: Nat Commun. 2017 Nov 16;8:1567. doi: 10.1038/s41467-017-01753-4 (PMC5691036; doi:10.1038/s41467-017-01753-4)
Supplement: Supplementary file 7 — Supplementary Data 4 [file 41467_2017_1753_MOESM7_ESM.xlsx]

## Sheet: Worksheet1
Accession	Title	Isolation source	PMID
EU155907.1	Characterization of the archaeal community in a minerotrophic fen and terminal restriction fragment length polymorphism-directed isolation of a novel hydrogenotrophic methanogen	rich minerotrophic fen	18281434
EU155908.1	Characterization of the archaeal community in a minerotrophic fen and terminal restriction fragment length polymorphism-directed isolation of a novel hydrogenotrophic methanogen	rich minerotrophic fen	18281434
AF424767.1	Surprising archaeal diversity in a municipal wastewater sludge	NA
JF304112.1	Direct Submission	outfall sediment
FJ705109.1	Study of Prokaryotic diversity from Selected Niches of Western Ghats, India	WCS sediment
AF424772.1	Surprising archaeal diversity in a municipal wastewater sludge	NA
EU591661.1	Microbial Ecology Associated with Focused-Pulsed Electric Field Sludge Pretreatment in Methanogenic Systems	methanogenic reactor
JN397643.1	Microbial communities of spring pits in Jing-Mei River at the southeastern Taipei basin	river bank
EU591663.1	Microbial Ecology Associated with Focused-Pulsed Electric Field Sludge Pretreatment in Methanogenic Systems	methanogenic reactor
JN397916.1	Microbial communities of spring pits in Jing-Mei River at the southeastern Taipei basin	spring pit
JN397692.1	Microbial communities of spring pits in Jing-Mei River at the southeastern Taipei basin	river bank
JN397921.1	Microbial communities of spring pits in Jing-Mei River at the southeastern Taipei basin	spring pit
JN398032.1	Microbial communities of spring pits in Jing-Mei River at the southeastern Taipei basin	spring pit
JN397877.1	Microbial communities of spring pits in Jing-Mei River at the southeastern Taipei basin	spring pit
JN397696.1	Microbial communities of spring pits in Jing-Mei River at the southeastern Taipei basin	river bank
JN397694.1	Microbial communities of spring pits in Jing-Mei River at the southeastern Taipei basin	river bank
AB550818.1	Predominance of ammonia-oxidizing archaea on granular activated carbon used in a full-scale advanced drinking water treatment plant	river water	20673944
AB479394.1	Methanoregula formicica sp. nov., a methane-producing archaeon isolated from methanogenic sludge	mesophilic methanogenic granular sludge	19667393
KF198726.1	Molecular meta-analysis of methanogen populations and their interactions within anaerobic sludge digesters	mesophilic anaerobic digester treating municipal wastewater sludge
CU916809.1	Towards the definition of a core of microorganisms involved in anaerobic digestion of sludge	mesophilic anaerobic digester which treats municipal wastewater sludge	19242531
CU917340.1	Towards the definition of a core of microorganisms involved in anaerobic digestion of sludge	mesophilic anaerobic digester which treats municipal wastewater sludge	19242531
KC676307.1	Use of a hierarchical oligonucleotide primer extension approach for multiplexed relative abundance analysis of methanogens in anaerobic digestion systems	sludge from full-scale anaerobic digester	24077716
AB479409.1	Methanoregula formicica sp. nov., a methane-producing archaeon isolated from methanogenic sludge	methanogenic propionate-degradation enrichment culture	19667393
AB266904.1	Comparative analysis of bacterial and archaeal communities in methanogenic sludge granules from upflow anaerobic sludge blanket reactors treating various food-processing, high-strength organic wastewaters	mesophilic UASB sludge granules	21566360
CU917326.1	Towards the definition of a core of microorganisms involved in anaerobic digestion of sludge	mesophilic anaerobic digester which treats municipal wastewater sludge	19242531
CU916584.1	Towards the definition of a core of microorganisms involved in anaerobic digestion of sludge	mesophilic anaerobic digester which treats municipal wastewater sludge	19242531
CU916052.1	Towards the definition of a core of microorganisms involved in anaerobic digestion of sludge	mesophilic anaerobic digester which treats municipal wastewater sludge	19242531
KF198611.1	Molecular meta-analysis of methanogen populations and their interactions within anaerobic sludge digesters	mesophilic anaerobic digester treating municipal wastewater sludge
KF198542.1	Molecular meta-analysis of methanogen populations and their interactions within anaerobic sludge digesters	mesophilic anaerobic digester treating municipal wastewater sludge
CU917456.1	Towards the definition of a core of microorganisms involved in anaerobic digestion of sludge	mesophilic anaerobic digester which treats municipal wastewater sludge	19242531
CU917423.1	Towards the definition of a core of microorganisms involved in anaerobic digestion of sludge	mesophilic anaerobic digester which treats municipal wastewater sludge	19242531
CU917402.1	Towards the definition of a core of microorganisms involved in anaerobic digestion of sludge	mesophilic anaerobic digester which treats municipal wastewater sludge	19242531
CU917363.1	Towards the definition of a core of microorganisms involved in anaerobic digestion of sludge	mesophilic anaerobic digester which treats municipal wastewater sludge	19242531
CU917341.1	Towards the definition of a core of microorganisms involved in anaerobic digestion of sludge	mesophilic anaerobic digester which treats municipal wastewater sludge	19242531
CU917332.1	Towards the definition of a core of microorganisms involved in anaerobic digestion of sludge	mesophilic anaerobic digester which treats municipal wastewater sludge	19242531
CU916710.1	Towards the definition of a core of microorganisms involved in anaerobic digestion of sludge	mesophilic anaerobic digester which treats municipal wastewater sludge	19242531
CU916686.1	Towards the definition of a core of microorganisms involved in anaerobic digestion of sludge	mesophilic anaerobic digester which treats municipal wastewater sludge	19242531
CU916684.1	Towards the definition of a core of microorganisms involved in anaerobic digestion of sludge	mesophilic anaerobic digester which treats municipal wastewater sludge	19242531
CU916667.1	Towards the definition of a core of microorganisms involved in anaerobic digestion of sludge	mesophilic anaerobic digester which treats municipal wastewater sludge	19242531
CU916615.1	Towards the definition of a core of microorganisms involved in anaerobic digestion of sludge	mesophilic anaerobic digester which treats municipal wastewater sludge	19242531
CU916612.1	Towards the definition of a core of microorganisms involved in anaerobic digestion of sludge	mesophilic anaerobic digester which treats municipal wastewater sludge	19242531
CU916611.1	Towards the definition of a core of microorganisms involved in anaerobic digestion of sludge	mesophilic anaerobic digester which treats municipal wastewater sludge	19242531
CU916607.1	Towards the definition of a core of microorganisms involved in anaerobic digestion of sludge	mesophilic anaerobic digester which treats municipal wastewater sludge	19242531
CU916570.1	Towards the definition of a core of microorganisms involved in anaerobic digestion of sludge	mesophilic anaerobic digester which treats municipal wastewater sludge	19242531
CU916512.1	Towards the definition of a core of microorganisms involved in anaerobic digestion of sludge	mesophilic anaerobic digester which treats municipal wastewater sludge	19242531
CU916126.1	Towards the definition of a core of microorganisms involved in anaerobic digestion of sludge	mesophilic anaerobic digester which treats municipal wastewater sludge	19242531
CU916029.1	Towards the definition of a core of microorganisms involved in anaerobic digestion of sludge	mesophilic anaerobic digester which treats municipal wastewater sludge	19242531
CU916020.1	Towards the definition of a core of microorganisms involved in anaerobic digestion of sludge	mesophilic anaerobic digester which treats municipal wastewater sludge	19242531
KF198676.1	Molecular meta-analysis of methanogen populations and their interactions within anaerobic sludge digesters	mesophilic anaerobic digester treating municipal wastewater sludge
KF198670.1	Molecular meta-analysis of methanogen populations and their interactions within anaerobic sludge digesters	mesophilic anaerobic digester treating municipal wastewater sludge
KF198659.1	Molecular meta-analysis of methanogen populations and their interactions within anaerobic sludge digesters	mesophilic anaerobic digester treating municipal wastewater sludge
KF198579.1	Molecular meta-analysis of methanogen populations and their interactions within anaerobic sludge digesters	mesophilic anaerobic digester treating municipal wastewater sludge
KF198555.1	Molecular meta-analysis of methanogen populations and their interactions within anaerobic sludge digesters	mesophilic anaerobic digester treating municipal wastewater sludge
KF198541.1	Molecular meta-analysis of methanogen populations and their interactions within anaerobic sludge digesters	mesophilic anaerobic digester treating municipal wastewater sludge
KF198525.1	Molecular meta-analysis of methanogen populations and their interactions within anaerobic sludge digesters	mesophilic anaerobic digester treating municipal wastewater sludge
CU916929.1	Towards the definition of a core of microorganisms involved in anaerobic digestion of sludge	mesophilic anaerobic digester which treats municipal wastewater sludge	19242531
KF198548.1	Molecular meta-analysis of methanogen populations and their interactions within anaerobic sludge digesters	mesophilic anaerobic digester treating municipal wastewater sludge
CU917434.1	Towards the definition of a core of microorganisms involved in anaerobic digestion of sludge	mesophilic anaerobic digester which treats municipal wastewater sludge	19242531
CU917432.1	Towards the definition of a core of microorganisms involved in anaerobic digestion of sludge	mesophilic anaerobic digester which treats municipal wastewater sludge	19242531
CU917429.1	Towards the definition of a core of microorganisms involved in anaerobic digestion of sludge	mesophilic anaerobic digester which treats municipal wastewater sludge	19242531
CU917389.1	Towards the definition of a core of microorganisms involved in anaerobic digestion of sludge	mesophilic anaerobic digester which treats municipal wastewater sludge	19242531
CU917320.1	Towards the definition of a core of microorganisms involved in anaerobic digestion of sludge	mesophilic anaerobic digester which treats municipal wastewater sludge	19242531
CU917302.1	Towards the definition of a core of microorganisms involved in anaerobic digestion of sludge	mesophilic anaerobic digester which treats municipal wastewater sludge	19242531
CU917293.1	Towards the definition of a core of microorganisms involved in anaerobic digestion of sludge	mesophilic anaerobic digester which treats municipal wastewater sludge	19242531
CU917283.1	Towards the definition of a core of microorganisms involved in anaerobic digestion of sludge	mesophilic anaerobic digester which treats municipal wastewater sludge	19242531
CU917268.1	Towards the definition of a core of microorganisms involved in anaerobic digestion of sludge	mesophilic anaerobic digester which treats municipal wastewater sludge	19242531
CU917209.1	Towards the definition of a core of microorganisms involved in anaerobic digestion of sludge	mesophilic anaerobic digester which treats municipal wastewater sludge	19242531
CU917118.1	Towards the definition of a core of microorganisms involved in anaerobic digestion of sludge	mesophilic anaerobic digester which treats municipal wastewater sludge	19242531
CU917099.1	Towards the definition of a core of microorganisms involved in anaerobic digestion of sludge	mesophilic anaerobic digester which treats municipal wastewater sludge	19242531
CU917030.1	Towards the definition of a core of microorganisms involved in anaerobic digestion of sludge	mesophilic anaerobic digester which treats municipal wastewater sludge	19242531
CU916867.1	Towards the definition of a core of microorganisms involved in anaerobic digestion of sludge	mesophilic anaerobic digester which treats municipal wastewater sludge	19242531
CU916866.1	Towards the definition of a core of microorganisms involved in anaerobic digestion of sludge	mesophilic anaerobic digester which treats municipal wastewater sludge	19242531
CU916722.1	Towards the definition of a core of microorganisms involved in anaerobic digestion of sludge	mesophilic anaerobic digester which treats municipal wastewater sludge	19242531
CU916713.1	Towards the definition of a core of microorganisms involved in anaerobic digestion of sludge	mesophilic anaerobic digester which treats municipal wastewater sludge	19242531
CU916705.1	Towards the definition of a core of microorganisms involved in anaerobic digestion of sludge	mesophilic anaerobic digester which treats municipal wastewater sludge	19242531
CU916693.1	Towards the definition of a core of microorganisms involved in anaerobic digestion of sludge	mesophilic anaerobic digester which treats municipal wastewater sludge	19242531
CU916685.1	Towards the definition of a core of microorganisms involved in anaerobic digestion of sludge	mesophilic anaerobic digester which treats municipal wastewater sludge	19242531
CU916669.1	Towards the definition of a core of microorganisms involved in anaerobic digestion of sludge	mesophilic anaerobic digester which treats municipal wastewater sludge	19242531
CU916661.1	Towards the definition of a core of microorganisms involved in anaerobic digestion of sludge	mesophilic anaerobic digester which treats municipal wastewater sludge	19242531
CU916642.1	Towards the definition of a core of microorganisms involved in anaerobic digestion of sludge	mesophilic anaerobic digester which treats municipal wastewater sludge	19242531
CU916638.1	Towards the definition of a core of microorganisms involved in anaerobic digestion of sludge	mesophilic anaerobic digester which treats municipal wastewater sludge	19242531
CU916624.1	Towards the definition of a core of microorganisms involved in anaerobic digestion of sludge	mesophilic anaerobic digester which treats municipal wastewater sludge	19242531
CU916605.1	Towards the definition of a core of microorganisms involved in anaerobic digestion of sludge	mesophilic anaerobic digester which treats municipal wastewater sludge	19242531
CU916598.1	Towards the definition of a core of microorganisms involved in anaerobic digestion of sludge	mesophilic anaerobic digester which treats municipal wastewater sludge	19242531
CU916595.1	Towards the definition of a core of microorganisms involved in anaerobic digestion of sludge	mesophilic anaerobic digester which treats municipal wastewater sludge	19242531
CU916589.1	Towards the definition of a core of microorganisms involved in anaerobic digestion of sludge	mesophilic anaerobic digester which treats municipal wastewater sludge	19242531
CU916588.1	Towards the definition of a core of microorganisms involved in anaerobic digestion of sludge	mesophilic anaerobic digester which treats municipal wastewater sludge	19242531
CU916581.1	Towards the definition of a core of microorganisms involved in anaerobic digestion of sludge	mesophilic anaerobic digester which treats municipal wastewater sludge	19242531
CU916562.1	Towards the definition of a core of microorganisms involved in anaerobic digestion of sludge	mesophilic anaerobic digester which treats municipal wastewater sludge	19242531
CU916557.1	Towards the definition of a core of microorganisms involved in anaerobic digestion of sludge	mesophilic anaerobic digester which treats municipal wastewater sludge	19242531
CU916555.1	Towards the definition of a core of microorganisms involved in anaerobic digestion of sludge	mesophilic anaerobic digester which treats municipal wastewater sludge	19242531
CU916553.1	Towards the definition of a core of microorganisms involved in anaerobic digestion of sludge	mesophilic anaerobic digester which treats municipal wastewater sludge	19242531
CU916552.1	Towards the definition of a core of microorganisms involved in anaerobic digestion of sludge	mesophilic anaerobic digester which treats municipal wastewater sludge	19242531
CU916536.1	Towards the definition of a core of microorganisms involved in anaerobic digestion of sludge	mesophilic anaerobic digester which treats municipal wastewater sludge	19242531
CU916529.1	Towards the definition of a core of microorganisms involved in anaerobic digestion of sludge	mesophilic anaerobic digester which treats municipal wastewater sludge	19242531
CU916522.1	Towards the definition of a core of microorganisms involved in anaerobic digestion of sludge	mesophilic anaerobic digester which treats municipal wastewater sludge	19242531
CU916520.1	Towards the definition of a core of microorganisms involved in anaerobic digestion of sludge	mesophilic anaerobic digester which treats municipal wastewater sludge	19242531
CU916517.1	Towards the definition of a core of microorganisms involved in anaerobic digestion of sludge	mesophilic anaerobic digester which treats municipal wastewater sludge	19242531
CU916509.1	Towards the definition of a core of microorganisms involved in anaerobic digestion of sludge	mesophilic anaerobic digester which treats municipal wastewater sludge	19242531
CU916155.1	Towards the definition of a core of microorganisms involved in anaerobic digestion of sludge	mesophilic anaerobic digester which treats municipal wastewater sludge	19242531
CU916112.1	Towards the definition of a core of microorganisms involved in anaerobic digestion of sludge	mesophilic anaerobic digester which treats municipal wastewater sludge	19242531
CU916061.1	Towards the definition of a core of microorganisms involved in anaerobic digestion of sludge	mesophilic anaerobic digester which treats municipal wastewater sludge	19242531
CU916048.1	Towards the definition of a core of microorganisms involved in anaerobic digestion of sludge	mesophilic anaerobic digester which treats municipal wastewater sludge	19242531
CU916031.1	Towards the definition of a core of microorganisms involved in anaerobic digestion of sludge	mesophilic anaerobic digester which treats municipal wastewater sludge	19242531
CU916001.1	Towards the definition of a core of microorganisms involved in anaerobic digestion of sludge	mesophilic anaerobic digester which treats municipal wastewater sludge	19242531
KF198803.1	Molecular meta-analysis of methanogen populations and their interactions within anaerobic sludge digesters	mesophilic anaerobic digester treating municipal wastewater sludge
KF198801.1	Molecular meta-analysis of methanogen populations and their interactions within anaerobic sludge digesters	mesophilic anaerobic digester treating municipal wastewater sludge
KF198694.1	Molecular meta-analysis of methanogen populations and their interactions within anaerobic sludge digesters	mesophilic anaerobic digester treating municipal wastewater sludge
KF198633.1	Molecular meta-analysis of methanogen populations and their interactions within anaerobic sludge digesters	mesophilic anaerobic digester treating municipal wastewater sludge
KF198612.1	Molecular meta-analysis of methanogen populations and their interactions within anaerobic sludge digesters	mesophilic anaerobic digester treating municipal wastewater sludge
KF198608.1	Molecular meta-analysis of methanogen populations and their interactions within anaerobic sludge digesters	mesophilic anaerobic digester treating municipal wastewater sludge
KF198606.1	Molecular meta-analysis of methanogen populations and their interactions within anaerobic sludge digesters	mesophilic anaerobic digester treating municipal wastewater sludge
KF198585.1	Molecular meta-analysis of methanogen populations and their interactions within anaerobic sludge digesters	mesophilic anaerobic digester treating municipal wastewater sludge
KF198582.1	Molecular meta-analysis of methanogen populations and their interactions within anaerobic sludge digesters	mesophilic anaerobic digester treating municipal wastewater sludge
KF198564.1	Molecular meta-analysis of methanogen populations and their interactions within anaerobic sludge digesters	mesophilic anaerobic digester treating municipal wastewater sludge
CU917060.1	Towards the definition of a core of microorganisms involved in anaerobic digestion of sludge	mesophilic anaerobic digester which treats municipal wastewater sludge	19242531
CU916872.1	Towards the definition of a core of microorganisms involved in anaerobic digestion of sludge	mesophilic anaerobic digester which treats municipal wastewater sludge	19242531
KF198697.1	Molecular meta-analysis of methanogen populations and their interactions within anaerobic sludge digesters	mesophilic anaerobic digester treating municipal wastewater sludge
CU916794.1	Towards the definition of a core of microorganisms involved in anaerobic digestion of sludge	mesophilic anaerobic digester which treats municipal wastewater sludge	19242531
CU916746.1	Towards the definition of a core of microorganisms involved in anaerobic digestion of sludge	mesophilic anaerobic digester which treats municipal wastewater sludge	19242531
CU916653.1	Towards the definition of a core of microorganisms involved in anaerobic digestion of sludge	mesophilic anaerobic digester which treats municipal wastewater sludge	19242531
KF198613.1	Molecular meta-analysis of methanogen populations and their interactions within anaerobic sludge digesters	mesophilic anaerobic digester treating municipal wastewater sludge
CU917428.1	Towards the definition of a core of microorganisms involved in anaerobic digestion of sludge	mesophilic anaerobic digester which treats municipal wastewater sludge	19242531
CU917371.1	Towards the definition of a core of microorganisms involved in anaerobic digestion of sludge	mesophilic anaerobic digester which treats municipal wastewater sludge	19242531
CU917321.1	Towards the definition of a core of microorganisms involved in anaerobic digestion of sludge	mesophilic anaerobic digester which treats municipal wastewater sludge	19242531
CU917313.1	Towards the definition of a core of microorganisms involved in anaerobic digestion of sludge	mesophilic anaerobic digester which treats municipal wastewater sludge	19242531
CU917311.1	Towards the definition of a core of microorganisms involved in anaerobic digestion of sludge	mesophilic anaerobic digester which treats municipal wastewater sludge	19242531
CU917294.1	Towards the definition of a core of microorganisms involved in anaerobic digestion of sludge	mesophilic anaerobic digester which treats municipal wastewater sludge	19242531
CU917259.1	Towards the definition of a core of microorganisms involved in anaerobic digestion of sludge	mesophilic anaerobic digester which treats municipal wastewater sludge	19242531
CU917071.1	Towards the definition of a core of microorganisms involved in anaerobic digestion of sludge	mesophilic anaerobic digester which treats municipal wastewater sludge	19242531
CU916708.1	Towards the definition of a core of microorganisms involved in anaerobic digestion of sludge	mesophilic anaerobic digester which treats municipal wastewater sludge	19242531
CU916704.1	Towards the definition of a core of microorganisms involved in anaerobic digestion of sludge	mesophilic anaerobic digester which treats municipal wastewater sludge	19242531
CU916674.1	Towards the definition of a core of microorganisms involved in anaerobic digestion of sludge	mesophilic anaerobic digester which treats municipal wastewater sludge	19242531
CU916666.1	Towards the definition of a core of microorganisms involved in anaerobic digestion of sludge	mesophilic anaerobic digester which treats municipal wastewater sludge	19242531
CU916663.1	Towards the definition of a core of microorganisms involved in anaerobic digestion of sludge	mesophilic anaerobic digester which treats municipal wastewater sludge	19242531
CU916654.1	Towards the definition of a core of microorganisms involved in anaerobic digestion of sludge	mesophilic anaerobic digester which treats municipal wastewater sludge	19242531
CU916632.1	Towards the definition of a core of microorganisms involved in anaerobic digestion of sludge	mesophilic anaerobic digester which treats municipal wastewater sludge	19242531
CU916627.1	Towards the definition of a core of microorganisms involved in anaerobic digestion of sludge	mesophilic anaerobic digester which treats municipal wastewater sludge	19242531
CU916621.1	Towards the definition of a core of microorganisms involved in anaerobic digestion of sludge	mesophilic anaerobic digester which treats municipal wastewater sludge	19242531
CU916620.1	Towards the definition of a core of microorganisms involved in anaerobic digestion of sludge	mesophilic anaerobic digester which treats municipal wastewater sludge	19242531
CU916592.1	Towards the definition of a core of microorganisms involved in anaerobic digestion of sludge	mesophilic anaerobic digester which treats municipal wastewater sludge	19242531
CU916590.1	Towards the definition of a core of microorganisms involved in anaerobic digestion of sludge	mesophilic anaerobic digester which treats municipal wastewater sludge	19242531
CU916583.1	Towards the definition of a core of microorganisms involved in anaerobic digestion of sludge	mesophilic anaerobic digester which treats municipal wastewater sludge	19242531
CU916582.1	Towards the definition of a core of microorganisms involved in anaerobic digestion of sludge	mesophilic anaerobic digester which treats municipal wastewater sludge	19242531
CU916577.1	Towards the definition of a core of microorganisms involved in anaerobic digestion of sludge	mesophilic anaerobic digester which treats municipal wastewater sludge	19242531
CU916574.1	Towards the definition of a core of microorganisms involved in anaerobic digestion of sludge	mesophilic anaerobic digester which treats municipal wastewater sludge	19242531
CU916564.1	Towards the definition of a core of microorganisms involved in anaerobic digestion of sludge	mesophilic anaerobic digester which treats municipal wastewater sludge	19242531
CU916554.1	Towards the definition of a core of microorganisms involved in anaerobic digestion of sludge	mesophilic anaerobic digester which treats municipal wastewater sludge	19242531
CU916542.1	Towards the definition of a core of microorganisms involved in anaerobic digestion of sludge	mesophilic anaerobic digester which treats municipal wastewater sludge	19242531
CU916530.1	Towards the definition of a core of microorganisms involved in anaerobic digestion of sludge	mesophilic anaerobic digester which treats municipal wastewater sludge	19242531
CU916523.1	Towards the definition of a core of microorganisms involved in anaerobic digestion of sludge	mesophilic anaerobic digester which treats municipal wastewater sludge	19242531
CU916505.1	Towards the definition of a core of microorganisms involved in anaerobic digestion of sludge	mesophilic anaerobic digester which treats municipal wastewater sludge	19242531
CU916076.1	Towards the definition of a core of microorganisms involved in anaerobic digestion of sludge	mesophilic anaerobic digester which treats municipal wastewater sludge	19242531
CU916054.1	Towards the definition of a core of microorganisms involved in anaerobic digestion of sludge	mesophilic anaerobic digester which treats municipal wastewater sludge	19242531
CU916034.1	Towards the definition of a core of microorganisms involved in anaerobic digestion of sludge	mesophilic anaerobic digester which treats municipal wastewater sludge	19242531
CU916024.1	Towards the definition of a core of microorganisms involved in anaerobic digestion of sludge	mesophilic anaerobic digester which treats municipal wastewater sludge	19242531
CU916012.1	Towards the definition of a core of microorganisms involved in anaerobic digestion of sludge	mesophilic anaerobic digester which treats municipal wastewater sludge	19242531
KF198671.1	Molecular meta-analysis of methanogen populations and their interactions within anaerobic sludge digesters	mesophilic anaerobic digester treating municipal wastewater sludge
KF198657.1	Molecular meta-analysis of methanogen populations and their interactions within anaerobic sludge digesters	mesophilic anaerobic digester treating municipal wastewater sludge
KF198638.1	Molecular meta-analysis of methanogen populations and their interactions within anaerobic sludge digesters	mesophilic anaerobic digester treating municipal wastewater sludge
KF198634.1	Molecular meta-analysis of methanogen populations and their interactions within anaerobic sludge digesters	mesophilic anaerobic digester treating municipal wastewater sludge
KF198610.1	Molecular meta-analysis of methanogen populations and their interactions within anaerobic sludge digesters	mesophilic anaerobic digester treating municipal wastewater sludge
KF198609.1	Molecular meta-analysis of methanogen populations and their interactions within anaerobic sludge digesters	mesophilic anaerobic digester treating municipal wastewater sludge
KF198554.1	Molecular meta-analysis of methanogen populations and their interactions within anaerobic sludge digesters	mesophilic anaerobic digester treating municipal wastewater sludge
KF198526.1	Molecular meta-analysis of methanogen populations and their interactions within anaerobic sludge digesters	mesophilic anaerobic digester treating municipal wastewater sludge
CU917331.1	Towards the definition of a core of microorganisms involved in anaerobic digestion of sludge	mesophilic anaerobic digester which treats municipal wastewater sludge	19242531
CU916504.1	Towards the definition of a core of microorganisms involved in anaerobic digestion of sludge	mesophilic anaerobic digester which treats municipal wastewater sludge	19242531
CU917424.1	Towards the definition of a core of microorganisms involved in anaerobic digestion of sludge	mesophilic anaerobic digester which treats municipal wastewater sludge	19242531
CU917401.1	Towards the definition of a core of microorganisms involved in anaerobic digestion of sludge	mesophilic anaerobic digester which treats municipal wastewater sludge	19242531
CU916882.1	Towards the definition of a core of microorganisms involved in anaerobic digestion of sludge	mesophilic anaerobic digester which treats municipal wastewater sludge	19242531
CU916547.1	Towards the definition of a core of microorganisms involved in anaerobic digestion of sludge	mesophilic anaerobic digester which treats municipal wastewater sludge	19242531
KF198615.1	Molecular meta-analysis of methanogen populations and their interactions within anaerobic sludge digesters	mesophilic anaerobic digester treating municipal wastewater sludge
CU917433.1	Towards the definition of a core of microorganisms involved in anaerobic digestion of sludge	mesophilic anaerobic digester which treats municipal wastewater sludge	19242531
CU917383.1	Towards the definition of a core of microorganisms involved in anaerobic digestion of sludge	mesophilic anaerobic digester which treats municipal wastewater sludge	19242531
CU917361.1	Towards the definition of a core of microorganisms involved in anaerobic digestion of sludge	mesophilic anaerobic digester which treats municipal wastewater sludge	19242531
CU917346.1	Towards the definition of a core of microorganisms involved in anaerobic digestion of sludge	mesophilic anaerobic digester which treats municipal wastewater sludge	19242531
CU917325.1	Towards the definition of a core of microorganisms involved in anaerobic digestion of sludge	mesophilic anaerobic digester which treats municipal wastewater sludge	19242531
CU917216.1	Towards the definition of a core of microorganisms involved in anaerobic digestion of sludge	mesophilic anaerobic digester which treats municipal wastewater sludge	19242531
CU917165.1	Towards the definition of a core of microorganisms involved in anaerobic digestion of sludge	mesophilic anaerobic digester which treats municipal wastewater sludge	19242531
CU917164.1	Towards the definition of a core of microorganisms involved in anaerobic digestion of sludge	mesophilic anaerobic digester which treats municipal wastewater sludge	19242531
CU917146.1	Towards the definition of a core of microorganisms involved in anaerobic digestion of sludge	mesophilic anaerobic digester which treats municipal wastewater sludge	19242531
CU917133.1	Towards the definition of a core of microorganisms involved in anaerobic digestion of sludge	mesophilic anaerobic digester which treats municipal wastewater sludge	19242531
CU917042.1	Towards the definition of a core of microorganisms involved in anaerobic digestion of sludge	mesophilic anaerobic digester which treats municipal wastewater sludge	19242531
CU916880.1	Towards the definition of a core of microorganisms involved in anaerobic digestion of sludge	mesophilic anaerobic digester which treats municipal wastewater sludge	19242531
CU916825.1	Towards the definition of a core of microorganisms involved in anaerobic digestion of sludge	mesophilic anaerobic digester which treats municipal wastewater sludge	19242531
CU916755.1	Towards the definition of a core of microorganisms involved in anaerobic digestion of sludge	mesophilic anaerobic digester which treats municipal wastewater sludge	19242531
CU916741.1	Towards the definition of a core of microorganisms involved in anaerobic digestion of sludge	mesophilic anaerobic digester which treats municipal wastewater sludge	19242531
CU916731.1	Towards the definition of a core of microorganisms involved in anaerobic digestion of sludge	mesophilic anaerobic digester which treats municipal wastewater sludge	19242531
CU916714.1	Towards the definition of a core of microorganisms involved in anaerobic digestion of sludge	mesophilic anaerobic digester which treats municipal wastewater sludge	19242531
CU916709.1	Towards the definition of a core of microorganisms involved in anaerobic digestion of sludge	mesophilic anaerobic digester which treats municipal wastewater sludge	19242531
CU916701.1	Towards the definition of a core of microorganisms involved in anaerobic digestion of sludge	mesophilic anaerobic digester which treats municipal wastewater sludge	19242531
CU916698.1	Towards the definition of a core of microorganisms involved in anaerobic digestion of sludge	mesophilic anaerobic digester which treats municipal wastewater sludge	19242531
CU916689.1	Towards the definition of a core of microorganisms involved in anaerobic digestion of sludge	mesophilic anaerobic digester which treats municipal wastewater sludge	19242531
CU916683.1	Towards the definition of a core of microorganisms involved in anaerobic digestion of sludge	mesophilic anaerobic digester which treats municipal wastewater sludge	19242531
CU916658.1	Towards the definition of a core of microorganisms involved in anaerobic digestion of sludge	mesophilic anaerobic digester which treats municipal wastewater sludge	19242531
CU916651.1	Towards the definition of a core of microorganisms involved in anaerobic digestion of sludge	mesophilic anaerobic digester which treats municipal wastewater sludge	19242531
CU916650.1	Towards the definition of a core of microorganisms involved in anaerobic digestion of sludge	mesophilic anaerobic digester which treats municipal wastewater sludge	19242531
CU916647.1	Towards the definition of a core of microorganisms involved in anaerobic digestion of sludge	mesophilic anaerobic digester which treats municipal wastewater sludge	19242531
CU916640.1	Towards the definition of a core of microorganisms involved in anaerobic digestion of sludge	mesophilic anaerobic digester which treats municipal wastewater sludge	19242531
CU916639.1	Towards the definition of a core of microorganisms involved in anaerobic digestion of sludge	mesophilic anaerobic digester which treats municipal wastewater sludge	19242531
CU916626.1	Towards the definition of a core of microorganisms involved in anaerobic digestion of sludge	mesophilic anaerobic digester which treats municipal wastewater sludge	19242531
CU916609.1	Towards the definition of a core of microorganisms involved in anaerobic digestion of sludge	mesophilic anaerobic digester which treats municipal wastewater sludge	19242531
CU916602.1	Towards the definition of a core of microorganisms involved in anaerobic digestion of sludge	mesophilic anaerobic digester which treats municipal wastewater sludge	19242531
CU916600.1	Towards the definition of a core of microorganisms involved in anaerobic digestion of sludge	mesophilic anaerobic digester which treats municipal wastewater sludge	19242531
CU916599.1	Towards the definition of a core of microorganisms involved in anaerobic digestion of sludge	mesophilic anaerobic digester which treats municipal wastewater sludge	19242531
CU916597.1	Towards the definition of a core of microorganisms involved in anaerobic digestion of sludge	mesophilic anaerobic digester which treats municipal wastewater sludge	19242531
CU916573.1	Towards the definition of a core of microorganisms involved in anaerobic digestion of sludge	mesophilic anaerobic digester which treats municipal wastewater sludge	19242531
CU916567.1	Towards the definition of a core of microorganisms involved in anaerobic digestion of sludge	mesophilic anaerobic digester which treats municipal wastewater sludge	19242531
CU916556.1	Towards the definition of a core of microorganisms involved in anaerobic digestion of sludge	mesophilic anaerobic digester which treats municipal wastewater sludge	19242531
CU916548.1	Towards the definition of a core of microorganisms involved in anaerobic digestion of sludge	mesophilic anaerobic digester which treats municipal wastewater sludge	19242531
CU916543.1	Towards the definition of a core of microorganisms involved in anaerobic digestion of sludge	mesophilic anaerobic digester which treats municipal wastewater sludge	19242531
CU916541.1	Towards the definition of a core of microorganisms involved in anaerobic digestion of sludge	mesophilic anaerobic digester which treats municipal wastewater sludge	19242531
CU916533.1	Towards the definition of a core of microorganisms involved in anaerobic digestion of sludge	mesophilic anaerobic digester which treats municipal wastewater sludge	19242531
CU916531.1	Towards the definition of a core of microorganisms involved in anaerobic digestion of sludge	mesophilic anaerobic digester which treats municipal wastewater sludge	19242531
CU916527.1	Towards the definition of a core of microorganisms involved in anaerobic digestion of sludge	mesophilic anaerobic digester which treats municipal wastewater sludge	19242531
CU916526.1	Towards the definition of a core of microorganisms involved in anaerobic digestion of sludge	mesophilic anaerobic digester which treats municipal wastewater sludge	19242531
CU916518.1	Towards the definition of a core of microorganisms involved in anaerobic digestion of sludge	mesophilic anaerobic digester which treats municipal wastewater sludge	19242531
CU916511.1	Towards the definition of a core of microorganisms involved in anaerobic digestion of sludge	mesophilic anaerobic digester which treats municipal wastewater sludge	19242531
CU916506.1	Towards the definition of a core of microorganisms involved in anaerobic digestion of sludge	mesophilic anaerobic digester which treats municipal wastewater sludge	19242531
CU916051.1	Towards the definition of a core of microorganisms involved in anaerobic digestion of sludge	mesophilic anaerobic digester which treats municipal wastewater sludge	19242531
CU916028.1	Towards the definition of a core of microorganisms involved in anaerobic digestion of sludge	mesophilic anaerobic digester which treats municipal wastewater sludge	19242531
CU916010.1	Towards the definition of a core of microorganisms involved in anaerobic digestion of sludge	mesophilic anaerobic digester which treats municipal wastewater sludge	19242531
KF198799.1	Molecular meta-analysis of methanogen populations and their interactions within anaerobic sludge digesters	mesophilic anaerobic digester treating municipal wastewater sludge
KF198796.1	Molecular meta-analysis of methanogen populations and their interactions within anaerobic sludge digesters	mesophilic anaerobic digester treating municipal wastewater sludge
KF198794.1	Molecular meta-analysis of methanogen populations and their interactions within anaerobic sludge digesters	mesophilic anaerobic digester treating municipal wastewater sludge
KF198674.1	Molecular meta-analysis of methanogen populations and their interactions within anaerobic sludge digesters	mesophilic anaerobic digester treating municipal wastewater sludge
KF198673.1	Molecular meta-analysis of methanogen populations and their interactions within anaerobic sludge digesters	mesophilic anaerobic digester treating municipal wastewater sludge
KF198607.1	Molecular meta-analysis of methanogen populations and their interactions within anaerobic sludge digesters	mesophilic anaerobic digester treating municipal wastewater sludge
KF198605.1	Molecular meta-analysis of methanogen populations and their interactions within anaerobic sludge digesters	mesophilic anaerobic digester treating municipal wastewater sludge
KF198531.1	Molecular meta-analysis of methanogen populations and their interactions within anaerobic sludge digesters	mesophilic anaerobic digester treating municipal wastewater sludge
KF198529.1	Molecular meta-analysis of methanogen populations and their interactions within anaerobic sludge digesters	mesophilic anaerobic digester treating municipal wastewater sludge
CU916648.1	Towards the definition of a core of microorganisms involved in anaerobic digestion of sludge	mesophilic anaerobic digester which treats municipal wastewater sludge	19242531
KC437280.1	Planktonic Microbial Community Structure of Large-Discharge Mojave Desert Springs: Ash Meadows National Wildlife Refuge, Nevada, USA	large-discharge carbonate spring water
CU916838.1	Towards the definition of a core of microorganisms involved in anaerobic digestion of sludge	mesophilic anaerobic digester which treats municipal wastewater sludge	19242531
JN397653.1	Microbial communities of spring pits in Jing-Mei River at the southeastern Taipei basin	river bank
JN649158.1	Methanogen diversity and community composition in peatlands of the central to northern Appalachian mountain region, North America	Michigan Hollow; rich minerotrophic fen; pH 6.8
JN649116.1	Methanogen diversity and community composition in peatlands of the central to northern Appalachian mountain region, North America	Michigan Hollow; rich minerotrophic fen; pH 6.8
AY454756.1	Molecular diversity of Archaea in tropical estuarine sediments	brackish end of the Santos-Sao Vicente estuary (site 4)
AY454761.1	Molecular diversity of Archaea in tropical estuarine sediments	brackish end of the Santos-Sao Vicente estuary (site 4)
AY454757.1	Molecular diversity of Archaea in tropical estuarine sediments	brackish end of the Santos-Sao Vicente estuary (site 4)
AY454760.1	Molecular diversity of Archaea in tropical estuarine sediments	brackish end of the Santos-Sao Vicente estuary (site 4)
AY454759.1	Molecular diversity of Archaea in tropical estuarine sediments	brackish end of the Santos-Sao Vicente estuary (site 4)
AY454758.1	Molecular diversity of Archaea in tropical estuarine sediments	brackish end of the Santos-Sao Vicente estuary (site 4)
GU388946.1	Shifts in microbial community structure of granular and liquid biomass in response to changes to infeed and digester design in anaerobic digesters receiving food-processing wastes	anaerobic digester treating feedstock	22257856
JX426845.1	Typical microbial community compsotions of freshwater lake in China	freshwater
AB288619.1	Methanogenesis versus electrogenesis: morphological and phylogenetic comparisons of microbial communities	Rice paddy soil	18256466
KJ566501.1	Archaeal diversity in sulfidic and non-sulfidic cold springs	cold freshwater spring
KC604424.1	Functional microbial diversity explains groundwater chemistry in a pristine aquifer	groundwater	23800252
GQ906620.1	Particle-attached bacterial and archaeal communities in the Mississippi River, its estuary and the adjacent coastal of Gulf of Mexico	water in the lower Mississippi River New Orleans
KC604427.1	Functional microbial diversity explains groundwater chemistry in a pristine aquifer	groundwater	23800252
KJ476550.1	Performance and microbial community profiles in an anaerobic reactor treated with simulated PTA wastewater: From mesophilic to thermophilic temperature	UAFB system treated with terephthalate contained wastewater
KP769500.1	Unusually low TEX86 values in the transitional zone between Pearl River estuary and coastal South China Sea: Impact of changing archaeal community composition	transitional zone
DQ656582.1	Anaerobic Dechlorination of Chloroethene-contaminated Groundwater and Characteristics of Microbial Population	TCE-Contaminated groundwater and soil
HQ330730.1	Role of sediment bacteria and archaea in biogeochemical cycling in Lake Wivenhoe, Australia	sediment
EU244200.1	16SrRNA probes of the river Leine	river Leine sediment
FR845760.1	Methanogenic and methanotrophic processes in temperate and high latitude environments	arctic sediment
AY899844.1	Microbial dynamics in upflow anaerobic sludge blanket (UASB) bioreactor granules in response to short-term changes in substrate feed	UASB bioreactor treating brewery waste water	20430810
AY899826.1	Microbial dynamics in upflow anaerobic sludge blanket (UASB) bioreactor granules in response to short-term changes in substrate feed	UASB bioreactor treating brewery waste water	20430810
DQ260367.1	Molecular Phylogenetic Analysis of Methanogens from Biogas Plants	biogas plant
FJ793150.1	Diversity of Archaea and Bacteria in the Tao Dam Hot Spring in Thailand	Tao Dam hot spring
AY899836.1	Microbial dynamics in upflow anaerobic sludge blanket (UASB) bioreactor granules in response to short-term changes in substrate feed	UASB bioreactor treating brewery waste water	20430810
KM373061.1	Microbial dark matter ecogenomics reveals complex synergistic networks in a methanogenic bioreactor	hypermesophilic terephthalate degrading bioreactor
AM182008.1	Identification of acetate-utilizing Bacteria and Archaea in methanogenic profundal sediments of Lake Kinneret (Israel) by stable isotope probing of rRNA	lake profundal sediment	17227427
KC926107.1	Diversity and abundance of mcrA, nirS and dsrAB gene in sediments of Jiulongjiang and Minjiang, Fujian province of China	sediments
HM639854.1	Diversity and dynamics of Archaea in an activated sludge wastewater treatment plant	activated sludge wastewater treatment plant
KF186065.1	Seasonal variation of particle-associated and free-living prokaryotic communities in the North Adriatic Sea	Northern Adriatic Sea: Gulf of Trieste, marine snow sample
LN896562.1	The archaea community patterns from sediments of Poyang Lake, China	lake sediment
KM273628.1	Colonization of rice roots with methanogenic archaea controls photosynthesis-derived CH4 emission	river sediment, NL	25367104
HQ407441.1	Relationship between archaeal community structure and vegetation type in a fen on the Qinghai-Tibetan Plateau	Qinghai-Tibetan Plateau fen
HQ404318.1	The diversity and community structure of root-associated archaea of Phragmites australis in Beijing Cuihu Wetland	roots
KC661920.1	Different archaeal community composition in root surfaces of Ruppia spp. and Phragmites australis	rhizosphere
HQ404348.1	The diversity and community structure of root-associated archaea of Phragmites australis in Beijing Cuihu Wetland	roots
KM273752.1	Colonization of rice roots with methanogenic archaea controls photosynthesis-derived CH4 emission	paddy soil	25367104
KF431940.1	Diversity and distribution of archaeal community in different soil horizon of paddy fields in Three Gorges reservoir area	paddy field soil in drawdown area of the Three Gorges Reservoir Region
AY062233.1	Characterization of methanogenic and methanotrophic assemblages in landfill samples	isolated from landfill	14667383
JN617390.1	The spatial and seasonal changes of methanogenic archaeal community in Lake Taihu	Lake Taihu sediment
AY935685.1	Performance and microbial communities of a continuous stirred tank anaerobic reactor treating two-phases olive mill solid wastes at low organic loading rates	NA
JN617365.1	The spatial and seasonal changes of methanogenic archaeal community in Lake Taihu	Lake Taihu sediment
JN617363.1	The spatial and seasonal changes of methanogenic archaeal community in Lake Taihu	Lake Taihu sediment
JN617352.1	The spatial and seasonal changes of methanogenic archaeal community in Lake Taihu	Lake Taihu sediment
FR694750.1	Study of microbial diversity in the lake Orestiada (Kastoria, Greece)	sediment
JN617375.1	The spatial and seasonal changes of methanogenic archaeal community in Lake Taihu	Lake Taihu sediment
JN617370.1	The spatial and seasonal changes of methanogenic archaeal community in Lake Taihu	Lake Taihu sediment
KT265196.1	Microbial Distribution and Diversity of Vertical Profile in Permafrost of Qinghai, Tibet Plateau, China	permafrost
KR066491.1	Structure and composition of archaeal community in the active and permafrost soil from Qinghai-Tibetan plateau	Qilian Mountain
KR066489.1	Structure and composition of archaeal community in the active and permafrost soil from Qinghai-Tibetan plateau	Qilian Mountain
GU257180.1	Particular diverse archaeal communities in sediments of floodplains and a drinking water reservoir	freshwater sediment
AM085554.1	Community structure of Archaea and Bacteria in a profundal lake sediment Lake Kinneret (Israel)	lake profundal sediment	16857336
AM085544.1	Community structure of Archaea and Bacteria in a profundal lake sediment Lake Kinneret (Israel)	lake profundal sediment	16857336
AM085540.1	Community structure of Archaea and Bacteria in a profundal lake sediment Lake Kinneret (Israel)	lake profundal sediment	16857336
KU297835.1	Analysis of the composition of the archaeal community in the natural gas hydrate zone permafrost environment, Qilian	permafrost
KC923115.1	Archaeal diversity of marine sediments from the northern slope of South China Sea	northern slope of South China Sea
JN617387.1	The spatial and seasonal changes of methanogenic archaeal community in Lake Taihu	Lake Taihu sediment
KT323105.1	Structure and composition of archaeal community in the active and permafrost soil from Qinghai-Tibetan plateau	Qilian Mountain
KR066472.1	Structure and composition of archaeal community in the active and permafrost soil from Qinghai-Tibetan plateau	Qilian Mountain
JN617444.1	The spatial and seasonal changes of methanogenic archaeal community in Lake Taihu	Lake Taihu sediment
JN617396.1	The spatial and seasonal changes of methanogenic archaeal community in Lake Taihu	Lake Taihu sediment
JN617351.1	The spatial and seasonal changes of methanogenic archaeal community in Lake Taihu	Lake Taihu sediment
JN617448.1	The spatial and seasonal changes of methanogenic archaeal community in Lake Taihu	Lake Taihu sediment
KR066480.1	Structure and composition of archaeal community in the active and permafrost soil from Qinghai-Tibetan plateau	Qilian Mountain
KR066469.1	Structure and composition of archaeal community in the active and permafrost soil from Qinghai-Tibetan plateau	Qilian Mountain
JN617364.1	The spatial and seasonal changes of methanogenic archaeal community in Lake Taihu	Lake Taihu sediment
JF431894.1	Response of the methanogenic archaeal community of a shallow lake sediment (Lake Taihu, China) to Microcystis deposition	lake sediment without Microcystis, culturing temperature 15 degrees Celsius, sampling on day 10
JF431892.1	Response of the methanogenic archaeal community of a shallow lake sediment (Lake Taihu, China) to Microcystis deposition	lake sediment without Microcystis, culturing temperature 15 degrees Celsius, sampling on day 10
KU297836.1	Analysis of the composition of the archaeal community in the natural gas hydrate zone permafrost environment, Qilian	permafrost
HM483696.1	Diversity of the Planktonic Bacteria and Archaea near the Three Gorges Dam of the Yangtze River	0.7 um fractions of water in front of the Three Gorges Dam of the Yangzte River
KU297843.1	Analysis of the diversity in the surface of the area Qilian Mountains permafrost by using two common primers of the 16S rRNA	permafrost
KC961825.1	Characterization of persistent virus-like particles in two acetate-fed methanogenic reactors	mesophilic acetate-fed anaerobic reactors	24278372
AY531696.1	Vertical distribution of structure and function of the methanogenic archaeal community in Lake Dagow sediment	lake sediment	16011751
KC961822.1	Characterization of persistent virus-like particles in two acetate-fed methanogenic reactors	mesophilic acetate-fed anaerobic reactors	24278372
AB426159.1	Identification of putative benzene-degrading bacteria in methanogenic enrichment cultures	anaerobic benzene degrading enrichment culture which was sampled at lotus field soil	19914583
JF727934.1	Investigating anaerobic methane oxidation in Lake Kinneret using geochemical and microbiological tools	sediment
AB426163.1	Identification of putative benzene-degrading bacteria in methanogenic enrichment cultures	anaerobic benzene degrading enrichment culture which was sampled at lotus field soil	19914583
KC961813.1	Characterization of persistent virus-like particles in two acetate-fed methanogenic reactors	mesophilic acetate-fed anaerobic reactors	24278372
FJ896243.1	Microbial activity and community structure in a lake sediment used for psychrophilic anaerobic wastewater treatment	sludge from anaerobic reactor inoculated with freezing pond sediment treating synthetic brewery wastewater	20666871
FJ887767.1	Microbial activity and community structure in a lake sediment used for psychrophilic anaerobic wastewater treatment	freezing pond sediment which has been used as seed sludge of an anaerobic reactor treating synthetic brewery wastewater at 15 degrees	20666871
KC895404.1	Microbial diversity of archaea in permafrost sediments from the Qilian mountain in China	Qilian Mountain
AB426161.1	Identification of putative benzene-degrading bacteria in methanogenic enrichment cultures	anaerobic benzene degrading enrichment culture which was sampled at lotus field soil	19914583
KC961827.1	Characterization of persistent virus-like particles in two acetate-fed methanogenic reactors	mesophilic acetate-fed anaerobic reactors	24278372
KC961818.1	Characterization of persistent virus-like particles in two acetate-fed methanogenic reactors	mesophilic acetate-fed anaerobic reactors	24278372
FR823833.1	Evidence for direct cell-to-cell electron transfer in anaerobic methanogenic wastewater aggregates	upflow anaerobic sludge blanket (UASB) reactor for brewery wastewater treatment
JF708545.1	Comparison and characterization of bacteria and archaea in relation to soil type and managements in agricultural ecosystem	cropland soil
AB426158.1	Identification of putative benzene-degrading bacteria in methanogenic enrichment cultures	anaerobic benzene degrading enrichment culture which was sampled at lotus field soil	19914583
AM901245.1	microbial diversity in deep groundwater	groundwater
AM901231.1	microbial diversity in deep groundwater	groundwater
KC961820.1	Characterization of persistent virus-like particles in two acetate-fed methanogenic reactors	mesophilic acetate-fed anaerobic reactors	24278372
JF708405.1	Comparison and characterization of bacteria and archaea in relation to soil type and managements in agricultural ecosystem	cropland soil
KJ619666.1	Structure and composition of archaeal community in the active and permafrost soil from Qinghai-Tibetan plateau	Qilian Mountain
FN679166.1	Composition of bacterial and archaeal communities in freshwater sediments with different contamination levels (Lake Geneva, Switzerland)	lake sediments	21145090
KC961817.1	Characterization of persistent virus-like particles in two acetate-fed methanogenic reactors	mesophilic acetate-fed anaerobic reactors	24278372
FN679164.1	Composition of bacterial and archaeal communities in freshwater sediments with different contamination levels (Lake Geneva, Switzerland)	lake sediments	21145090
FN679162.1	Composition of bacterial and archaeal communities in freshwater sediments with different contamination levels (Lake Geneva, Switzerland)	lake sediments	21145090
FN679161.1	Composition of bacterial and archaeal communities in freshwater sediments with different contamination levels (Lake Geneva, Switzerland)	lake sediments	21145090
FN679165.1	Composition of bacterial and archaeal communities in freshwater sediments with different contamination levels (Lake Geneva, Switzerland)	lake sediments	21145090
FN679168.1	Composition of bacterial and archaeal communities in freshwater sediments with different contamination levels (Lake Geneva, Switzerland)	lake sediments	21145090
FN679167.1	Composition of bacterial and archaeal communities in freshwater sediments with different contamination levels (Lake Geneva, Switzerland)	lake sediments	21145090
FN679160.1	Composition of bacterial and archaeal communities in freshwater sediments with different contamination levels (Lake Geneva, Switzerland)	lake sediments	21145090
GU332376.1	The genotypic distribution of a specialist model microorganism contrasts with that of a generalist model along an estuarine gradient	estuarine sediment
GU332372.1	The genotypic distribution of a specialist model microorganism contrasts with that of a generalist model along an estuarine gradient	estuarine sediment
GU332370.1	The genotypic distribution of a specialist model microorganism contrasts with that of a generalist model along an estuarine gradient	estuarine sediment
GU332357.1	The genotypic distribution of a specialist model microorganism contrasts with that of a generalist model along an estuarine gradient	estuarine sediment
FN679163.1	Composition of bacterial and archaeal communities in freshwater sediments with different contamination levels (Lake Geneva, Switzerland)	lake sediments	21145090
KC961840.1	Characterization of persistent virus-like particles in two acetate-fed methanogenic reactors	mesophilic acetate-fed anaerobic reactors	24278372
GU332379.1	The genotypic distribution of a specialist model microorganism contrasts with that of a generalist model along an estuarine gradient	estuarine sediment
GU332374.1	The genotypic distribution of a specialist model microorganism contrasts with that of a generalist model along an estuarine gradient	estuarine sediment
GU332373.1	The genotypic distribution of a specialist model microorganism contrasts with that of a generalist model along an estuarine gradient	estuarine sediment
JQ792597.1	Comparison of bacteria and archaea community structure in high arctic freshwater sediments	sediment core from an arctic oligotrophic lake (Char Lake)
GU332382.1	The genotypic distribution of a specialist model microorganism contrasts with that of a generalist model along an estuarine gradient	estuarine sediment
JQ866636.1	Investigation of the methanogen-related archaeal population structure in shallow sediments of the Pearl River Estuary, Southern China	estuary sediment	23712531
KJ834194.1	Microbial diversity of archaea in permafrost sediments from the Qilian mountain in China	Qilian moutain
GU332383.1	The genotypic distribution of a specialist model microorganism contrasts with that of a generalist model along an estuarine gradient	estuarine sediment
GU332380.1	The genotypic distribution of a specialist model microorganism contrasts with that of a generalist model along an estuarine gradient	estuarine sediment
AM901246.1	microbial diversity in deep groundwater	groundwater
AM901235.1	microbial diversity in deep groundwater	groundwater
KJ619668.1	Structure and composition of archaeal community in the active and permafrost soil from Qinghai-Tibetan plateau	Qilian Mountain
GU332377.1	The genotypic distribution of a specialist model microorganism contrasts with that of a generalist model along an estuarine gradient	estuarine sediment
GU332340.1	The genotypic distribution of a specialist model microorganism contrasts with that of a generalist model along an estuarine gradient	estuarine sediment
AB426164.1	Identification of putative benzene-degrading bacteria in methanogenic enrichment cultures	anaerobic benzene degrading enrichment culture which was sampled at lotus field soil	19914583
JQ866667.1	Investigation of the methanogen-related archaeal population structure in shallow sediments of the Pearl River Estuary, Southern China	estuary sediment	23712531
GU332375.1	The genotypic distribution of a specialist model microorganism contrasts with that of a generalist model along an estuarine gradient	estuarine sediment
AB426160.1	Identification of putative benzene-degrading bacteria in methanogenic enrichment cultures	anaerobic benzene degrading enrichment culture which was sampled at lotus field soil	19914583
KC875584.1	Archaebacterial diversity in mountain lake Male morske oko sediments	Lake Male morske oko sediments
KJ834145.1	Microbial diversity of archaea in permafrost sediments from the Qilian mountain in China	Qilian moutain
JN397706.1	Microbial communities of spring pits in Jing-Mei River at the southeastern Taipei basin	river bank
KJ619682.1	Structure and composition of archaeal community in the active and permafrost soil from Qinghai-Tibetan plateau	Qilian Mountain
KJ834198.1	Microbial diversity of archaea in permafrost sediments from the Qilian mountain in China	Qilian moutain
KC875585.1	Archaebacterial diversity in mountain lake Male morske oko sediments	Lake Male morske oko sediments
KJ834161.1	Microbial diversity of archaea in permafrost sediments from the Qilian mountain in China	Qilian moutain
KJ834141.1	Microbial diversity of archaea in permafrost sediments from the Qilian mountain in China	Qilian moutain
KJ834163.1	Microbial diversity of archaea in permafrost sediments from the Qilian mountain in China	Qilian moutain
JN596411.1	Microbial diversity in a full-scale anaerobic reactor treating high concentration organic wastewater	anaerobic sludge
JN596405.1	Microbial diversity in a full-scale anaerobic reactor treating high concentration organic wastewater	anaerobic sludge
KC961849.1	Characterization of persistent virus-like particles in two acetate-fed methanogenic reactors	mesophilic acetate-fed anaerobic reactors	24278372
KC961848.1	Characterization of persistent virus-like particles in two acetate-fed methanogenic reactors	mesophilic acetate-fed anaerobic reactors	24278372
JN596399.1	Microbial diversity in a full-scale anaerobic reactor treating high concentration organic wastewater	anaerobic sludge
JQ792710.1	Comparison of bacteria and archaea community structure in high arctic freshwater sediments	sediment core from an arctic wetland
JQ792816.1	Comparison of bacteria and archaea community structure in high arctic freshwater sediments	sediment core from an arctic wetland
AJ288313.1	Microbial populations associated with treatment of an industrial dye effluent in an anaerobic baffled reactor	NA	11425746
KC961846.1	Characterization of persistent virus-like particles in two acetate-fed methanogenic reactors	mesophilic acetate-fed anaerobic reactors	24278372
JQ792711.1	Comparison of bacteria and archaea community structure in high arctic freshwater sediments	sediment core from an arctic wetland
JQ792863.1	Comparison of bacteria and archaea community structure in high arctic freshwater sediments	sediment core from an arctic wetland
AJ608164.1	Community analysis of methanogenic archaea within a riparian flooding gradient	soil	15049918
AJ608188.1	Community analysis of methanogenic archaea within a riparian flooding gradient	soil	15049918
KJ834200.1	Microbial diversity of archaea in permafrost sediments from the Qilian mountain in China	Qilian moutain
AJ312017.1	Mikrobielle Diversitaet und Dynamik einer 1,2-Dichlorpropan dechlorierend en Mischkultur	NA
JQ781241.1	The prokaryotic community of a historically mining-impacted tropical stream sediment is as diverse as that from a pristine stream sediment	mining-impacted stream sediment	23389654
FR823823.1	Evidence for direct cell-to-cell electron transfer in anaerobic methanogenic wastewater aggregates	upflow anaerobic sludge blanket (UASB) reactor for brewery wastewater treatment
GU388812.1	Shifts in microbial community structure of granular and liquid biomass in response to changes to infeed and digester design in anaerobic digesters receiving food-processing wastes	anaerobic digester treating feedstock	22257856
GU388884.1	Shifts in microbial community structure of granular and liquid biomass in response to changes to infeed and digester design in anaerobic digesters receiving food-processing wastes	anaerobic digester treating feedstock	22257856
GU389097.1	Shifts in microbial community structure of granular and liquid biomass in response to changes to infeed and digester design in anaerobic digesters receiving food-processing wastes	anaerobic digester treating feedstock	22257856
GU389069.1	Shifts in microbial community structure of granular and liquid biomass in response to changes to infeed and digester design in anaerobic digesters receiving food-processing wastes	anaerobic digester treating feedstock	22257856
GU388770.1	Shifts in microbial community structure of granular and liquid biomass in response to changes to infeed and digester design in anaerobic digesters receiving food-processing wastes	anaerobic digester treating feedstock	22257856
AB426168.1	Identification of putative benzene-degrading bacteria in methanogenic enrichment cultures	anaerobic benzene degrading enrichment culture which was sampled at lotus field soil	19914583
GU388807.1	Shifts in microbial community structure of granular and liquid biomass in response to changes to infeed and digester design in anaerobic digesters receiving food-processing wastes	anaerobic digester treating feedstock	22257856
EF029304.1	Source tracking aerosols released from land-applied class B biosolids during high-wind events	dewatered class B biosolids stabilized by anaerobic mesophilic digestion	17513591
GU389108.1	Shifts in microbial community structure of granular and liquid biomass in response to changes to infeed and digester design in anaerobic digesters receiving food-processing wastes	anaerobic digester treating feedstock	22257856
GU388760.1	Shifts in microbial community structure of granular and liquid biomass in response to changes to infeed and digester design in anaerobic digesters receiving food-processing wastes	anaerobic digester treating feedstock	22257856
GU389086.1	Shifts in microbial community structure of granular and liquid biomass in response to changes to infeed and digester design in anaerobic digesters receiving food-processing wastes	anaerobic digester treating feedstock	22257856
KF692386.1	Analysis of microbial communities in the water injection system containing high-molecular weight poly-acrylamide in an oil-field	oil-field
EF029706.2	Source tracking aerosols released from land-applied class B biosolids during high-wind events	dewatered class B biosolids stabilized by anaerobic mesophilic digestion	17513591
EF029705.2	Source tracking aerosols released from land-applied class B biosolids during high-wind events	dewatered class B biosolids stabilized by anaerobic mesophilic digestion	17513591
EF029681.2	Source tracking aerosols released from land-applied class B biosolids during high-wind events	dewatered class B biosolids stabilized by anaerobic mesophilic digestion	17513591
GU389101.1	Shifts in microbial community structure of granular and liquid biomass in response to changes to infeed and digester design in anaerobic digesters receiving food-processing wastes	anaerobic digester treating feedstock	22257856
GU389052.1	Shifts in microbial community structure of granular and liquid biomass in response to changes to infeed and digester design in anaerobic digesters receiving food-processing wastes	anaerobic digester treating feedstock	22257856
EF029702.1	Source tracking aerosols released from land-applied class B biosolids during high-wind events	dewatered class B biosolids stabilized by anaerobic mesophilic digestion	17513591
EF029680.1	Source tracking aerosols released from land-applied class B biosolids during high-wind events	dewatered class B biosolids stabilized by anaerobic mesophilic digestion	17513591
FR823835.1	Evidence for direct cell-to-cell electron transfer in anaerobic methanogenic wastewater aggregates	upflow anaerobic sludge blanket (UASB) reactor for brewery wastewater treatment
EF029704.2	Source tracking aerosols released from land-applied class B biosolids during high-wind events	dewatered class B biosolids stabilized by anaerobic mesophilic digestion	17513591
EF029703.2	Source tracking aerosols released from land-applied class B biosolids during high-wind events	dewatered class B biosolids stabilized by anaerobic mesophilic digestion	17513591
EF029700.2	Source tracking aerosols released from land-applied class B biosolids during high-wind events	dewatered class B biosolids stabilized by anaerobic mesophilic digestion	17513591
EF029699.2	Source tracking aerosols released from land-applied class B biosolids during high-wind events	dewatered class B biosolids stabilized by anaerobic mesophilic digestion	17513591
EF029698.2	Source tracking aerosols released from land-applied class B biosolids during high-wind events	dewatered class B biosolids stabilized by anaerobic mesophilic digestion	17513591
EF029696.2	Source tracking aerosols released from land-applied class B biosolids during high-wind events	dewatered class B biosolids stabilized by anaerobic mesophilic digestion	17513591
EF029695.2	Source tracking aerosols released from land-applied class B biosolids during high-wind events	dewatered class B biosolids stabilized by anaerobic mesophilic digestion	17513591
EF029694.2	Source tracking aerosols released from land-applied class B biosolids during high-wind events	dewatered class B biosolids stabilized by anaerobic mesophilic digestion	17513591
EF029693.2	Source tracking aerosols released from land-applied class B biosolids during high-wind events	dewatered class B biosolids stabilized by anaerobic mesophilic digestion	17513591
EF029692.2	Source tracking aerosols released from land-applied class B biosolids during high-wind events	dewatered class B biosolids stabilized by anaerobic mesophilic digestion	17513591
EF029691.2	Source tracking aerosols released from land-applied class B biosolids during high-wind events	dewatered class B biosolids stabilized by anaerobic mesophilic digestion	17513591
EF029690.2	Source tracking aerosols released from land-applied class B biosolids during high-wind events	dewatered class B biosolids stabilized by anaerobic mesophilic digestion	17513591
EF029689.2	Source tracking aerosols released from land-applied class B biosolids during high-wind events	dewatered class B biosolids stabilized by anaerobic mesophilic digestion	17513591
EF029688.2	Source tracking aerosols released from land-applied class B biosolids during high-wind events	dewatered class B biosolids stabilized by anaerobic mesophilic digestion	17513591
EF029687.2	Source tracking aerosols released from land-applied class B biosolids during high-wind events	dewatered class B biosolids stabilized by anaerobic mesophilic digestion	17513591
EF029686.2	Source tracking aerosols released from land-applied class B biosolids during high-wind events	dewatered class B biosolids stabilized by anaerobic mesophilic digestion	17513591
EF029685.2	Source tracking aerosols released from land-applied class B biosolids during high-wind events	dewatered class B biosolids stabilized by anaerobic mesophilic digestion	17513591
EF029684.2	Source tracking aerosols released from land-applied class B biosolids during high-wind events	dewatered class B biosolids stabilized by anaerobic mesophilic digestion	17513591
EF029683.2	Source tracking aerosols released from land-applied class B biosolids during high-wind events	dewatered class B biosolids stabilized by anaerobic mesophilic digestion	17513591
EF029682.2	Source tracking aerosols released from land-applied class B biosolids during high-wind events	dewatered class B biosolids stabilized by anaerobic mesophilic digestion	17513591
KR066478.1	Structure and composition of archaeal community in the active and permafrost soil from Qinghai-Tibetan plateau	Qilian Mountain
GU388926.1	Shifts in microbial community structure of granular and liquid biomass in response to changes to infeed and digester design in anaerobic digesters receiving food-processing wastes	anaerobic digester treating feedstock	22257856
GU388820.1	Shifts in microbial community structure of granular and liquid biomass in response to changes to infeed and digester design in anaerobic digesters receiving food-processing wastes	anaerobic digester treating feedstock	22257856
EF029697.1	Source tracking aerosols released from land-applied class B biosolids during high-wind events	dewatered class B biosolids stabilized by anaerobic mesophilic digestion	17513591
GU388933.1	Shifts in microbial community structure of granular and liquid biomass in response to changes to infeed and digester design in anaerobic digesters receiving food-processing wastes	anaerobic digester treating feedstock	22257856
GU388792.1	Shifts in microbial community structure of granular and liquid biomass in response to changes to infeed and digester design in anaerobic digesters receiving food-processing wastes	anaerobic digester treating feedstock	22257856
GU388928.1	Shifts in microbial community structure of granular and liquid biomass in response to changes to infeed and digester design in anaerobic digesters receiving food-processing wastes	anaerobic digester treating feedstock	22257856
GU388999.1	Shifts in microbial community structure of granular and liquid biomass in response to changes to infeed and digester design in anaerobic digesters receiving food-processing wastes	anaerobic digester treating feedstock	22257856
GU389088.1	Shifts in microbial community structure of granular and liquid biomass in response to changes to infeed and digester design in anaerobic digesters receiving food-processing wastes	anaerobic digester treating feedstock	22257856
GU388913.1	Shifts in microbial community structure of granular and liquid biomass in response to changes to infeed and digester design in anaerobic digesters receiving food-processing wastes	anaerobic digester treating feedstock	22257856
GU388865.1	Shifts in microbial community structure of granular and liquid biomass in response to changes to infeed and digester design in anaerobic digesters receiving food-processing wastes	anaerobic digester treating feedstock	22257856
GU388786.1	Shifts in microbial community structure of granular and liquid biomass in response to changes to infeed and digester design in anaerobic digesters receiving food-processing wastes	anaerobic digester treating feedstock	22257856
EU283040.1	Methanogen community in Zoige wetland of Tibetan plateau and phenotypic characterization of a dominant uncultured methanogen cluster ZC-I	cold wetland soil	18373675
FJ513556.1	Microbial populations in groundwater sediment from an evaporative carbonate lake in The Coorong, South Australia	hypersaline sediment from an evaporative carbonate lake
AB011293.1	Phylogenetic diversity of mesophilic and thermophilic granular sludges determined by 16S rRNA gene analysis	NA	9782515
GU388907.1	Shifts in microbial community structure of granular and liquid biomass in response to changes to infeed and digester design in anaerobic digesters receiving food-processing wastes	anaerobic digester treating feedstock	22257856
EU283029.1	Methanogen community in Zoige wetland of Tibetan plateau and phenotypic characterization of a dominant uncultured methanogen cluster ZC-I	cold wetland soil	18373675
GU388899.1	Shifts in microbial community structure of granular and liquid biomass in response to changes to infeed and digester design in anaerobic digesters receiving food-processing wastes	anaerobic digester treating feedstock	22257856
FJ513607.1	Microbial populations in groundwater sediment from an evaporative carbonate lake in The Coorong, South Australia	brackish sediment from an evaporative carbonate lake
GU388955.1	Shifts in microbial community structure of granular and liquid biomass in response to changes to infeed and digester design in anaerobic digesters receiving food-processing wastes	anaerobic digester treating feedstock	22257856
GU388954.1	Shifts in microbial community structure of granular and liquid biomass in response to changes to infeed and digester design in anaerobic digesters receiving food-processing wastes	anaerobic digester treating feedstock	22257856
GU389082.1	Shifts in microbial community structure of granular and liquid biomass in response to changes to infeed and digester design in anaerobic digesters receiving food-processing wastes	anaerobic digester treating feedstock	22257856
HQ127211.1	Changes in bacterial and archaeal communities along a depth profile in an Arctic peat soil: implications for anaerobic processes	peat soil
GU388850.1	Shifts in microbial community structure of granular and liquid biomass in response to changes to infeed and digester design in anaerobic digesters receiving food-processing wastes	anaerobic digester treating feedstock	22257856
GU388824.1	Shifts in microbial community structure of granular and liquid biomass in response to changes to infeed and digester design in anaerobic digesters receiving food-processing wastes	anaerobic digester treating feedstock	22257856
GU389060.1	Shifts in microbial community structure of granular and liquid biomass in response to changes to infeed and digester design in anaerobic digesters receiving food-processing wastes	anaerobic digester treating feedstock	22257856
GU389131.1	Shifts in microbial community structure of granular and liquid biomass in response to changes to infeed and digester design in anaerobic digesters receiving food-processing wastes	anaerobic digester treating feedstock	22257856
GU388780.1	Shifts in microbial community structure of granular and liquid biomass in response to changes to infeed and digester design in anaerobic digesters receiving food-processing wastes	anaerobic digester treating feedstock	22257856
GU388715.1	Shifts in microbial community structure of granular and liquid biomass in response to changes to infeed and digester design in anaerobic digesters receiving food-processing wastes	anaerobic digester treating feedstock	22257856
GU388952.1	Shifts in microbial community structure of granular and liquid biomass in response to changes to infeed and digester design in anaerobic digesters receiving food-processing wastes	anaerobic digester treating feedstock	22257856
GU388826.1	Shifts in microbial community structure of granular and liquid biomass in response to changes to infeed and digester design in anaerobic digesters receiving food-processing wastes	anaerobic digester treating feedstock	22257856
JF712544.1	Archaeal community diversity in the Pearl River estuary sediment	estuary sediment
AB652596.1	Seasonal transition of active bacterial and archaeal communities in relation to water management in paddy soils	rice paddy soil	24005888
AB655116.1	Seasonal transition of active bacterial and archaeal communities in relation to water management in paddy soils	rice paddy soil	24005888
AB655114.1	Seasonal transition of active bacterial and archaeal communities in relation to water management in paddy soils	rice paddy soil	24005888
AB651755.1	Seasonal transition of active bacterial and archaeal communities in relation to water management in paddy soils	rice paddy soil	24005888
AB651754.1	Seasonal transition of active bacterial and archaeal communities in relation to water management in paddy soils	rice paddy soil	24005888
AB651753.1	Seasonal transition of active bacterial and archaeal communities in relation to water management in paddy soils	rice paddy soil	24005888
AB653972.1	Seasonal transition of active bacterial and archaeal communities in relation to water management in paddy soils	rice paddy soil	24005888
AB653970.1	Seasonal transition of active bacterial and archaeal communities in relation to water management in paddy soils	rice paddy soil	24005888
GU388964.1	Shifts in microbial community structure of granular and liquid biomass in response to changes to infeed and digester design in anaerobic digesters receiving food-processing wastes	anaerobic digester treating feedstock	22257856
KP101362.1	Microbial community analysis in a combined anaerobic and aerobic digestion system used for cellulosic ethanol production wastewater treatment	combined anaerobic and aerobic digestion system treating cellulosic ethanol production wastewater
GU389035.1	Shifts in microbial community structure of granular and liquid biomass in response to changes to infeed and digester design in anaerobic digesters receiving food-processing wastes	anaerobic digester treating feedstock	22257856
EF614355.1	Evidence of increased diversity of methanogenic archaea with plant extract supplementation	ovine rumen	18075710
AB652765.1	Seasonal transition of active bacterial and archaeal communities in relation to water management in paddy soils	rice paddy soil	24005888
AB652745.1	Seasonal transition of active bacterial and archaeal communities in relation to water management in paddy soils	rice paddy soil	24005888
AB655113.1	Seasonal transition of active bacterial and archaeal communities in relation to water management in paddy soils	rice paddy soil	24005888
AB654577.1	Seasonal transition of active bacterial and archaeal communities in relation to water management in paddy soils	rice paddy soil	24005888
AB651750.1	Seasonal transition of active bacterial and archaeal communities in relation to water management in paddy soils	rice paddy soil	24005888
AB651741.1	Seasonal transition of active bacterial and archaeal communities in relation to water management in paddy soils	rice paddy soil	24005888
JF712543.1	Archaeal community diversity in the Pearl River estuary sediment	estuary sediment
JF712540.1	Archaeal community diversity in the Pearl River estuary sediment	estuary sediment
GU389104.1	Shifts in microbial community structure of granular and liquid biomass in response to changes to infeed and digester design in anaerobic digesters receiving food-processing wastes	anaerobic digester treating feedstock	22257856
GU389017.1	Shifts in microbial community structure of granular and liquid biomass in response to changes to infeed and digester design in anaerobic digesters receiving food-processing wastes	anaerobic digester treating feedstock	22257856
GU388809.1	Shifts in microbial community structure of granular and liquid biomass in response to changes to infeed and digester design in anaerobic digesters receiving food-processing wastes	anaerobic digester treating feedstock	22257856
EF639429.1	Spatial and temporal changes in the composition of archaea in the Lake Pontchartrain basin	Lake Pontchartrain basin
KM317777.1	Removal of nonylphenol by earthworms and bacterial community change	gut
JQ792714.1	Comparison of bacteria and archaea community structure in high arctic freshwater sediments	sediment core from an arctic wetland
AB650685.1	Seasonal transition of active bacterial and archaeal communities in relation to water management in paddy soils	rice paddy soil	24005888
AB655123.1	Seasonal transition of active bacterial and archaeal communities in relation to water management in paddy soils	rice paddy soil	24005888
AB655118.1	Seasonal transition of active bacterial and archaeal communities in relation to water management in paddy soils	rice paddy soil	24005888
AB655117.1	Seasonal transition of active bacterial and archaeal communities in relation to water management in paddy soils	rice paddy soil	24005888
AB651752.1	Seasonal transition of active bacterial and archaeal communities in relation to water management in paddy soils	rice paddy soil	24005888
AB651732.1	Seasonal transition of active bacterial and archaeal communities in relation to water management in paddy soils	rice paddy soil	24005888
AB651590.1	Seasonal transition of active bacterial and archaeal communities in relation to water management in paddy soils	rice paddy soil	24005888
AB653968.1	Seasonal transition of active bacterial and archaeal communities in relation to water management in paddy soils	rice paddy soil	24005888
AB653945.1	Seasonal transition of active bacterial and archaeal communities in relation to water management in paddy soils	rice paddy soil	24005888
AB653608.1	Seasonal transition of active bacterial and archaeal communities in relation to water management in paddy soils	rice paddy soil	24005888
AB653606.1	Seasonal transition of active bacterial and archaeal communities in relation to water management in paddy soils	rice paddy soil	24005888
AB653605.1	Seasonal transition of active bacterial and archaeal communities in relation to water management in paddy soils	rice paddy soil	24005888
AB653604.1	Seasonal transition of active bacterial and archaeal communities in relation to water management in paddy soils	rice paddy soil	24005888
HQ692947.1	Distribution and diversity of archaeal communities in selected Chinese soils	paddy soil
AB652750.1	Seasonal transition of active bacterial and archaeal communities in relation to water management in paddy soils	rice paddy soil	24005888
AB650668.1	Seasonal transition of active bacterial and archaeal communities in relation to water management in paddy soils	rice paddy soil	24005888
AB655124.1	Seasonal transition of active bacterial and archaeal communities in relation to water management in paddy soils	rice paddy soil	24005888
AB651589.1	Seasonal transition of active bacterial and archaeal communities in relation to water management in paddy soils	rice paddy soil	24005888
GU389137.1	Shifts in microbial community structure of granular and liquid biomass in response to changes to infeed and digester design in anaerobic digesters receiving food-processing wastes	anaerobic digester treating feedstock	22257856
GU388811.1	Shifts in microbial community structure of granular and liquid biomass in response to changes to infeed and digester design in anaerobic digesters receiving food-processing wastes	anaerobic digester treating feedstock	22257856
KP101356.1	Microbial community analysis in a combined anaerobic and aerobic digestion system used for cellulosic ethanol production wastewater treatment	combined anaerobic and aerobic digestion system treating cellulosic ethanol production wastewater
AB652595.1	Seasonal transition of active bacterial and archaeal communities in relation to water management in paddy soils	rice paddy soil	24005888
AB651603.1	Seasonal transition of active bacterial and archaeal communities in relation to water management in paddy soils	rice paddy soil	24005888
GU388958.1	Shifts in microbial community structure of granular and liquid biomass in response to changes to infeed and digester design in anaerobic digesters receiving food-processing wastes	anaerobic digester treating feedstock	22257856
GU734588.1	Temporal variations of the archaeal community in different freshwater sediments identified by T-RFLP and DGGE	freshwater sediment
KM321809.1	Removal of nonylphenol by earthworms and bacterial community change	gut
KM320098.1	Removal of nonylphenol by earthworms and bacterial community change	gut
KM318645.1	Removal of nonylphenol by earthworms and bacterial community change	gut
KM317429.1	Removal of nonylphenol by earthworms and bacterial community change	gut
KM316427.1	Removal of nonylphenol by earthworms and bacterial community change	gut
KM316213.1	Removal of nonylphenol by earthworms and bacterial community change	gut
AB652767.1	Seasonal transition of active bacterial and archaeal communities in relation to water management in paddy soils	rice paddy soil	24005888
AB655791.1	Seasonal transition of active bacterial and archaeal communities in relation to water management in paddy soils	rice paddy soil	24005888
AB652763.1	Seasonal transition of active bacterial and archaeal communities in relation to water management in paddy soils	rice paddy soil	24005888
AB652757.1	Seasonal transition of active bacterial and archaeal communities in relation to water management in paddy soils	rice paddy soil	24005888
AB652747.1	Seasonal transition of active bacterial and archaeal communities in relation to water management in paddy soils	rice paddy soil	24005888
AB652746.1	Seasonal transition of active bacterial and archaeal communities in relation to water management in paddy soils	rice paddy soil	24005888
AB652589.1	Seasonal transition of active bacterial and archaeal communities in relation to water management in paddy soils	rice paddy soil	24005888
AB650673.1	Seasonal transition of active bacterial and archaeal communities in relation to water management in paddy soils	rice paddy soil	24005888
AB655120.1	Seasonal transition of active bacterial and archaeal communities in relation to water management in paddy soils	rice paddy soil	24005888
AB655111.1	Seasonal transition of active bacterial and archaeal communities in relation to water management in paddy soils	rice paddy soil	24005888
AB651751.1	Seasonal transition of active bacterial and archaeal communities in relation to water management in paddy soils	rice paddy soil	24005888
AB651606.1	Seasonal transition of active bacterial and archaeal communities in relation to water management in paddy soils	rice paddy soil	24005888
AB654568.1	Seasonal transition of active bacterial and archaeal communities in relation to water management in paddy soils	rice paddy soil	24005888
AB651579.1	Seasonal transition of active bacterial and archaeal communities in relation to water management in paddy soils	rice paddy soil	24005888
AB654588.1	Seasonal transition of active bacterial and archaeal communities in relation to water management in paddy soils	rice paddy soil	24005888
AB654584.1	Seasonal transition of active bacterial and archaeal communities in relation to water management in paddy soils	rice paddy soil	24005888
AB654583.1	Seasonal transition of active bacterial and archaeal communities in relation to water management in paddy soils	rice paddy soil	24005888
AB654576.1	Seasonal transition of active bacterial and archaeal communities in relation to water management in paddy soils	rice paddy soil	24005888
AB654575.1	Seasonal transition of active bacterial and archaeal communities in relation to water management in paddy soils	rice paddy soil	24005888
AB654563.1	Seasonal transition of active bacterial and archaeal communities in relation to water management in paddy soils	rice paddy soil	24005888
AB653969.1	Seasonal transition of active bacterial and archaeal communities in relation to water management in paddy soils	rice paddy soil	24005888
AB653964.1	Seasonal transition of active bacterial and archaeal communities in relation to water management in paddy soils	rice paddy soil	24005888
AB653961.1	Seasonal transition of active bacterial and archaeal communities in relation to water management in paddy soils	rice paddy soil	24005888
AB653959.1	Seasonal transition of active bacterial and archaeal communities in relation to water management in paddy soils	rice paddy soil	24005888
AB653948.1	Seasonal transition of active bacterial and archaeal communities in relation to water management in paddy soils	rice paddy soil	24005888
AB653947.1	Seasonal transition of active bacterial and archaeal communities in relation to water management in paddy soils	rice paddy soil	24005888
AB653601.1	Seasonal transition of active bacterial and archaeal communities in relation to water management in paddy soils	rice paddy soil	24005888
AB653596.1	Seasonal transition of active bacterial and archaeal communities in relation to water management in paddy soils	rice paddy soil	24005888
AB653592.1	Seasonal transition of active bacterial and archaeal communities in relation to water management in paddy soils	rice paddy soil	24005888
KR334429.1	Bacterial communities associated with tetrabromobisphenol-A biodegradation with a combination of sludge-amended soil and spent mushroom compost	bioreactor experiments sludge-amended soil with spent mushroom compost day 36
LN796041.1	Freshwater anaerobic oxidation of methane associated with sulfate reduction in a natural gas source	groundwater
KM318118.1	Removal of nonylphenol by earthworms and bacterial community change	gut
KM317151.1	Removal of nonylphenol by earthworms and bacterial community change	gut
KM316743.1	Removal of nonylphenol by earthworms and bacterial community change	gut
AB652594.1	Seasonal transition of active bacterial and archaeal communities in relation to water management in paddy soils	rice paddy soil	24005888
AB650663.1	Seasonal transition of active bacterial and archaeal communities in relation to water management in paddy soils	rice paddy soil	24005888
AB655112.1	Seasonal transition of active bacterial and archaeal communities in relation to water management in paddy soils	rice paddy soil	24005888
AB651749.1	Seasonal transition of active bacterial and archaeal communities in relation to water management in paddy soils	rice paddy soil	24005888
AB651587.1	Seasonal transition of active bacterial and archaeal communities in relation to water management in paddy soils	rice paddy soil	24005888
AB654567.1	Seasonal transition of active bacterial and archaeal communities in relation to water management in paddy soils	rice paddy soil	24005888
AB653986.1	Seasonal transition of active bacterial and archaeal communities in relation to water management in paddy soils	rice paddy soil	24005888
AB653981.1	Seasonal transition of active bacterial and archaeal communities in relation to water management in paddy soils	rice paddy soil	24005888
AB653975.1	Seasonal transition of active bacterial and archaeal communities in relation to water management in paddy soils	rice paddy soil	24005888
AB653974.1	Seasonal transition of active bacterial and archaeal communities in relation to water management in paddy soils	rice paddy soil	24005888
AB653973.1	Seasonal transition of active bacterial and archaeal communities in relation to water management in paddy soils	rice paddy soil	24005888
AB653954.1	Seasonal transition of active bacterial and archaeal communities in relation to water management in paddy soils	rice paddy soil	24005888
AB653598.1	Seasonal transition of active bacterial and archaeal communities in relation to water management in paddy soils	rice paddy soil	24005888
AB653591.1	Seasonal transition of active bacterial and archaeal communities in relation to water management in paddy soils	rice paddy soil	24005888
GU389081.1	Shifts in microbial community structure of granular and liquid biomass in response to changes to infeed and digester design in anaerobic digesters receiving food-processing wastes	anaerobic digester treating feedstock	22257856
GU389032.1	Shifts in microbial community structure of granular and liquid biomass in response to changes to infeed and digester design in anaerobic digesters receiving food-processing wastes	anaerobic digester treating feedstock	22257856
DQ200749.1	The communities of Archaea and Bacteria involved in the anaerobic degradation of petroleum-hydrocarbons in the range C10 to C40 in boreal subsurface	boreal surface
AB652591.1	Seasonal transition of active bacterial and archaeal communities in relation to water management in paddy soils	rice paddy soil	24005888
AB650674.1	Seasonal transition of active bacterial and archaeal communities in relation to water management in paddy soils	rice paddy soil	24005888
AB654578.1	Seasonal transition of active bacterial and archaeal communities in relation to water management in paddy soils	rice paddy soil	24005888
EF639435.1	Spatial and temporal changes in the composition of archaea in the Lake Pontchartrain basin	Lake Pontchartrain basin
KR334795.1	Bacterial communities associated with tetrabromobisphenol-A biodegradation with a combination of sludge-amended soil and spent mushroom compost	bioreactor experiments sludge-amended soil with spent mushroom compost day 36
KR334721.1	Bacterial communities associated with tetrabromobisphenol-A biodegradation with a combination of sludge-amended soil and spent mushroom compost	bioreactor experiments sludge-amended soil with spent mushroom compost day 36
KR334676.1	Bacterial communities associated with tetrabromobisphenol-A biodegradation with a combination of sludge-amended soil and spent mushroom compost	bioreactor experiments sludge-amended soil with spent mushroom compost day 36
KR334337.1	Bacterial communities associated with tetrabromobisphenol-A biodegradation with a combination of sludge-amended soil and spent mushroom compost	bioreactor experiments sludge-amended soil with spent mushroom compost day 36
KR334094.1	Bacterial communities associated with tetrabromobisphenol-A biodegradation with a combination of sludge-amended soil and spent mushroom compost	bioreactor experiments sludge-amended soil with spent mushroom compost day 36
KR333754.1	Bacterial communities associated with tetrabromobisphenol-A biodegradation with a combination of sludge-amended soil and spent mushroom compost	bioreactor experiments sludge-amended soil with spent mushroom compost day 36
KR333301.1	Bacterial communities associated with tetrabromobisphenol-A biodegradation with a combination of sludge-amended soil and spent mushroom compost	bioreactor experiments sludge-amended soil with spent mushroom compost day 36
KR332221.1	Bacterial communities associated with tetrabromobisphenol-A biodegradation with a combination of sludge-amended soil and spent mushroom compost	bioreactor experiments sludge-amended soil with spent mushroom compost day 36
KM320581.1	Removal of nonylphenol by earthworms and bacterial community change	gut
KM317187.1	Removal of nonylphenol by earthworms and bacterial community change	gut
KM316114.1	Removal of nonylphenol by earthworms and bacterial community change	gut
AB655790.1	Seasonal transition of active bacterial and archaeal communities in relation to water management in paddy soils	rice paddy soil	24005888
AB655788.1	Seasonal transition of active bacterial and archaeal communities in relation to water management in paddy soils	rice paddy soil	24005888
AB655787.1	Seasonal transition of active bacterial and archaeal communities in relation to water management in paddy soils	rice paddy soil	24005888
AB655786.1	Seasonal transition of active bacterial and archaeal communities in relation to water management in paddy soils	rice paddy soil	24005888
AB652759.1	Seasonal transition of active bacterial and archaeal communities in relation to water management in paddy soils	rice paddy soil	24005888
AB652755.1	Seasonal transition of active bacterial and archaeal communities in relation to water management in paddy soils	rice paddy soil	24005888
AB652752.1	Seasonal transition of active bacterial and archaeal communities in relation to water management in paddy soils	rice paddy soil	24005888
AB652751.1	Seasonal transition of active bacterial and archaeal communities in relation to water management in paddy soils	rice paddy soil	24005888
AB652598.1	Seasonal transition of active bacterial and archaeal communities in relation to water management in paddy soils	rice paddy soil	24005888
AB652587.1	Seasonal transition of active bacterial and archaeal communities in relation to water management in paddy soils	rice paddy soil	24005888
AB652586.1	Seasonal transition of active bacterial and archaeal communities in relation to water management in paddy soils	rice paddy soil	24005888
AB650670.1	Seasonal transition of active bacterial and archaeal communities in relation to water management in paddy soils	rice paddy soil	24005888
AB655115.1	Seasonal transition of active bacterial and archaeal communities in relation to water management in paddy soils	rice paddy soil	24005888
AB651602.1	Seasonal transition of active bacterial and archaeal communities in relation to water management in paddy soils	rice paddy soil	24005888
AB651601.1	Seasonal transition of active bacterial and archaeal communities in relation to water management in paddy soils	rice paddy soil	24005888
AB651599.1	Seasonal transition of active bacterial and archaeal communities in relation to water management in paddy soils	rice paddy soil	24005888
AB651598.1	Seasonal transition of active bacterial and archaeal communities in relation to water management in paddy soils	rice paddy soil	24005888
AB651583.1	Seasonal transition of active bacterial and archaeal communities in relation to water management in paddy soils	rice paddy soil	24005888
AB654596.1	Seasonal transition of active bacterial and archaeal communities in relation to water management in paddy soils	rice paddy soil	24005888
AB654590.1	Seasonal transition of active bacterial and archaeal communities in relation to water management in paddy soils	rice paddy soil	24005888
AB654585.1	Seasonal transition of active bacterial and archaeal communities in relation to water management in paddy soils	rice paddy soil	24005888
AB654571.1	Seasonal transition of active bacterial and archaeal communities in relation to water management in paddy soils	rice paddy soil	24005888
AB654564.1	Seasonal transition of active bacterial and archaeal communities in relation to water management in paddy soils	rice paddy soil	24005888
AB653988.1	Seasonal transition of active bacterial and archaeal communities in relation to water management in paddy soils	rice paddy soil	24005888
AB653966.1	Seasonal transition of active bacterial and archaeal communities in relation to water management in paddy soils	rice paddy soil	24005888
AB653960.1	Seasonal transition of active bacterial and archaeal communities in relation to water management in paddy soils	rice paddy soil	24005888
AB653958.1	Seasonal transition of active bacterial and archaeal communities in relation to water management in paddy soils	rice paddy soil	24005888
AB653950.1	Seasonal transition of active bacterial and archaeal communities in relation to water management in paddy soils	rice paddy soil	24005888
AB653613.1	Seasonal transition of active bacterial and archaeal communities in relation to water management in paddy soils	rice paddy soil	24005888
AB653611.1	Seasonal transition of active bacterial and archaeal communities in relation to water management in paddy soils	rice paddy soil	24005888
AB653607.1	Seasonal transition of active bacterial and archaeal communities in relation to water management in paddy soils	rice paddy soil	24005888
AB653594.1	Seasonal transition of active bacterial and archaeal communities in relation to water management in paddy soils	rice paddy soil	24005888
AB653593.1	Seasonal transition of active bacterial and archaeal communities in relation to water management in paddy soils	rice paddy soil	24005888
AB653588.1	Seasonal transition of active bacterial and archaeal communities in relation to water management in paddy soils	rice paddy soil	24005888
AB653586.1	Seasonal transition of active bacterial and archaeal communities in relation to water management in paddy soils	rice paddy soil	24005888
KR335447.1	Bacterial communities associated with tetrabromobisphenol-A biodegradation with a combination of sludge-amended soil and spent mushroom compost	bioreactor experiments sludge-amended soil with spent mushroom compost day 36
KM321328.1	Removal of nonylphenol by earthworms and bacterial community change	gut
KM317747.1	Removal of nonylphenol by earthworms and bacterial community change	gut
AB655796.1	Seasonal transition of active bacterial and archaeal communities in relation to water management in paddy soils	rice paddy soil	24005888
AB652588.1	Seasonal transition of active bacterial and archaeal communities in relation to water management in paddy soils	rice paddy soil	24005888
AB652583.1	Seasonal transition of active bacterial and archaeal communities in relation to water management in paddy soils	rice paddy soil	24005888
AB650671.1	Seasonal transition of active bacterial and archaeal communities in relation to water management in paddy soils	rice paddy soil	24005888
AB650665.1	Seasonal transition of active bacterial and archaeal communities in relation to water management in paddy soils	rice paddy soil	24005888
AB650661.1	Seasonal transition of active bacterial and archaeal communities in relation to water management in paddy soils	rice paddy soil	24005888
AB651591.1	Seasonal transition of active bacterial and archaeal communities in relation to water management in paddy soils	rice paddy soil	24005888
AB653987.1	Seasonal transition of active bacterial and archaeal communities in relation to water management in paddy soils	rice paddy soil	24005888
AB653979.1	Seasonal transition of active bacterial and archaeal communities in relation to water management in paddy soils	rice paddy soil	24005888
AB653589.1	Seasonal transition of active bacterial and archaeal communities in relation to water management in paddy soils	rice paddy soil	24005888
GU388588.1	Shifts in microbial community structure of granular and liquid biomass in response to changes to infeed and digester design in anaerobic digesters receiving food-processing wastes	anaerobic digester treating feedstock	22257856
KM319746.1	Removal of nonylphenol by earthworms and bacterial community change	gut
AB651727.1	Seasonal transition of active bacterial and archaeal communities in relation to water management in paddy soils	rice paddy soil	24005888
AB651607.1	Seasonal transition of active bacterial and archaeal communities in relation to water management in paddy soils	rice paddy soil	24005888
AB651581.1	Seasonal transition of active bacterial and archaeal communities in relation to water management in paddy soils	rice paddy soil	24005888
AB653957.1	Seasonal transition of active bacterial and archaeal communities in relation to water management in paddy soils	rice paddy soil	24005888
AB653952.1	Seasonal transition of active bacterial and archaeal communities in relation to water management in paddy soils	rice paddy soil	24005888
GU388803.1	Shifts in microbial community structure of granular and liquid biomass in response to changes to infeed and digester design in anaerobic digesters receiving food-processing wastes	anaerobic digester treating feedstock	22257856
GU388942.1	Shifts in microbial community structure of granular and liquid biomass in response to changes to infeed and digester design in anaerobic digesters receiving food-processing wastes	anaerobic digester treating feedstock	22257856
GQ340374.1	Variability of Prokaryotic Community Structure in a Drinking Water Reservoir (Marathonas, Greece)	water column	21971081
KR335474.1	Bacterial communities associated with tetrabromobisphenol-A biodegradation with a combination of sludge-amended soil and spent mushroom compost	bioreactor experiments sludge-amended soil with spent mushroom compost day 36
KR335207.1	Bacterial communities associated with tetrabromobisphenol-A biodegradation with a combination of sludge-amended soil and spent mushroom compost	bioreactor experiments sludge-amended soil with spent mushroom compost day 36
KR334809.1	Bacterial communities associated with tetrabromobisphenol-A biodegradation with a combination of sludge-amended soil and spent mushroom compost	bioreactor experiments sludge-amended soil with spent mushroom compost day 36
KR334534.1	Bacterial communities associated with tetrabromobisphenol-A biodegradation with a combination of sludge-amended soil and spent mushroom compost	bioreactor experiments sludge-amended soil with spent mushroom compost day 36
KR334367.1	Bacterial communities associated with tetrabromobisphenol-A biodegradation with a combination of sludge-amended soil and spent mushroom compost	bioreactor experiments sludge-amended soil with spent mushroom compost day 36
KR334323.1	Bacterial communities associated with tetrabromobisphenol-A biodegradation with a combination of sludge-amended soil and spent mushroom compost	bioreactor experiments sludge-amended soil with spent mushroom compost day 36
KR334159.1	Bacterial communities associated with tetrabromobisphenol-A biodegradation with a combination of sludge-amended soil and spent mushroom compost	bioreactor experiments sludge-amended soil with spent mushroom compost day 36
KR334090.1	Bacterial communities associated with tetrabromobisphenol-A biodegradation with a combination of sludge-amended soil and spent mushroom compost	bioreactor experiments sludge-amended soil with spent mushroom compost day 36
KR334063.1	Bacterial communities associated with tetrabromobisphenol-A biodegradation with a combination of sludge-amended soil and spent mushroom compost	bioreactor experiments sludge-amended soil with spent mushroom compost day 36
KR333694.1	Bacterial communities associated with tetrabromobisphenol-A biodegradation with a combination of sludge-amended soil and spent mushroom compost	bioreactor experiments sludge-amended soil with spent mushroom compost day 36
KR333678.1	Bacterial communities associated with tetrabromobisphenol-A biodegradation with a combination of sludge-amended soil and spent mushroom compost	bioreactor experiments sludge-amended soil with spent mushroom compost day 36
KR333554.1	Bacterial communities associated with tetrabromobisphenol-A biodegradation with a combination of sludge-amended soil and spent mushroom compost	bioreactor experiments sludge-amended soil with spent mushroom compost day 36
KR333108.1	Bacterial communities associated with tetrabromobisphenol-A biodegradation with a combination of sludge-amended soil and spent mushroom compost	bioreactor experiments sludge-amended soil with spent mushroom compost day 36
KR333098.1	Bacterial communities associated with tetrabromobisphenol-A biodegradation with a combination of sludge-amended soil and spent mushroom compost	bioreactor experiments sludge-amended soil with spent mushroom compost day 36
KR332968.1	Bacterial communities associated with tetrabromobisphenol-A biodegradation with a combination of sludge-amended soil and spent mushroom compost	bioreactor experiments sludge-amended soil with spent mushroom compost day 36
KR332829.1	Bacterial communities associated with tetrabromobisphenol-A biodegradation with a combination of sludge-amended soil and spent mushroom compost	bioreactor experiments sludge-amended soil with spent mushroom compost day 36
KR332009.1	Bacterial communities associated with tetrabromobisphenol-A biodegradation with a combination of sludge-amended soil and spent mushroom compost	bioreactor experiments sludge-amended soil with spent mushroom compost day 36
KM322129.1	Removal of nonylphenol by earthworms and bacterial community change	gut
KM321301.1	Removal of nonylphenol by earthworms and bacterial community change	gut
KM321241.1	Removal of nonylphenol by earthworms and bacterial community change	gut
KM318855.1	Removal of nonylphenol by earthworms and bacterial community change	gut
KM318516.1	Removal of nonylphenol by earthworms and bacterial community change	gut
KM318498.1	Removal of nonylphenol by earthworms and bacterial community change	gut
KM317996.1	Removal of nonylphenol by earthworms and bacterial community change	gut
KM317838.1	Removal of nonylphenol by earthworms and bacterial community change	gut
KM317129.1	Removal of nonylphenol by earthworms and bacterial community change	gut
KM306909.1	Removal of nonylphenol by earthworms and bacterial community change	gut
AB655795.1	Seasonal transition of active bacterial and archaeal communities in relation to water management in paddy soils	rice paddy soil	24005888
AB655794.1	Seasonal transition of active bacterial and archaeal communities in relation to water management in paddy soils	rice paddy soil	24005888
AB652584.1	Seasonal transition of active bacterial and archaeal communities in relation to water management in paddy soils	rice paddy soil	24005888
AB651759.1	Seasonal transition of active bacterial and archaeal communities in relation to water management in paddy soils	rice paddy soil	24005888
AB651605.1	Seasonal transition of active bacterial and archaeal communities in relation to water management in paddy soils	rice paddy soil	24005888
AB651600.1	Seasonal transition of active bacterial and archaeal communities in relation to water management in paddy soils	rice paddy soil	24005888
AB651597.1	Seasonal transition of active bacterial and archaeal communities in relation to water management in paddy soils	rice paddy soil	24005888
AB651596.1	Seasonal transition of active bacterial and archaeal communities in relation to water management in paddy soils	rice paddy soil	24005888
AB651594.1	Seasonal transition of active bacterial and archaeal communities in relation to water management in paddy soils	rice paddy soil	24005888
AB651585.1	Seasonal transition of active bacterial and archaeal communities in relation to water management in paddy soils	rice paddy soil	24005888
AB654592.1	Seasonal transition of active bacterial and archaeal communities in relation to water management in paddy soils	rice paddy soil	24005888
AB654586.1	Seasonal transition of active bacterial and archaeal communities in relation to water management in paddy soils	rice paddy soil	24005888
AB654572.1	Seasonal transition of active bacterial and archaeal communities in relation to water management in paddy soils	rice paddy soil	24005888
AB654569.1	Seasonal transition of active bacterial and archaeal communities in relation to water management in paddy soils	rice paddy soil	24005888
AB654562.1	Seasonal transition of active bacterial and archaeal communities in relation to water management in paddy soils	rice paddy soil	24005888
AB653971.1	Seasonal transition of active bacterial and archaeal communities in relation to water management in paddy soils	rice paddy soil	24005888
AB653965.1	Seasonal transition of active bacterial and archaeal communities in relation to water management in paddy soils	rice paddy soil	24005888
AB653962.1	Seasonal transition of active bacterial and archaeal communities in relation to water management in paddy soils	rice paddy soil	24005888
AB653955.1	Seasonal transition of active bacterial and archaeal communities in relation to water management in paddy soils	rice paddy soil	24005888
AB653951.1	Seasonal transition of active bacterial and archaeal communities in relation to water management in paddy soils	rice paddy soil	24005888
AB653612.1	Seasonal transition of active bacterial and archaeal communities in relation to water management in paddy soils	rice paddy soil	24005888
AB653610.1	Seasonal transition of active bacterial and archaeal communities in relation to water management in paddy soils	rice paddy soil	24005888
AB653609.1	Seasonal transition of active bacterial and archaeal communities in relation to water management in paddy soils	rice paddy soil	24005888
AB653600.1	Seasonal transition of active bacterial and archaeal communities in relation to water management in paddy soils	rice paddy soil	24005888
AB653597.1	Seasonal transition of active bacterial and archaeal communities in relation to water management in paddy soils	rice paddy soil	24005888
AB653587.1	Seasonal transition of active bacterial and archaeal communities in relation to water management in paddy soils	rice paddy soil	24005888
KR332690.1	Bacterial communities associated with tetrabromobisphenol-A biodegradation with a combination of sludge-amended soil and spent mushroom compost	bioreactor experiments sludge-amended soil with spent mushroom compost day 36
KR330086.1	Bacterial communities associated with tetrabromobisphenol-A biodegradation with a combination of sludge-amended soil and spent mushroom compost	bioreactor experiments sludge-amended soil with spent mushroom compost day 32
LN795913.1	Freshwater anaerobic oxidation of methane associated with sulfate reduction in a natural gas source	groundwater
KM318739.1	Removal of nonylphenol by earthworms and bacterial community change	gut
KM316944.1	Removal of nonylphenol by earthworms and bacterial community change	gut
KM316301.1	Removal of nonylphenol by earthworms and bacterial community change	gut
AB652748.1	Seasonal transition of active bacterial and archaeal communities in relation to water management in paddy soils	rice paddy soil	24005888
AB650669.1	Seasonal transition of active bacterial and archaeal communities in relation to water management in paddy soils	rice paddy soil	24005888
AB650660.1	Seasonal transition of active bacterial and archaeal communities in relation to water management in paddy soils	rice paddy soil	24005888
AB655119.1	Seasonal transition of active bacterial and archaeal communities in relation to water management in paddy soils	rice paddy soil	24005888
AB651747.1	Seasonal transition of active bacterial and archaeal communities in relation to water management in paddy soils	rice paddy soil	24005888
AB651588.1	Seasonal transition of active bacterial and archaeal communities in relation to water management in paddy soils	rice paddy soil	24005888
AB651582.1	Seasonal transition of active bacterial and archaeal communities in relation to water management in paddy soils	rice paddy soil	24005888
AB654582.1	Seasonal transition of active bacterial and archaeal communities in relation to water management in paddy soils	rice paddy soil	24005888
AB654561.1	Seasonal transition of active bacterial and archaeal communities in relation to water management in paddy soils	rice paddy soil	24005888
AB653949.1	Seasonal transition of active bacterial and archaeal communities in relation to water management in paddy soils	rice paddy soil	24005888
GU388831.1	Shifts in microbial community structure of granular and liquid biomass in response to changes to infeed and digester design in anaerobic digesters receiving food-processing wastes	anaerobic digester treating feedstock	22257856
KR333473.1	Bacterial communities associated with tetrabromobisphenol-A biodegradation with a combination of sludge-amended soil and spent mushroom compost	bioreactor experiments sludge-amended soil with spent mushroom compost day 36
KR332721.1	Bacterial communities associated with tetrabromobisphenol-A biodegradation with a combination of sludge-amended soil and spent mushroom compost	bioreactor experiments sludge-amended soil with spent mushroom compost day 36
KM328119.1	Removal of nonylphenol by earthworms and bacterial community change	earthworm cast and soil
KM320396.1	Removal of nonylphenol by earthworms and bacterial community change	gut
KM318935.1	Removal of nonylphenol by earthworms and bacterial community change	gut
KM318007.1	Removal of nonylphenol by earthworms and bacterial community change	gut
AB650684.1	Seasonal transition of active bacterial and archaeal communities in relation to water management in paddy soils	rice paddy soil	24005888
AB654566.1	Seasonal transition of active bacterial and archaeal communities in relation to water management in paddy soils	rice paddy soil	24005888
GU388846.1	Shifts in microbial community structure of granular and liquid biomass in response to changes to infeed and digester design in anaerobic digesters receiving food-processing wastes	anaerobic digester treating feedstock	22257856
KR335424.1	Bacterial communities associated with tetrabromobisphenol-A biodegradation with a combination of sludge-amended soil and spent mushroom compost	bioreactor experiments sludge-amended soil with spent mushroom compost day 36
KR335331.1	Bacterial communities associated with tetrabromobisphenol-A biodegradation with a combination of sludge-amended soil and spent mushroom compost	bioreactor experiments sludge-amended soil with spent mushroom compost day 36
KR335214.1	Bacterial communities associated with tetrabromobisphenol-A biodegradation with a combination of sludge-amended soil and spent mushroom compost	bioreactor experiments sludge-amended soil with spent mushroom compost day 36
KR335132.1	Bacterial communities associated with tetrabromobisphenol-A biodegradation with a combination of sludge-amended soil and spent mushroom compost	bioreactor experiments sludge-amended soil with spent mushroom compost day 36
KR334813.1	Bacterial communities associated with tetrabromobisphenol-A biodegradation with a combination of sludge-amended soil and spent mushroom compost	bioreactor experiments sludge-amended soil with spent mushroom compost day 36
KR334455.1	Bacterial communities associated with tetrabromobisphenol-A biodegradation with a combination of sludge-amended soil and spent mushroom compost	bioreactor experiments sludge-amended soil with spent mushroom compost day 36
KR333927.1	Bacterial communities associated with tetrabromobisphenol-A biodegradation with a combination of sludge-amended soil and spent mushroom compost	bioreactor experiments sludge-amended soil with spent mushroom compost day 36
KR333862.1	Bacterial communities associated with tetrabromobisphenol-A biodegradation with a combination of sludge-amended soil and spent mushroom compost	bioreactor experiments sludge-amended soil with spent mushroom compost day 36
KR333202.1	Bacterial communities associated with tetrabromobisphenol-A biodegradation with a combination of sludge-amended soil and spent mushroom compost	bioreactor experiments sludge-amended soil with spent mushroom compost day 36
KR332885.1	Bacterial communities associated with tetrabromobisphenol-A biodegradation with a combination of sludge-amended soil and spent mushroom compost	bioreactor experiments sludge-amended soil with spent mushroom compost day 36
KR332755.1	Bacterial communities associated with tetrabromobisphenol-A biodegradation with a combination of sludge-amended soil and spent mushroom compost	bioreactor experiments sludge-amended soil with spent mushroom compost day 36
KR332711.1	Bacterial communities associated with tetrabromobisphenol-A biodegradation with a combination of sludge-amended soil and spent mushroom compost	bioreactor experiments sludge-amended soil with spent mushroom compost day 36
KR332373.1	Bacterial communities associated with tetrabromobisphenol-A biodegradation with a combination of sludge-amended soil and spent mushroom compost	bioreactor experiments sludge-amended soil with spent mushroom compost day 36
KR330391.1	Bacterial communities associated with tetrabromobisphenol-A biodegradation with a combination of sludge-amended soil and spent mushroom compost	bioreactor experiments sludge-amended soil with spent mushroom compost day 32
KR318895.1	Bacterial communities associated with tetrabromobisphenol-A biodegradation with a combination of sludge-amended soil and spent mushroom compost	bioreactor experiments sludge-amended soil day 36
KR316951.1	Bacterial communities associated with tetrabromobisphenol-A biodegradation with a combination of sludge-amended soil and spent mushroom compost	bioreactor experiments sludge-amended soil day 36
KM319882.1	Removal of nonylphenol by earthworms and bacterial community change	gut
KM318849.1	Removal of nonylphenol by earthworms and bacterial community change	gut
KM317477.1	Removal of nonylphenol by earthworms and bacterial community change	gut
KM317302.1	Removal of nonylphenol by earthworms and bacterial community change	gut
KM316432.1	Removal of nonylphenol by earthworms and bacterial community change	gut
KM316151.1	Removal of nonylphenol by earthworms and bacterial community change	gut
KM316074.1	Removal of nonylphenol by earthworms and bacterial community change	gut
AB654580.1	Seasonal transition of active bacterial and archaeal communities in relation to water management in paddy soils	rice paddy soil	24005888
AB653953.1	Seasonal transition of active bacterial and archaeal communities in relation to water management in paddy soils	rice paddy soil	24005888
GU388968.1	Shifts in microbial community structure of granular and liquid biomass in response to changes to infeed and digester design in anaerobic digesters receiving food-processing wastes	anaerobic digester treating feedstock	22257856
KR333157.1	Bacterial communities associated with tetrabromobisphenol-A biodegradation with a combination of sludge-amended soil and spent mushroom compost	bioreactor experiments sludge-amended soil with spent mushroom compost day 36
KR332123.1	Bacterial communities associated with tetrabromobisphenol-A biodegradation with a combination of sludge-amended soil and spent mushroom compost	bioreactor experiments sludge-amended soil with spent mushroom compost day 36
KR317753.1	Bacterial communities associated with tetrabromobisphenol-A biodegradation with a combination of sludge-amended soil and spent mushroom compost	bioreactor experiments sludge-amended soil day 36
KM317855.1	Removal of nonylphenol by earthworms and bacterial community change	gut
KM312417.1	Removal of nonylphenol by earthworms and bacterial community change	gut
AB652754.1	Seasonal transition of active bacterial and archaeal communities in relation to water management in paddy soils	rice paddy soil	24005888
AB650662.1	Seasonal transition of active bacterial and archaeal communities in relation to water management in paddy soils	rice paddy soil	24005888
AB651593.1	Seasonal transition of active bacterial and archaeal communities in relation to water management in paddy soils	rice paddy soil	24005888
AB653989.1	Seasonal transition of active bacterial and archaeal communities in relation to water management in paddy soils	rice paddy soil	24005888
AB653984.1	Seasonal transition of active bacterial and archaeal communities in relation to water management in paddy soils	rice paddy soil	24005888
AB653963.1	Seasonal transition of active bacterial and archaeal communities in relation to water management in paddy soils	rice paddy soil	24005888
AB653599.1	Seasonal transition of active bacterial and archaeal communities in relation to water management in paddy soils	rice paddy soil	24005888
GU389018.1	Shifts in microbial community structure of granular and liquid biomass in response to changes to infeed and digester design in anaerobic digesters receiving food-processing wastes	anaerobic digester treating feedstock	22257856
GU388872.1	Shifts in microbial community structure of granular and liquid biomass in response to changes to infeed and digester design in anaerobic digesters receiving food-processing wastes	anaerobic digester treating feedstock	22257856
KR334351.1	Bacterial communities associated with tetrabromobisphenol-A biodegradation with a combination of sludge-amended soil and spent mushroom compost	bioreactor experiments sludge-amended soil with spent mushroom compost day 36
AB655121.1	Seasonal transition of active bacterial and archaeal communities in relation to water management in paddy soils	rice paddy soil	24005888
KR331781.1	Bacterial communities associated with tetrabromobisphenol-A biodegradation with a combination of sludge-amended soil and spent mushroom compost	bioreactor experiments sludge-amended soil with spent mushroom compost day 32
KR331504.1	Bacterial communities associated with tetrabromobisphenol-A biodegradation with a combination of sludge-amended soil and spent mushroom compost	bioreactor experiments sludge-amended soil with spent mushroom compost day 32
KR319307.1	Bacterial communities associated with tetrabromobisphenol-A biodegradation with a combination of sludge-amended soil and spent mushroom compost	bioreactor experiments sludge-amended soil day 36
KR318899.1	Bacterial communities associated with tetrabromobisphenol-A biodegradation with a combination of sludge-amended soil and spent mushroom compost	bioreactor experiments sludge-amended soil day 36
KR318660.1	Bacterial communities associated with tetrabromobisphenol-A biodegradation with a combination of sludge-amended soil and spent mushroom compost	bioreactor experiments sludge-amended soil day 36
KR317488.1	Bacterial communities associated with tetrabromobisphenol-A biodegradation with a combination of sludge-amended soil and spent mushroom compost	bioreactor experiments sludge-amended soil day 36
KM319808.1	Removal of nonylphenol by earthworms and bacterial community change	gut
KM319445.1	Removal of nonylphenol by earthworms and bacterial community change	gut
KM319014.1	Removal of nonylphenol by earthworms and bacterial community change	gut
KM318907.1	Removal of nonylphenol by earthworms and bacterial community change	gut
KM318857.1	Removal of nonylphenol by earthworms and bacterial community change	gut
KM318432.1	Removal of nonylphenol by earthworms and bacterial community change	gut
KM317953.1	Removal of nonylphenol by earthworms and bacterial community change	gut
KM317717.1	Removal of nonylphenol by earthworms and bacterial community change	gut
KM317565.1	Removal of nonylphenol by earthworms and bacterial community change	gut
KM317536.1	Removal of nonylphenol by earthworms and bacterial community change	gut
KM317169.1	Removal of nonylphenol by earthworms and bacterial community change	gut
KM317160.1	Removal of nonylphenol by earthworms and bacterial community change	gut
KM316668.1	Removal of nonylphenol by earthworms and bacterial community change	gut
KM316259.1	Removal of nonylphenol by earthworms and bacterial community change	gut
KM316108.1	Removal of nonylphenol by earthworms and bacterial community change	gut
KM316104.1	Removal of nonylphenol by earthworms and bacterial community change	gut
AB651584.1	Seasonal transition of active bacterial and archaeal communities in relation to water management in paddy soils	rice paddy soil	24005888
AB654587.1	Seasonal transition of active bacterial and archaeal communities in relation to water management in paddy soils	rice paddy soil	24005888
AB654581.1	Seasonal transition of active bacterial and archaeal communities in relation to water management in paddy soils	rice paddy soil	24005888
KR331393.1	Bacterial communities associated with tetrabromobisphenol-A biodegradation with a combination of sludge-amended soil and spent mushroom compost	bioreactor experiments sludge-amended soil with spent mushroom compost day 32
LN796409.1	Freshwater anaerobic oxidation of methane associated with sulfate reduction in a natural gas source	groundwater
KM319046.1	Removal of nonylphenol by earthworms and bacterial community change	gut
KM318992.1	Removal of nonylphenol by earthworms and bacterial community change	gut
KM317178.1	Removal of nonylphenol by earthworms and bacterial community change	gut
KM317120.1	Removal of nonylphenol by earthworms and bacterial community change	gut
KM316673.1	Removal of nonylphenol by earthworms and bacterial community change	gut
KM316425.1	Removal of nonylphenol by earthworms and bacterial community change	gut
AB652766.1	Seasonal transition of active bacterial and archaeal communities in relation to water management in paddy soils	rice paddy soil	24005888
AB652590.1	Seasonal transition of active bacterial and archaeal communities in relation to water management in paddy soils	rice paddy soil	24005888
AB651604.1	Seasonal transition of active bacterial and archaeal communities in relation to water management in paddy soils	rice paddy soil	24005888
KR335444.1	Bacterial communities associated with tetrabromobisphenol-A biodegradation with a combination of sludge-amended soil and spent mushroom compost	bioreactor experiments sludge-amended soil with spent mushroom compost day 36
KR334151.1	Bacterial communities associated with tetrabromobisphenol-A biodegradation with a combination of sludge-amended soil and spent mushroom compost	bioreactor experiments sludge-amended soil with spent mushroom compost day 36
KR333431.1	Bacterial communities associated with tetrabromobisphenol-A biodegradation with a combination of sludge-amended soil and spent mushroom compost	bioreactor experiments sludge-amended soil with spent mushroom compost day 36
KR333296.1	Bacterial communities associated with tetrabromobisphenol-A biodegradation with a combination of sludge-amended soil and spent mushroom compost	bioreactor experiments sludge-amended soil with spent mushroom compost day 36
KR331033.1	Bacterial communities associated with tetrabromobisphenol-A biodegradation with a combination of sludge-amended soil and spent mushroom compost	bioreactor experiments sludge-amended soil with spent mushroom compost day 32
KM316297.1	Removal of nonylphenol by earthworms and bacterial community change	gut
AB654574.1	Seasonal transition of active bacterial and archaeal communities in relation to water management in paddy soils	rice paddy soil	24005888
AB653967.1	Seasonal transition of active bacterial and archaeal communities in relation to water management in paddy soils	rice paddy soil	24005888
AB653590.1	Seasonal transition of active bacterial and archaeal communities in relation to water management in paddy soils	rice paddy soil	24005888
LN796000.1	Freshwater anaerobic oxidation of methane associated with sulfate reduction in a natural gas source	groundwater
KM319896.1	Removal of nonylphenol by earthworms and bacterial community change	gut
KM317435.1	Removal of nonylphenol by earthworms and bacterial community change	gut
KM317070.1	Removal of nonylphenol by earthworms and bacterial community change	gut
KM316327.1	Removal of nonylphenol by earthworms and bacterial community change	gut
KM316085.1	Removal of nonylphenol by earthworms and bacterial community change	gut
AB650676.1	Seasonal transition of active bacterial and archaeal communities in relation to water management in paddy soils	rice paddy soil	24005888
GU388709.1	Shifts in microbial community structure of granular and liquid biomass in response to changes to infeed and digester design in anaerobic digesters receiving food-processing wastes	anaerobic digester treating feedstock	22257856
KM309334.1	Removal of nonylphenol by earthworms and bacterial community change	gut
AB651742.1	Seasonal transition of active bacterial and archaeal communities in relation to water management in paddy soils	rice paddy soil	24005888
LN796378.1	Freshwater anaerobic oxidation of methane associated with sulfate reduction in a natural gas source	groundwater
KM316710.1	Removal of nonylphenol by earthworms and bacterial community change	gut
AB652582.1	Seasonal transition of active bacterial and archaeal communities in relation to water management in paddy soils	rice paddy soil	24005888
AB652597.1	Seasonal transition of active bacterial and archaeal communities in relation to water management in paddy soils	rice paddy soil	24005888
AB653983.1	Seasonal transition of active bacterial and archaeal communities in relation to water management in paddy soils	rice paddy soil	24005888
JQ792735.1	Comparison of bacteria and archaea community structure in high arctic freshwater sediments	sediment core from an arctic wetland
AB652599.1	Seasonal transition of active bacterial and archaeal communities in relation to water management in paddy soils	rice paddy soil	24005888
AB651744.1	Seasonal transition of active bacterial and archaeal communities in relation to water management in paddy soils	rice paddy soil	24005888
AB654579.1	Seasonal transition of active bacterial and archaeal communities in relation to water management in paddy soils	rice paddy soil	24005888
GU388804.1	Shifts in microbial community structure of granular and liquid biomass in response to changes to infeed and digester design in anaerobic digesters receiving food-processing wastes	anaerobic digester treating feedstock	22257856
KR334722.1	Bacterial communities associated with tetrabromobisphenol-A biodegradation with a combination of sludge-amended soil and spent mushroom compost	bioreactor experiments sludge-amended soil with spent mushroom compost day 36
JF412473.1	UASB reactor versus traditional waste-stabilization pond for brackish aquaculture sludge management	UASB reactor brackish aquaculture sludge
GU389119.1	Shifts in microbial community structure of granular and liquid biomass in response to changes to infeed and digester design in anaerobic digesters receiving food-processing wastes	anaerobic digester treating feedstock	22257856
GU388766.1	Shifts in microbial community structure of granular and liquid biomass in response to changes to infeed and digester design in anaerobic digesters receiving food-processing wastes	anaerobic digester treating feedstock	22257856
AB654594.1	Seasonal transition of active bacterial and archaeal communities in relation to water management in paddy soils	rice paddy soil	24005888
AB653982.1	Seasonal transition of active bacterial and archaeal communities in relation to water management in paddy soils	rice paddy soil	24005888
HM043248.1	Spatiotemporal development of the bacterial community in a tubular longitudinal microbial fuel cell	microbial fuel cell fed with sucrose	21400098
KR334707.1	Bacterial communities associated with tetrabromobisphenol-A biodegradation with a combination of sludge-amended soil and spent mushroom compost	bioreactor experiments sludge-amended soil with spent mushroom compost day 36
KR331733.1	Bacterial communities associated with tetrabromobisphenol-A biodegradation with a combination of sludge-amended soil and spent mushroom compost	bioreactor experiments sludge-amended soil with spent mushroom compost day 32
GU388784.1	Shifts in microbial community structure of granular and liquid biomass in response to changes to infeed and digester design in anaerobic digesters receiving food-processing wastes	anaerobic digester treating feedstock	22257856
JN811505.1	Archaeal/methanogenic community in UASB reactors treating brackish aquaculture sludge	UASB reactor treating brackish aquaculture sludge
JF313795.1	UASB Reactor Versus Traditional Waste-stabilization Pond for Brackish Aquaculture Sludge Management	waste stabilization pond sludge
KR331749.1	Bacterial communities associated with tetrabromobisphenol-A biodegradation with a combination of sludge-amended soil and spent mushroom compost	bioreactor experiments sludge-amended soil with spent mushroom compost day 32
KR331449.1	Bacterial communities associated with tetrabromobisphenol-A biodegradation with a combination of sludge-amended soil and spent mushroom compost	bioreactor experiments sludge-amended soil with spent mushroom compost day 32
KR316278.1	Bacterial communities associated with tetrabromobisphenol-A biodegradation with a combination of sludge-amended soil and spent mushroom compost	bioreactor experiments sludge-amended soil day 32
FR823788.1	Evidence for direct cell-to-cell electron transfer in anaerobic methanogenic wastewater aggregates	upflow anaerobic sludge blanket (UASB) reactor for brewery wastewater treatment
GU388802.1	Shifts in microbial community structure of granular and liquid biomass in response to changes to infeed and digester design in anaerobic digesters receiving food-processing wastes	anaerobic digester treating feedstock	22257856
FR823837.1	Evidence for direct cell-to-cell electron transfer in anaerobic methanogenic wastewater aggregates	upflow anaerobic sludge blanket (UASB) reactor for brewery wastewater treatment
GU388821.1	Shifts in microbial community structure of granular and liquid biomass in response to changes to infeed and digester design in anaerobic digesters receiving food-processing wastes	anaerobic digester treating feedstock	22257856
GU388840.1	Shifts in microbial community structure of granular and liquid biomass in response to changes to infeed and digester design in anaerobic digesters receiving food-processing wastes	anaerobic digester treating feedstock	22257856
AB653985.1	Seasonal transition of active bacterial and archaeal communities in relation to water management in paddy soils	rice paddy soil	24005888
AB653978.1	Seasonal transition of active bacterial and archaeal communities in relation to water management in paddy soils	rice paddy soil	24005888
FR823787.1	Evidence for direct cell-to-cell electron transfer in anaerobic methanogenic wastewater aggregates	upflow anaerobic sludge blanket (UASB) reactor for brewery wastewater treatment
HM043251.1	Spatiotemporal development of the bacterial community in a tubular longitudinal microbial fuel cell	microbial fuel cell fed with sucrose	21400098
HM043284.1	Dynamic changes in the microbial community composition in microbial fuel cells fed with sucrose	microbial fuel cell fed with sucrose	21984392
GU734639.1	Temporal variations of the archaeal community in different freshwater sediments identified by T-RFLP and DGGE	freshwater sediment
AB650682.1	Seasonal transition of active bacterial and archaeal communities in relation to water management in paddy soils	rice paddy soil	24005888
KR329806.1	Bacterial communities associated with tetrabromobisphenol-A biodegradation with a combination of sludge-amended soil and spent mushroom compost	bioreactor experiments sludge-amended soil with spent mushroom compost day 32
HM043285.1	Dynamic changes in the microbial community composition in microbial fuel cells fed with sucrose	microbial fuel cell fed with sucrose	21984392
HM043247.1	Spatiotemporal development of the bacterial community in a tubular longitudinal microbial fuel cell	microbial fuel cell fed with sucrose	21400098
FR823843.1	Evidence for direct cell-to-cell electron transfer in anaerobic methanogenic wastewater aggregates	upflow anaerobic sludge blanket (UASB) reactor for brewery wastewater treatment
EU255751.1	Characterization of a mesophilic freshwater microbial mat developing in serpentinized spring water	freshwater mesophilic microbial mat
GU734578.1	Temporal variations of the archaeal community in different freshwater sediments identified by T-RFLP and DGGE	freshwater sediment
HM043287.1	Dynamic changes in the microbial community composition in microbial fuel cells fed with sucrose	microbial fuel cell fed with sucrose	21984392
GU388757.1	Shifts in microbial community structure of granular and liquid biomass in response to changes to infeed and digester design in anaerobic digesters receiving food-processing wastes	anaerobic digester treating feedstock	22257856
GU388796.1	Shifts in microbial community structure of granular and liquid biomass in response to changes to infeed and digester design in anaerobic digesters receiving food-processing wastes	anaerobic digester treating feedstock	22257856
GU388787.1	Shifts in microbial community structure of granular and liquid biomass in response to changes to infeed and digester design in anaerobic digesters receiving food-processing wastes	anaerobic digester treating feedstock	22257856
KJ535427.1	Microbial dark matter ecogenomics reveals complex synergistic networks in a methanogenic bioreactor	terephthalate degrading bioreactor	25615435
KJ535425.1	Microbial dark matter ecogenomics reveals complex synergistic networks in a methanogenic bioreactor	terephthalate degrading bioreactor	25615435
AB655090.1	Seasonal transition of active bacterial and archaeal communities in relation to water management in paddy soils	rice paddy soil	24005888
AB651704.1	Seasonal transition of active bacterial and archaeal communities in relation to water management in paddy soils	rice paddy soil	24005888

## Sheet: Worksheet2
2	Comparison and characterization of bacteria and archaea in relation to soil type and managements in agricultural ecosystem	cropland soil						Agricultural	Other
2	Functional microbial diversity explains groundwater chemistry in a pristine aquifer	groundwater						Aquifer	Freshwater sources
1	Methanogenic and methanotrophic processes in temperate and high latitude environments	arctic sediment microcosm enrichment amended with acetate incubated at 5 degrees						Arctic	Permafrost; Fen; Arctic
1	Comparison of bacteria and archaea community structure in high arctic freshwater sediments	sediment core from an arctic oligotrophic lake (Char Lake)						Arctic lake	Permafrost; Fen; Arctic
6	Comparison of bacteria and archaea community structure in high arctic freshwater sediments	sediment core from an arctic wetland						Arctic wetland	Permafrost; Fen; Arctic
1	Molecular Phylogenetic Analysis of Methanogens from Biogas Plants	biogas plant						Biogas	Other
1	The communities of Archaea and Bacteria involved in the anaerobic degradation of petroleum-hydrocarbons in the range C10							Boreal	Permafrost; Fen; Arctic
1	16S rRNA gene based analysis of the microbial diversity and hydrogen production in three mixed anaerobic cultures	Chattam waste water treatment anaerobic digestor						Digester	Sludge; Wastewater
11	Characterization of persistent virus-like particles in two acetate-fed methanogenic reactors	mesophilic acetate-fed anaerobic reactors						Digester	Sludge; Wastewater
7	Identification of putative benzene-degrading bacteria in methanogenic enrichment cultures	anaerobic benzene degrading enrichment culture which was sampled at lotus field soil						Digester	Sludge; Wastewater
2	Microbial community analysis in a combined anaerobic and aerobic digestion system used for cellulosic ethanol production wastewater treatment	combined anaerobic and aerobic digestion system treating cellulosic ethanol production wastewater						Digester	Sludge; Wastewater
1	Mikrobielle Diversitaet und Dynamik einer 1,2-Dichlorpropan dechlorierend en Mischkultur	NA						Digester	Sludge; Wastewater
41	Molecular meta-analysis of methanogen populations and their interactions within anaerobic sludge digesters	mesophilic anaerobic digester treating municipal wastewater sludge						Digester	Sludge; Wastewater
2	Performance and microbial communities of a continuous stirred tank anaerobic reactor treating two-phases olive mill solid wastes at low organic loading rates	NA						Digester	Sludge; Wastewater
64	Shifts in microbial community structure of granular and liquid biomass in response to changes to infeed and digester design in anaerobic digesters receiving food-processing wastes	anaerobic digester treating feedstock						Digester	Sludge; Wastewater
27	Source tracking aerosols released from land-applied class B biosolids during high-wind events	dewatered class B biosolids stabilized by anaerobic mesophilic digestion						Digester	Sludge; Wastewater
3	Archaeal community diversity in the Pearl River estuary sediment	estuary sediment						Estuary	Marine; Estuary
2	Investigation of the methanogen-related archaeal population structure in shallow sediments of the Pearl River Estuary, Southern China	estuary sediment						Estuary	Marine; Estuary
6	Molecular diversity of Archaea in tropical estuarine sediments	brackish end of the Santos-Sao Vicente estuary (site 4)						Estuary	Marine; Estuary
13	The genotypic distribution of a specialist model microorganism contrasts with that of a generalist model along an estuarine gradient	estuarine sediment						Estuary	Marine; Estuary
1	Unusually low TEX86 values in the transitional zone between Pearl River estuary and coastal South China Sea: Impact of changing archaeal community composition	transitional zone						Estuary	Marine; Estuary
1	Relationship between archaeal community structure and vegetation type in a fen on the Qinghai-Tibetan Plateau	Qinghai-Tibetan Plateau fen						Fen	Permafrost; Fen; Arctic
1	Archaeal diversity in sulfidic and non-sulfidic cold springs	cold freshwater spring						Freshwater	Freshwater sources
1	Characterization of a mesophilic freshwater microbial mat developing in serpentinized spring water	freshwater mesophilic microbial mat						Freshwater	Freshwater sources
9	Composition of bacterial and archaeal communities in freshwater sediments with different contamination levels (Lake Geneva, Switzerland)	lake sediments						Freshwater	Freshwater sources
1	Diversity of the Planktonic Bacteria and Archaea near the Three Gorges Dam of the Yangtze River	0.7 um fractions of water in front of the Three Gorges Dam of the Yangzte River						Freshwater	Freshwater sources
1	Particular diverse archaeal communities in sediments of floodplains and a drinking water reservoir	freshwater sediment						Freshwater	Freshwater sources
1	Typical microbial community compsotions of freshwater lake in China	freshwater						Freshwater	Freshwater sources
1	Variability of Prokaryotic Community Structure in a Drinking Water Reservoir (Marathonas, Greece)	water column						Freshwater	Freshwater sources
3	Dynamic changes in the microbial community composition in microbial fuel cells fed with sucrose	microbial fuel cell fed with sucrose						Fuel Cell	Other
3	Spatiotemporal development of the bacterial community in a tubular longitudinal microbial fuel cell	microbial fuel cell fed with sucrose						Fuel Cell	Other
5	Freshwater anaerobic oxidation of methane associated with sulfate reduction in a natural gas source	groundwater						Groundwater	Freshwater sources
4	microbial diversity in deep groundwater	groundwater						Groundwater	Freshwater sources
1	Evidence of increased diversity of methanogenic archaea with plant extract supplementation	ovine rumen						Host-associated	Other
71	Removal of nonylphenol by earthworms and bacterial community change	gut						Host-associated	Other
3	Community structure of Archaea and Bacteria in a profundal lake sediment Lake Kinneret (Israel)	lake profundal sediment						Lake	Freshwater sources
1	Identification of acetate-utilizing Bacteria and Archaea in methanogenic profundal sediments of Lake Kinneret (Israel) by stable isotope probing of rRNA	lake profundal sediment						Lake	Freshwater sources
1	Investigating anaerobic methane oxidation in Lake Kinneret using geochemical and microbiological tools	sediment						Lake	Freshwater sources
1	Microbial activity and community structure in a lake sediment used for psychrophilic anaerobic wastewater treatment	freezing pond sediment which has been used as seed sludge of an anaerobic reactor treating synthetic brewery wastewater at 15 degrees						Lake	Freshwater sources
1	Microbial populations in groundwater sediment from an evaporative carbonate lake in The Coorong, South Australia	brackish sediment from an evaporative carbonate lake						Lake	Freshwater sources
2	Response of the methanogenic archaeal community of a shallow lake sediment (Lake Taihu, China) to Microcystis deposition	lake sediment without Microcystis, culturing temperature 15 degrees Celsius, sampling on day 10						Lake	Freshwater sources
1	Role of sediment bacteria and archaea in biogeochemical cycling in Lake Wivenhoe, Australia	sediment						Lake	Freshwater sources
2	Spatial and temporal changes in the composition of archaea in the Lake Pontchartrain basin	Lake Pontchartrain basin						Lake	Freshwater sources
1	Study of microbial diversity in the lake Orestiada (Kastoria, Greece)	sediment						Lake	Freshwater sources
3	Temporal variations of the archaeal community in different freshwater sediments identified by T-RFLP and DGGE	freshwater sediment						Lake	Freshwater sources
1	The archaea community patterns from sediments of Poyang Lake, China	lake sediment						Lake	Freshwater sources
12	The spatial and seasonal changes of methanogenic archaeal community in Lake Taihu	Lake Taihu sediment						Lake	Freshwater sources
1	Vertical distribution of structure and function of the methanogenic archaeal community in Lake Dagow sediment	lake sediment						Lake	Freshwater sources
1	Characterization of methanogenic and methanotrophic assemblages in landfill samples	isolated from landfill						Landfill	Other
1	Archaeal diversity of marine sediments from the northern slope of South China Sea	northern slope of South China Sea						Marine	Marine; Estuary
1	Seasonal variation of particle-associated and free-living prokaryotic communities in the North Adriatic Sea	Northern Adriatic Sea: Gulf of Trieste, marine snow sample						Marine	Marine; Estuary
2	The diversity and community structure of root-associated archaea of Phragmites australis in Beijing Cuihu Wetland	roots						Marsh	Wetland; Peatland or Marsh
2	Methanogen community in Zoige wetland of Tibetan plateau and phenotypic characterization of a dominant uncultured methanogen cluster ZC-I	cold wetland soil						Mountain	Permafrost; Fen; Arctic
10	Structure and composition of archaeal community in the active and permafrost soil from Qinghai-Tibetan plateau	Qilian Mountain						Mountain	Permafrost; Fen; Arctic
1	Study of Prokaryotic diversity from Selected Niches of Western Ghats, India	WCS sediment						Mountain	Permafrost; Fen; Arctic
2	Archaebacterial diversity in mountain lake Male morske oko sediments	Lake Male morske oko sediments						Mountain lake	Freshwater sources
1	Analysis of microbial communities in the water injection system containing high-molecular weight poly-acrylamide in an oil-field	oil-field						Oil	Other
1	Colonization of rice roots with methanogenic archaea controls photosynthesis-derived CH4 emission	paddy soil						Paddy	Rice Paddy
1	Distribution and diversity of archaeal communities in selected Chinese soils	paddy soil						Paddy	Rice Paddy
1	Diversity and distribution of archaeal community in different soil horizon of paddy fields in Three Gorges reservoir area	paddy field soil in drawdown area of the Three Gorges Reservoir Region						Paddy	Rice Paddy
1	Methanogenesis versus electrogenesis: morphological and phylogenetic comparisons of microbial communities	Rice paddy soil						Paddy	Rice Paddy
201	Seasonal transition of active bacterial and archaeal communities in relation to water management in paddy soils	rice paddy soil						Paddy	Rice Paddy
1	Changes in bacterial and archaeal communities along a depth profile in an Arctic peat soil: implications for anaerobic processes	peat soil						Peat	Wetland; Peatland or Marsh
3	Characterization of the archaeal community in a minerotrophic fen and terminal restriction fragment length polymorphism-directed isolation of a novel hydrogenotrophic methanogen	rich minerotrophic fen						Peatland	Wetland; Peatland or Marsh
2	Methanogen diversity and community composition in peatlands of the central to northern Appalachian mountain region, North America	Michigan Hollow; rich minerotrophic fen; pH 6.8						Peatland	Wetland; Peatland or Marsh
2	Analysis of the composition of the archaeal community in the natural gas hydrate zone permafrost environment, Qilian	permafrost						Permafrost	Permafrost; Fen; Arctic
1	Analysis of the diversity in the surface of the area Qilian Mountains permafrost by using two common primers of the 16S rRNA	permafrost						Permafrost	Permafrost; Fen; Arctic
1	Microbial Distribution and Diversity of Vertical Profile in Permafrost of Qinghai, Tibet Plateau, China	permafrost						Permafrost	Permafrost; Fen; Arctic
8	Microbial diversity of archaea in permafrost sediments from the Qilian mountain in China	Qilian moutain						Permafrost	Permafrost; Fen; Arctic
1	16SrRNA probes of the river Leine	river Leine sediment						River	Freshwater sources
1	Colonization of rice roots with methanogenic archaea controls photosynthesis-derived CH4 emission	river sediment, NL						River	Freshwater sources
2	Community analysis of methanogenic archaea within a riparian flooding gradient	soil						River	Freshwater sources
1	Direct Submission	outfall sediment						River	Freshwater sources
6	Microbial communities of spring pits in Jing-Mei River at the southeastern Taipei basin	river bank						River	Freshwater sources
1	Particle-attached bacterial and archaeal communities in the Mississippi River, its estuary and the adjacent coastal of Gulf of Mexico	water in the lower Mississippi River New Orleans						River	Freshwater sources
1	Predominance of ammonia-oxidizing archaea on granular activated carbon used in a full-scale advanced drinking water treatment plant	river water						River	Freshwater sources
1	Archaeal/methanogenic community in UASB reactors treating brackish aquaculture sludge	UASB reactor treating brackish aquaculture sludge						Sludge	Sludge; Wastewater
70	Bacterial communities associated with tetrabromobisphenol-A biodegradation with a combination of sludge-amended soil and spent mushroom compost							Sludge	Sludge; Wastewater
1	Comparative analysis of bacterial and archaeal communities in methanogenic sludge granules from upflow anaerobic sludge blanket reactors treating various food-processing, high-strength organic wastewaters	mesophilic UASB sludge granules						Sludge	Sludge; Wastewater
1	Diversity and dynamics of Archaea in an activated sludge wastewater treatment plant	activated sludge wastewater treatment plant						Sludge	Sludge; Wastewater
7	Evidence for direct cell-to-cell electron transfer in anaerobic methanogenic wastewater aggregates	upflow anaerobic sludge blanket (UASB) reactor for brewery wastewater treatment						Sludge	Sludge; Wastewater
1	Methanogenic diversity in anaerobic bioreactors under extremely high ammonia levels	methanogenic bioreactor						Sludge	Sludge; Wastewater
1	Methanoregula formicica sp. nov., a methane-producing archaeon isolated from methanogenic sludge	mesophilic methanogenic granular sludge						Sludge	Sludge; Wastewater
1	Microbial activity and community structure in a lake sediment used for psychrophilic anaerobic wastewater treatment	sludge from anaerobic reactor inoculated with freezing pond sediment treating synthetic brewery wastewater						Sludge	Sludge; Wastewater
3	Microbial diversity in a full-scale anaerobic reactor treating high concentration organic wastewater	anaerobic sludge						Sludge	Sludge; Wastewater
3	Microbial Ecology Associated with Focused-Pulsed Electric Field Sludge Pretreatment in Methanogenic Systems	methanogenic reactor						Sludge	Sludge; Wastewater
1	Phylogenetic diversity of mesophilic and thermophilic granular sludges determined by 16S rRNA gene analysis	NA						Sludge	Sludge; Wastewater
2	Surprising archaeal diversity in a municipal wastewater sludge	NA						Sludge	Sludge; Wastewater
171	Towards the definition of a core of microorganisms involved in anaerobic digestion of sludge	mesophilic anaerobic digester which treats municipal wastewater sludge						Sludge	Sludge; Wastewater
1	UASB reactor versus traditional waste-stabilization pond for brackish aquaculture sludge management	UASB reactor brackish aquaculture sludge						Sludge	Sludge; Wastewater
1	UASB Reactor Versus Traditional Waste-stabilization Pond for Brackish Aquaculture Sludge Management	waste stabilization pond sludge						Sludge	Sludge; Wastewater
1	Use of a hierarchical oligonucleotide primer extension approach for multiplexed relative abundance analysis of methanogens in anaerobic digestion systems	sludge from full-scale anaerobic digester						Sludge	Sludge; Wastewater
1	Anaerobic Dechlorination of Chloroethene-contaminated Groundwater and Characteristics of Microbial Population	TCE-Contaminated groundwater and soil						soil	Other
1	Diversity of Archaea and Bacteria in the Tao Dam Hot Spring in Thailand	Tao Dam hot spring						Spring	Freshwater sources
4	Microbial communities of spring pits in Jing-Mei River at the southeastern Taipei basin	spring pit						Spring	Freshwater sources
1	Planktonic Microbial Community Structure of Large-Discharge Mojave Desert Springs: Ash Meadows National Wildlife Refuge, Nevada, USA	large-discharge carbonate spring water						Spring	Freshwater sources
1	The prokaryotic community of a historically mining-impacted tropical stream sediment is as diverse as that from a pristine stream sediment	mining-impacted stream sediment						Stream	Freshwater sources
2	Microbial dark matter ecogenomics reveals complex synergistic networks in a methanogenic bioreactor	terephthalate degrading bioreactor						Wastewater	Sludge; Wastewater
4	Microbial dynamics in upflow anaerobic sludge blanket (UASB) bioreactor granules in response to short-term changes in substrate feed	UASB bioreactor treating brewery waste water						Wastewater	Sludge; Wastewater
1	Microbial populations associated with treatment of an industrial dye effluent in an anaerobic baffled reactor	NA						Wastewater	Sludge; Wastewater
1	Performance and microbial community profiles in an anaerobic reactor treated with simulated PTA wastewater: From mesophilic to thermophilic temperature	UAFB system treated with terephthalate contained wastewater						Wastewater	Sludge; Wastewater
1	Different archaeal community composition in root surfaces of Ruppia spp. and Phragmites australis	rhizosphere						Wetland	Wetland; Peatland or Marsh

## Sheet: Worksheet3
category	environment	counts
Sludge; Wastewater	Sludge	16
Sludge; Wastewater	Digester	9
Sludge; Wastewater	Wastewater	4
Rice Paddy	Paddy	5
Freshwater sources	Lake	14
Freshwater sources	Freshwater	7
Freshwater sources	River	7
Freshwater sources	Spring	3
Freshwater sources	Groundwater	2
Freshwater sources	Aquifer	1
Freshwater sources	Stream	1
Marine; Estuary	Estuary	5
Marine; Estuary	Marine	2
Permafrost; Fen; Arctic	Permafrost	4
Permafrost; Fen; Arctic	Mountain	3
Permafrost; Fen; Arctic	Arctic/Boreal	4
Permafrost; Fen; Arctic	Fen	1
Wetland; Peatland or Marsh	Peat	3
Wetland; Peatland or Marsh	Marsh	1
Wetland; Peatland or Marsh	Wetland	1
Other	Fuel Cell	2
Other	Host-associated	2
Other	Agriculturalsoil	2
Other	Biogas	1
Other	Landfill	1
Other	Oil	1
