# Supplementary material for: Methanogenesis in oxygenated soils is a substantial fraction of wetland methane emissions
Source: Nat Commun. 2017 Nov 16;8:1567. doi: 10.1038/s41467-017-01753-4 (PMC5691036; doi:10.1038/s41467-017-01753-4)
Supplement: Supplementary file 9 — Supplementary Data 6 [file 41467_2017_1753_MOESM9_ESM.txt]

 126 2054
Methanospirillum_hungatei_JF_1 Q---VT-GKDIARGRVNEAPISPKHAIEIAGFIRGMKLDDAAAYLEGVVALQKPIPFKRFNRNVPHRKGLV-G----WDAGRYPQKASRVYLRLLNNVRKNAEYNG--LEGDQLRIVHVSANRGIRRRSFMPRAMGRATPKDRQTVNIELVVR--EQARHTPIALVDVP---DGENTYVLVTEGMGIGDVLTWGADAEIRNGNTLPLQEIPTGSSVCNIEAYPNDGGKFVRASGVQATVTDKM--EGRVAVRMPSGSTKWFNGQCRATIGIVAGGGRSEKPFVKAGKKYHKMITKGKGTQGPVKRWGVHLRKRKHSRGKKERHVGTLG-PWTPHHVRWQVPMMGQMGYHQRTEFNKRLLKIGEDGA--------EITPEGGFINYGEVRARYVLIKGSVPGPSKRLVRIRHAMRL--GEHKI-REPTIGFISLESKQYVLSGDFESLKKTKEVIAALRAVGVYGDVERAERSRKVRAGRGKLRGRRYKQRKSLLI-VTGKER--LRAARNLAGVDVCLVDNLNV-ELLAPGTHSARLTLWTEDAVRKLGGEQVVHMGVGEAGDK---LVNAERIISEIT-GNTPVRSVAKQTLPAFGIRKGAPISCRVTLRGEAAEKFLETSIKI--VE---NKINSRA------FDKQGNFSFGIEEHTDYPGQSYDPKVGIFGLDVTVVLKRNGVRIARRHIQQKKLTVERVVSIPSGVSVTM--DG-T---VLHVKGPKGNLQRDMWYP--GIEITIGS--EDVRFTTESQKKAVTSMVGTLASHCSNMCTGVTKGYLYSMKVVYSHFPIQIKVV-GE-TLEIVNFLGEKYPRSARIL-PG-TTVKV----GSDEVTVTGI---------DKEVVGSTAA---NIERATRIRDRDPRVFQDGIYIVSRSMRR-KLVRAVVIRQKKEIRRPSGLRLSFEDNAVVVVDDKNEPRGTEIKGPVAREVAI-RYPRIGSMATIIVCGGGTHKNRRGAGNRGGRGRGGSRDH---KFVRGVVH-ANWTYG-TCGFKHHHRTSMTGNVLDIGQIDQILPSLLEQG----TATRDGDAIVLNAAD-----IG--IEKVLGG--GQVTSKMNITAEAFSQSAIQKIVVRKTNRHIICQIITAHMEGDRTHVAANSSELRK-FGYEGSLNNTPAAYLTGMLLAVRALKAGQEGAILDI-GLHRATPGARVFAALKGAVEAGFDIPHNEEILPADERCKGEHIAEYAPDR---------------------AGNLPANVAATVDAIMGLLHAALSKELQGKYK-RRSIRVIKGDTVKVLRGDHAGTEGLVDYVITRDARIVVDGVSVKKADGT-----------EVPRPVDPSNVMITDLN-----------LEDKRREQKLSAVERKFVADGVRKVRVERHLGHELKRAGYGGMDLIRTPLGTQVTIFAEKPGIVIGKGGKVVRTLTQDLATTYG-VESPQ------IEVQQVDNPNLNAQIMAERLASALERGWYFRKAGSSTLRRIMDSGALGCEVVISGKLTGAR-GRVQKFTEGYIKHSGDPVNTLVDKGYAVAIKKLGVIGVQVRLIPPGAQLPDHFEVTAMSTLKNASDTGRAECIVQPAGRLIGELLRIMKEAGYIKEYTRI-----EDGRGGQFKVVMSGLINKCGCISPRYSVSLDEMEYW-EQLYLPS--KNIGMLMISTSKGVMGHHDARRNGVGGELLGYVYKVEEVCEKIKEIAERTGVNLAGPIPLPTRKLVVPIRKSPDGEGTATWDRWQMRVHKRLIDLD-ADERALRQLMRTQVPKDIGIEIVLETGKVVSDKMTGSVVVQRDYLHFVRKYQRYEKRSSKIHAHNPPCLHARVGDMVSIAECRPLSKTKTYVVV---EVNMAKKV----------------QKKLPRRKEEFTYHGYKIDELRAMSLEDLLPVMPSRARRKVLRGWTIGEEKLLSDIRSNGSR----------IRTHQRDMIILPEMIGREIEIYNG-----------KEFIRVELQPESVFHYLGEFALTRRRVTHGSAGIGATRSSKFVPLK
Methanocorpusculum_labreanum_Z K---LT-GDNIARAKANELGCSPKHAVEIAHLVRNMMADDAVAYLEQVIDLKRAVPFHRFNRNVSHQKSLN-GKTFGTAAGRYPVKAAAEYVRLIRSAQKNAEYAG--LAPEKMVIIHAAANKGRCIKGIFPRAMGRATPKHKDSVNVEIILR--EVARHTPIAVVKIEGKASDKKEYALITEGVGIGQELVWGPEATVVNGNSLPLSAIPTGVAVCNIEARPGDGGKFVRSSGVQAVIIGKS--AGKVGVRMPSGKPKWFNEACLATVGLVAGGGRIDKPILKAGKQYHKMITKGKGFQGAVKRFGITLRKRKHARTKKERHIGTLG-PWTPHHVRWQVPMPGQMGFQQRTEFNKRIIKIGENAD--------EINPAGGFLHYGLVRNNYVLIKGSIPGPAKRLVRIRSATRM--GEQKI-QAPVVEYVSLQSKQIIVDDSFEQIAKTAEVKLALVALGLGADLERARLSRNIRAGRGKTRGRKYKQAKSALI-VTSGE---FLAGANIAGVDCVSVNALNI-NVLAPGADAGRLTVWTEAAIKKFVEA-VVHMGVGEAGER---LVNAENIMADLTKGAKPIRSYARNTLPAFGIRKGQPIGCKATLRGKKAMDFLEMALKTYAVE---NVLHTRQ------FDATGNFGFGIEEHTDFPGQAYDPKIGIYGMDIIAVIEKKGTRTARRKIQQKKIMAELIFEIPKGVTITK--TG-D---LVTVKGSKGELTRTMYHP--AITITIAD--GSVTLVSTSARRSVYALLGTYKAHLGVMSKGVSEGYEYHMKIVYNHFPIQVKVA-GD-KVEIGNFLGEKQARYANIV-EG-VKVKV----QGDELILNGI---------NRETIGNTAA---NVEQACKVRNRDPRVFQDGIYITSRGMKR-KLVRAVVVRQKKEFRRPNGLRVSFEENAMILLNENGDPRGTDIKGPVAREVAE-RFPKVGSMATIIICGGGTHKNRRGAGNRGGRGAAGWRDH---NFTRWYLL-G-KTEG-KHGFVSKISV--TYEVLDIGDLDQMIPDLVARG----IATQNGDVITLDAAQ-----IG--VEKILGG--GKVTHKLAITAENFSGRAVAKIVVRKTNRHIIIQLIAAQMDGDYTLVHVNSRELVN-FGYKGYLGNTPAAYLTGMLFAVRAQKAGYEGGIADI-GLQVASTGARVFAAIKGAVDAGFDVPVGEAILPDDDRCNGAHIAEYDERF----------------------AGLVENVEATKDAIMKFLHSPLASDLREKYG-KRSFRVVTGDTVKVLRGEFKGIEGVVDGVDVKNTKVLVHGVYVKKANGE-----------DVPRPLDPSKIMITKLN-----------TKDAVRVARLETIEKKFVADGVRKVRVEQYLNKELKRAGYGGMDIVRTPVGTQVTIFAEKPGIVIGKGGKLVRQLTTDLSTVYG-IESPQ------VEVQQVANPNLNAQIMAERLANALERGWYFRKAGTSVIRRVMDSGALGCEVIIAGKLTGAR-ARVQKFVEGYIKHSGEPSESIVEKGYATAIKKLGIIGVQVKIVPPGAKLPDQFEIRAMSAIKNAGDTGKLAVTVEPASRLFGDMLKVMQEYGYITGFEKI-----DDGRGGQFQIALSGGINKCGVITPRFSVKVEDLESW-EIRYLPG--KGFGIIILTTSKGVMSHEQARKLGVGGELLGYVFKVETVCTRIREIAERTGVNMAGPIPLPTKRLIVPIRKSPDGEGTATWDRWQMRVHKRLIDLD-ADERALRQLMRIQVPKDISIEIVLETGKVVSERMQGTVVVERNFLHKVQKYDRYEKRSSKIHAHMAPCLNAKIGDEVKIAECRPLNKTTSYVVV---EVIMAKKT----------------TKRMPKRREEYTYHGYNIEQLKAMSMDELLAIMPSGARRKVLRGFTRDEEDVRAKIAEGDG-----------VRTHSRSMIILPEMVGKNVAIYSG-----------KEFINVEIPVEGVFHYFGEFALTRKKVTHGSAGIGATKSSKYVPLK
Methanocorpusculum_bavaricum_DSM_4179 K---LT-GDNIARAKANELGCSPKHAIEIAHLVRNMMADDAVAYLEQVIDLKRAVPFHRFNRNVSHQKSLN-GKTFGTAAGRYPVKAAAEYVRLIRSAQKNAEYAG--LAPEKMVIIHAAANKGRCMKGIFPRAMGRATPKHRDSVNVELILR--EVARHTPIAVVKIEGKIAEKKEYALITEGVGIGQELVWGPEATVENGNSLPLSAIPTGVAVCNIEARPGDGGKFVRSSGVQAVIIGKS--AGKVGVRMPSGKPKWFNEACLATVGLVAGGGRGDKPILKAGKQYHKMITKGKGFQGAVKRFGITLRKRKHARTKKERHIGTLG-PWTPHHVRWQVPMPGQMGFQQRTEFNKRIIKIGENAD--------EINPAGGFLHYGLVRNNYVLIKGSIPGPAKRLVRIRSATRM--GEQKI-QAPVVEYVSLQSKQIIVDDSFEQIAKTAEVKLALMALGLGADLERARLSRNIRAGRGKTRGRKYKQAKSALI-VTSGE---FLAGANIAGVDCVPVNALNI-NVLAPGADAGRLTVWTEAAIKKFGEA-VVHMGVGEAGER---LVNAENIMADLTKGAKPIRSYARNTLPAFGIRKGQPIGCKATLRGKKAMDFLEMALKTYAVE---NVLHTRQ------FDVTGNFGFGIEEHTDFPGQAYDPKIGIYGMDIIAVIEKKGTRTARRKIQQKKLMAELIFEIPEGVTITK--TG-D---FVTVKGSKGELTRTMYHP--AISITIAD--GSVTLVSTSARRSVYALLGTYKAHLGVMSKGVSEGYEYHMKIVYNHFPIQVKVA-GD-KLEIGNFLGEKQARYANIV-EG-VKVKV----QGDELILTGI---------NRETIGNTAA---NVEQACKVRNRDPRVFQDGIYITSRGMKR-KLVRAVVVRQKKEFRRPNGLRVSFEENAMILLNENGDPRGTDIKGPVAREVAE-RFPKVGSMATIIICGGGTHKNRRGAGNRGGRGAAGWRDH---NFTRWYLL-G-KTEG-KHGFVSKISV--TYEVLDIGDIDQMIPDLVARG----IATESGDVITLDAAQ-----IG--VEKVLGG--GKVTRKLAVTAENFSASAVAKIVVRKTNRHIIIQLIAAQMDGDYTLVHVNSRDLVN-YGYKGYLGNTPAAYLTGMLFAVRAQKAGYEGGIADL-GLQVASTGARVFAAIKGAVEAGFDVPVGESILPDDDRCNGAHIAEYDERF----------------------GDLVENVEATKDAIMKFLHSPLASDLREKYG-KRSFRVVTGDTVKVLRGEFKGIEGVVDGVDVKNTKVLVHGVSVKKANGE-----------DVPRPLDPSKIMITKLN-----------TKDAKRVARLETIEKKFVADGVRKVRVEQYLNKELKRAGYGGMDIVRTPVGTQVTIFAEKPGIVIGKGGKLVRQLTSDLNTVYG-IESPQ------VEVQQVANPNLNAQIMAERLANALERGWYFRKAGTSVIRRVMDSGALGCEVIIAGKLTGAR-ARVQKFVEGYIKHSGEPSESIVEKGYATAIKKLGIIGVQVKIVPPGAKLPDQFEIRAMSAIKNAGDTGKLAVTVEPASRLFGDMLKVMQEYGYITGFEKI-----DDGRGGQFQIALSGGINKCGVITPRFSVKVEDLESW-EIRYLPG--KGFGIMILTTSKGVMSHEQARKLGIGGELLGYVFKVETVCTRIREIAERTGVNMAGPIPLPTKRLIVPVRKSPDGEGTATWDRWQMRVHKRLIDLD-ADERALRQLMRIQVPKDISIEIVLETGKVVSERMQGTVVVERNFLHKVQKYDRYEKRSSRIHAHMAPCLDAKIGDEVKIAECRPLNKTTSYVVV---EVTMAKKT----------------TKRMPKRREEYTYHGFNIEQLKAMSMDELLAIMPSGARRKVLRGFTRDEEDVRAKIAEGDG-----------VRTHSRSMIILPEMVGKNVAIYSG-----------KEFVNVEIPVEGVFHYFGEFALTRKKVTHGSAGIGATKSSKYVPLK
Methanolinea_tarda_NOBI_1 S---FE-GDTYARGKVNEIQVSPKHAMEIASFIRNKRISEVIPYLQQVIEGKKAIPFRRFNRKVAHKRGLS-G----WDAGRFPKKASRAYIRLLNSVIKNAEYLG--LDTENLEIVHAAANRGRAFRGIFPRAMGRATPKRRETVNIEIVVR--EVARNAPLALVRLE---NGTKVSILATEGMGVGDQVAWGEGAEVKNGNTLPLAQIPAGTFICNIEAQPNDGGKFVRSGGVQAVVVDRT--EDRVGVTMPSGKTKWFSSRCRATVGIVAGGGRGEKPFVKAGKKYHKMVTTGKGTQGPVKRWGIKLRKRKHARGGKKRHVGNLG-PWNPHHVRWQVPQMGQMGFQQRTEFNKRILKIGENGD--------EICPAGGFLHYGMLRNPYVLIKGSIPGPVKRLVRIRPAMRQ--GEHVV-RQPAIEFVSTESKQ-------------------------------------------------------------------------------------------------------------------VVHMGVGEAGDK---LTRAVDLLKTIT-GNTPVRSNAKRTNVSFGIRKGAPISCRVTLRGRKAAEFLSKALEI--VD---RRIARNQ------FDRWGNFSFGIEEHTDFPGMSYDPQIGIYGMDINVVLARRGIRVARRSIEQRRLATERTVTIPKGVKIEV--DG-P---TVRVSGPRGQLERTFRFP--QITLTLRD--DTLVISTTADRKRTIAMVGTIQAHVQNMVRGVTEGFEYRMKVVYSHFPIQLKLS-GD-RLEINNFLGEKKPRYAQIV-PG-VTAKV----GNDEIILTGI---------DREKLGITSA---NIEHATKIKYRDPRIFQDGIYRVQRGMRR-KLVRAVVIRQKKELRRPNGMRVSFEDNAVVVVDDKNEPKGTEIKGPVAREVAE-RFPKIGSMATIIVCGGGTHKNRRGAGNRGGRGRAGHRDH---RFSHYWVY-GEVHNG-KHGFVNPTS--DRMRTISVGRLQEMLDELLAAG----LASRDGDAIVISAEQ-----IG--IDKILGS--GKVTEKMRITARAFSGQAKEKIVVRRTNRHIIIQLVQAEKEGDLTRVTAHSSELSK-YGFRGSLSSTPAAFLTGVLFAVKAQNSGYDSAILDI-GLHRATKGARVFAALKGAVTAGLDVPHGEEILPDDDRVKGVHIAAYAPDR---------------------AGDLVQNVEQTMDAIMKFLRAPLAPALREQYH-RRSMRVVVGDTVKVLRGESAGTEGLVDMVDTKKSTIVVQGVSVNKADGT-----------EVPRPIPPSNVQITRLN-----------LKDPKRAEKLGAVERKFVAEGARRARVEKHLKKELKRAGYGGMDLQRTPLGTQVTIFAEKPGIVIGKGGKLVRQLTQDLATDFA-VESPQ------IEVQQVPNPNFNAQIMAERLANALERGWYFRKAGQSIIRRVMDAGALGCEVIIAGKLTGAR-ARVQKFTEGYIKHSGEPVNTIVEKGYAVAVKKLGVIGVQVKIIPAGAKIPDHFEVTAMCALKNAADGGKSSVIVEPASKLLGAMFRIMQETGYINGFEYI-----EDGRGGQFRVHLNGRINRCGAITPRYSVRLDELEYW-ETQYLPG--KNFGILILSTSKGVITHEQARREHVGGELLGYVYKIEMVCDRIREIAERTGVNLAGPIPLPTKRLVIPIRKSPDGEGTATWDRWQMRVHKRLIDID-ADERALRQLMRTQVPKDIGIEIVLETGKVVSDRMTGTVVVERAYLHYVGKYNRYEKRNSKIHAHNPPCIQAKTGDTVRIAECRPLSKTTTYVVV---EVQMAKKT----------------QKRLPRRREEFTYRGFRLDDLRAMGRSELLPVMPSRARRKLVRGLTRGEEHLLTQFRKGEQV----------IRTHLRDMVIMPEMVGRTIEVHNG-----------KEFVKVEIMPEALFHYLGEFALTRKKVTHGSAGIGATRSSKYVPLK
Methanoplanus_limicola_M3 D---IK-GDNIARAKGNEFPTSPKHSIEIAAFIRGMKTGEAIEYLEDVVALKKPIPFKRFNRNVAHKRGLK-N----WDAGRYPVKASEYFLKVLRSVEKNAEYIG--LDTENLEIIVVSASRGRRMKSVFPRAMGRATPKYADSVNIEIIVR--EVARHAPIALVELE---DGSKIYMLVTEGMSVGEDVAWGMEAEVKNGNTLRLIDIPVGAFVCNVEARPNDGGKFIRASGVQSQVIGKS-NDGRVGIRMPSGKHKWFHGFCRATVGIVAGGGRSEKPFVKAGKKFHKVVTTGKGTNGPVKRWGIPVRKRKHSRGKKKRHIGNLG-PWTPHHVRWQVPQIGQMGYQQRTEFNKRILKVGDNPE--------EINPAGGFLHYGLVRGRYIAIKGSIPGPTKRLIRIRPAIRQ--GEHVV-REPSISYISTMSKQ-------------------------------------------------------------------------------------------------------------------VVHMGVGESGDK---LMKAENIISEIT-GQKTVRTIAKRTQPAFGIRKGQAIGCKVFLRGEKAEEVVRAALEI--VE---KKLYAGQ------FDKTGNVSFGIEEHTDFPGQSYDPMIGIYGMDITVILERRGVRISRRSIEKKKLATEKRIQVPDGVNAEV--QG-S---TLVVSGPKGTLKRNLHYP--GISLRVED--GEFIVSTESTRKKIYAMLGTFVAHAGNMCRGVQEEYVYRLKVIYNHFPIQLKQS-SD-MLEIVNFLGEKEARYAAIP-EG-VSIKI----EGDEITLSGI---------NKELVGISAS---RIEKATKVRGRDTRVFQDGIYIVEKAMRR-KLEKAVVIRQSKEIRRINGLRLSFEDNAMVITNERGEPKGTEIKGPVAREVAE-RFPKIGSMATIIVCGGGTHKNRRGAGNRGGKGRAGHRDH---RFTHFLLL-GEVHNG-KHGFVSKNKV--SANVIDVGDLDQLVDSLIKQG----LATMQDDVVVIDAEQ-----IG--IDKILGG--GKINHKMNITAPAFSESARAKIVVRITNRQVICQLVEAGLEGDRTLVAAYSGELEK-FGYKGYSGNTPAAYLTGMLFAVKAFNAGYEEAILDI-GLHRATYGAKVFAALKGAVAAGLNIPHGEEILPDDDRVKGAHIVAYQPEK---------------------AGDLKENVEAAEDAIMKFLNAPLSSELRETYG-RRSFRIVEGDTVKVTRGDFRGDEGIIDGVDLEKGTVLVHGVTSTKVDGT-----------EVPRPVYASNVQIVKLN-----------LNDKIRQERLESVEKRFVEDGVRAARVEKFLVKELKRAGYGGTEIIRTPLGTQVTIFAEKPGIVIGKGGKVVRELTSTLQNDYG-IESPQ------IEVQQVENPSFNAQIMAERLANSLERGWYFRKAGSSIMRRIMESGALGCEVVVSGKLTGSR-ARVQKFTEGYIKHAGEPSETIVEHGFAIAVKKLGCIGCQVKIVPPGAILPDHFEVIEMSTIKNASDVGKTFCIVEPAGKLIGSMLGIMKEEGYIEGFELI-----DDGRGGQFRISLNGNINKCGSITPRFTVKTDEIEEW-ETRYLPA--KNFGILILTTSKGVISHETARHEGVGGELLGYVYKVEHVCDRIREIAERTGVNLAGPVPLPTKKMVVPIRKSPDGEGTATWDRWQMRVHKRLIDLD-ADERALRQLMRIQVPKDIGIEIVLETGKVVSDKMQGSVVISRDYLHYVKKYKRYEKRSSKIHAHNPSCLGVKVGDTVKIAECRPISKTKKFVVV---EVSMAKKI----------------QRRLPRRKEEFTYHGYKIEELQQMSLSELLPIMPSRARRKFGRGLSPGHEKVIAEVREGKER----------IRTHLRDLVIMPEMVGKTIEVYNG-----------KEFLKVEIQPEAVFGYLGEFALTRRRVAHGSAGIGATRSSKFVPLK
Methanomicrobium_mobile_BP K---MD-GEKLARAKANELPCSPKHSIEICRFIKGKNTKKAIAYLEDVIALKKAIPFKRFNMDVAHKRGLE-G----WDAGRYPVKASEYFVKLLQSVEKNAEYSG--LDTEKLEIVVASANRGRRQRGIFPRAMGRATPKYAESVNVEIVVR--EAARHAPIAKVELE---SGEKIYMLVTEGMGVGEAVAWGPEAEVKNGNTLKMNDIPIGAYVCNVEARPNDGGKFIRASGVQAQIIGKT--EGRVGIKMPSGKNKWFSGDCRATVGIVAGGGRGEKPFLKAGKKYHKMVTTGKGTNGPVKLWGTPLRKSKHSRQGKLRHIGNLG-PWHPHHVRWQVPQMGQMGYHQRTEFNKRILKVSTSPE--------EINPEGGFVKYGLVRGKYIAIKGSVPGPNKRLIRIRPAIRN--NEAND-LVPVVSYVSTKSKQ-------------------------------------------------------------------------------------------------------------------VIHMGVGEAGEK---LVKAENIMQEIS-GQKPVRTIAKRTQPAFGIRKGQPIGCKVSLRGEAAKDFVATALNI--LE---NKLFASQ------FDKSGNVAFGIEEHTDFPGQSYDPMIGIYGMDINVVLEKKGVRIARRSIQTKKLVTERKVTVPAGVTAEL--DG-T---VLKVSGKKGKLERDLHYP--GINVRIED--GHLIVSTESTRKKVYAMTGTFASHAENMFRGVNEEYVYTMKIVYSHFPIQVKAT-PQ-RLEIANFLGEKQTRYAAIP-EG-VKVKV----ANDQVTITGI---------DKELVGMTSS---RIEKATKVRGRDSRVFQDGIYIVNKAMRR-KLEKAVVIRQRKEIRRISGLRLTFEDNAMVITNERGEPKGTEIKGPVAREVAE-RFPKIGSMATIIVCGGGTHKNRRGAGNRGGRGRAGHRDH---RLSHYLVR-GLFHEG-KHGFVNKNGY--KDKTLDVGELDQILDRLVECG----LASVEGDVFTVDAEQ-----IG--INKILGS--GKVTHKINVTAEAFSESAKAKIVVRKSNKHITCQLVEAKLEGDNTLVAAHSSELAK-YGYKGATGNTPAAYLTGMLFAVKAINAGYGDAILDI-GLHRPRQGAKVFAALKGAVAAGLDVPHSEDILPADERVKGNVIAEYAPDR---------------------AGDLVANVEACEDAIMKFLNAPLSKELREKYHTRRAVRVVVGDTVKVLRGDNRGDEGVVDGVNTDNGTLLVHGVSVTKVDGS-----------EVPRPVYASAVQIVKLN-----------LDDKLRASRLEAIERRFVENGIRSARVEQYLAKELKRAGYGGMDMARTPLGTQVTIFAEKPGIVIGKGGKVVRDITTALQNEYG-IDAPQ------IEVQQVENPAFNAQIMAERLANSLERGWYFRKAGTSILRRVMESGGLGCEVIISGKLTGAR-SRVQKFTEGYIKHSGEPSETIVDSGYAIAIKKLGVIGCQVKIVPPGAQLPDHFEIIEMCTLKNASDVGKTECIVEPAGTLLGAMLGIMKEEGYIANFELI-----EDGRGNQYKIFLNGNINKCGAITPRFSVKAVDIEKW-ENQYLPA--KNFGLLIVSTSKGVISHENARKLGVGGELLGYVYKVEMVCDRIKEIAERTGVNLAGPVPLPTKRMVVPIRKSPDGEGTATWDRWQMRVHKRLIDLD-ADERALRQLMRIQVPKDIGIEIVLETGKVVSDRMQGSVVVSRDYLHYVKKYKRYEKRSSKLHAHNPSCIGAKLGDTVKIAECRPISKTKTFVVI---EVTMAKKQ----------------QKKLPRRKEEFTYHGYKIEELQQMNITELLPIMPSRARRKINRGFTEGHEKLLAEFRAGNDR----------IRTHLRDMVILPEMVGKEVEIHNG-----------KEFVKVELQPEAVFMYFGEFALTRKRVSHGSAGIGATRSSKFVPLK
Methanoplanus_petrolearius_DSM_11571 N---IK-GDEVARAKANELPISPKHAIEIAAFIKGKTTAEAIDYLENVVALKKAIPFKKFNCNVAHKKGLD-K----WDAGRYPVKASEEYLRLLRSVEKNAEYIG--LDTDNLEIFHVSANRGRRQRGIFPRAMGRATPKFAESVNIEILVK--EAARHAPIAKVELE---DGKKMFMLVTEGMGVSEKVAWGPEAGISNGNTLSLKDIPVGAYVCNVEARPNDGGKFIRASGVQAQVIGKS-DDGRVGIKMPSGKNKWFNEDCRATIGIVAGGGRSEKPFVKAGKKYHKVVTTGKGTQGAVKRWGIQVRKRKHSRGKKKRHIGNLG-PWTPHHVRWQVPQMGQMGYQQRTEFNKRILRIGNNPE--------EINPDGGFLHYGLVRGKYVLIKGSIPGPTKRLIRIRPAIRQ--GEHVF-REPSINFVSTMSKQVVFEEAFEDLKSTKEVADALRAAGLYEDVVRARNSRKVRAGRGKLRGRRYKQRKSLLI-VTGDKQ--LRAGKNLAGVDITTVEQLNV-ELLAPGTQAGRLTVWTVPAINRLGEM-VVHMSVGESGDK---LVKAENIISEIT-GQKPVRTIAKRTQPAFGIRKGQPIGCKVYLRGKTAEDFVETSLSI--LE---NKIFESQ------FDRSGNLSYGVEEHTDFPGQSYDPMIGIYGMDVNVILEKKGIRIARRNIERKKLITENRIEIPEGVNAEI--TG-G---KLVVSGKKGTLERLMRYP--GITIRIED--GELIISTESQRKKIYAMLGTYASHAKNMFRGVNEEYEYGMKVVYSHFPIQLKEI-GG-KLEIVNFLGEKEPRYADIP-EG-VKMKI----AGDEITLTGI---------DKELVGTTAS---RIEKATKVRGRDTRVFQDGIYIVSKAMRR-KLEKAVVIRQKKEIRRINGLRLSFEDNAMVITNERGEPKGTEIKGPVAREVAE-RFPKIGSMATIIVCGGGTHKNRRGAGNRGGKGRAGHRDH---RFTHFLLA-DEVHNG-KHGFFQQNAS--KVKAIDVGKLDQMADDLVACG----AATLEGDSITIDAEQ-----IG--IDKILGG--GKITHKLIITAKEFSESARSKIVVRKTNRHIICQLVEAKMEGDRTLVAANSSELVK-YGYKGSLANTPAAYLTGMLFAVKAFNAGYETAILDI-GLHRATYGAKVFAALRGAVDAGLDIPHNPDILPADERVKGSHIAEYAPER---------------------AGDLVENVEAVQDAIMKFLNAALASDLQEKYG-KKSCRIVVGDTVKVQRGDFRGEEGVVDGVDTEKGTVIVHGVSVTKVDGT-----------EVPRPVYASSVTITKLK-----------LDDKKREERLEAVERRFVEDGVRAARVEKYLRKELKRAGYGGTEIVRTPLGTQITIYAEKPGIVIGKGGKVVREITSNLQNDYG-IESPQ------IEVQQVENPAFNAQIMAERLANSLERGWYFRKAGTSIIRRIMESGALGCEVVISGKLTGAR-SRVQKFTEGYIKHAGEPSETIVEHGFAIAIKKLGVIGCQVKIVPPGAQLPDHFEVLEMSAIKNASDTGKTSCIVEPAGKLLGSMLGIMKEEGYIEGFELI-----DDGRGGQFKVSLNGNINKCGVISPRFAVKTDEIEKW-ENQYLPA--KNFGLLIMTTSHGVISHESARQKGIGGELLAYVYKVEMVCDRIKEIAERTGVNLAGPVPLPTKKLVVPIRKSPDGEGTATWDRWQMRVHKRLIDLD-ADERALRQLMRIQVPKDIGIEIVLETGKVVSDRMQGSVVVARDYLHYVKKYKRYEKRSSKLHAHNPPCLGAKVGDTVKIAECRPLSKTKTFVVV---EVTMAKKT----------------QKRLPRRKEEFTYHGYKIEELQQMSLTELLPIMPSRARRKYNRGLSPGQEKLISDMREGKER----------VRTHLRDMVIMPEMIGKTIEVHNG-----------KEFVKVELQPEAVFHYLGEFALTRRRVTHGSAGIGATRSSKYVPLK
Methanofollis_liminatans_GKZPZ Q---IE-GENLARAKANELSVSPKHSIEIAHFIRGMKADAALAYLEDVVAKKKAIPFKRFNRDVAHKRGLV-G----WDAGRYPVKASGEFITLINQAKKNAEYSG--LDAENLVIVHAAANRGRAGRGVFPRAMGRATPKRRETVNIELILR--EVARHAPIARVEFD---GGRKEYVLVTEGMGIGDEVAWGAAASVRNGNTLLLRDVPIGAYVCNIESRPNDGGKFVRASGVQAMIVGKN--AGKVAIQMPSGKQKWFNEMCLATIGIVAGGGRGEKPFVKAGNKYHKMITKGKGTQGAVKRWGIQVRKRKHSRGGKKRHIGNLG-PWNPHHVRWQVPQMGQLGYQQRTEFNKRILKVGTDGP--------AIVPEGGFLHYGIVRNSYIMIKGSIPGPAKRLIRIRPAIRQ--GEHAI-RAPAVNYVSLESKQ-------------------------------------------------------------------------------------------------------------------VVHMGVGESGDR---LVKGEDIIRAIT-GGNPVRSIAKKTQPAFGIRKGAPIGARVTLRGAKAETFVQTAFNI--IE---RRIGASA------IDREGNFSFGIEEHTDFPGQSYDPQIGIYGMDVNVILEKKGVRIARRRVGPRKLVVERRVTIPAGITAAF--TN-F---TMAVKGPKGELTRDMRYP--GVNVAITD--GEVVITTESGRKRVIAMVGTYAAHAKNMFDGVAQGYEYRMKVVYSHFPIQLKLK-GD-ILEINNFLGEKQARYARIS-PG-VKVAI----GNDEVTITGI---------NKDLVGATSA---KIERATKVRKRDTRVFQDGIYIVEKAMRR-KLIKAVVIRQRKEMRRPSGLRVGFDDNAVVIIDERGEPKGTEIKGPVAREVAE-RFPKIGSTATIIVCGGGTHKNRRGAGNRGGRGRAGHRDH---RWSRFLLA-GQVHNG-KNGFVNPGQT--KVSVLDVGEIDQVAEFLVQAG----FAEEESGVIAIDLAD-----LG--IEKVLGS--GQVTHALKLTAGSYSAQAKDKIVVRRTNRQIICQLVVPGDQGDQTLISAYSAELKA-FGYEGSFSGTPAAYLTGMLFATKALAAGYEEAILDI-GLARAQKGARVFAALKGAVEAGLEIPHGESVLPDDERTSGAVIAEFAPER---------------------AGNLVENVEEVAKAIMKFLSAPLAVALRGEYK-KRSVRVVTGDTVTVLRGDHAGTEGVVDGVNTKTGTLLVHGVTVTKTDGT-----------EVPRPVNASNVIVTKLN-----------VKDPRRVAKLEAIERKFVSEGVTRVRVEEYLSRELKRAGYGGMDIVRTPMGTQVTIFAEKPGIVIGKGGKLVRQLTQDLSTNFN-LESPQ------VEVQQVANPSVNAQIMAERLATALERGWYFRKAGQSTMRRVMESGALGCEIVLSGKLTGAR-SRVQKFLEGYVKHCGEPSITIVEKGYAIAIKKLGIIGVQVKIIPGDAKLPDRFEVLPMSAIKNASDGGKPSVIIEPASKLIGSMLGIMQESGYIGEFEYV-----EDGRGGQFNVGLVGRINRCGAITPRFSATADEMEGW-ENRYLPA--KGFGLLIISTSQGVMSHEQARRAGIGGELLGFVYKVEMVCDRIREIAERTGVNLAGPIPLPTKRLVVPVRKSPDGEGTATWDRWQMRVHKRLIDID-ADERALRQLMRIQVPKDIGIEIVLETGKVVSNRMNGTVVVGRDYLHFVQKYNRYEKRSSKYHAHLPGCIDVQIGDTVKIAECRPLSKTTNFVVV---EVIMAKKT----------------QKRLPRRREEFTYRGYRIEDLQQMGASELVSLMPARARRKVTRGLSRDHENFLAKVRTGDEA----------VRTHLRDMIIMPEMVGKTVEIHNG-----------KEFVAVELQPESVFHYLGEFALTRRRVSHGTAGIGATRSSKYVPLK
Candidatus_Methanosphaerula_palustris_E1_9c A---VE-GENVAKAKANELPCSPKHAIEIAKFIRHKKVDEAIAYLNQVVALKKAIPFKTFNRDVAHKRGLD-K----WDAGRFPVKASKGYLKMLESVRKNAEYSG--LDGEKLEIIHVTANRGRGQNAFFPRAMGRATPKRRETVNLEIIVR--EVARHTPIALVRLEG--EGKKVYLLVTEGLGVGDQVAWGPEAEVKNGNTLPISKIPTGSYICNIEARPGDGGKFVRASGVQAIIIDKT--VDRVGVKMPSGKMKWFSSRCLATVGVVAGGGRGEKPFVKAGKKFHKVITTGKGTQGPVKRWGIMLRKRKHSRGGKKRHIGNLG-PWNPHHVRWQVPQMGQMGYQQRTDFNKRILKIGENGT--------DITPAGGFLHYGLLRNPYVMIKGSVPGPVKRLIRIRPAVRK--GEHHA-RVPAIEFVSTQSKQVVFEDAFAGLTKTSEIITALTAAGVYADVERSKASKKVRAGRGKLRGRRYKQRKSLLI-VTRDEP--LAAAANLAGVDVVSVNALNT-ELLAPGAQAGRLTVWTQGALNWLGERRVVHMGVGESGER---LVKGEEIMRAIT-GQNPVRTIAKKTQPAFNVRKGAPIGCKVTLRGDAARTFLETSLSI--LE---KTIDASQ------FDKNGNFSFGIEEHTDYPGMSYDPKIGIYGMDINVVLERPGIRIARRHIEQKKLTMEKTVTIPEGVQVQM--EG-T---LLTITGPKGTLQRDVRYP--QVSVTVDADTETIVVRTDASRKQIVAMVGTLAAHIRNMCKGVTEGFEYSMKVVFAHFPIQLKLQ-GN-MLVIENFLGEKQSRKARIE-EG-VTAKV----SNDEIILTGI---------NKESVGNSAA---HIEHATKIRNRDPRVFQDGIYIVGKAMRR-KLEKAVVIRQKKEIRRPNGLRISFEDNAMVIVNEKNEPKGTEIKGPVAREVAE-RFPKLGSMATIIICGGGTHKNRRGAGNRGGRGRAGLNAH---RFAKFYLEDGGPVYG-KNGFNHSPRV--PVRALDIGTINQMVDELIANS----VATKDGDTITLDTAL-----ID--VDKVLGS--GRVTARFNITAKAFSEQAKAKIVVRKTNRHIIVQMIVAEMEGDKTLVTANSAELLD-YGYKGSTSNTPAAYLTGMLFAVKALNADHPAAILDI-GLNRATYGAKVFAALKGAVEAGLDVPHGEEILPADERVKGEHIAAYAPDR---------------------AGDLVENVESAAQTIMKMLGAPLAPALREKYDGKRTLRVVTGDTVKVLRGDFIGEEGVVDGVDTRTSKIIVHGVSVTKADGT-----------EVPRKVDPSNVQIIKLN-----------LKDPRRAAKLGAVERKFVAEGVRKVRVERFLLRDLKRAGYGGMDIARTPLGTQVTIYAEKPGIVIGKGGKVVRQLTQDLATTYG-IESPQ------IEVQQVQNPNYNAQIMAERLANALERGWYFRKAGSNVVRRVMESGALGCEVVLSGKLTGAR-ARVQKFTEGYIKHSGEPSITIVEKGYAIAIKKLGTIGVQVKIIPPDAKLPDQFEILDMSALKNAGDCGKPECILEPSSKLLGAMLRIMQDAGYIGSFDMI-----DDGRGGQFRVHLSGRINKCGAITPRYSVGLDELEYW-ETRYLPG--KNFGLLILSTSRGVLTHNQARQNGIGGELLGFVYKVEMVCDKIREIAERTGVNLAGPIPLPTKRLVVPIRKSPDGEGTATWDRWQMRVHKRLIDID-ADERALRQLMRIQVPKDIGIEIVLETGKVVSDRMLGTIVVGRDYLHYVRKYKRYEKRSSKLHAHNPPCLQVKVGDIVKIAECRPISKSTTFVVV---EVQMAKKT----------------QKRLPRRREEFTYHGYRIEELQAMAMNDLLPVMPSRARRKIVRGLSRDEEHLLGKVRAGDAQ----------IRTHLRSMIVLPEMIGKEIEIYSG-----------KEFLKVELQPESVFHYLGEFALTRRRVAHGTAGIGATRSSKFVPLK
Methanoculleus_bourgensis_MS2 M---IE-GENAARAKANEIPVSPKHSIEIARFIRNMTTAEAKAYLADVVELKKAIPFKRFNRNVAHKRGLE-G----WAAGRYPVKAAKAYIRLLDSVEKNAEYIG--LDTENLRIDHVSANRGRGLRAFFPRAMGRATPKRRETVNIEIIVT--EVARHAPIALARLE---DGRKVYMLATEGLGVGDAVTWGPGAEVKNGNTLPLREIPVGAYVCNIEARPNDGGRFVRSGGVQALVIGKA-EDGRVGVRMPSGKNKWFSGACLATVGIVAGGGRSEKPFARAGKKYLHVVTTGKGTEGPVKRWGVQVRKRKHSRGGKKRHIGNLG-PWHPHHVRWQVPQIGQMGYQQRTEFNKRILKIGTNGD--------DITPAGGFLHYGVVRGPYVLIKGSVPGPNKRLVRIRPAIRQ--GEHIL-RTPAISFVSTESKQ-------------------------------------------------------------------------------------------------------------------IVHMGVGESGER---LVKAEDLVTKIT-GQKPVRTIAKRTQPAFGIRKGAPIGCKVTLRRANAEKFIETALTI--IE---RHLAISQ------FDQTGNVSFGIEEHTDFPGMAYDPAIGIYGMDVNVVLERKGVRVARRGIARRKLGITRRVEIPPGVDVTL--EE-S---VLTVSGPKGTLTRSMRFP--QIDVTLED--GELVVSTTSDKKRFLAMSGTLEALAKSMIQGVAEGYEYRMKVVYSHFPIQLKLQ-GN-RLEINNFLGEKQPRIAKIL-EG-VTVKL----GNDEVVLTGI---------DREKVGNTAA---NIEHATRITKRDPRVFQDGIYITERAMRR-KLEKAVVIRQKKEIRRPNGIRLSFEDNAMVLVNERGEPKGTEIKGPVPREVAE-RFPKITSMATIIVCGGGTHKNRRGAGNRGGRGRAGQRDH---RFSHFYLK-GEISNG-KHGFV--SKVSAPVSALDVGAIDQMAEALLQEG----LAAQEGDLIVLDTTE-----LG--IDKVLGS--GKVTHKLSISARAFSERARAKIVVRKTNRQIIAQLVVPGDEGDRTLVAAYSTELAG-YGYEGSTASTPAAYLTGMLFAVKALNAGYDEGILDI-GLARAKPGARVFAALKGAVDGGLEIPYGESILPDEERLKGAHIAGYTPER---------------------AGNLVANVEAVALAIKKFLSASLSPELRGKYN-SRRTRVVKGDTVKVLRGDYAGEEGVVDSVDMKTCRLIVHGVMVTKADGT-----------EVPRPIDPSNVQVTKLN-----------LKDKLREERLGAIEKKFISEGVRNVRVEKFLTKELKRAGYGGMDITRTPLGTQITIFAEKPGIVIGKGGKQVRQLTQDLATHFG-IESPQ------VEVQQVQNPNFSAQIMAERLANALERGWYFRKAGQSTIRRVMESGALGCEVIVAGKLTGAR-SRTQKFTEGYVKHSGEPSETIVEKGYALAVKKLGTIGVQVKIVPPGAKLPDTFEVLEMSTIKNAGDAGRSEVIVEPASKVLGAMLRVMQENSFIGGFEFI-----DDGRGGQFRVQLSGTINKCGAITPRFAVAMADMEYW-ESQYLPA--KNFGILIVSTSKGVISHEQARDEGIGGQLLGYVYKIEMVCDRIKEIAERTGVNLAGPIPLPTKKLVVPTRKSPDGEGTATWDRWQMRVHKRLIDID-ADERALRQLMRIQVPKGIGIEIVLETGKVVSDRMNGTVVVEREFIHYVKKYKRYEKRRSRYHAHSTPCINARIGDVVRIAECRPLAKTKNFVVV---EVVMAKKT----------------QKRMPRRREEFTYRGYSIDDLQQMALSELLPLMPSRARRKFERGLSREHEKLLSDIRSGDPN----------VRTHLRDMVVMPEMVGKTIEIHNG-----------KEFQRVEIHPEAVFHYLGEFALTRRRVSHGSAGIGATRSSKYVPLK
Methanoculleus_thermophilus_DSM_2373 K---IV-GENVARAKANELPVSPKHSIEIARFIRNMTTTEAKAYLTDVVALKKAIPFRRFKRNVAHKRGLS-K----WPAGRYPVKAAEAYIKLLESVEKNAEYIG--LDTGKLRIDHVAANAGRGLRAFFPRAMGRATPKRRETVNIEIIVS--EVSRHAPIALVRLE---SGEKVYVLATEGLGVGDGLSWGPGGEVKNGNTLPLQEIPVGAYVCNIEARPNDGGKFVRSSGVQALVIGKS-EDGRVGVRMPSGKNKWFNGACMATVGIVAGGGRGEKPFVKAGKKAFHVVTTGKGTEGPVKRWGVQVRKRKHSRGGKKRHIGNLG-PWNPHHVRWQVPQMGQMGYQQRTEFNKRILKIGTNGD--------DITPAGGFLHYGLVRGPYVLIKGSVPGPSKRLVRIRPAIRK--DEQTI-SAPTINFVSTQSKQ-------------------------------------------------------------------------------------------------------------------VVHMGVGESGER---LVKAEDIMKQIT-GQKPVRTIAKRTQPAFGIRKGAPIGCKVTLRRENAEKFIQTALEI--ID---RRLAPSQ------FDQTGNVSFGIEEHTDFPGMVYDPMVGIYGMDINIVLEYKGVRVARRSVGRRKLGVTRRVEIPPGVDVAL--EG-T---MLKVSGPKGTLARNMRFP--QIDVTVDD--REVVVSTTSDKKRFLAMCGTFEALIKSMIRGVTEGYEYRMKVVYSHFPIQLKLQ-GD-RLEINNFLGEKQPRIAKIV-EG-VTVRL----GSDEVILTGI---------DKEKVGNTAA---NIEHATKITKRDPRVFQDGIYITERAMRR-KLEKAVVIRQKKEIRRANGIRLSFEDNAMVLVNDRGEPKGTEIKGAVPREIAE-RYPKIASMATMIVCGGGTHKNRRGAGNRGGRGRAGQRDH---RFSHFYLK-GEISNG-KHGFVNKTSV--PVSALDIGEIDQMAEALLREG----LATQEGDLIALDVTE-----LG--IDKVLGG--GKVTHKMSISAREFSERARAKIVVRKTNRQIIVQLIVPEIEGDRTLVAAYSTELVK-YGYKGSTSCTPAAYLTGMLFAVKALNAGYDEAILDI-GLARAKPGARVFAALKGAVDAGLDVPHGESVLPDEDRLKGAHIAGYAPER---------------------AGDLVENVEAVAQAIKKFLSAPLSPELREKHK-TRRVRVVKGDTVKVLRGDFAGEEGVVDAVDMKTCRLVVHGVTVTKADGT-----------EVPRPIDPSNVQITKLN-----------LKDKLRAERLGATEKKFIMDGVRNVCVEKFLANELKRAGYGGMDITRTPLGTQVTIFAEKPGIVIGKGGKQVRQLTQDLATTYG-VESPQ------VEVQQIQNPNFNAQIMAERLANALERGWYFRKAGQSTIRRVMDSGALGCEVVISGKLTGAR-ARTQKFTEGYVKHSGEPSETIVETGYAIAVKKLGTIGVQVKIVPPGAKLPDTFEVVEMSAIKNASDAGKSEVIVEPASKLLGSMLRVMQENGFIGGFEFI-----DDGRGGQFRVQLTGMINKCGAISPRFAVAMADMEYW-ESQYLPA--KNFGILIVSTSKGVISHAEARGQGIGGQLLGFVYEIEMVCDRIKEIAERTGVNLAGPIPLPTKKLVVPTRKSPDGEGTATWDRWQMRVHKRLIDID-ADERALRQLMRIQVPKDIGIEIVLETGKVVSDRMSGTVVVEREYLHYVKKYKRYEKRRSRYHAHSTPCLHPSVGDVVRIAECRPLSKTKNFVVV---EVMMAKKA----------------QKRMPRRREEFTYRGYSIEDLQQMALTELLSIMPSRARRKFNRGLSREHEKLLSDIRSGDEN----------IRTHLRDMVVMPEMVGKTILVHNG-----------KEFQKVEIQPEAVFHYLGEFALTRKKVTHGSAGIGATRSSKYVPLK
Methanoculleus_MH98A R---IE-GENVARAKANELPVSPKHSIEIARFIKNMTTTEAKAYLADVVALKKAIPFKRFNRNVAHKRGLS-K----WPAGRYPVKAAEAYIRLLESVEKNAEYIG--LDVENLRIDHVAANTGRGLRAFFPRAMGRATPKRRETVNIEIVVT--EVARHAPIALARLD---SGEKIYVLATEGLGVGDAVSWGTGGTVKNGNTLPLREIPVGAYVCNIEARPNDGGKFVRSSGVQALVIGKA-DDGRVGVRMPSGKNKWFNGACMATVGIVAGGGRGEKPFVKAGKKHFHVVTTGKGTEGPVKRWGVQVRKRKHSRGGKKRHIGNLG-PWHPHHVRWQVPQMGQMGYQQRTEFNKRILKIGTDGD--------EITPTGGFLHYGLVRGPYVLIKGSVPGPNKRLVRIRSAIRQ--GEHTV-RTPAINFVSVQSQQ-------------------------------------------------------------------------------------------------------------------VVHMGVGESGER---LVKAEDLVKQIT-GQKPVRTIAKRTQPAFGIRKGAPIGCKVTLRRDNAEKFITTALDI--IE---RRLGPTQ------FDRTGNVSFGIEEHTDFPGMSYDPTIGIYGMDVNVVLEYKGARIARRSVERRKL-MTRQVEIPPGVDVTL--DG-G---MLTVSGPKGTLVRDMRFP--QIDLKVEG--GEVVVSTASDKKRILAMTGTLEAHAKNMIRGVADGYEYRMKVVYSHFPIQLKQQ-GN-RLEITNFLGEKQPRIAKII-EG-VTVKI----GNDEVTITGI---------DKEKVGNTAA---NIEHATRITKRDPRVFQDGIYITERAMRR-KLEKAVVIRQKKEIRRPNGIRLSFEDNAMVLINERGEPKGTEIKGAVPREIAE-RFPKIASMATTIVCGGGTHKNRRGAGNRGGRGRAGQRDH---RFSHFYLK-GEIANG-KHGFINKTSV--PVSALDVGEIDQMAEALLREG----LATQEGDLIALDAAE-----LG--IEKVLGG--GRVTHKMSISAREFSERARTKIVVRKTNRQIIVQLVVPEVEGDSTLVAAYSAELAG-YGYEGSTASTPAAYLTGMLFAVKALNAGYDEAILDI-GLARAKPGARVFAALKGAVDAGLDVPYGESILPDEERLKGAHIAEYAPER---------------------AGNLVTNVEAVAQAIKKFLSASLSPELRGKFS-TRRTRVVKGDTVKVLRGDFAGDEGVVDAVDMKTCRLVVHGVMVTKADGT-----------EVPRPVDPSNVQITKLN-----------LKDKLREERLGAIEKKFITEGVRNVRVEKFLTKELKRAGYGGMDITRTPLGTQVTIFAEKPGIVIGKGGKQVRQLTQDLATDYE-IESPQ------VEVQQVQNPNFNAQIMAERLANALERGWYFRKAGQSTIRRIMESGALGCEVIVAGKLTGAR-SRTQKFTAGYIKHCGEPSETIVEKGYALAIKKLGTIGVQVKIVPPDARLPDAFDVLEMSTIKNAGDAGKGEVIVEPASKLLGAMLRVMQENGFISGFEFI-----DDGRGGQFRVQLSGTINKCGAITPRFPVAMADMEYW-ESQYLPA--KNFGILIVSTSKGVISHAEARNEGIGGQLLGYVYKIEMVCDRIKEIAERTGVNLAGPIPLPTKKLVVPTRKSPDGEGTATWDRWQMRVHKRLIDID-ADERALRQLMRIQVPKDIGIEIVLETGKVVSDRMNGTVVVEREFLHYVKKYKRYEKRRSRYHAHSTPCINAGVGDVVRIAECRPLSKTTNFVVV---EVMMAKKT----------------QKRMPRRREEFTYRGYSVADLQQMALSELLPLMPARARRKFDRGLSREHEKLLADLRSGDEN----------IRTHLRDMIIMPEMVGRTIEIHNG-----------KEFQKVEIQPEAVFHYLGEFALTRRRVAHGSAGIGATRSSKYVPLK
Methanoculleus_marisnigri_JR1 T---IE-GENVARAKANELPVSPKHSIEIARFIKNMTTTEAKAYLTDVVALKKAIPFKRFNRNVAHKRGLS-K----WPAGRYPVKAAEAYIRLLESVEKNAEYIG--LDVENLRIDHAAANTGRGLRAFFPRAMGRATPKRRETVNIEIVVT--EVARHAPIALARLD---SGEKIYVLATEGLGVGDTVSWGTGGTVKNGNTLPLGEIPVGAYVCNIEARPNDGGKFVRSSGVQALVIGKA-DDGRVGIRMPSGKNKWFNGACMATVGIVAGGGRGEKPFVKAGKKHFHVVTTGKGTEGPVKRWGVQVRKRKHSRGGKKRHIGNLG-PWHPHHVRWQVPQMGQMGYQQRTEFNKRILKIGADGD--------EITPAGGFLHYGLVRGPYVLIKGSVPGPNKRLVRIRSAIRQ--GEHTV-RTPAINFVSVQSQQLVFEDRFEEVTRTGDVIAALTALGVYADVERAKGSRKVRAGRGTMRGRRYKQRKSVLI-VTGGEP--LRAARNLAGVDAVAVDQLNA-ELLAPGTQAGRLTIWTESAIRRLEEFSVVHMGVGESGER---LVKAEDLVKQIT-GQKPVRTIAKRTQPAFGIRKGAPIGCKVTLRRENAEKFITTALDI--IE---RRLAPSQ------FDRTGNVSFGIEEHTDFPGMSYDPTIGIYGMDVNVVLEYKGARIARRSVERRKLAITRQVEIPPGVDVTL--DG-G---VLTVSGPKGTLVRDMRFP--QIDLMVEG--GEVVVSTASEKKRILAMTGTLEAHAKNMIRGVADGYEYRMKVVYSHFPIQLKQQ-GN-RLEITNFLGEKQPRIAKII-EG-VTVKI----GNDEVTITGI---------DKEKVGNTAA---NIEHATRITKRDPRVFQDGIYITERVMRR-KLEKAVVIRQKKEIRRPNGIRLSFEDNAMVLINERGEPKGTEIKGAVPREIAE-RFPKIASMATTIVCGGGTHKNRRGAGNRGGRGRAGQRDH---RFSHFYLK-GEIANG-KHGFV--SKTSEPVSALDVGEIDQMAEALLREG----LATQEGDLIALDAAE-----LG--IDKVLGG--GRVTHKMSISAREFSERARMKIVVRKTNRQIIVQLVVPEVEGDSTLVAAYSAELAG-YGYEGSTASTPAAYLTGMLFAVKALNAGYGEAILDI-GLARAKPGARVFAALKGAVDAGLDVPYGESILPDEERLKGAHIAEYAPER---------------------AGDLVTNVEAVALAIKKFLSAALSPELRGKYN-SRRTRVVKGDTVKVLRGDFAGDEGVVDAVDMKACRLVVHGVMVTKADGT-----------EVPRPVDPSNVQITKLN-----------LKDKLREERLGAIEKKFITDGVRNVRVEKFLTKELKRAGYGGMDIARTPLGTQVTIFAEKPGIVIGKGGKQVRQLTQDLATDYD-IESPQ------VEVQQVQNPNFNAQIMAERLANALERGWYFRKAGSSTIRRIMESGALGCEVIVAGKLTGSR-SRTQKFTEGYIKHCGEPSETIVEKGYALAIKKLGTIGVQVKIVPPDARLPDAFDVLEMSTIKNAGDAGKGEVIVEPASKLLGAMLRVMQENGFISGFEFI-----DDGRGGQFRVQLSGTINKCGAISPRFPVAMADMEYW-ESQYLPA--KNFGILIVSTSKGVISHAEARNEGIGGQLLGYVYKIEMVCDRIKEIAERTGVNLAGPIPLPTKKLVVPTRKSPDGEGTATWDRWQMRVHKRLIDID-ADERALRQLMRIQVPKDIGIEIVLETGKVVSDRMNGTVVVEREFLHYVKKYKRYEKRRSRYHAHSTPCINAGVGDVVRIAECRPLSKTTNFVVV---EVMMAKKT----------------QKRMPRRREEFTYRGYSVADLQQMALSELLPLMPARARRKFDRGLSREHEKLLADLRSGDEN----------IRTHLRDMIIMPEMVGRSIEIHNG-----------KEFQKVEIQPEAVFHYLGEFALTRRRVAHGSAGIGATRSSKYVPLK
Methanoregula_formicicum_SMSP K---TK-GDNVARAKANELNMSPKHSIEIAGFIRNKKVNDAIAYLNDVVKLKKAVPFRYFNRNVAHKRGLP-G---NWDAGRYPVKASKEYIRLLESVKKNAEYIG--LDAENLEIIHASANRGRAQKAYFPRAMGRATPKVRESVNIEIIVR--EVARNAPIALVKLD---DGKKVYMLVTEGLGLGDVVTWAAAGEIRNGNTFTLGNIPTGTYICNIEARPNDGGKFVRSTGVQAVVVDKA--EDRVGIRMPSGKTKWFNARCRATIGIVAGGGRVEKPFVKAGNKYHKMITTGKGTQGAVKRWGVALRKRKHAVGGKKRHVGTLG-PWNPHHIRWEVPQIGQLGYQQRTEFNKRILKVSENAS--------EITPAGGFLHYGVLKNPYVLVKGSIPGPVKRLIRIRPAIRQ--GEHVV-RMPTIQFVSVQSKQ-------------------------------------------------------------------------------------------------------------------VVHMGVGEAGDK---LVKAENIMKAIT-KQTPIRSIAKKTQPAFSVRKGQPIGCKVTLRGQPARDFIATALTI--VQ---KTIFESQ------FDKSGNFSFGIEEHTDFPGQSYDPQIGIYGMDVNVVLERRGIRITRRRMEQKKLTAVRKVKIPGGVKAQL--EG-T---RLKVEGPKGQLARNVRFP--QVTVTCDG--KEVTISTESRRKEITSMVGTLEAHTKNMIHGVTEGFEYRMKVVYSHFPIQLKVQ-GN-KLEIANFLGEKKARYARIE-TG-VTAKV----ANDEVVLTGI---------DRELVGNSAA---NIEHATHIRDRDPRVFQDGIYMVQRGMRR-KLVRAVVIRAKKEMRRPSGLRVSFDDNAVVVVDEKNEPKGTEIKGPVAREVAE-RFPKLGSMATIIVCGGGTHKNRRGAGNRGGRGRAGINAH---HFVKWYKEMGGPVFG-KDGFCNQTSV--DVTTIDVGALDQIVPSLLAQG----IAKKEGDAIVINTAD-----LG--IEKVLGS--GRVTQKINVSATAFSEIAKAKIVVRKTNRHIIVQLVTAEMDGDRTLVAANSKELEQ-YGYKGSTSNTPAAYLTGMLFAVKAKKAQQDSAILDI-GLNRATPGARVFAALKGAVDAGLDIPYGEDILPSEDRLKGAHIAAYNKNA----------------------GDIVKIVEQVAAAIKKFLNAPLSDALKEQYK-KKTLRVIKGDTVKVTRGDFAGSEGVVDGVDTAKSKIIVHGVSSTKADGT-----------EVPRAIDPSNVQLTKLK-----------LDDKRRVAKLGAVERKFIAEGVRKARVEKYLSKELKRAGYGGMDIARTPLGTQVTIFAEKPGIVIGKGGKLVHQLTQDLAQNYG-VESPQ------IEVQQVNNPSFNAQIMAERLANALERGWYFRKAGTSILRRVMDSGALGCEVVIAGKLTGAR-ARTQKFTEGYIKHCGEPSNTIVEKGYAVAVKKLGVIGVQVKLVPAGAKLPDHFSVVEMCALKNAGDTGKAVCIIEPASKLLGAMLRIMQDAGYIGGFEFV-----EDGRGGQLKVTLNGRINRCGAITPRFSVQLDEMEYW-EKQYLPG--KNFGLLMLSTSRGVMSHEQARKEGIGGELLGYVYKVEMVCDRIREIAERTGVNLAGPIPLPTKRLVVPIRKSPDGEGTATWDRWQLRVHKRLIDID-ADERALRQLMRIQVPKDIGIEIVLETGKVVSDRMMGTVVVARNYMHYVRKYKRYEKRSSKLHAHNPACIGAKVGDMVKIAECRPLSKSTTFVVV---EVQAPKKT----------------QKRMPRRREEFTYRGYKIDELKAMGISELLPLMPARPRRKITRGFSRGEETLLAKIRDGDEK----------IRTHLREMIVMPEMIGKTIEIYNG-----------KEFVKVEFQPESVFRYIGEFALTRKRVTHGSAGIGATRGSKYVPLK
Candidatus_Methanoregula_boonei_6A8 K---IE-GDNLARGKANELSISPKHSIEIADFIRHQRVNDALAYLADVVALKKAIPFRHFNRNVAHKRGLP-G---NWDAGRYPVKASKAYIRILESIKKNAEYTG--LDTENLEIIHASANRGRAQKAYFPRAMGRASPKVRETVNIEIVVR--EVARNAPIALVQLE---DGSKVYILVTEGIGIGETVAWGADVKVKNGNTLPLQSIPTGSYICNIESRPNDGGKFVRSTGVQAVVVDKI--GDRIGVRMPSGKTKWFNARCRATVGIVAGGGRVEKPFVKAGNKSHKMITIGKGTQGPVKRWGVTLRKRKHSVGGKERHVGTLG-PWNPHHVRWEVPQSGQMGYQQRTEFNKRILKIGENGA--------EITPAGGFLNYGVIRNAYVVIKGSIPGPAKRLIRIRPAIRQ--GEHVV-RSPAIQFVSVQSKQLIFEDKFENLAKTQEVISALTNIGVYSDIERSKESRKVRAGRGKLRGRRYKQRKSLLI-VT--SGPEFRAARNLAGVDVVTVDQLNV-EHLAPGMQAGRLTVWTESAVIRLEGR-VVHMGVGESGEK---LVKAENIMKTIT-KQTPIRSVAKMTQPAFNIRKGAPIGCKVTLRGKPAEDFIKTSLNI--VN---KTIFESQ------FDKSGNFSFGIEEHTDFPGMSYDPQIGIFGMDINVVLERNGIRITRRRMQKKKLASVRKVRIPDGVKVKL--EQ-S---QLTITGPKGALVRSVRFP--QVSVTCDG--KEITIATESGRKEITAMVGTFEAHAKNMCRGVTDGFEYRMKVVYSHFPIQLKLQ-GQ-RLEIANFLGEKKARYADIA-EG-VIAKV----ANDEVVLTGI---------DREKVGNTAA---NIEHATHIRNRDPRVFQDGIYMVQRGMRK-KLVRAVVIRQKKEMRRPNGLRVSFDDNAVVVVDEKNEPKGTEIKGPVAREVAE-RYPKLGSMATIIVCGGGTHKNRRGAGNRGGRGRAGINAH---HFVKWYVEMGGPVFG-KDGFFHNPAT--SVSAMDVGIIDQIVPSLLAQG----IAKQEGDAVAINAAD-----IG--IEKVLGS--GRVIRKLNISAAAFSAQAKAKIVVRRTNRHIIVQLVTAEMEGDKTLVSANSAELEK-YGYTGATANTPAAYLTGLLFAAKAKKAGQDSAILDI-GLNRATPGARVFAALKGAVDGGLEIPYGESILPSEDRLKGEHIAAYNEKA----------------------GDIVKNVEQVAAAIKKFLNAPLSATLRETYE-KKTIRVIKGDTVKVTRGDHVGEEGIVDGIDTRNVKIIVHGVSSTKVDGT-----------EVPRPIDASKVEITKLK-----------LDDKRRVEKLGAVERKFIAEGARKARVEKYLTKELKRAGFGGMDIARTPLGTQVTIFAEKPGIVIGKGGKLVHQLTQDLAQNYG-VESPQ------IEVQQVQNPSFNAQIMAERLANALERGWYFRKAGSSIMRRVMDSGALGCEVVIAGKLTGAR-ARTQKFTEGYIKHCGEPSNTIVEKGYAIAIKKLGVIGVQVKIVPADAKMPDHFAIIEMSALKNAGDTGKSEVTIEPASKLLGAMLRIMQDAGYIAGFEFI-----EDGRGGQLKVHLTGKINKCGAICPRFSVQLDEMEYW-EKQYLPG--KNFGLMILSTSHGVMSHVQARREGIGGELLGYVYKVETVCDRIREIAERTGVNLAGPIPLPTKRLVVPIRKSPDGEGTATFDRWQMRVHKRLIDID-ADERALRQLMRIQVPKDIGIEIVLETGKVVSDKMMGTVVVARDYLHYVRKYNRYEKRISKLHAHNPPCIQAKVGDLVKIAECRPLSKSTTYVVV---EVQAPKKT----------------QKRMPRRREEFTYRGYKIDELKAMGLSELIPLMPARARRKFNRGLNRGEETLLEKIRGGDEK----------IRTHLREMIVMPEMIGKSIEIYNG-----------KEFLKVEFQPESVFHYLGEFALTRKRVTHGSAGIGATRGSKYVPLK
Methermicoccus_shengliensis_DSM_18856 E---FD-PQRSAKAMRYELHISPKSSREVARAIRGMSPKEARQLLEDVVAMKRAIPYRWHVKGVGHRRGKI-G------PGRFPQKCAREFLKLLENAENNARYKG--LNPERMRIAHACAKRGRVIHGFIPRALGRATAKNTETVSIEMVLV--EVARSAPIAKLRFE---DGAEQYVVVPEGIAVGDEMAYGRDADIKVGSTLPLHAIPEGLPVCNVEARPNDGGKFIRASGTYGIVVAHE--AERTGVQMPSGTIKWFNPKCRATIGVVAGGGRLDKPIVKAGKKYHKMVTKGKGTQGPVKRWGVQMQKSKHSRTGKLRHVGTLG-PWHPHYVRWTVPQLGQTGYHQRTEYNKRIIKIGERGE--------EITPAGGIPHYGVVKNAYVLLQGSVPGPRKRLVRMRAPIRP--RKVPE-GTLNISYISTQSQQLVYEDSIGEIAHTKDVVALLSKMGVYEDVERAKLGISIRAGKGKMRGRRYKVPKSVLI-VTPSRASIERAARNLPGVDVVDARGLNV-EYLAPGTHAGRLTVWTKGALSMLEEWLVVHMCVGESGQA---LVNGESILEQIS-GQKPVRSKAKKTLPSFGIKKREPIAARVTLRGKRAVDFLTHALDI--VD---RQIPGAS------FDENGNFSFGIEEHTDFPGMAYDPNIGIYGMDVTVCIARRGYRVARRRRQRARLEIRKTIPIPEGVMVKK--EG-N---VLTVSGELGTLTREFTYP--NIVVDVQQ--DEVVVDTRVPRRIYKAMVGTFASHIQNMIKGVREGYRYELKVVFSHFPIQLSVE-EG-RVVIQNFLGERSPRYASIV-GD-TNVEI----SGDRVIVSGI---------NKEDVGQTAA---NIEQATRIKRLDPRVFQDGVYIVAKGMRK-QIMKAVIIRQKRPYRRPDGLMVSFEDNAAVITDDSGVPKGTEIKGPVAKEVAE-RYGKIASAATIIVCGGGTHKNRRGAGNRGGRGGAGDNKH---HFVKNLLA-G-MRRG-KHGFKRPMAVSRPTHTINVGELEQLVHALMATGAPSHVVNTEEEPVRVNVGS-----LG--FDKVLGS--GRMSTPMVVVAREFSASAIEKIVVRKSNRDVLIQLVEFSREGDRTVLTCSARMLRR-YGAEPPFKSVPAAYLTGLLFGYRALEAGYEEAVLDI-GLATSTKGGKVYAAVKGALDAGLHVPCDEEMFPDETRLRGEHIRDYRGV------------------------DVPSVVETVKQNILKFLSAHLSEELRKEYG-RRSVPVRVGDTVRVLRGDFKGTEAKVEAVDYKNITIVVDGVSVLKADGT-----------EVPRPIHPSNVIITKLD-----------LSDERR---LGAVESRFVREGLTKARLNEFLSRRLERAGYGGMVVKRTPMGTHITVYSEKPGMIIGKGGRTIKQLTAELETRFD-MDNPQ------IEVQEVKVPELNAQMMATRLASTLERGWYFRKAGHTLLQRIMEAGALGCEIVISGKLTGPR-SRTEKFVAGYIKHAGEPAEDLVQEGFSIAVKKLGVIGCRVRIIPPDVELPDDFRIVELSAIKNAEAVGKLSCTLKPASKLIGSVLRVMREYGYIEEFEFI-----DDGKAGEFHVKLRGKINTCGVIKPRFSVRLTEFEKW-EARFLPA--RGFGVLILTTPKGVLSHYEAREMGTGGQLLAYVYHLDELCSQIKSIAERTGIYISGPIPLPTKRLVVPCRKSPDGGGTATWDHWEMRVHKRLIDME-ADERALRQLMRIQVPKDINIEIVLHEGVVVSDKMEKTVVVEREYELWVKKYERYEKRRSRIHAHNPPCIGAKVGDRVLIMECRPLSKTKSFVVV---EVRMAKKS----------------AAKIPKRKGEFTYRGYTVSQLKEMSLEEFAQLLPARQRRSLLRGLSEESKKVLEKIRKGKRE----------IRTHRRDMIIIPEMIGTTIYVHNGGRPQTKSESEIKAYHRVDITPEMLGHYLGEFALTRKRVVHGSAGVGATRSSRFVPLK
Methanohalobium_evestigatum_Z_7303 E---LD-PETSAKAMGSELHISPKTSRELSREIKGMKASAAKQYLENVIQFKQAVPMKSHNDSCGHRKGSM-A------EGRFPVKVAQEFLKVIQNAENNAEYKG--LEPENMKIAHISAKKGRVIQGMRPRARGRATPENTETVNLEMILS--EVSRSAPIAKVEFE---NGDERLVLVPEGISVGEKLACGNSAEIKPGNTLPLSDIPEGVPICNVESKPNDGGCFGRSSGTYATLVSHE--RGKAIVEMPSGELKWFNPKCKATIGIVAGGGRVDKPFLKAGKKYNKLITTGKGTQGPVKRWGIQIAKHKHNRAGSARQVGTLG-PWHPAHISWRVPQMGQMGYHQRTEYNKRIIKVSNEGS--------EINPDGGFLNYGLVRGNYVLIKGSVPGPSKRLVRFRDPIRS--KVSST-KEPQIVHLNTQSKQVVADDELENLTKTKDVVNFFKTAGLYKDVLRAKEGKHVRAGKGKSRGRKYRQKKSVLI-VVSDNNSVIKAARNLPGVEVATIGSLNA-ELLAPGTHAGRLTVWTESAISSLEGMYVVHMGVGESGQT---LVNAEQILQTIT-GQSGVRTYAKRTQPAFGIRKREPIGCKVTLRGKRAQEFLETSLSI--VE---NRLDESQ------FDESGNVAFGIDEHTDFPGMKYDPNIGIFGMDIMVVVTRPGYRIKDRKVESRKIELRTTVSIPEDITVSL--DG-K---YLTVTGPKGTNKKFMWYP--GVAITPTD--SEVTIEALSTRRDKKAIIGTFAAHLRNMMTGVTEGFEYKMKVVYSHFPMQLKVD-GN-KFMISNFLGEKKPRVADII-GD-TSVEI----NGDEIIITGI---------NKEDVGQTAA---NIEQTTKINRFDPRIFQDGIYIVEKAMRK-QILYAVIVRQKKEYKRPDGLHVSFEDNAVVITDISGFPKGTDIKGPIAREAAE-RFPKVGTTASMIVCGGGTSKNRRGAGNRGGRGNSGTRKH---NVTRSMKR-G-QTFG-KYGFEVPKKNIYKESIVNVGELDELIEQLVDDG----IAEEKDGAYHIDLNS-----LD--INKVLGA--GKVTKSLVVTARNFSNAAKDKIVVRKSLNNIQIQLITPESDGDDVLLSATSTELKK-YGYEESTGNITAAYLTGLLFGLKALDEGYETGVLDI-GLHSSSAGSRIYASLNGIVDAGMDVPHNPSIFPSEERIRGEHVAEYMDKS-----------------------SLPEQFDATQEKIYSFMAAPLSKELREKYG-TRSVSVIVGDTVKVLRGDHATTTGKVENVSLKDGVIYIEGVTVPKADGT-----------EMARPVDPSNVMITSLN-----------MEDEHRKTVISAIENKFVTDGYVKASLDEYFAKQLNRAGYGGMEINRTPMGTQITIYAEKPGMVIGKGGKVIRKLTRDVDKLYN-MDNPQ------IDAQEVKTPELNAQMMATRLAASIERGWYFRKAGHNAIRAIMGAGALGCEIIMSGKLTGPR-ARVEKLVRGYIKHAGKPVDDIVDEGFATAVKKLGTIGCKVRIIHPDAVLPDTFKLEELSTIKNAENVGKESCTIQPASKLIGNVLSVMKDYGYIGEFELV-----EDGKAGIYNVKLAGRINNCGAIKPRYSVSTANFEGW-EKQFLPG--KNFGTLILTTSMGVKSQYEARDENVGGQLLAYVYNLDGVCDQVKSIADRTGVGMSGPVPLPTRKLRVPARKSPSGDGTATWDHWEMRVHKRLIDIS-ADERALRQLMRIQVPKDINIEIVLQVGTVISDDRDKTVTIQRNYERLIKKYQRYEKRHSKISAHNPPCIDAKEGDVVKIAECRPLSKTKSFVVVEAGEQQMSKKS----------------STRVPKRKGEFKFRGKTLEELKELTIEEFAELLPSSQRRSIRRGFTENQKKVLQQFRDGEES----------VRTHDRAMVILPEMVGKSIEVYNG-----------TRFVKIDVAPEMLGHRVGEYAMSRGVVKHGSAGVGATRSSKFVPLK
Methanosarcina_MTP4 E---MD-PEKTSKAMGSELHISPKKSREICCKIKGMKTVEARKFLEDVIALKQAVPFKRHHDGAGHRKGPM-A------AGRYPVNASKEFLKILKNAESNAEYKG--LEPSQMYIAHTVVQRGRVIHGIIPRARGRATPKNTDTVNIEMVLS--EVARSAPIAKVAFE---NGEELFLLASEGISVGTKVLCGDDVEIKPGNIVSIGNVPEGFLVCNIESKPNDGGKFVRSSGVYATVVTHE--ETRTAVSLPSGNIKWLNPKCRATIGIVAGGGRVDRPWLKAGKKYHKMITTGKGTQGPVKRWGIQLQKNKHSRQGSLRQVGTLG-PFNPSRVSWRVPQMGQMGYHQRTEFNKRILKIGADGE--------EVTPEGGFINYGLVRGDYVLIKGSVPGPSKRLIRLRDPVRA--KKTVL-GEPQILHISRESKQIVADSALESLEKTKQVIDFLEAAGVYGDVLRAKNGRHIRAGRGKLRGRKYKHKKSLLI-VAGENAPILKAARNLSGVDTVTVDALNA-EMLAPGTHAGRLTIWTESAIQKLEGAFIVHMGVGESGQH---LVDAENILRSIT-GQEVVRCHAKKTLPAFGIKKSEPIGCKVTLRDQNAQGFLETAFEI--VE---KTLNRYQ------FDSLGNVSFGIEEHTDFPGMRYDPNIGVFGMDVTVVLKRPGERINKRRIAKRKIEIAKRIAIPEGVTIAC-SQN-----VFTTTGPKGSVERRLWYP--GINIEIND--GELLVDAVSPRRKERAMVGTFSSHIRNMIKGVTEGFEYRMTIVYSHFPMQVKVE-GS-QFVVGNFLGEKKPRTSRVL-GE-TKVKV----SGNEVIVSGI---------SKEDVGQTAA---NIEQVTKIKRFDPRVFQDGIYIVDKAMRR-QILLAVVIRQKQEFRRPDGLHVSFEDNAMVITDESGIPKGTDIKGPVAREAAE-RFPKIGTTASIIVCGGGTTKNRRGAGNRGGRGKAGGCKH---HFVRALQR-G-YSYG-KHGFKRPAEVLRDVSIVNVGELDELASYLVEEG----LAEIKDGTYHINLET-----LG--IEKVLGS--GHVTRSLAVTSDEFSATAREKIVVRKSARNMQIQLIAPTLEGDMTHSTAVSSELAK-YGYTGPTGNTTAAYLTGLLFGLKSLQNGYEGGVLDI-GLQASSAGSRVYAALKGVVDAGFEVPCNSDIFPSEERIRGEHVAAYREES----------------------SDLPEQFEATKEKIFAFMGARLSDELTKQYG-TRSAAVVTGDTVKVMRGDFKGKEGKVQSVSLKDGTISVDGVISTKVDGT-----------EVSRPIYPSNVLITKLE-----------MDDPRRVSSIKAVEKKFVNDGYVKASMDEYFAKQLSRAGYGGMELNRTPMGTQIVIYSEKPGMVIGKAGKVIRKLTRDVGIKYN-LENPQ------IDAQEVKRPELNAQMMASRLASSIERGWYFRKAGHNTIRAIMGAGALGCEIVISGKLTGSR-SRVEKFVNGYVKHSGKPAEELVDEGFAVAVKKLGTLGCKVRIIHPDVVLPDSYRVKELTTIKNAEAVGKSSCVVRPASKTIGNVLKVMQDLGYIGEFEFV-----DDGKAGVYDVTLAGKINKCGAIKPRYSVGTDNFERW-EKQFLPA--KNFGALIVTTSNGVMSQHDAREKNIGGQLLAYVYDLDGVCNQVKSIAERTGVSISGPVPLPTKKLVVPTRKSPSGDGTATWDHWEMRVHKRLIDIA-ADERALRQLMRIQVPKDINIEIVLEVGTVVSSKMDNTVVIERQHMKMVPKYQRYEKRRSKIHAHNPPCVGAKIGDIVTIAECRPISKTKSFVVV-KAEVPMARKA----------------ASRLPKRKGEYTYRGKTIAELQKLSIEEFAELLPSRERRSIKRGFTDGQKKVLHEFKKGKN-----------VKTHYRNMIIFPEMIGTTVEIYNG-----------KTFVSVEFQPEMVGHRFGEFAPTRPRVSHGSAGVGATRSSRFVPLK
Methanosarcina_lacustris_Z_7289 N---GD-PETTSKSMGSELHISPKKSREVCCKIKGMKIAEARKFLEDVIILKQAVPFKRHSEGAGHRKGPM-A------GGRYPVSASKEILKVLKNAESNAEYKG--LEPANMYIVHAAIQRGRVIHGFMPRARGRATPKDTETVNIEMILS--EVARSAPIARVAFG---NGEELFLLASEGIAVGNIIECGDGAEVKPGNIVPIGNVPEGFFICNIESKPNDGGKFVRSSGVYATVVTHE--PNRTAVAMPSGNIKWLNPKCRAVVGIVAGGGRVDRPWLKAGKKYHKLITIGKGTQGPVKRWGIQLQKGKHSRQGSLRQVGTLG-PFHPARVSWRVPQMGQTGYHQRTEFNKRILKIGADGT--------DITPEGGFINYGLVRGDYVLIKGSVPGPSKRLIRLRDPIRA--KKADL-GEPNILYISRESKQIVAENALENLERTKQVIEFLEAAGLYEDVLRAKYGRHIRAGRGKLRGRKYKHKKSVLI-VAGENSPIQKAAKNLSGVDVVTVDSLNT-ELLAPGTHAGRLTVWTESAIGKLEGAFIVHMGVGESGQH---LVNAEEILRTIT-GQGVVRCFAKRTLPAFAIKKGEPIGCKVTLRGQTAQKFLETSLGI--IE---KTLNKSQ------FDSLGNVSFGIEEHTDFPGMRYDPNIGVFGMDVTVVLKRPGERICKRRIALRKI-----------------------------------------------------------------------------------------------------------------------------------------------------------------------------------------------------------MRK-QILLAVVIRQKQEFCRPDGLHVSFEDNAMVITDEDGIPKGTDIKGPVAREVAE-RFPKIGTTASIIVCGGGTHKNRRGAGNRGGRGRAGGCKH---HFVRAMMR-G-YSYG-KHGFKRPDGVSKDVSIVNVGELDELAPYLVEEG----LAEVKDGAYHINLEK-----LG--IEKVLGS--GRVMKNLVVTSEEFSVSAREKIVVRKSARNVQIQLVAPTQDGDITYSSAVSSELAK-YGYTGATGNTTAAYLTGLLFGLKTLQKGYEGGILDI-GLQASSKGSRVYAVLKGIVDAGFDIPCSPEVFPSEERIRGEHIAAYREES----------------------SDLPEQFEATKVKIFAYMGARLSEGLTKQYG-TRSAAVITGDTVKVMRGDFKGTEGKVQSVSLMDGTIRVDGVISTKVDGT-----------EVPRPVNPSNVMITKLE-----------MKDGRRASSIKAIERKFVNDGYVKASMDEYFAEQLSRAGYGGMELNRTPMGTQIVIYSEKPGMVIGKAGKVIRKLTRDVATKYN-LENPQ------IDAQEVRRPELNAQMMASRLASSIERGWYFRKAGHNTLRAVMSAGALGCEVVISGKLTGSR-SRVEKFVNGHVKHSGHPVQEVVDEGFAVAIKKLGTLGCKVRIIQPDVVLPDSFRVKELSTIKNAEVIGKSSCIVRPASKNIGNVLKVMQDLGYIGEFEFI-----DDGKAGIYSVTLVGRINKCGAIKPRYSVGTASFERW-EKQFLPA--KNFGALIVTTSNGVMSQYEARDKKIGGQLLAYVYDLDGVCNQVKSIAERTGVSISGPVPLPTKKLVVPTRKSPSGDGTATWDHWEMRVHKRLIDIA-ADERALRQLMRIQVPKDINIEIVLEVGTVVSSKMDNTVVIERQYMKMVPKYQRYEKRRSKVHAHNPPCISAKVGDIVTIAECRRISKTKSYVVV-KAEVPMVKKS----------------SSRLPKRKGEFTYRGKTVSELQELSLEEFAELLPSRERRSIKRGFTDGQKKVLHEFKEGKR-----------VRTHHRDMIILPEMIGTAIEIHNG-----------KQFVGVELQPEMIGHRFGEFAPTRPKVNHGSAGVGATRSSKFVPLK
Methanosarcina_horonobensis_HB_1 N---GD-PETTSKAMGSELHISPKKSREVCCKIKGMKASEARKFLEDVIAMKQAVPFKRHHEGTGHRKGPM-A------AGRYPISASKEILKVLKNAESNAEYKG--LEPANMYITHAAIQRGRVIHGFMPRARGRATPKDTETVNIEMILS--EVARSAPIAKVAFE---NGEELFLLASEGISVGNIIECGDDAEVKPGNIVPIGNVPEGFFICNIESKPNDGGKFVRSSGVYATVVTHE--PNRTAVSMPSGNIKWLNPKCRAVVGIVAGGGRVDRPWLKAGKKYHKMITIGKGTQGPVKRWGIQLQKGKHSRQGSLRQIGTLG-SFNPSRVSWRVPQMGQMGYHQRTEFNKRILKIGADGE--------EVTPEGGFINYGLVRGDYILIKGSVPGPSKRLIRLRDPIRA--KKADL-GEPNILYISRESKQIVAVNDLENLERTKQVIEFLEAAGLYEDVLRAKYGRHIRAGRGKLRGRKYKHKKSVLI-VAGETSPILKAARNLPGVDVVTVDSLNA-ELLAPGTHAGRLTVWTESAIGKLEGAFIVHMGVGESGQH---LVNAEEILRAIT-GQEVVRCFAKRTLPAFSIKKNEPIGCKVTLRGQKAQEFLETSLGI--IE---KTLSRSQ------FDSLGNVSFGIEEHTDFPGMRYDPNIGVFGMDVTVVLKRPGERICKRRIATRKVEIARTIEIPEGVSVSL--SQ-D---VFTARGPKGTVERMFWYP--GIRIEVRE--GEVVVDAESSRKEQKAMVGTFASHIKNLIIGVSEGFECKMTIVYAHFPMQVKVE-GK-TLVIGNFLGEKKPRVAKIL-GE-TKVKV----SGNEVAVSGI---------NKEDVGQTAA---NIEQKTKIKRFDPRIFQDGIYIVQKAMRK-QVLLAVVVRQKQEFRRPDGLHVAFEDNAMVITDEEGIPKGTDIKGPVAREVAE-RYPKIGTTASIIVCGGGTHKNRRGAGNRGGRGKAGGCKH---HFVRAMMR-G-YSYG-KHGFKRPDEVSKDVSIVNVGELDELAPYLVEEG----LAEVKDGAYHINLEN-----LG--IEKVLGS--GRVTKNLVVTSEEFSASAREKIVVRKSARNVQIQLIAPTPEGDITYSSAVSSELAK-YGYTGATGNTTAAYLTGLLFGLKSLQKGYEGGILDI-GLQASSAGSRVYAALKGIVDSGFEIPCNPDVFPSDERIRGEHIAEYRDES----------------------SDLPEQFEATKEKIFAFMGARLSEELAKQYG-TRSAAVITGDTVKVMRGDFKGTEGKVQSVSLLDGTISVDGVISTKVDGT-----------EVPRPINPSNVMITKLE-----------TKDGRRASSIKAIERKFVNDGYVKASMDEYFAEQLNRAGYGGMELNRTPMGTQIIIYSEKPGMVIGKAGKVIRKLTRDVATKYN-LENPQ------IDAQEVKRPELNAQMMASRLAASIERGWYFRKAGHNTLRAVMNAGALGCEVVISGKLTGAR-SRVEKFVDGYIKHSGNPVEEVVDEGFAVAIKKLGTLGCKVRIIQPGVVLPDSYKVRELSTIKNAEAIGKSSCIVRPASKNIGNVLKVMQDLGYIGDFEFI-----DDGKAGIYSITLVGRINKCGAIKPRYSVGTGSFERW-EKQFLPA--KNFGALILTTSSGVMSQYDARDKKIGGQLLAYVYDLDGVCNQVKSIAERTGVNISGPVPLPTKKLVVPTRKSPSGDGTATWDHWEMRVHKRLIDIA-ADERALRQLMRIQVPKDINIEIVLEVGTVVSSKMDNTVVIERQYMKMVSKYQRYEKRRSKIHAHNPACISAKVGDIVTIAECRPISKTKSYVVV-KAEVPMAKKA----------------SSRLPKRKGEYTYRGKTVSELQELSLEEFAELLPSRERRSIKRGFTDGQKKVLHEFKEGKK-----------VRTHHRDMIILPEMIGTAIEIHNG-----------KEFVSVELQPEMIGHRFGEFAPTRSKVNHGSAGVGATRSSKFVPLK
Methanosarcina_acetivorans_C2A N---GD-PETTSKAMGSELHISPKKSREVCCKIKGMKASEARKFLEDVIAMKQAVPFKKHHDGSGHRKGPM-A------AGKYPISASKEILKVLKNAESNAEYKG--LEPANMYIIHAAIQRGRVIHGFMPRARGRATPKDTETVNIEMILS--EVARSAPIAKVAFE---NGEELFLLASEGIAVGNIIECGDDAEVKPGNIVPIGNVPEGFFICNVESKPNDGGKFVRSSGVYATVVTHE--ATRTAVSMPSGNIKWLNPKCRAVVGIVAGSGRVDRPWLKAGKKYHKMITIGKGTQGPVKRWGIQLMKGKHSRQGSLRQVGTLG-AFNPSRVSWRVPQMGQMGYHQRTEFNKRILKIGSDGE--------EVTPEGGFINYGLVRGDYILIKGSVPGPSKRLIRLRDPIRA--KKADL-GEPNILYISRESKQIVAVNDLESLERTKQVIEFLEAAGLYEDVLRAKYGRHIRAGRGKLRGRKYKHKKSVLI-VAGENTPILKAARNLSGVDVVTVDSLNA-ELLAPGTHAGRLTVWTESAIGKLEGAFIVHMGVGESGQH---LVNAEDILRNIT-GQEVVRCFAKRTLPAFSIKKNEPIGCKVTLRGQKAQEFLETALGI--VE---KTLNRSQ------FDSFGNVSFGIEEHTDFPGMRYDPNIGVFGMDVTVVLKRPGERICKRRIAARKIEIARTIEIPEGVSVSL-AQD-----VFTATGPKGTVERKLWYP--GIMIDVKD--GEVVVDAEYARKEQKAMVGTFASHIRNLVKGVNEGFECKMSIVYAHFPMQVKVD-GK-TLIIGNFLGEKKPRFAKII-GE-TKVKV----SGNDVTITGI---------NKEDVGQTAA---NIEQKTKIKRFDPRIFQDGIYIVQKAMRK-QVLLAVVVRQKQEFRRPDGLHVSFEDNAMVITDEEGIPKGTDIKGPVAREVAE-RFPKIGTTASIIVCGGGTHKNRRGAGNRGGRGKAGGCKH---HFVRAMMR-G-YSYG-KHGFKRPDEVSRDVSIVNVGELDELASYLVEEG----LAEVKDGAYHINLEN-----LG--IEKVLGS--GRVTKNLVVTSEEFSASAREKIVVRKSSRNVQIQLIAPTPDGDITYSSAVSNELAK-YGYTGATGNTTAAYLTGLLFGLKSLQKGYEGGILDI-GLQASSAGSRVYAALKGVVDSGFEIPCSPEVFPPDERIRGEHIAGYREES----------------------SDLPEQFEATKEKIFAFMGARLSEALTKEYG-TRSAAVITGDTVKVMRGDFKGTEGKVQSVSLMDGTITVDGVISTKVDGT-----------EVPRPLNPSNVMITKLE-----------MKDGRRASSIKAIEKKFVNDGYVKASMDEYFAEQLSRAGYGGMELNRTPMGTQIVIYSEKPGMVIGKAGKVIRKLTRDVANKYS-LENPQ------IDAQEVKRPELNAQMMASRLAASIERGWYFRKAGHNTLRAVMNAGALGCEVVISGKLTGAR-SRVEKFVDGYIKHSGNPVEEVVDEGFAVAVKKLGTLGCKVRIIQPGVVLPDSYKVRELSTIKNAEAIGKSSCVVRPASKNIGNVLKVMQDLGYIGDFEFI-----DDGKAGIYSVTLVGRINKCGAIKPRYSVGTASFERW-EKQFLPA--KNFGALIVTTSSGVMSQYEARDKKIGGQLLAYVYDLDGVCNQVKSIAERTGVNISGPVPLPTKKLVVPTRKSPSGDGTATWDHWEMRVHKRLIDIA-ADERALRQLMRIQVPKDINIEIVLEVGTVVSSKMDNTVVIERQYMKMVSKYQRYEKRRSKIHAHNPACISAKVGDIVTIAECRPISKTKSYVVV-KAEVPMAKKS----------------SSRLPKRKGEYTYRGKTVSELQELSLEEFAELLPSRERRSLKRGFTDGQKKVLHEFKEGKK-----------IRTHHRDMIILPEMIGKTIEIHNG-----------KGFVSVDLQPEMVGHRFGEFAPTRSRVSHGSAGVGATRSSKFVPLK
Methanosarcina_siciliae_T4/M N---GD-PETTSKAMGSELHISPKKSREVCCKIKGMKASEARKFLEDVIAMKQAVPFKKHHDGTGHRKGPM-A------AGRYPISASKEILKVLKNAESNAEYKG--LEPANMYITHAAIQRGRVIHGFMPRARGRATPKDTETVNIEMILS--EVARSAPIAKVTFE---NGEELFLLASEGIAVGNIIECGDDAEVKPGNIVPIGNVPEGFFICNIESKPNDGGKFVRSSGVYATVVTHE--PTRTAVSMPSGNIKWLNPKCRAVVGIVAGSGRVDRPWLKAGKKYHKMITIGKGTQGPVKRWGIQLMKGKHSRQGSLRQVGTLG-AFNPSRVSWRVPQMGQMGYHQRTEFNKRILKIGSDGE--------EVTPEGGFINYGLVRGDYILIKGSVPGPSKRLIRLRDPIRA--KKADL-GEPNILYISRESKQIVAVNDLESLERTKQVIEFLEAAGLYEDVLRAKYGRHIRAGRGKLRGRKYKHKKSVLI-VAGENTPILKAARNLSGVDVVTVDSLNA-ELLAPGTHAGRLTVWTESAIGKLEGAFIVHMGVGESGQH---LVNAEDILRNIT-GQEVVRCFAKRTLPAFSIKKNEPIGCKVTLRGQKAQEFLETAIGI--VE---KTLNRSQ------FDSLGNVSFGIEEHTDFPGMRYDPNIGVFGMDVTVVLKRPGERICKRRIAARKIEIARTIEVPEGVSVSL--AQ-D---VFTATGPRGTVERKLWYP--GIKIDVRD--GEVVVDAEYARKEQKAMVGTFASHIRNLVKGVNEGFECKMSIVYAHFPMQVKVD-GK-TFVIGNFLGEKKPRVAKII-GE-TKVKV----SGNDVTITGI---------NKEDVGQTAA---NIEQKTKIKRFDPRIFQDGIYIVQKAMRK-QILLAVVVRQKQEFRRPDGLRVLFEDNAMVITDEDGIPKGTDIKGPVAREVAE-RFPKIGTTASIIVCGGGTHKNRRGAGNRGGRGKAGGCKH---HFVRAMMR-G-YSYG-KHGFKRPDEVSRDVSIVNVGELDELAPYLVEEG----LAEVMDGTYHINLEN-----LG--IEKVLGS--GRVTKNLVITSEEFSVSAREKIVVRKSARNVQIQLIAPTPEGDTTYSSAVSSELAK-YGYTGATGNTTAAYLTGLLFGLKSLQKGYEGGILDI-GLQASSAGSRVYAALKGIVDSGFEIPCSSEVFPSDERIRGEHIAEYREES----------------------SDLPEQFEATKEKIFAFMGARLSEALAKEYG-TRSAAVITGDMVKVMRGDFKGTEGKVQSVSLMDGTITVDGVISTKVDGT-----------EVPRPVNPSNVMITKLE-----------MKDGRRASSIKAIEKKFVSDGYVKASMDEYFAEQLSRAGYGGMELNRTPMGTQIVIYSEKPGMVIGKAGKVIRKLTRDVANKYS-LENPQ------IDAQEVKRPELNAQMMASRLAASIERGWYFRKAGHNTLRAVMNAGALGCEVVISGKLTGAR-SRVEKFVNGYIKHSGNPVEEVVDEGFAVAVKKLGTLGCKVRIIQPGVVLPDSYKVRELSTIKNAEAIGKSSCIVRPASKNIGNVLKVMQDLGYIGDFEFI-----DDGKAGIYSITLVGRINKCGAIKPRYSVGTVSFERW-EKQFLPA--KNFGALIVTTSSGVMSQYEARDKKIGGQLLAYVYDLDGVCNQVKSIAERTGVNISGPVPLPTKKLVVPTRKSPSGDGTATWDHWEMRVHKRLIDIA-ADERALRQLMRIQVPKDINIEIVLEVGTVVSSKMDNTVVIERQYMKMVSKYQRYEKRRSKIHAHNPACISAKVGDIVTIVECRPISKTKSYVVV-KAEVPMAKKS----------------SSRLPKRKGEYTYRGKTVSELQELSLEEFAELLPSRERRSIKRGFTDGQKKVLHEFKEGKK-----------VKTHHRDLIILPEMIGKTIEIHNG-----------KGFVSVDLQPEMVGHRFGEFAPTRSRVNHGSAGVGATRSSKFVPLK
Methanosarcina_siciliae_HI350 N---GD-PETTSKAMGSELHISPKKSREVCCKIKGMKASEARKFLEDVIAMKQAVPFKKHHDGTGHRKGPM-A------AGRYPISASKEILKVLKNAESNAEYKG--LEPANMYITHAAIQRGRVIHGFMPRARGRATPKDTETVNIEMILS--EVARSAPIAKVTFE---NGEELFLLASEGIAVGNIIECGDDAEVKPGNIVPIGNVPEGFFICNIESKPNDGGKFVRSSGVYATVVTHE--PTRTAVSMPSGNIKWLNPKCRAVVGIVAGSGRVDRPWLKAGKKYHKMITIGKGTQGPVKRWGIQLMKGKHSRQGSLRQVGTLG-AFNPSRVSWRVPQMGQMGYHQRTEFNKRILKIGSDGE--------EVTPEGGFINYGLVRGDYILIKGSVPGPSKRLIRLRDPIRA--KKADL-GEPNILYISRESKQIVAVNDLESLERTKQVIEFLEAAGLYEDVLRAKYGRHIRAGRGKLRGRKYKHKKSVLI-VAGENTPILKAARNLSGVDVVTVDSLNA-ELLAPGTHAGRLTVWTESAIGKLEGAFIVHMGVGESGQH---LVNAEDILRNIT-GQEVVRCFAKRTLPAFSIKKNEPIGCKVTLRGQKAQEFLETAIGI--VE---KTLNRSQ------FDSLGNVSFGIEEHTDFPGMRYDPNIGVFGMDVTVVLKRPGERICKRRIAARKIEIARTIEVPEGVSVSL--AQ-D---VFTATGPRGTVERKLWYP--GIKIDVRD--GEVVVDAEYARKEQKAMVGTFASHIRNLVKGVNEGFECKMSIVYAHFPMQVKVD-GK-TFVIGNFLGEKKPRVAKII-GE-TKVKV----SGNDVTITGI---------NKEDVGQTAA---NIEQKTKIKRFDPRIFQDGIYIVQKAMRK-QILLAVVVRQKQEFRRPDGLRVLFEDNAMVITDEDGIPKGTDIKGPVAREVAE-RFPKIGTTASIIVCGGGTHKNRRGAGNRGGRGKAGGCKH---HFVRAMMR-G-YSYG-KHGFKRPDEVSRDVSIVNVGELDELAPYLVEEG----LAEVKDGTYHINLEN-----LG--IEKVLGS--GRVTKNLVITSEEFSVSAREKIVVRKSARNVQIQLIAPTPEGDTTYSSAVSSELAK-YGYTGATGNTTAAYLTGLLFGLKSLQKGYEGGILDI-GLQASSAGSRVYASLKGIVDSGFEIPCSSEVFPSNERIRGEHIAEYREES----------------------SDLPEQFEATKEKIFAFMGARLSEALAKEYG-TRSAAVITGDMVKVMRGDFKGTEGKVQSVSLMDGTITVDGVISTKVDGT-----------EVPRPVNPSNVMITKLE-----------MKDGRRASSIKAIEKKFVNDGYVKASMDEYFAEQLSRAGYGGMELNRTPMGTQIVIYSEKPGMVIGKAGKVIRKLTRDVANKYS-LENPQ------IDAQEVKRPELNAQMMASRLAASIERGWYFRKAGHNTLRAVMNAGALGCEVVISGKLTGAR-SRVEKFVNGYIKHSGNPVEEVVDEGFAVAVKKLGTLGCKVRIIQPGVVLPDSYKVRELSTIKNAEAIGKSSCIVRPASKNIGNVLKVMQDLGYIGDFEFI-----DDGKAGIYSITLVGRINKCGAIKPRYSVGTVSFERW-EKQFLPA--KNFGALIVTTSSGVMSQYEARDKKIGGQLLAYVYDLDGVCNQVKSIAERTGVNISGPVPLPTKKLVVPTRKSPSGDGTATWDHWEMRVHKRLIDIA-ADERALRQLMRIQVPKDINIEIVLEVGTVVSSKMDNTVVIERQYMKMVSKYQRYEKRRSKIHAHNPACISAKVGDIVTIVECRPISKTKSYVVV-KAEVPMAKKS----------------SSRLPKRKGEYTYRGKTVSELQELSLEEFAELLPSRERRSIKRGFTDGQKKVLHEFKEGKK-----------VKTHHRDLIILPEMIGKTIEIHNG-----------KGFVSVDLQPEMVGHRFGEFAPTRSRVNHGSAGVGATRSSKFVPLK
Methanosarcina_siciliae_C2J N---GD-PETTSKAMGSELHISPKKSREVCCKIKGMKASEARKFLEDVIAMKQAVPFKKHHDGTGHRKGPM-A------AGRYPIIASKEILKVLKNAESNAEYKG--LEPANMYITHAAIQRGRVIHGFMPRARGRATPKDTETVNIEMILS--EVARSAPIAKVTFE---NGEELFLLASEGIAVGNIIECGDDAEVKPGNIVPIGNVPEGFFICNIESKPNDGGKFVRSSGVYATVVTHE--PTRTAVSMPSGNIKWLNPKCRAVVGIVAGSGRVDRPWLKAGKKYHKMITIGKGTQGPVKRWGIQLMKGKHSRQGSLRQVGTLG-AFNPSRVSWRVPQMGQMGYHQRTEFNKRILKIGSDGE--------EVTPEGGFINYGLVRGDYILIKGSVPGPSKRLIRLRDPIRA--KKADL-GEPNILYISRESKQIVAVNDLESLERTKQVIEFLEAAGLYEDVLRAKYGRHIRAGRGKLRGRKYKHKKSVLI-VAGENTPILKAARNLSGVDVVTVDSLNA-ELLAPGTHAGRLTVWTESAIGKLEGAFIVHMGVGESGQH---LVNAEDILRNIT-GQEVVRCFAKRTLPAFSIKKNEPIGCKVTLRGQKAQEFLETAIGI--VE---KTLNRSQ------FDSLGNVSFGIEEHTDFPGMRYDPNIGVFGMDVTVVLKRPGERICKRRIAARKIEIARTIEVPEGVSVSL--AQ-D---VFTATGPRGTVERKLWYP--GIKIDVRD--GEVVVDAEYARKEQKAMVGTFASHIRNLVKGVNEGFECKMSIVYAHFPMQVKVD-GK-TFVIGNFLGEKKPRVAKII-GE-TKVKV----SGNDVTITGI---------NKEDVGQTAA---NIEQKTKIKRFDPRIFQDGIYIVQKAMRK-QILLAVVVRQKQEFRRPDGLRVLFEDNAMVITDEDGIPKGTDIKGPVAREVAE-RFPKIGTTASIIVCGGGTHKNRRGAGNRGGRGKAGGCKH---HFVRAMMR-G-YSYG-KHGFKRPDEVSRDVSIVNVGELDELAPYLVEEG----LAEVKDGTYHINLEN-----LG--IEKVLGS--GRVTKNLVITSEEFSVSAREKIVVRKSARNVQIQLIAPTPEGDTTYSSAVSSELAK-YGYTGATGNTTAAYLTGLLFGLKSLQKGYEGGILDI-GLQASSAGSRVYAALKGIVDSGFEIPCSSEVFPSDERIRGEHIAEYREES----------------------SDLPEQFEATKEKIFAFMGARLSEALAKEYG-TRSAAVITGDMVKVMRGDFKGTEGKVQSVSLMDGTITVDGVISTKVDGT-----------EVPRPVNPSNVMITKLE-----------MKDGRRASSIKAIEKKFVNDGYVKASMDEYFAEQLSRAGYGGMELNRTPMGTQIVIYSEKPGMVIGKAGKVIRKLTRDVANKYS-LENPQ------IDAQEVKRPELNAQMMASRLAASIERGWYFRKAGHNTLRAVMNAGALGCEVVISGKLTGAR-SRVEKFVNGYIKHSGNPVEEVVDEGFAVAVKKLGTLGCKVRIIQPGVVLPDSYKVRELSTIKNAEAIGKSSCIVRPASKNIGNVLKVMQDLGYIGDFEFI-----DDGKAGIYSITLVGRINKCGAIKPRYSVGTVSFERW-EKQFLPA--KNFGALIVTTSSGVMSQYEARDKKIGGQLLAYVYDLDGVCNQVKSIAERTGVNISGPVPLPTKKLVVPTRKSPSGDGTATWDHWEMRVHKRLIDIA-ADERALRQLMRIQVPKDINIEIVLEVGTVVSSKMDNTVVIERQYMKMVSKYQRYEKRRSKIHAHNPACISAKVGDIVTIVECRPISKTKSYVVV-KAEVPMAKKS----------------SSRLPKRKGEYTYRGKTVSELQELSLEEFAELLPSRERRSIKRGFTDGQKKVLHEFKEGKK-----------VKTHHRDLIILPEMIGKTIEIHNG-----------KGFVSVDLQPEMVGHRFGEFAPTRSRVNHGSAGVGATRSSKFVPLK
Methanosarcina_WWM596 N---GD-PEITSKAMGSELHISPKKSREVCCKIKGMKASEARKFLEDVIALKQAVPFKRHSEGTGHRKGPM-A------GGRYPVSASKEILKVLKNAESNAEYKG--LEPANMYITHAVIQRGRVIHGFMPRARGRATPKDTETVNIEMILS--EVARSAPIAKVAFE---NGEELFLLASEGISVGNIIECGDDAVVKPGNIVPIGNVPEGFFICNIESKPNDGGKFVRSSGVYATVVTHE--PTRTAVAMPSGNIKWLNPKCRAVVGIVAGGGRVDRPWLKAGKKYHKMITIGKGTQGPVKRWGIQMQKGKHSRQGSLRQVGTLG-PFHPAHVSWRVPQMGQTGYHQRTEFNKRILKIGADGT--------EVTPEGGFINYGLIRGDYVLIKGSVPGPSKRLIRFRDPIRA--KKADL-GEPNILYISRESKQIVAENALENLERTKQVIEFLEAAGLYEDVLRAKYGRHIRAGRGKIRGRKYKHKKSVLI-VAGEKSPIMKAARNLSGVDVVTVDSLNA-ELLAPGTHAGRLTVWTESAIGKLEGAFIVHMGVGESGQQ---LVNAEDILRAIT-GQEVVKCFAKRTLPAFAIKKNEPIGCKVTLRGPKAQEFLETSLGI--IE---KTLSKTQ------FDSLGNVSFGIEEHTDFPGMRYDPNIGVFGMDVTVVLKRPGERICKRRIATRKIEIARTIEIPEGVSVSL--SR-D---VFTARGPKGTVERKFWYP--GIKIEVRG--EDVLVDAEFSRKEQKAMVGTFASHIRNLMKGVNEGFECKMNIVYAHFPMQVKVE-GK-TLIIGNFLGEKKPRVAKIL-GE-TKVKV----SGGEVIVTGI---------NKEDVGQTAA---NIEQKTKIKRFDPRIFQDGIYIVQKAMRK-QILLAVVVRQRQEFRRPDGLHVSFEDNAMVITDEDGIPKGTDIKGPIAREVAE-RFPKIGTTASIIVCGGGTHKNRRGAGNRGGRGKAGGCKH---HFVRAMMR-G-YSYG-KHGFKRPDVVSKDVSIVNVGELDELAPYLVEEG----FAEVKDGAYHINLEN-----LG--IEKVLGS--GRVMKNLVVTSEEFSASAREKIVVRKSARNVQIQLIAPTADGDITYSSAVSSELAK-YGYTGATGNTTAAYLTGLLFGLKSLQKGYEGGILDI-GLQASSTGSRVYATLKGIVDSGFEIPCSPEVFPSDERIRGEHIAEYREES----------------------SDLPEQFEATKEKIFAFMGARLSEGLTKQYG-TRSAAVITGDTVKVMRGDFKGTEGKVQSVSLMDGTISVDGVTSTKVDGT-----------EVPRPINPSNVMITKLE-----------MKDGRRASSIKAIERKFVNDGYVKASMDEYFAEQLNRAGYGGMELNRTPMGTQIIIYSEKPGMVIGKAGKVIRKLTRDVATKYN-LENPQ------IDAQEVKRPELNAQMMASRLASSIERGWYFRKAGHNTLRAVMNAGALGCEVVISGKLTGAR-SRVEKFVNGHVKHSGHPVQEVVDEGFAVAVKKLGTLGCKVRIIQPDVVLPDSFRIKELSTIKNAEAIGKSSCIVRPASKNIGNVLKVMQDLGYIGDFEFI-----DDGKAGIYSVTLVGRINKCGAIKPRYSVGTASFERW-EKQFLPA--KNFGALIVTTSSGVMSQYEARDKKIGGQLLAYVYDLDGVCNQVKSIAERTGVSISGPVPLPTKKLVVPTRKSPSGDGTATWDHWEMRVHKRLIDIA-ADERALRQLMRIQVPKDINIEIVLEVGTVVSSKMDNTVVIERQYMKMVPKYQRYEKRRSKVHAHNPPCISAKVGDIVTIAECRRISKTKSFVVV-KAEVPMVKKS----------------SSRLPKRKGEFTYRGKTVSELQELSLEEFAELLPSRERRSIKRGFTDGQKKVLHEFKEGKN-----------IRTHHRDLIILPEMIGTVIEIHNG-----------KSFISVELQPEMIGHRFGEFAPTRPKVNHGSAGVGATRSSKFVPLK
Methanosarcina_WH1 N---GD-PEITSKAMGSELHISPKKSREVCCKIKGMKASEARKFLEDVIALKQAVPFKRHSEGTGHRKGPM-A------GGRYPVSASKEILKVLKNAESNAEYKG--LEPANMYITHAVIQRGRVIHGFMPRARGRATPKDTETVNIEMILS--EVARSAPIAKVAFE---NGEELFLLASEGISVGNIIECGDDAVVKPGNIVPIGNVPEGFFICNIESKPNDGGKFVRSSGVYATVVTHE--PTRTAVAMPSGNIKWLNPKCRAVVGIVAGGGRVDRPWLKAGKKYHKMITIGKGTQGPVKRWGIQMQKGKHSRQGSLRQVGTLG-PFHPAHVSWRVPQMGQTGYHQRTEFNKRILKIGADGT--------EVTPEGGFINYGLIRGDYVLIKGSVPGPSKRLIRFRDPIRA--KKADL-GEPNILYISRESKQIVAENALENLERTKQVIEFLEAAGLYEDVLRAKYGRHIRAGRGKIRGRKYKHKKSVLI-VAGEKSPIMKAARNLSGVDVVTVDSLNA-ELLAPGTHAGRLTVWTESAIGKLEGAFIVHMGVGESGQQ---LVNAEDILRAIT-GQEVVKCFAKRTLPAFAIKKNEPIGCKVTLRGPKAQEFLETSLGI--IE---KTLSKTQ------FDSLGNVSFGIEEHTDFPGMRYDPNIGVFGMDVTVVLKRPGERICKRRIATRKIEIARTIEIPEGVSVSL--SR-D---VFTARGPKGTVERKFWYP--GIKIEVRG--EDVLVDAEFSRKEQKAMVGTFASHIRNLMKGVNEGFECKMNIVYAHFPMQVKVE-GK-TLIIGNFLGEKKPRVAKIL-GE-TKVKV----SGGEVIVTGI---------NKEDVGQTAA---NIEQKTKIKRFDPRIFQDGIYIVQKAMRK-QILLAVVVRQRQEFRRPDGLHVSFEDNAMVITDEDGIPKGTDIKGPIAREVAE-RFPKIGTTASIIVCGGGTHKNRRGAGNRGGRGKAGGCKH---HFVRAMMR-G-YSYG-KHGFKRPDVVSKDVSIVNVGELDELAPYLVEEG----FAEVKDGAYHINLEN-----LG--IEKVLGS--GRVMKNLVVTSEEFSASAREKIVVRKSARNVQIQLIAPTADGDITYSSAVSSELAK-YGYTGATGNTTAAYLTGLLFGLKSLQKGYEGGILDI-GLQASSTGSRVYATLKGIVDSGFEIPCSPEVFPSDERIRGEHIAEYREES----------------------SDLPEQFEATKEKIFAFMGARLSEGLTKQYG-TRSAAVITGDTVKVMRGDFKGTEGKVQSVSLMDGTISVDGVTSTKVDGT-----------EVPRPINPSNVMITKLE-----------MKDGRRASSIKAIERKFVNDGYVKASMDEYFAEQLNRAGYGGMELNRTPMGTQIIIYSEKPGMVIGKAGKVIRKLTRDVATKYN-LENPQ------IDAQEVKRPELNAQMMASRLASSIERGWYFRKAGHNTLRAVMNAGALGCEVVISGKLTGAR-SRVEKFVNGHVKHSGHPVQEVVDEGFAVAVKKLGTLGCKVRIIQPDVVLPDSFRIKELSTIKNAEAIGKSSCIVRPASKNIGNVLKVMQDLGYIGDFEFI-----DDGKAGIYSVTLVGRINKCGAIKPRYSVGTASFERW-EKQFLPA--KNFGALIVTTSSGVMSQYEARDKKIGGQLLAYVYDLDGVCNQVKSIAERTGVSISGPVPLPTKKLVVPTRKSPSGDGTATWDHWEMRVHKRLIDIA-ADERALRQLMRIQVPKDINIEIVLEVGTVVSSKMDNTVVIERQYMKMVPKYQRYEKRRSKVHAHNPPCISAKVGDIVTIAECRRISKTKSFVVV-KAEVPMVKKS----------------SSRLPKRKGEFTYRGKTVSELQELSLEEFAELLPSRERRSIKRGFTDGQKKVLHEFKEGKN-----------IRTHHRDLIILPEMIGTVIEIHNG-----------KSFISVELQPEMIGHRFGEFAPTRPKVNHGSAGVGATRSSKFVPLK
Methanosarcina_SMA_21 N---AD-PENTSKAMGSELHISPKKSREVCCKIKGMKASEARKFLEDVIAMKQAVPFKRHSEGAGHRKGPM-A------GGRYPVSASKEILKVLKNAESNAEYKG--LEPANMYIIHAAIQRGRVIHGFMPRARGRASPKDTETVNIEMILS--EVARSAPIAKVAFE---NGEELFLLASEGVAVGNIIECGDDAEVKPGNIVPIGNVPEGFFICNIESKPNDGGKFVRSSGVYATVVTHE--PTRTAVSMPSGNIKWLNPKCRAVVGIVAGGGRVDRPWLKAGKKYHKMITIGKGTQGPVKRWGIQLQKGKHSRQGSLRQIGTLG-SFNPSRVSWRVPQMGQTGYHQRTEFNKRILKIGSDGE--------EVTPEGGFINYGLVRGDYVLIKGSVPGPSKRLIRLRDPIRA--KKADL-GEPNILYISRESKQIVAVNDLENLERTKQVIEFLEAAGLYEDVLRAKYGRHIRAGRGKLRGRKYKHKKSVLI-VTGENSPILKAARNLSGVDVVTVDSLNA-ELLAPGTHAGRLTVWTESAIGKLEGAFIVHMGVGESGQH---LVNAEEILKTIT-GQEVVRCFAKRTLPAFSIKKNEPIGCKVTLRGQRAQEFLGTSFEI--IE---KTLSRAQ------FDSLGNVSFGIEEHTDFPGLRYDPNIGVFGMDVTVVLKRPGERICKRRIATRKIEIARTIEIPEGVSVSL--SQ-D---VFTAKGPKGTVERTFWYP--GIKIDVRE--GEVVVDAESSRKEQKAMVGTFASHLKNLIIGVSEGFECKMNIVYAHFPMQVKVE-GK-TLVIGNFLGEKKPRIAKIL-GE-TKVKV----NGNEIVVSGI---------NKEDVGQTAA---NIEQKTKIKRFDPRIFQDGIYIVQKAMRK-QILLAVVVRQKQEFRRPDGLHVSFEDNAMVITDEDGIPKGTDIKGPVAREVAE-RFPKIGTTASIIVCGGGTHKNRRGAGNRGGRGKAGGCKH---HFVRAMMR-G-YSYG-KHGFKRPVEVSKDISIVNVGELDELAPYLVEEG----LAEVKDGAYHINLEN-----LG--IEKVLGS--GRVTKNLVVTSEEFSASAREKIVVRKSARNVQIQLLAPTPEGDITYSSAVSSELAK-YGYTGATGNTTAAYLTGLLFGLKSLQKGYEGGILDI-GLQASSAGSRVYAALKGIVDSGFEIPCSSDVFPSDERIRGEHIAEYREES----------------------SDLPEQFEATKEKIFAFMGARLSEALAKQYG-TRSAAVITGDTVKIMRGDFKGTEGKVQSVSLMDGTIAVDGVISTKVDGT-----------EVPRPINPSNVMITKLE-----------MKDGRRASSIKAIEKKFVNDGYVKASMDEYFAEQLNRAGYGGMELNRTPMGTQIIIYSEKPGMVIGKAGKVIRKLTRDVATKYN-LENPQ------IDAQEVKKPELNAQMMASRLAASIERGWYFRKAGHNTIRAVMNAGALGCEVVISGKLTGAR-SRVEKFVDGYIKHSGHPVEEVVDEGFAVAIKKLGTLGCKVRIIQPGVVLPDSYKVRELSTIKNAEAIGKSSCIVRPASKNIGNVLKVMQDLGYIGDFEFI-----DDGKAGIYSVTLVGRINKCGAIKPRYSVGTGSFERW-EKQFLPA--KNFGALILTTSSGVMSQYEARDKKIGGQLLAYVYDLDGVCNQVKSIAERTGVNISGPVPLPTKKLVVPTRKSPSGDGTATWDHWEMRVHKRLIDIA-ADERALRQLMRIQVPKDINIEIVLEVGTVVSSKMDNTVVIERQYMKMVSKYQRYEKRRSKIHAHNPACISAKVGDIVTIVECRPISKTKSFVVV-KAEVPMAKKS----------------SSRLPKRKGEYTYRGKTVSELQELSLEEFAELLPSRERRSIKRGFTDGQKKVLHEFKEGKK-----------IRTHHRDMIILPEMIGIAIEVHNG-----------KEFVNVELQPEMIGHRFGEFAPTRSRVNHGSAGVGATRSSKFVPLK
Methanosarcina_mazei_YBM.H.M.1A.3 N---AD-PENTSKAMGSELHISPKKSREVCCKIKGMKASEARKFLEDVIAMKQAVPFKRHSEGAGHRKGPM-A------GGRYPVSASKEILKVLKNAESNAEYKG--LEPANMYIIHAAIQRGRVIHGFMPRARGRASPKDTETVNIEMILS--EVARSAPIAKVAFE---NGEELFLLASEGVAVGNIIECGDDAEVKPGNIVPIGNVPEGFFICNIESKPNDGGKFVRSSGVYATVVTHE--PTRTAVSMPSGNIKWLNPKCRAVVGIVAGGGRVDRPWLKAGKKYHKMITIGKGTQGPVKRWGIQLQKGKHSRQGSLRQIGTLG-SFNPSRVSWRVPQMGQTGYHQRTEFNKRILKIGSDGE--------EVTPEGGFINYGLVRGDYVLIKGSVPGPSKRLIRLRDPIRA--KKADL-GEPNILYISRESKQIVAVNDLENLERTKQVIEFLEAAGLYEDVLRAKYGRHIRAGRGKLRGRKYKHKKSVLI-VTGENSPILKAARNLSGVDVVTVDSLNA-ELLAPGTHAGRLTVWTESAIGKLEGAFIVHMGVGESGQH---LVNAEEILKTIT-GQGVVRCFAKRTLPAFSIKKNEPIGCKVTLRGQRAQEFLGTSFEI--IE---KTLSRAQ------FDSLGNVSFGIEEHTDFPGMRYDPNIGVFGMDVTVVLKRPGERICKRRIATRKIEIARTIEIPEGVSVSL-SQD-----VFTAKGPKGTVERTFWYP--GIKIEVRE--GEVVVDAESSRKEQKAMVGTFASHLKNLIIGVSEGFECKMNIVYAHFPMQVKVE-GK-TLVIGNFLGEKKPRIAKIL-GE-TKVKV----SGNEIVVSGI---------NKEDVGQTAA---NIEQKTKIKRFDPRIFQDGIYIVQKAMRK-QILLAVVVRQKQEFRRPDGLHVSFEDNAMVITDEDGIPKGTDIKGPVAREVAE-RFPKIGTTASIIVCGGGTHKNRRGAGNRGGRGKAGGCKH---HFVRAMMR-G-YSYG-KHGFKRPVEVSKDISIVNVGELDELAPYLVEEG----LAEVKDGAYHINLEN-----LG--IEKVLGS--GRVTKNLVVTSEEFSASAREKIVVRKSARNVQIQLLAPTPEGDITYSSAVSSELAK-YGYTGATGNTTAAYLTGLLFGLKSLQKGYEGGILDI-GLQASSAGSRVYAALKGIVDSGFEIPCSSDVFPSDERIRGEHIAEYREES----------------------SDLPEQFEATKEKIFAFMGARLSEALAKQYG-TRSAAVITGDTVKIMRGDFKGTEGKVQSVSLMDGTIAVDGVISTKVDGT-----------EVPRPINPSNVMITKLE-----------MKDGRRASSIKAIEKKFVNDGYVKASMDEYFAEQLNRAGYGGMELNRTPMGTQIIIYSEKPGMVIGKAGKVIRKLTRDVATKYN-LENPQ------IDAQEVKKPELNAQMMASRLAASIERGWYFRKAGHNTIRAVMNAGALGCEVVISGKLTGAR-SRVEKFVDGYIKHSGHPVEEVVDEGFAVAIKKLGTLGCKVRIIQPGVVLPDSYKVRELSTIKNAEAIGKSSCIVRPASKNIGNVLKVMQDLGYIGDFEFI-----DDGKAGIYSVTLVGRINKCGAIKPRYSVGTGSFERW-EKQFLPA--KNFGALILTTSSGVMSQYEARDKKIGGQLLAYVYDLDGVCNQVKSIAERTGVNISGPVPLPTKKLVVPTRKSPSGDGTATWDHWEMRVHKRLIDIA-ADERALRQLMRIQVPKDINIEIVLEVGTVVSSKMDNTVVIERQYMKMVSKYQRYEKRRSKIHAHNPACISAKVGDIVTIVECRPISKTKSFVVV-KAEVPMAKKS----------------SSRLPKRKGEYTYRGKTVSELQELSLEEFAELLPSRERRSIKRGFTDGQKKVLHEFKEGKK-----------IRTHHRDMIILPEMIGIAIEVHNG-----------KEFVNVELQPEMIGHRFGEFAPTRSRVNHGSAGVGATRSSKFVPLK
Methanosarcina_mazei_Tuc01 N---AD-PENTSKAMGSELHISPKKSREVCCKIKGMKASEARKFLEDVIAMKQAVPFKRHSEGAGHRKGPM-A------GGRYPVSASKEILKVLKNAESNAEYKG--LEPANMYIIHAAIQRGRVIHGFMPRARGRASPKDTETVNIEMILS--EVARSAPIAKVAFE---NGEELFLLASEGVAVGNIIECGDDAEVKPGNIVPIGNVPEGFFICNIESKPNDGGKFVRSSGVYATVVTHE--PTRTAVSMPSGNIKWLNPD---------GQKKVLHEF-KEGKKIRTHITIGKGTQGPVKRWGIQLQKGKHSRQGSLRQIGTLG-SFNPSRVSWRVPQMGQTGYHQRTEFNKRILKIGSDGE--------EVTPEGGFINYGLVRGDYVLIKGSVPGPSKRLIRLRDPIRA--KKADL-GEPNILYISRESKQIVAVNDLENLERTKQVIEFLEAAGLYEDVLRAKYGRHIRAGRGKLRGRKYKHKKSVLI-VTGENSPILKAARNLSGVDVVTVDSLNA-ELLAPGTHAGRLTVWTESAIGKLEGAFIVHMGVGESGQH---LVNAEEILKTIT-GQGVVRCFAKRTLPAFSIKKNEPIGCKVTLRGQRAQEFLGTSFEI--IE---KTLSRAQ------FDSLGNVSFGIEEHTDFPGMRYDPNIGVFGMDVTVVLKRPGERICKRRIATRKIEIARTIEIPEGVSVSL-SQD-----VFTAKGPKGTVERTFWYP--GIKIEVRE--GEVVVDAESSRKEQKAMVGTFASHLKNLIIGVSEGFECKMNIVYAHFPMQVKVE-GK-TLVIGNFLGEKKPRIAKIL-GE-TKVKV----SGNEIVVSGI---------NKEDVGQTAA---NIEQKTKIKRFDPRIFQDGIYIVQKAMRK-QILLAVVVRQKQEFRRPDGLHVSFEDNAMVITDEDGIPKGTDIKGPVAREVAE-RFPKIGTTASIIVCGGGTHKNRRGAGNRGGRGKAGGCKH---HFVRAMMR-G-YSYG-KHGFKRPVEVSKDISIVNVGELDELAPYLVEEG----LAEVKDGAYHINLEN-----LG--IEKVLGS--GRVTKNLVVTSEEFSASEKFMFVVRKSARNVQIQLLAPTPEGDITYSSAVSSELAK-YGYTGATGNTTAAYLTGLLFGLKSLQKGYEGGILDI-GLQASSAGSRVYAALKGIVDSGFEIPCSSDVFPSDERIRGEHIAEYREES----------------------SDLPEQFEATKEKIFAFMGARLSEALAKQYG-TRSAAVITGDTVKIMRGDFKGTEGKVQSVSLMDGTIAVDGVISTKVDGT-----------EVPRPINPSNVMITKLE-----------MKDGRRASSIKAIEKKFVNDGYVKASMDEYFAEQLNRAGYGGMELNRTPMGTQIIIYSEKPGMVIGKAGKVIRKLTRDVATKYN-LENPQ------IDAQEVKKPELNAQMMASRLAASIERGWYFRKAGHNTIRAVMNAGALGCEVVISGKLTGAR-SRVEKFVDGYIKHSGHPVEEVVDEGFAVAIKKLGTLGCKVRIIQPGVVLPDSYKVRELSTIKNAEAIGKSSCIVRPASKNIGNVLKVMQDLGYIGDFEFI-----DDGKAGIYSVTLVGRINKCGAIKPRYSVGTGSFERW-EKQFLPA--KNFGALILTTSSGVMSQYEARDKKIGGQLLAYVYDLDGVCNQVKSIAERTGVNISGPVPLPTKKLVVPTRKSPSGDGTATWDHWEMRVHKRLIDIA-ADERALRQLMRIQVPKDINIEIVLEVGTVVSSKMDNTVVIERQYMKMVSKYQRYEKRRSKIHAHNPACISAKVGDIVTIVECRPISKTKSFVVV-KAEVP------------------------------------------------------------------------------------------------------------------------------------------------------------------------------
Methanosarcina_mazei_SarPi N---AD-PENTSKAMGSELHISPKKSREVCCKIKGMKASEARKFLEDVIAMKQAVPFKRHSEGAGHRKGPM-A------GGRYPVSASKEILKVLKNAESNAEYKG--LEPANMYIIHAAIQRGRVIHGFMPRARGRASPKDTETVNIEMILS--EVARSAPIAKVAFE---NGEELFLLASEGVAVGNIIECGDDAEVKPGNIVPIGNVPEGFFICNIESKPNDGGKFVRSSGVYATVVTHE--PTRTAVSMPSGNIKWLNPKCRAVVGIVAGGGRVDRPWLKAGKKYHKMITIGKGTQGPVKRWGIQLQKGKHSRQGSLRQIGTLG-SFNPSRVSWRVPQMGQTGYHQRTEFNKRILKIGSDGE--------EVTPEGGFINYGLVRGDYVLIKGSVPGPSKRLIRLRDPIRA--KKADL-GEPNILYISRESKQIVAVNDLENLERTKQVIEFLEAAGLYEDVLRAKYGRHIRAGRGKLRGRKYKHKKSVLI-VAGEYSPILKAARNLSGVDVVTVDSLNA-ELLAPGTHAGRLTVWTESAIGKLEGAFIVHMGVGESGQH---LVNAEEILKTIT-GQGVVRCFAKRTLPAFSIKKNEPIGCKVTLRGQRAQEFLGTSFEI--IE---KTLSRAQ------FDSLGNVSFGIEEHTDFPGMRYDPNIGVFGMDVTVVLKRPGERICKRRIATRKIEIARTIEIPEGVSVSL-SQD-----VFTAKGPKGTVERTFWYP--GIKIEVRE--GEVVVDAESSRKEQKAMVGTFASHLKNLIIGVSEGFECKMNIVYAHFPMQVKVE-GK-TLVIGNFLGEKKPRIAKIL-GE-TKVKV----SGNEIVVSGI---------NKEDVGQTAA---NIEQKTKIKRFDPRIFQDGIYIVQKAMRK-QILLAVVVRQKQEFRRPDGLHVSFEDNAMVITDEDGIPKGTDIKGPVAREVAE-RFPKIGTTASIIVCGGGTHKNRRGAGNRGGRGKAGGCKH---HFVRAMMR-G-YSYG-KHGFKRPVEVSKDISIVNVGELDELAPYLVEEG----LAEVKDGAYHINLEN-----LG--IEKVLGS--GRVTKNLVVTSEEFSASAREKIVVRKSARNVQIQLLAPTPEGDITYSSAVSSELAK-YGYTGATGNTTAAYLTGLLFGLKSLQKGYEGGILDI-GLQASSAGSRVYAALKGIVDSGFEIPCSSDVFPSDERIRGEHIAEYREES----------------------SDLPEQFEATKEKIFAFMGARLSEALAKQYG-TRSAAVITGDTVKIMRGDFKGTEGKVQSVSLMDGTIAVDGVISTKVDGT-----------EVPRPINPSNVMITKLE-----------MKDGRRASSIKAIEKKFVNDGYVKASMDEYFAEQLNRAGYGGMELNRTPMGTQIIIYSEKPGMVIGKAGKVIRKLTRDVATKYN-LENPQ------IDAQEVKKPELNAQMMASRLAASIERGWYFRKAGHNTIRAVMNAGALGCEVVISGKLTGAR-SRVEKFVDGYIKHSGHPVEEVVDEGFAVAIKKLGTLGCKVRIIQPGVVLPDSYKVRELSTIKNAEAIGKSSCIVRPASKNIGNVLKVMQDLGYIGDFEFI-----DDGKAGIYSVTLVGRINKCGAIKPRYSVGTGSFERW-EKQFLPA--KNFGALILTTSSGVMSQYEARDKKIGGQLLAYVYDLDGVCNQVKSIAERTGVNISGPVPLPTKKLVVPTRKSPSGDGTATWDHWEMRVHKRLIDIA-ADERALRQLMRIQVPKDINIEIVLEVGTVVSSKMDNTVVIERQYMKMVSKYQRYEKRRSKIHAHNPACISAKVGDIVTIVECRPISKTKSFVVV-KAEVPMAKKS----------------SSRLPKRKGEYTYRGKTVSELQELSLEEFAELLPSRERRSIKRGFTDGQKKVLHEFKEGKK-----------IRTHHRDMIILPEMIGIAIEVHNG-----------KEFVNVELQPEMIGHRFGEFAPTRSRVNHGSAGVGATRSSKFVPLK
Methanosarcina_mazei_1.F.A.1A.3 N---AD-PENTSKAMGSELHISPKKSREVCCKIKGMKASEARKFLEDVIAMKQAVPFKRHSEGAGHRKGPM-A------GGRYPVSASKEILKVLKNAESNAEYKG--LEPANMYIIHAAIQRGRVIHGFMPRARGRASPKDTETVNIEMILS--EVARSAPIAKVAFE---NGEELFLLASEGVAVGNIIECGDDAEVKPGNIVPIGNVPEGFFICNIESKPNDGGKFVRSSGVYATVVTHE--PTRTAVSMPSGNIKWLNPKCRAVVGIVAGGGRVDRPWLKAGKKYHKMITIGKGTQGPVKRWGIQLQKDKHSRQGSLRQIGTLG-SFNPSRVSWRVPQMGQTGYHQRTEFNKRILKIGSDGE--------EVTPEGGFINYGLVRGDYVLIKGSVPGPSKRLIRLRDPIRA--KKADL-GEPNILYISRESKQIVAVNDLENLERTKQVIEFLEAAGLYEDVLRAKYGRHIRAGRGKLRGRKYKHKKSVLI-VTGENSPILKAARNLSGVDVVTVDSLNA-ELLAPGTHAGRLTVWTESAIGKLEGAFIVHMGVGESGQH---LVNAEEILKTIT-GQGVVRCFAKRTLPAFSIKKNEPIGCKVTLRGQRAQEFLGTSFEI--IE---KTLSRAQ------FDSLGNVSFGIEEHTDFPGMRYDPNIGVFGMDVTVVLKRPGERICKRRIATRKIEIARTIEIPEGVSVSL-SQD-----VFTAKGPKGTVERTFWYP--GIKIEVRE--GEVVVDAESSRKEQKAMVGTFASHLKNLIIGVSEGFECKMNIVYAHFPMQVKVE-GK-TLVIGNFLGEKKPRIAKIL-GE-TKVKV----SGNEIVVSGI---------NKEDVGQTAA---NIEQKTKIKRFDPRIFQDGIYIVQKAMRK-QILLAVVVRQKQEFRRPDGLHVSFEDNAMVITDEDGIPKGTDIKGPVAREVAE-RFPKIGTTASIIVCGGGTHKNRRGAGNRGGRGKAGGCKH---HFVRAMMR-G-YSYG-KHGFKRPVEVSKDISIVNVGELDELAPYLVEEG----LAEVKDGAYHINLEN-----LG--IEKVLGS--GRVTKNLVVTSEEFSASAREKIVVRKSARNVQIQLLAPTPEGDITYSSAVSSELAK-YGYTGATGNTTAAYLTGLLFGLKSLQKGYEGGILDI-GLQASSAGSRVYAALKGIVDSGFEIPCSSDVFPSDERIRGEHIAEYREES----------------------SDLPEQFEATKEKIFAFMGARLSEALAKQYG-TRSAAVITGDTVKIMRGDFKGTEGKVQSVSLMDGTIAVDGVISTKVDGT-----------EVPRPINPSNVMITKLE-----------MKDGRRASSIKAIEKKFVNDGYVKASMDEYFAEQLNRAGYGGMELNRTPMGTQIIIYSEKPGMVIGKAGKVIRKLTRDVATKYN-LENPQ------IDAQEVKKPELNAQMMASRLAASIERGWYFRKAGHNTIRAVMNAGALGCEVVISGKLTGAR-SRVEKFVDGYIKHSGHPVEEVVDEGFAVAIKKLGTLGCKVRIIQPGVVLPDSYKVRELSTIKNAEAIGKSSCIVRPASKNIGNVLKVMQDLGYIGDFEFI-----DDGKAGIYSVTLVGRINKCGAIKPRYSVGTGSFERW-EKQFLPA--KNFGALILTTSSGVMSQYEARDKKIGGQLLAYVYDLDGVCNQVKSIAERTGVNISGPVPLPTKKLVVPTRKSPSGDGTATWDHWEMRVHKRLIDIA-ADERALRQLMRIQVPKDINIEIVLEVGTVVSSKMDNTVVIERQYMKMVSKYQRYEKRRSKIHAHNPACISAKVGDIVTIVECRPISKTKSFVVV-KAEVPMAKKS----------------SSRLPKRKGEYTYRGKTVSELQELSLEEFAELLPSRERRSIKRGFTDGQKKVLHEFKEGKK-----------IRTHHRDMIILPEMIGIAIEVHNG-----------KEFVNVELQPEMIGHRFGEFAPTRSRVNHGSAGVGATRSSKFVPLK
Methanosarcina_barkeri_Wiesmoor K---ED-PETTSKAMGSELHISPKKSREVCCKIKGMKVPEARKFLEDVIALKQAVPFKRHHDGSGHRKGPM-A------AGRYPVSASKEILKILRNAESNAEYKG--LEPANMYITHAAIQRGRVIRGFMPRARGRATPKDTETVNIEMILS--EVARSAPIAKVVFE---TGEERLLLASEGIAVGSTIECGDDADVRPGNIVPIGKVPEGFFICNIESKPNDGGRFVRSSGVYATVVTHE--SNRTAVAMPSGNIKWLNPKCRAVVGIVAGGGRVDRPWLKAGKKYHKMITIGKGTQGPAKRWGIQLMKGKHSRQGSLRQIGTLG-GFGLRRVSWRVPQMGQTGYHQRTEFNKRILKIGSDGE--------EVTPEGGFINYGLVRGDYVLIKGSVPGPSKRLIRLRDPIRA--KKADL-GEPNILHISRESKQIVTENALEDLDKTKQVIEFLQAIGVYEDVLRAKYGRHIRAGRGKLRGRKYKHKKSVLI-VAGESAPILKAARNLSGVDVATVDSLNA-ELLAPGTHAGRLTIWTESAVEKLEGAFIVHMGVGESGQH---LVDAEEILRNIT-GQEVVRCFAKRTLPAFSIKKNEPIGCKVTLRGQRAQQFLETALGI--VD---KTLVRSQ------FDSLGNVSFGIEEHTDFPGMKYDPNIGVFGMDVTVVIKRPGERICKRRIATRKIEIARKIEIPEGISVSFSQDD-----VFTATGPLGTVERKLWYP--GIKIYVRD--GEVEVDAESSRKEQKAMVGTFTSHIKNLMKGVNEGFECKMTILYAHFPMQVKVD-GK-TLIIGNFLGEKKPRIAKIL-GE-TKVKV----SGNEVTVSGI---------NKEDVGQTAA---NIEQKTKIKRFDPRIFQDGIYIVQKPMRK-QVLLAVVVRQKQEFRRPDGLRVSFEDNAMVITDEEGIPKGTDIKGPIAREVAE-RYPKIGTTASIIVCGGGTHKNRRGAGNRGGRGKAGACKH---HFVRAMFR-G-YSYG-KHGFNLPAEISRDVSIVNVGELDELAPYLVEEG----LAEIKDDAYHINLEN-----LG--IEKVLGS--GRVMKNLVVTSEGFSASAREKIVVRKSARNVQIQLIAPTPEGDITYSSAVSSELAK-YGYTGVTGNTTAAYLTGLLFGLKSLKKGYEGGILDI-GLQASSAGSRVYAALKGIVDSGFEVPCSPEVFPSDERIRGEHIAEYREES----------------------SDLPEQFEATKEKIFAFMGARLSEALSKEYG-TRSAAVIAGDTVKVMRGDYKGTEGKVQAVSLQDGTISVDGVISTKVDGT-----------EVPRPIYPSNVMITKLE-----------LKDERRASSIKAIERKFVNDGFVKASMDEYFAEQLNRAGYGGMELNRTPMGTQIVIYSEKPGMVIGKAGKVIRKLTRDVAARYN-LENPQ------IDAQEVKKPELNAQMMASRLAASIERGWYFRKAGHNTLRAVMNAGALGCEVVISGKLTGAR-SRVEKFVDGYIKHSGNPVDEVVDEGFAVAIKKLGTLGCKVRIIQPGVVLPDSYTTTELSTIKNAEAIGKSSCIIRPASKNIGNVLKVMQDLGYIGEFEFI-----DDGKAGIYSVTLVGRVNKCGAIKPRYSVGTGSFERW-EKQFLPA--KNFGALIITTSSGVMSQYEAREKKIGGQLLAYVYDLDGVCNQVKSIAERTGVNISGPVPLPTKKLVVPTRKSPSGDGTATWDHWEMRVHKRLIDIA-ADERALRQLMRIQVPKDINIEIVLEVGTVVSSKMDNTVVIERQYMKLVPKYQRYEKRRSKVHAHNPPCISAKVGDIVTIAECRRISKTKSYVVV-KAEVPMAKKS----------------SSRLPKRKGEYTYRGKTVSELQELSLEEFAELLPSRERRSIKRGFTDGQKKVLHEFKEGKK-----------VRTHHRDLIILPEMIGQTIEIHNG-----------KGFVSVDLQPEMIGHRFGEFAPTRSRVSHGSAGVGATRSSKFVPLK
Methanosarcina_barkeri_fusaro K---ED-PETTSKAMGSELHISPKKSREVCCKIKGMKVPEARKFLEDVIALKQAVPFKRHHDGSGHRKGPM-A------AGRYPVSASKEILKILRNAESNAEYKG--LEPANMYITHAAIQRGRVIRGFMPRARGRATPKDTETVNIEMILS--EVARSAPIAKVVFE---TGEERLLLASEGIAVGSTIECGDDADVRPGNIVPIGKVPEGFFICNIESKPNDGGRFVRSSGVYATVVTHE--SNRTAVAMPSGNIKWLNPKCRAVVGIVAGGGRVDRPWLKAGKKYHKMITIGKGTQGPAKRWGIQLMKGKHSRQGSLRQIGTLG-GFGLRRVSWRVPQMGQTGYHQRTEFNKRILKIGSDGE--------EVTPEGGFINYGLVRGDYVLIKGSVPGPSKRLIRLRDPIRA--KKADL-GEPNILHISRESKQIVTENALEDLDKTKQVIEFLQAIGVYEDVLRAKYGRHIRAGRGKLRGRKYKHKKSVLI-VAGESAPILKAARNLSGVDVATVDSLNA-ELLAPGTHAGRLTIWTESAVEKLEGAFIVHMGVGESGQH---LVDAEEILRNIT-GQEVVRCFAKRTLPAFSIKKNEPIGCKVTLRGQRAQQFLETALGI--VD---KTLVRSQ------FDSLGNVSFGIEEHTDFPGMKYDPNIGVFGMDVTVVIKRPGERICKRRIATRKIEIARKIEIPEGISVSFSQDD-----VFTATGPLGTVERKLWYP--GIKIYVRD--GEVEVDAESSRKEQKAMVGTFTSHIKNLMKGVNEGFECKMTILYAHFPMQVKVD-GK-TLIIGNFLGEKKPRIAKIL-GE-TKVKV----SGNEVTVSGI---------NKEDVGQTAA---NIEQKTKIKRFDPRIFQDGIYIVQKPMRK-QVLLAVVVRQKQEFRRPDGLRVSFEDNAMVITDEEGIPKGTDIKGPIAREVAE-RYPKIGTTASIIVCGGGTHKNRRGAGNRGGRGKAGACKH---HFVRAMFR-G-YSYG-KHGFNLPAEISRDVSIVNVGELDELAPYLVEEG----LAEIKDDAYHINLEN-----LG--IEKVLGS--GRVMKNLVVTSEGFSASAREKIVVRKSARNVQIQLIAPTPEGDITYSSAVSSELAK-YGYTGVTGNTTAAYLTGLLFGLKSLKKGYEGGILDI-GLQASSAGSRVYAALKGIVDSGFEVPCSPEVFPSDERIRGEHIAEYREES----------------------SDLPEQFEATKEKIFAFMGARLSEALSKEYG-TRSAAVIAGDTVKVMRGDYKGTEGKVQAVSLQDGTISVDGVISTKVDGT-----------EVPRPIYPSNVMITKLE-----------LKDERRASSIKAIERKFVNDGFVKASMDEYFAEQLNRAGYGGMELNRTPMGTQIVIYSEKPGMVIGKAGKVIRKLTRDVAARYN-LENPQ------IDAQEVKKPELNAQMMASRLAASIERGWYFRKAGHNTLRAVMNAGALGCEVVISGKLTGAR-SRVEKFVDGYIKHSGNPVDEVVDEGFAVAIKKLGTLGCKVRIIQPGVVLPDSYTTTELSTIKNAEAIGKSSCIIRPASKNIGNVLKVMQDLGYIGEFEFI-----DDGKAGIYSVTLVGRVNKCGAIKPRYSVGTGSFERW-EKQFLPA--KNFGALIITTSSGVMSQYEAREKKIGGQLLAYVYDLDGVCNQVKSIAERTGVNISGPVPLPTKKLVVPTRKSPSGDGTATWDHWEMRVHKRLIDIA-ADERALRQLMRIQVPKDINIEIVLEVGTVVSSKMDNTVVIERQYMKLVPKYQRYEKRRSKVHAHNPPCISAKVGDIVTIAECRRISKTKSYVVV-KAEVPMAKKS----------------SSRLPKRKGEYTYRGKTVSELQELSLEEFAELLPSRERRSIKRGFTDGQKKVLHEFKEGKK-----------VRTHHRDLIILPEMIGQTIEIHNG-----------KGFVSVDLQPEMIGHRFGEFAPTRSRVSHGSAGVGATRSSKFVPLK
Methanosarcina_CM1 K---GD-PEITSKAMGSELHISPKKSREVCCKIKGMKVPEARKFLEDVIALKQAVPFKRHHDGTGHRKGPM-A------AGRYPVSASKEILKILKNAESNAEYKG--LEPSNMYITHAAIQRGRVIHGFMPRARGRATPKDTDTVNIEMILS--EVARSAPIAKVAFE---TGEELLLLASEGIAVGSTIECGDDADVKPGNIVPIGKVPEGFFICNIESKPNDGGRFVRSSGVYATIVTHE--PNRTAVAMPSGNIKWLNPKCRAVVGIVAGGGRVDRPWLKAGKKYHKMITIGKGTQGPAKRWGTQLMKGKHSRQGSLRQIGTLG-GFGLRRVSWRVPQMGQTGYHQRTEFNKRILKIGSDGE--------EVTPEGGFINYGLVRGDYVLIKGSVPGPSKRLIRLRDPIRA--KKADL-GEPNILHISRESKQIVTENALEDLDKTKQVIEFLQAIGVYEDVLRAKYGRHIRAGRGKLRGRKYKHKKSVLI-VAGESAPILKAARNLSGVDVVTVDSLNA-ELLAPGTHAGRLTIWTESAVEKLEGAFIVHMGVGESGQH---LVDAEEILRAIT-GQEVVRCFAKRTLPAFSIKKNEPIGCKVTLRGQRAQQFLETALGI--VD---KTLGRSQ------FDSLGNVSFGIEEHTDFPGMKYDPNIGVFGMDVTVVIKRPGERICKRRIATRKIEIARKIEIPEGISVSF--SQ-D---VFTATGPLGTVERKLWYP--GIKIYVRD--DEVEVDAESSRKEQKAMVGTFTSHIKNLMKGVNEGFECKMTILYAHFPMQVKVD-GK-TLVIGNFLGEKKPRIAKIL-GE-TKVKV----SGNEVTVSGI---------NKEDVGQTAA---NIEQKTKIKRFDPRIFQDGIYIVQKPMRK-QVLLAVVVRQKQEFRRPDGLRVSFEDNAMVITDEEGIPKGTDIKGPIAREVAE-RYPKIGTTASIIVCGGGTHKNRRGAGNRGGRGKAGACKH---HFVRAMFR-G-YSYG-KHGFTLPAEISRDVSIVNVGELDELAPYLVEEG----LAEIKDGVYHINLEN-----LG--IEKVLGS--GRVMKNLVVTSEGFSASAREKIVVRKSARNVQIQLIAPTPEGDITYSSAVSSELAK-YGYTGVTGNTTAAYLTGLLFGLKSLKKGYEGGILDL-GLQASSAGSRVYAALKGIVDSGFEVPCSPEVFPSDERIRGEHIAEYREES----------------------SDLPEQFEATKEKIFAFMGAKLSEELSKEYG-TRSAAVIAGDTVKVMRGDYKGTEGKVQTVSLQDGTISVDGVISTKVDDT-----------EVPRPIYPSNVMITKLE-----------MKDGRRASSIKAIERKFVSDGFVKASMDEYFAEQLNRAGYGGMELNRTPMGTQIVIYSEKPGMVIGKAGKVIRKLTRDVAARYN-LENPQ------IDAQEVKKPELNAQMMASRLAASIERGWYFRKAGHNTIRAVMNAGALGCEVVISGKLTGAR-SRVEKFVDGYIKHSGNPVQEVVDEGFAVAVKKLGTLGCKVRIIQPDVVLPDSYTTTELSTIKNAEAIGKSSCIIRPASKNIGNVLKVMQDLGYIGEFEFI-----DDGKAGIYSVTLVGRVNKCGAIKPRYSVGTGSFERW-EKQFLPA--KNFGALIITTSSGVMSQYEAREKKIGGQLLAYVYDLDGVCNQVKSIAERTGVNISGPVPLPTKKLVVPTRKSPSGDGTATWDHWEMRVHKRLIDIA-ADERALRQLMRIQVPKDINIEIVLEVGTVVSSKMDNTVVIERQYMKLVPKYQRYEKRRSKVHAHNPPCISAKVGDIVTIAECRRISKTKSYVVV-KAEVPMAKKS----------------SSRLPKRKGEYTYRGKTVSELQELSLEEFAELLPSRERRSIKRGFTEGQKKVLHEFKEGKK-----------VRTHHRDLIILPEMIGQTIEIHNG-----------KGFVSVDLQPEMIGHRFGEFAPSRSRVSHGSAGVGATRSSKFVPLK
Methanosarcina_barkeri_MS K---GD-PEITSKAMGSELHISPKKSREVCCKIKGMKVPEARKFLEDVIALKQAVPFKRHHDGTGHRKGPM-A------AGRYPVSASKEILKILKNAESNAEYKG--LEPSNMYITHAAIQRGRVIHGFMPRARGRATPKDTDTVNIEMILS--EVARSAPIAKVAFE---TGEELLLLASEGIAVGSTIECGDDADVKPGNIVPIGKVPEGFFICNIESKPNDGGRFVRSSGVYATIVTHE--PNRTAVAMPSGNIKWLNPKCRAVVGIVAGGGRVDRPWLKAGKKYHKMITIGKGTQGPAKRWGTQLMKGKHSRQGSLRQIGTLG-GFGLRRVSWRVPQMGQTGYHQRTEFNKRILKIGSDGE--------EVTPEGGFINYGLVRGDYVLIKGSVPGPSKRLIRLRDPIRA--KKADL-GEPNILHISRESKQIVTENALEDLDKTKQVIEFLQAIGVYEDVLRAKYGRHIRAGRGKLRGRKYKHKKSVLIVVAGESAPILKAARNLSGVDVVTVDSLNA-ELLAPGTHAGRLTIWTESAVEKLEGAFIVHMGVGESGQH---LVDAEEILRAIT-GQEVVRCFAKRTLPAFSIKKNEPIGCKVTLRGQRAQQFLETALGI--VD---KTLGRSQ------FDSLGNVSFGIEEHTDFPGMKYDPNIGVFGMDVTVVIKRPGERICKRRIATRKIEIARKIEIPEGISVSF--SQ-D---VFTATGPLGTVERKLWYP--GIKIYVRD--DEVEVDAESSRKEQKAMVGTFTSHIKNLMKGVNEGFECKMTILYAHFPMQVKVD-GK-TLVIGNFLGEKKPRIAKIL-GE-TKVKV----SGNEVTVSGI---------NKEDVGQTAA---NIEQKTKIKRFDPRIFQDGIYIVQKPMRK-QVLLAVVVRQKQEFRRPDGLRVSFEDNAMVITDEEGIPKGTDIKGPIAREVAE-RYPKIGTTASIIVCGGGTHKNRRGAGNRGGRGKAGACKH---HFVRAMFR-G-YSYG-KHGFTLPAEISRDVSIVNVGELDELAPYLVEEG----LAEIKDGVYHINLEN-----LG--IEKVLGS--GRVMKNLVVTSEGFSASAREKIVVRKSARNVQIQLIAPTPEGDITYSSAVSSELAK-YGYTGVTGNTTAAYLTGLLFGLKSLKKGYEGGILDL-GLQASSAGSRVYAALKGIVDSGFEVPCSPEVFPSDERIRGEHIAEYREES----------------------SDLPEQFEATKEKIFAFMGAKLSEELSKEYG-TRSAAVIAGDTVKVMRGDYKGTEGKVQTVSLQDGTISVDGVISTKVDDT-----------EVPRPIYPSNVMITKLE-----------MKDGRRASSIKAIERKFVSDGFVKASMDEYFAEQLNRAGYGGMELNRTPMGTQIVIYSEKPGMVIGKAGKVIRKLTRDVAARYN-LENPQ------IDAQEVKKPELNAQMMASRLAASIERGWYFRKAGHNTIRAVMNAGALGCEVVISGKLTGAR-SRVEKFVDGYIKHSGNPVQEVVDEGFAVAVKKLGTLGCKVRIIQPDVVLPDSYTTTELSTIKNAEAIGKSSCIIRPASKNIGNVLKVMQDLGYIGEFEFI-----DDGKAGIYSVTLVGRVNKCGAIKPRYSVGTGSFERW-EKQFLPA--KNFGALIITTSSGVMSQYEAREKKIGGQLLAYVYDLDGVCNQVKSIAERTGVNISGPVPLPTKKLVVPTRKSPSGDGTATWDHWEMRVHKRLIDIA-ADERALRQLMRIQVPKDINIEIVLEVGTVVSSKMDNTVVIERQYMKLVPKYQRYEKRRSKVHAHNPPCISAKVGDIVTIAECRRISKTKSYVVV-KAEVPMAKKS----------------SSRLPKRKGEYTYRGKTVSELQELSLEEFAELLPSRERRSIKRGFTEGQKKVLHEFKEGKK-----------VRTHHRDLIILPEMIGQTIEIHNG-----------KGFVSVDLQPEMIGHRFGEFAPSRSRVSHGSAGVGATRSSKFVPLK
Methanosarcina_barkeri_227 K---GD-PEITSKAMGSELHISPKKSREVCCKIKGMKVPEARKFLEDVIALKQAVPFKRHHDGTGHRKGPM-A------AGRYPVSASKEILKILKNAESNAEYKG--LEPSNMYITHAAIQRGRVIHGFMPRARGRATPKDTDTVNIEMILS--EVARSAPIAKVAFE---TGEELLLLASEGIAVGSTIECGDDADVKPGNIVPIGKVPEGFFICNIESKPNDGGRFVRSSGVYATIVTHE--PNRTAVAMPSGNIKWLNPKCRAVVGIVAGGGRVDRPWLKAGKKYHKMITIGKGTQGPAKRWGTQLMKGKHSRQGSLRQIGTLG-GFGLRRVSWRVPQMGQTGYHQRTEFNKRILKIGSDGE--------EVTPEGGFINYGLVRGDYVLIKGSVPGPSKRLIRLRDPIRA--KKADL-GEPNILHISRESKQIVTENALEDLDKTKQVIEFLQAIGVYEDVLRAKYGRHIRAGRGKLRGRKYKHKKSVLI-VAGESAPILKAARNLSGVDVVTVDSLNA-ELLAPGTHAGRLTIWTESAVEKLEGAFIVHMGVGESGQH---LVDAEEILRAIT-GQEVVRCFAKRTLPAFSIKKNEPIGCKVTLRGQRAQQFLETALGI--VD---KTLGRSQ------FDSLGNVSFGIEEHTDFPGMKYDPNIGVFGMDVTVVIKRPGERICKRRIATRKIEIARKIEIPEGISVSF--SQ-D---VFTATGPLGTVERKLWYP--GIKIYVRD--DEVEVDAESSRKEQKAMVGTFTSHIKNLMKGVNEGFECKMTILYAHFPMQVKVD-GK-TLVIGNFLGEKKPRIAKIL-GE-TKVKV----SGNEVTVSGI---------NKEDVGQTAA---NIEQKTKIKRFDPRIFQDGIYIVQKPMRK-QVLLAVVVRQKQEFRRPDGLRVSFEDNAMVITDEEGIPKGTDIKGPIAREVAE-RYPKIGTTASIIVCGGGTHKNRRGAGNRGGRGKAGACKH---HFVRAMFR-G-YSYG-KHGFTLPAEISRDVSIVNVGELDELAPYLVEEG----LAEIKDGVYHINLEN-----LG--IEKVLGS--GRVMKNLVVTSEGFSASAREKIVVRKSARNVQIQLIAPTPEGDITYSSAVSSELAK-YGYTGVTGNTTAAYLTGLLFGLKSLKKGYEGGILDL-GLQASSAGSRVYAALKGIVDSGFEVPCSPEVFPSDERIRGEHIAEYREES----------------------SDLPEQFEATKEKIFAFMGAKLSEELSKEYG-TRSAAVIAGDTVKVMRGDYKGTEGKVQTVSLQDGTISVDGVISTKVDDT-----------EVPRPIYPSNVMITKLE-----------MKDGRRASSIKAIERKFVSDGFVKASMDEYFAEQLNRAGYGGMELNRTPMGTQIVIYSEKPGMVIGKAGKVIRKLTRDVAARYN-LENPQ------IDAQEVKKPELNAQMMASRLAASIERGWYFRKAGHNTIRAVMNAGALGCEVVISGKLTGAR-SRVEKFVDGYIKHSGNPVQEVVDEGFAVAVKKLGTLGCKVRIIQPDVVLPDSYTTTELSTIKNAEAIGKSSCIIRPASKNIGNVLKVMQDLGYIGEFEFI-----DDGKAGIYSVTLVGRVNKCGAIKPRYSVGTGSFERW-EKQFLPA--KNFGALIITTSSGVMSQYEAREKKIGGQLLAYVYDLDGVCNQVKSIAERTGVNISGPVPLPTKKLVVPTRKSPSGDGTATWDHWEMRVHKRLIDIA-ADERALRQLMRIQVPKDINIEIVLEVGTVVSSKMDNTVVIERQYMKLVPKYQRYEKRRSKVHAHNPPCISAKVGDIVTIAECRRISKTKSYVVV-KAEVPMAKKS----------------SSRLPKRKGEYTYRGKTVSELQELSLEEFAELLPSRERRSIKRGFTEGQKKVLHEFKEGKK-----------VRTHHRDLIILPEMIGQTIEIHNG-----------KGFVSVDLQPEMIGHRFGEFAPSRSRVSHGSAGVGATRSSKFVPLK
Methanosarcina_vacuolata_Z_761 K---GD-PETTSKAMGSELHISPKKSREVCCKIKGMKVAEARKFLEDVVALKQAVPFKRHHDGTGHRKGPM-A------AGRYPVNASKEILKILKNAESNAEYKG--LEPANMYIIHAAIQRGRVIHGFMPRARGRATPKDTDTVNIEMILS--EVARSAPIAKVAFE---TGEELLLLASEGVAVGSTIECGDDADVRPGNIVPIGKVPEGFFICNIESKPNDGGRFVRSSGVYATVVTHE--PNRTAVAMPSGNIKWLNPKCRAVVGIVAGGGRVDRPWLKAGKKYHKMITIGKGTQGPVKRWGIQLMKGKHSRQGSLRQIGTLG-GFGLRRVSWRVPQMGQTGYHQRTEFNKRILKIGSDGE--------EVTPEGGFMNYGFVRGDYVLIKGSVPGPSKRLIRLRDPIRA--KKADL-GEPNILHISRESKQIVTENALEDLDKTKQVIEFLQAIGVYEDVLRAKYGRHIRAGRGKLRGRKYKHKKSILI-VAGESAPILKAARNLSGVDVATVDSLNA-ELLAPGTHAGRLTIWTESAVEKLEGAFIVHMGVGESGQH---LVNAEEILKTVT-GQGVVRCFAKRTLPAFSIKKNEPIGCKVTLRGQRAQQFLETALGI--VD---KTLVRSQ------FDSLGNVSFGIEEHTDFPGMRYDPNIGVFGMDVTVVIKRPGERICKRRIATRKIEIARKIEIPEGISVSI--SQ-D---VFTASGPLGTVERKLWYP--GIKIYVRD--GEVEVDAESSRKEQKAMVGTFTSHIKNLIKGVNEGFECKMTILYAHFPMQVKVD-GK-TLIIGNFLGEKKPRVAKIL-GE-TKVKV----SGNEVTVSGI---------NKEDVGQTAA---NIEQKTKIKRFDPRIFQDGIYIVQKPMRK-QVLLAVVVRQKQEFRRPDGLHVSFEDNAMVITDEEGIPKGTDIKGPIAREVAE-RYPKIGTTASIIVCGGGTHKNRRGAGNRGGRGKAGGCKH---HFVRAMLR-G-YSYG-KHGFKLPAEISRDVSIVNVGELDELAPYLVEEG----LAEIKDGAYHINLEN-----LE--IEKVLGS--GRVTKNLVVTSEGFSASAREKIVVRKSARNVQIQLIAPTPEGDITYSSAASSELAK-YGYTGSTGNTTAAYLTGLLFGLKSLNKGYEGGILDI-GLQASSAGSRVYAALKGIVDSGFEVPCSPEVFPSEERIRGEHIAEYREES----------------------SDLPEQFEATKEKIFAFMGARLSEALSKEYG-TRSAAVIAGDTVKVMRGDYKGTEGKVQAVSLQYGTISVDGVISTKVDGT-----------EVSRPIYPSNVMITKLE-----------LKDGRRASSIKAIERKFVNDGFVKASMDEYFAEQLNRAGYGGMELNRTPMGTQIVIYSEKPGMVIGKAGKVIRKLTRDVATKYN-LENPQ------IDAQEVKKPELNAQMMASRLAASIERGWYFRKAGHNTLRAVMNAGALGCEVVISGKLTGAR-SRVEKFIDGYVKHSGHPVEEVVDEGFAVAVKKLGTLGCKVRIIQPDVVLPDSYTTRELSTIKNAEVIGKSSCIIRPASKNIGNVLKVMQDLGYIGEFEFI-----DDGKAGIYSVTLVGRVNKCGAIKPRYSVGTGSFERW-EKQFLPA--KNFGALIITTSSGVMSQYEAREKKIGGQLLAYVYDLDGVCNQVKSIAERTGVNISGPVPLPTKKLVVPTRKSPSGDGTATWDHWEMRVHKRLIDIA-ADERALRQLMRIQVPKDINIEIVLEVGTVVSSKMDNTVVIERQYMKLVPKYQRYEKRRSKVHAHNPPCISAKVGDIVTIAECRRISKTKSYVVV-KAEVPMVKKS----------------SSRLPKRKGEYTYRGKTVSELQELSLEEFAELLPSRERRSIKRGFTEGQKKVLHEFKEGKK-----------VRTHHRDLIILPEMIGQTIEIHNG-----------KGFVSVDLQPEMIGHRFGEFAPTRSKVSHGSAGVGATRSSKFVPLK
Methanosarcina_Kolksee K---GD-PETTSKAMGSELHISPKKSREVCCKIKGMKVAEARKFLEDVVALKQAVPFKRHHDGTGHRKGPM-A------AGRYPVNASKEILKILKNAESNAEYKG--LEPANMYIIHAAIQRGRVIHGFMPRARGRATPKDTDTVNIEMILS--EVARSAPIAKVAFE---TGEELLLLASEGVAVGSTIECGDDADVRPGNIVPIGKVPEGFFICNIESKPNDGGRFVRSSGVYATVVTHE--PNRTAVAMPSGNIKWLNPKCRAVVGIVAGGGRVDRPWLKAGKKYHKMITIGKGTQGPVKRWGIQLMKGKHSRQGSLRQIGTLG-GFGLRRVSWRVPQMGQTGYHQRTEFNKRILKIGSDGE--------EVTPEGGFMNYGFVRGDYVLIKGSVPGPSKRLIRLRDPIRA--KKADL-GEPNILHISRESKQIVTENALEDLDKTKQVIEFLQAIGVYEDVLRAKYGRHIRAGRGKLRGRKYKHKKSILI-VAGESAPILKAARNLSGVDVATVDSLNA-ELLAPGTHAGRLTIWTESAVEKLEGAFIVHMGVGESGQH---LVNAEEILKTVT-GQGVVRCFAKRTLPAFSIKKNEPIGCKVTLRGQRAQQFLETALGI--VD---KTLVRSQ------FDSLGNVSFGIEEHTDFPGMRYDPNIGVFGMDVTVVIKRPGERICKRRIATRKIEIARKIEIPEGISVSI--SQ-D---VFTASGPLGTVERKLWYP--GIKIYVRD--GEVEVDAESSRKEQKAMVGTFTSHIKNLVKGVNEGFECKMTILYAHFPMQVKVD-GK-TLIIGNFLGEKKPRVAKIL-GE-TKVKV----SGNEVTVSGI---------NKEDVGQTAA---NIEQKTKIKRFDPRIFQDGIYIVQKPMRK-QVLLAVVVRQKQEFRRPDGLHVSFEDNAMVITDEEGIPKGTDIKGPIAREVAE-RYPKIGTTASIIVCGGGTHKNRRGAGNRGGRGKAGGCKH---HFVRAMLR-G-YSYG-KHGFKLPAEISRDVSIVNVGELDELAPYLVEEG----LAEIKDGAYHINLEN-----LE--IEKVLGS--GRVTKNLVVTSEGFSASAREKIVVRKSARNVQIQLIAPTPEGDITYSSAASSELAK-YGYTGSTGNTTAAYLTGLLFGLKSLNKGYEGGILDI-GLQASSAGSRVYAALKGIVDSGFEVPCSPEVFPSEERIRGEHIAEYREES----------------------SDLPEQFEATKEKIFAFMGARLSEALSKEYG-TRSAAVIAGDTVKVMRGDYKGTEGKVQAVSLQYGTISVDGVISTKVDGT-----------EVSRPIYPSNVMITKLE-----------LKDGRRASSIKAIERKFVNDGFVKASMDEYFAEQLNRAGYGGMELNRTPMGTQIVIYSEKPGMVIGKAGKVIRKLTRDVATKYN-LENPQ------IDAQEVKKPELNAQMMASRLAASIERGWYFRKAGHNTLRAVMNAGALGCEVVISGKLTGAR-SRVEKFIDGYVKHSGHPVEEVVDEGFAVAVKKLGTLGCKVRIIQPDVVLPDSYTTRELSTIKNAEVIGKSSCIIRPASKNIGNVLKVMQDLGYIGEFEFI-----DDGKAGIYSVTLVGRVNKCGAIKPRYSVGTGSFERW-EKQFLPA--KNFGALIITTSSGVMSQYEAREKKIGGQLLAYVYDLDGVCNQVKSIAERTGVNISGPVPLPTKKLVVPTRKSPSGDGTATWDHWEMRVHKRLIDIA-ADERALRQLMRIQVPKDINIEIVLEVGTVVSSKMDNTVVIERQYMKLVPKYQRYEKRRSKVHAHNPPCISAKVGDIVTIAECRRISKTKSYVVV-KAEVPMVKKS----------------SSRLPKRKGEYTYRGKTVSELQELSLEEFAELLPSRERRSIKRGFTEGQKKVLHEFKEGKK-----------VRTHHRDLIILPEMIGQTIEIHNG-----------KGFVSVDLQPEMIGHRFGEFAPTRSKVSHGSAGVGATRSSKFVPLK
Methanosarcina_barkeri_3 K---GD-PETTSKAMGSELHISPKKSREVCCKIKGMKVPEARKFLEDVIALKQAVPFKRHHDGSGHRKGPM-A------AGRYPVNASKEILKILKNAESNAEYKG--LEPASMYITHAAIQRGRVIHGFMPRARGRATPKDTDTVNIEMILS--EVARSAPIAKVAFE---NGEELLLLASEGVAVGSTIECGDDADVQPGNIVPIGKVPEGFFICNIESKPNDGGRFVRSSGVYATVVTHE--PNRTAVSMPSGNIKWLNPKCRAVVGIVAGGGRVDKPWLKAGKKYHKMITIGKGTQGPVKRWGIQLMKGKHSRQGSLRQVGTLG-GFNPRHVNWRVPQMGQTGYHQRTEFNKRILRIGSDGE--------EVTPEGGFINYGLVRGDYVLIKGSVPGPSKRLIRLRDPIRA--KKADL-GEPNILHISRESKQIVTENALEDLDKTKQVIEFLQAIGVYEDVLRAKYGRHIRAGRGKLRGRKYKHKKSILI-VAGENAPILKAARNLSGVDIATVDSLNA-ELLAPGTHAGRLTIWTESAVEKLEGAFIVHMGVGESGQH---LVNAEEILKTIT-GQGVVRCFAKRTLPAFAIKKSEPIGCKVTLRGQRAQQFLETALGI--VD---KTLVRSQ------FDSLGNVSFGIEEHTDFPGMRYDPNIGVFGMDVTVVIKRPGERICKRRIATRKIEIARTIEIPEGISVSF--SQ-D---VFTASGPMGTVERKLWYP--GIKIDVRE--GEVVVDAHSSRKEQKAMVGTFTSHIKNLMKGVNEGFECKMTILYAHFPMQVKVD-GK-TLIIGNFLGEKKPRVAKIL-GE-TKVKV----SGNEVTVSGI---------NKEDVGQTAA---NIEQKTKIKRFDPRIFLDGIYIVQKPMRK-QVLLAVVVRQKQEFRRPDGLRVSFEDNAMVITDEDGIPKGTDIKGPVAREVAE-RFPKIGTTASIIVCGGGTHKNRRGAGNRGGRGKAGGCKH---HFVRAMLR-G-YSYG-KHGFKLPAEISKDPSIVNVGELDELASYLVEEG----LAEIKDGAYHINLEN-----LG--IEKVLGS--GRVTKNLVVTSEEFSASAREKIVVRKSARNVQIQLIAPTPEGDITYSSAVSSELAK-YGYTGATGNTTAAYLTGLLFGLKSLKKGYEGGILDI-GLQASSAGSRVYAALKGVVDSGFEVPCSPEVFPSDERIRGEHIAEYREES----------------------SDLPEQFEATKEKIFAFMGARLSEELSKEYG-TRSAAVIAGDTVKVMRGDYKGTEGKVQTVSLQDGTISVDGVISTKVDGT-----------EVPRPIYPSNVMITKLE-----------LKDGRRASSIKAIERKFVNDGYVKASMDEYFADQLNRAGYGGMELNRTPMGTQIIIYSEKPGMVIGKAGKVIRKLTRDVATKYN-LENPQ------IDAQEVKKPELNAQMMASRLAASIERGWYFRKAGHNTLRAVMNAGALGCEVVISGKLTGAR-SRVEKFVDGYIKHSGNPVQEVVDEGFAVAIKKLGTLGCKVRIIQPGVVLPDSYTTRELSTIKNAEAIGKSTCIIRPASKNIGNVLKVMQDLGYVGEFELI-----DDGKAGIYSVTLVGRVNKCGAIKPRYSVGTDSFERW-EKQFLPA--KNFGALIITTSSGVMSQYEAREKKIGGQLLAYVYDLDGVCNQVKSIAERTGVNISGPVPLPTKKLVVPTRKSPSGDGTATWDHWEMRVHKRLIDIA-ADERALRQLMRIQVPKDINIEIVLEVGTVVSSKMDNTVVIERQYMKLVPKYQRYEKRRSKVHAHNPPCISAKVGDIVTIAECRRISKTKSYVVV-KAEVPMAKKS----------------SSRLPKRKGEYTYRGKTVSELQELSLEEFAELLPSRERRSIKRGFTDGQKKVLHDFKEGKK-----------VRTHHRDMIILPEMIGQTIEIHSG-----------KGFVSVDLQPEMIGHRFGEFAPTRSRVTHGSAGVGATRSSKFVPLK
Methanosarcina_thermophila_TM_1 K---AD-PETTSKAMGSELHISPKKSREICCKIKGMKVPEARKFLEDVIALKQAVPFKRHHDGAGHRKGPM-A------AGRYPVNASKEILKVLKNAESNAEYKG--LEPANMVISHAAIQRGRTIRGFMPRARGRATPKDTETVNIEMILS--EVARSAPIAKVRFE---NGEELLMLAPEGIALGDTIKCGDDAEIKPGNIVPIGNVPEGFFICNIESKPNDGGKFVRSSGVYATVVTHE--PNRTAVAMPSGTIKWLNPKCRAVVGIVAGGGRVDRPWLKAGKKYHKLITTGKGTQGPVKRWGIQLMKSKHSRQGSLRQVGTLG-PWHPARVSWRVPQMGQMGYHQRTEFNKRILKIGSDGE--------EVTPEGGFINYGIVRGDYVLIKGSVPGPSKRLIRLRDPIRA--KKADL-GEPNILHISRESKQIVAENAFEDLEKTKQVIEFLQAIGVYDDVLRAKYGKHIRAGRGKLRGRKYKNKKSILI-VAGEDAPILKAARNLAGVDVTTVDSLNA-ELLAPGTHAGRLTIWTESAIKKLEGAFIVHMGVGESGQR---LVNAEEILRTIT-GQEVVRCFAKKTLPAFSIKKKEPIGCKVTLRGQKAQEFLETALGI--VG---KTLVRSQ------FDSLGNVSFGIEEHTDFPGMKYDPNIGVFGMDVTVVIKRPGERICKRRIAKKKIEIARTIEIPEGISVSF--SQ-D---VLTVKGPLGTVERKLWYP--GVKIDVRE--GEVVVDAVSSRKEQKAMVGTFTSHIKNMIKGVNEGFECKMSIVYSHFPMQVKVD-GK-SFIIGNFLGEKKPRVAKIL-GE-TKVKV----SGNEVTITGI---------NKEDVGQTAA---NIEQKTKIRRFDPRVFQDGIYIVQKPMRK-QIVYAVVVRQKKEFRRPDGLRVSFEDNAMVITDEEGVPKGTDIKGPIAREVAE-RYPKIGTTASIIICGGGTHKNRRGAGNRGGRGKAGGCKH---HFVRAILR-G-YSYG-KHGFKRPAEISRDVSIVNVGELDELAPYLAEEG----FAEVRDGAYHINLEN-----LG--IEKVLGS--GRVTKRLVVTSEEFSASAREKIVVRKSARNIQIQLIAPTPDGDITYSSAISSELAR-YGYTGATGNTTAAYLTGLLFGLKSLKKGYEGGILDI-GLQASSAGSRVYAALKGIIDSGFDVPCNPEVFPSDERIRGEHIAEYREES----------------------SDLPEQFEATKEKIFAFMGARLSESLSKEYG-TRSAPVIAGDTVKVMRGDFKGTEGKVQSVSLKDGTITVDGVISTKVDGT-----------EVPRPIYPSNVMIIKLE-----------MKDGRRASSIKAIERKFVNDGYVKASMNEYFAEQLSRAGYGGMELNRTPMGTQIIIYSEKPGMVIGKAGKVIRKLTRDVATKYN-LENPQ------IDAQEVKKPELNAQMMASRLAASIERGWYFRKAGHNTLRAIMNAGALGCEVVISGKLTGAR-SRVEKFVDGYIKHSGNPVEHVVDEGFAVAIKKLGTLGCKVRIIQPGVVLPDSYRVKELSVIKNAEDVGKSACVIRPASKTIGNVLKVMQDLGYIGEFEFI-----DDGKAGIYNVTLVGRINKCGAIKPRYSVGTGSFERW-EKQFLPA--KNFGALIVTTSSGVMSQYEAREKKIGGQLLAYVYDLDGVCDQVKSIAERTGVSISGPVPLPTKKLVVPTRKSPSGDGTATWDPWEMRVHKRLIDIA-ADERALRQLMRIQVPKDINIEIVLEVGTVVSNKMDNTVVIERQYMKMVPKYQRYEKRRSKLHAHNPPCISAKVGDIVTIAECRPISKTKSFVVV-KAEVPMAKKS----------------SSKLPKRKGEYTYRGKTISELQEMSLEEFAELLPSRERRSIKRGFTEGQKKVLHKFKEGKK-----------IRTHHRDMIVLPEMIGQTIEIHNG-----------KTFVSVDLQPEMIGHRFGEFAPTRSRVVHGSAGVGATRSSKFVPLK
Methanosarcina_thermophila_CHTI_55 K---AD-PETTSKAMGSELHISPKKSREICCKIKGMKVPEARKFLEDVIALKQAVPFKRHHDGAGHRKGPM-A------AGRYPVNASKEILKVLKNAESNAEYKG--LEPANMVISHAAIQRGRTIRGFMPRARGRATPKDTETVNIEMILS--EVARSAPIAKVRFE---NGEELLMLAPEGIALGDTIKCGDDAEIKPGNIVPIGNVPEGFFICNIESKPNDGGKFVRSSGVYATVVTHE--PNRTAVAMPSGTIKWLNPKCRAVVGIVAGGGRVDRPWLKAGKKYHKLITTGKGTQGPVKRWGIQLMKSKHSRQGSLRQVGTLG-PWHPARVSWRVPQMGQMGYHQRTEFNKRILKIGSDGE--------EVTPEGGFINYGIVRGDYVLIKGSVPGPSKRLIRLRDPIRA--KKADL-GEPNILHISRESKQIVAENAFEDLEKTKQVIEFLQAIGVYDDVLRAKYGKHIRAGRGKLRGRKYKNKKSILI-VAGEDAPILKAARNLAGVDVTTVDSLNA-ELLAPGTHAGRLTIWTESAIKKLEGAFIVHMGVGESGQR---LVNAEEILRTIT-GQEVVRCFAKKTLPAFSIKKKEPIGCKVTLRGQKAQEFLETALGI--VG---KTLVRSQ------FDSLGNVSFGIEEHTDFPGMKYDPNIGVFGMDVTVVIKRPGERICKRRIAKKKIEIARTIEIPEGISVSF--SQ-D---VLTVKGPLGTVERKLWYP--GVKIDVRE--GEVVVDAVSSRKEQKAMVGTFTSHIKNMIKGVNEGFECKMSIVYSHFPMQVKVD-GK-SFIIGNFLGEKKPRVAKIL-GE-TKVKV----TGNEVTITGI---------NKEDVGQTAA---NIEQKTKIRRFDPRVFQDGIYIVQKPMRK-QIVYAVVVRQKKEFRRPDGLRVSFEDNAMVITDEEGVPKGTDIKGPIAREVAE-RYPKIGTTASIIICGGGTHKNRRGAGNRGGRGKAGGCKH---HFVRAILR-G-YSYG-KHGFKRPAEISRDVSIVNVGELDELAPYLAEEG----FAEVRDGAYHINLEN-----LG--IEKVLGS--GRVTKRLVVTSEEFSASAREKIVVRKSARNIQIQLIAPTPDGDITYSSAISSELAR-YGYTGATGNTTAAYLTGLLFGLKSLKKGYEGGILDI-GLQASSAGSRVYAALKGIIDSGFDVPCNPEVFPSDERIRGEHIAEYREES----------------------SDLPEQFEATKEKIFAFMGARLSESLSKEYG-TRSAPVIAGDTVKVMRGDFKGTEGKVQSVSLKDGTITVDGVISTKVDGT-----------EVPRPIYPSNVMIIKLE-----------MKDGRRASSIKAIERKFVNDGYVKASMNEYFAEQLSRAGYGGMELNRTPMGTQIIIYSEKPGMVIGKAGKVIRKLTRDVATKYN-LENPQ------IDAQEVKKPELNAQMMASRLAASIERGWYFRKAGHNTLRAIMNAGALGCEVVISGKLTGAR-SRVEKFVDGYIKHSGNPVEHVVDEGFAVAIKKLGTLGCKVRIIQPGVVLPDSYRVKELSVIKNAEDVGKSACVIRPASKTIGNVLKVMQDLGYIGEFEFI-----DDGKAGIYNVTLVGRINKCGAIKPRYSVGTGSFERW-EKQFLPA--KNFGALIVTTSSGVMSQYEAREKKIGGQLLAYVYDLDGVCDQVKSIAERTGVSISGPVPLPTKKLVVPTRKSPSGDGTATWDHWEMRVHKRLIDIA-ADERALRQLMRIQVPKDINIEIVLEVGTVVSNKMDNTVVIERQYMKMVPKYQRYEKRRSKLHAHNPPCISAKVGDIVTIAECRPISKTKSFVVV-KAEVPMAKKS----------------SSKLPKRKGEYTYRGKTISELQEMSLEEFAELLPSRERRSIKRGFTEGQKKVLHKFKEGKK-----------IRTHHRDMIVLPEMIGQTIEIHNG-----------KTFVSVDLQPEMIGHRFGEFAPTRSRVVHGSAGVGATRSSKFVPLK
Methanosarcina_DSM_11855 K---AD-PETTSKAMGSELHISPKKSREICCKIKGMKVPEARKFLEDVIALKQAVPFKRHHDGAGHRKGPM-A------AGRYPVNASKEILKVLKNAESNAEYKG--LEPANMVISHAAIQRGRTIRGFMPRARGRATPKDTETVNIEMILS--EVARSAPIAKVRFE---NGEELLMLAPEGIALGDTIKCGDDAEIKPGNIVPIGNVPEGFFICNIESKPNDGGKFVRSSGVYATVVTHE--PNRTAVAMPSGTIKWLNPKCRAVVGIVAGGGRVDRPWLKAGKKYHKLITTGKGTQGPVKRWGIQLMKSKHSRQGSLRQVGTLG-PWHPARVSWRVPQMGQMGYHQRTEFNKRILKIGSDGE--------EVTPEGGFINYGIVRGDYVLIKGSVPGPSKRLIRLRDPIRA--KKADL-GEPNILHISRESKQIVAENAFEDLEKTKQVIEFLQAIGVYDDVLRAKYGKHIRAGRGKLRGRKYKNKKSILI-VAGEDAPILKAARNLAGVDVTTVDSLNA-ELLAPGTHAGRLTIWTESAIKKLEGAFIVHMGVGESGQR---LVNAEEILRTIT-GQEVVRCFAKKTLPAFSIKKKEPIGCKVTLRGQKAQEFLETALGI--VG---KTLVRSQ------FDSLGNVSFGIEEHTDFPGMKYDPNIGVFGMDVTVVIKRPGERICKRRIAKKKIEIARTIEIPEGISVSF--SQ-D---VLTVKGPLGTVERKLWYP--GVKIDVRE--GEVVVDAVSSRKEQKAMVGTFTSHIKNMIKGVNEGFECKMSIVYSHFPMQVKVD-GK-SFIIGNFLGEKKPRVAKIL-GE-TKVKV----SGNEVTITGI---------NKEDVGQTAA---NIEQKTKIRRFDPRVFQDGIYIVQKPMRK-QIVYAVVVRQKKEFRRPDGLRVSFEDNAMVITDEEGVPKGTDIKGPIAREVAE-RYPKIGTTASIIICGGGTHKNRRGAGNRGGRGKAGGCKH---HFVRAILR-G-YSYG-KHGFKRPAEISRDVSIVNVGELDELAPYLAEEG----FAEVRDGAYHINLEN-----LG--IEKVLGS--GRVTKRLVVTSEEFSASAREKIVVRKSARNIQIQLIAPTPDGDITYSSAISSELAR-YGYTGATGNTTAAYLTGLLFGLKSLKKGYEGGILDI-GLQASSAGSRVYAALKGIIDSGFDVPCNPEVFPSDERIRGEHIAEYREES----------------------SDLPEQFEATKEKIFAFMGARLSESLSKEYG-TRSAPVIAGDTVKVMRGDFKGTEGKVQSVSLKDGTITVDGVISTKVDGT-----------EVPRPIYPSNVMIIKLE-----------MKDGRRASSIKAIERKFVNDGYVKASMNEYFAEQLSRAGYGGMELNRTPMGTQIIIYSEKPGMVIGKAGKVIRKLTRDVATKYN-LENPQ------IDAQEVKKPELNAQMMASRLAASIERGWYFRKAGHNTLRAIMNAGALGCEVVISGKLTGAR-SRVEKFVDGYIKHSGNPVEHVVDEGFAVAIKKLGTLGCKVRIIQPGVVLPDSYRVKELSVIKNAEDVGKSACVIRPASKTIGNVLKVMQDLGYIGEFEFI-----DDGKAGIYNVTLVGRINKCGAIKPRYSVGTGSFERW-EKQFLPA--KNFGALIVTTSSGVMSQYEAREKKIGGQLLAYVYDLDGVCDQVKSIAERTGVSISGPVPLPTKKLVVPTRKSPSGDGTATWDHWEMRVHKRLIDIA-ADERALRQLMRIQVPKDINIEIVLEVGTVVSNKMDNTVVIERQYMKMVPKYQRYEKRRSKLHAHNPPCISAKVGDIVTIAECRPISKTKSFVVV-KAEVPMAKKS----------------SSKLPKRKGEYTYRGKTISELQEMSLEEFAELLPSRERRSIKRGFTEGQKKVLHKFKEGKK-----------IRTHHRDMIVLPEMIGQTIEIHNG-----------KTFVSVDLQPEMIGHRFGEFAPTRSRVVHGSAGVGATRSSKFVPLK
Methanosarcina_E03.2 K---GD-PETTSKAMGSELHISPKKSREICCKIKGMKVTEARKFLEDVIALKQAVPFKRHHDGAGHRKGKM-A------AGRYPVNASKEILKVLKNAESNAEYKG--LEPANMFISHAAIQRGRTIHGFLPRARGRATPKDTNTVNIEMILS--EVARSAPIAKVLFE---NGEELLLLASEGVALGDTIKCGDDADVKPGNIVPIGNVPEGFFICNIESKPNDGGKFVRSSGVYATVVTHE--PNRTAVAMPSGTIKWLNPKCRAVVGIVAGGGRVDKPWLKAGKKYYKLITTGKGTQGPVKRWGIQLMKNKHSRQGSLRQVGTLG-PWHPARVSWRVPQMGQMGYHQRTEFNKRILKIGSDGE--------EVTPEGGFINYGLVRGDYVLIKGSVPGPSKRLIRLRDPIRA--KKADL-GEPNILHISRESKQIVAENALEDLDKTKQVIEFLQAIGVYDDVLRAKYGRHIRAGRGKLRGRKYKHKKSILI-VAGEDGPILKAARNLSGVDVTTVDSLNA-ELLAPGTHAGRLTIWTESAIEKLEGAFIVHMGVGESGQH---LVNAEEILRTIT-GQEVVRCFAKRTLPAFSIKKNEPIGCKVTLRGQKAQQFLETALGI--VG---KTLVRSQ------FDSLGNVSFGIEEHTDFPGMKYDPNIGVFGMDVTVVIKRPGERICKRRIAKRKIEIARTIEIPEGISVSF--SQ-D---VFTVRGPLGTVERKLWYP--GIKIDVRE--GEVVVDAVSSRKEQKAMVGTFTSHIKNLIKGVNEGFECKMSIVYSHFPMQVKVD-GK-SFIIGNFLGEKKPRVAKIL-GE-TKVKV----TGNEVTITGI---------NKEDVGQTAA---NIEQKTKIRRFDPRIFQDGIYIVQKAMRK-QIVLAVVVRQKQEFRRPDGLRVSFEDNAMVITDEEGVPKGTDIKGPVAREVAE-RYPKIGTTASIIICGGGTHKNRRGAGNRGGRGKSGGGKH---HFVRAILR-G-YSYG-KHGFKRPAEISRDVSIVNVGELDELAPYLVEEG----FAEVRDGAYHINLEN-----LG--IEKVLGS--GRVTKNLVVTSEEFSASAREKIVVRKSARNIQIQLIAPTPDGDITYSSAVSSELAR-YGYAGATGNTTAAYLTGLLFGLKSLKKGYEGGILDI-GLQASSAGSRVYAALKGIIDSGFEVPCSPEVFPSDERIRGEHIAEYREES----------------------SDLPEQFEATKEKIFALMGARLSESLSKEYG-TRSAAVIAGDTVKVMRGDFKGTEGKVQTVSLQDGTITVDGVISTKVDGT-----------EVPRPIYPSNVMIIKLE-----------LKDGRRASSIKAIERKFVNDGYVKASMDEYFAEQLNRAGYGGMELNRTPMGTQIIIYSEKPGMVIGKAGKVIRKLTRDVAAKYN-LENPQ------IDAQEVKKPELNAQMMASRLAASIERGWYFRKAGHNTLRAVMNAGALGCEVVISGKLTGAR-SRVEKFVDGYIKHSGNPVEQVVDEGFAVAIKKLGTLGCKVRIIQPGVVLPDSYKVRELSTIKNAEDVGKSACVIRPASKNIGNVLKVMQDLGYIGEFEFI-----DDGKAGIYNVTLVGRINKCGAIKPRYSVGTGSFERW-EKQFLPA--KNFGALIVTTSSGVMSQYEAREKKIGGQLLAYVYDLDGVCNQVKSIAERTGVNISGPVPLPTKKLVVPTRKSPSGDGTATWDHWEMRVHKRLIDIA-ADERALRQLMRIQVPKDINIEIVLEVGTVVSNKMDNTVVIERQHMKMVPKYQRYEKRRSKVHAHNPPCISAKVGDIVTVAECRRISKTKSFVVV-KAEVPMAKKS----------------SSKLPKRKGEYTYRGKTISELQEMSLEEFAELLPSRERRSIKRGFTDGQKKVLHEFKEGKK-----------IRTHHRDMIILPEMIGQTIEIHNG-----------KTFVSVDLQPEMIGHRFGEFAPTRSRVTHGSAGVGATRSSKFVPLK
Methanolobus_psychrophilus_R15 E---LE-PKTSSRAMGSELHISPKKSRELGHAIKGMRTEVAQKYLEDVMGLKRAVPFKRHHVGTGHRKGPM-A------TGRYPIKAAEAFMKILENAKSNAEYKG--LDSSKMYLSHIATKQGRVIHGMMARARGRGSPKNTDTVNIEIILS--EVARSAPVVKVSFD---NGEERLILAPEGIAVGDKIACGISAEVKPGNILPLAEIPEGIPVCNIEGRPNDGGQFARASGTYATVVSHE--RGKTVVQMPSGELKWMNPRCRATIGIIAGGGRVDRPFLKAGKKYHKMITIGKGTQGPVKRWGISMMKGKHSRQGSLRQIGTLG-PFHPARVNWRVPQMGQMGYHQRTDFNKRILRVSTNGD--------EINPEGGFINYGLVRGDYILIKGSIPGPSKRLVRLRDPMRA--KVSAM-GEPQLLHVSTQSQQLVAENALENIEKTKDIVTFLQAAGIYTDVMRAKDGRNIRAGRGKLRGRRYKNRKSILI-VASGDAAVFRSARNLAGVDVVSVTSLNA-EILAPGTHAGRLTVWTESAIADLEGLFVVHMGVGESGQH---LVDAEGILTEIT-GQKVIRTYSKRTLPAFSIKKNEPIGCKVTLRSERAETFLTTALAI--VE---GRLRSSQ------FDKNGNVAFGIEEHTDFPGMRYDPNIGIFGMDINVVVKRPGYRISKRRISRGKVEIRTEVPIPSGVTVTF--KG-N---VMSVSGPKGSNQRLFWYP--GINIEVAD--SKIVIDTDVKKKTQRAMVGTFSSHITNLITGVTEGFEYRMKIVYAHFPMQVKVE-GK-KLTIGNFLGEKKARSAKVL-GE-TKIKT----SADEVIVTGI---------NKEDVGQTAA---NIEQATKIKRFDPRTFQDGIYIVEKTMRK-QILLAVIVRQKQEFRRPDGLRVSFEDNAIVIVDKDGVPKGTDFKGPVAREAAE-RYPKIGTTASIVACGGGTGKNRRGAGNRGGRGKCGGNAH---HHTRAMQR-G-YNLGLQKGFVRPFKTLHDTSIVNVGELDELADQLVEDG----FAELKDGVYHIDLDD-----LY--IEKVLGT--GRISKKLAITACEFSATAKTKIVVRKSSKHMQVQLVAPTPEGDVTLSSAISTELKK-YGYDASTGNTTAAYLTGLLFGYRAQANGHEYGILDL-GLQVASPGSRVYATLKGIVDAGFEIPHNPSILPSDERIRGEHIAEYMEGS-----------------------NLPELFDTVKEKISAYMGALLSKELREKYG-CRSASVIVGDTVKVMRGDHAGTTGKVEAVSLKHATIVIEGVTVSKADGT-----------EVARPVYPSNVMITSLE-----------MKDELREAVIRAIEKKFVQEGYVKASMDEYFAKQLNKAGYGGMELNRTPMGTQITIYAEKPGMVIGKAGKVIRKLTRDIDRMYD-IDNPQ------IDAQEVRRPELNAQMMATRLASSIERGWYFRKAGHNTIRAIMNAGALGCEIVISGKLTGAR-SRVEKIVQGYIKHAGKPVDDIVDEGFAVAVKKLGTLGCKVRIIPPGAVLPDSFHLKDLSTIKNAEAIGKNSCTIQPASKLIGTVLKVMQSRGYVGEFEFI-----EDGKAGIYKVELVGRINKCGAIKPRYSVGAADFERW-EKQYLPA--KNFGALILTTSIGVISQYEARENNVGGQLLAYVYNLDGVCDQVKAIADRTGVSISGPVPLPTKKMVVPVRKSPSGDGTATWDHWEMRVHKRLIDIA-ADERALRQLMRIQVPKDINIEIVLQVGTVVSNKMDRTVVIQRKHEMLIKKYQRYEKRQSKIHAHNPDCIDAKVGDIVTIAECRPLSKTKSYVVI-KAEAQMAKKT----------------SSKLPKRKGEYTYRGKTVEELRSLSIEEFSELLPARERRTILRGLSEGKKDVMQQLRDGKDS----------LRTHHRDIIIFPDMVGKNIEVYNG-----------KTFMAFEVQPEMIGHRFGEFAPTRPKVSHGSAGVGATRSSKFVPLK
Methanosalsum_zhilinae_WeN5 E---SD-KDSTARAMGSELHISPKKSRELGRAIKGMRTKAARKYLEDVTALKQAVPFRRHCDSLGHKKGSM-A------AGRYPVKVAQEFLKILKNAESNAEYKG--LEAENMYISHISAKRGRVIHGMRPRARGRATPKNTETVYVEMILK--EVSRSAPIVRVKFD---NGEERFILAPEGTSVGQQISCGISAEIKPGNILYLAEIPEGVPICNIESKPNDGGRFARSSGVSATLIAHE--RGKVVVQMPSGEMKWLNPKCRATIGIVAGGGRADKPFLKAGNKYHKMITTGKGTQGPVKRWGIQMAKHKHSRAGSLRQVGTLG-PWRPAHVSWRVPQMGQMGYHQRTEYNKRILKMSSDAD--------EVNPDGGFINYGLVSNSYILVKGSIPGPSKRLVRLREPVRP--KMNGV-GDPQIVHINRRSRQ-------------------------------------------------------------------------------------------------------------------VVHMGVGESGQH---LVNGEGILEKIT-GQKIVETHAKRTLPGFGIKKKEPIGCKVTLRGERAENFLSTSLEI--IE---HKLDSAQ------FDNNGNVAFGIEEHTDFPGMRYDPNIGIFGMDVIVVLKRPGYRIGKRVIAKRKVEITKVVPIPDDVTVTF--EG-N---ILKASGEKGSNERHFWYP--GISIEIAD--SEIIVDAVSNKKTQKAMVGTIASHMRNMIKGVTEGFEYKMKVVYSHFPMQLKVE-GN-KLVVNNFLGEKKPRSARIV-GD-TTVKT----SGDEIIIEGI---------NKEDVGQTAA---NIEQLTRIKKFDPRVFQDGIYLTEKRMRR-QILHAVVVRQKKEFRRPDGLRVSFEDNAVVITDETGIPKGTDVKGPIAREVAE-RYPKIGTTASIIVCGGGTSKNRRGAGNRGGRGKAGGCKH---HNVRAMQR-G-YTFG-KEGFKRPQKMVNYVSIVNVGEIDELSDQLIEDG----LAQLKDGAYHINLAD-----IG--IEKVLGN--GKVTKNLIVTAEKFSSTARDKIVVRKSSKHIQIQLVNSRLEGDVTLSSAVSTELNK-YGYEGSTGNTTAAYLTGLLFGYKALKEGYDSGILDI-GLQASSKGSRVYAALKGTVDAGLDIPHNPEIFPSDDRIKGEHVDEYIEGS-----------------------NLSEQFEAAREKILSYLRAPLSKDLREKYG-RKSARVAVGDTVKIACGDYAGITGEVEEVSLKRGTLSVEGAISIKADGT-----------EVARPIHPSNVIITKLE-----------LKDEKRKSRLSAIEKKFVQDGYVKASMNEYFAKQLSRAGYGGMDLNRTPMGTQITIYAEKPGMVIGKAGKVIRKLTREVDRMYN-LDNPQ------IDAQEVKNPALNAQIMASRLASSIERGWYFRKAGHNAMRAIMGAGALGCEIVLSGKLTGSR-SRVEKMVNGYIKHAGKPVDDIVDYGFATAVKKLGTIGCVVRIIPPGAILPDNFNLIELSTIKNAEDIGKQSCTIKPASKLIGNVLKVMKDNGYIGEFEFI-----EDGKAGIYEVKLIGRINKCGAIKPRYSVQSEEFEKW-EKQYLPA--RNFGALILTTSEGVLSQIEARESNIGGQLLAYVYNLDGVCEQVKAIAERTGVSVAGPVPLPTKKLVVPARKSPSGDGTATWDHWEMRVHKRLIDIA-ADERALRQLMRIQVPKDINIEIVLQSGNVVSNKMTKTVVIQRSHETLVDKYQRYEKRQSKIHAHNPPCINAKVGDVVTIAECRPLSKTKSFVVI-KAEEQMAKKA----------------TSRLPKRKGEFTYRGKTTAELQKLSLEEFTELLPARERRSIKRGFSEEQKKVLQKIKDGEET----------VRTHHRNMIFLPEMVGKNIEVYNG-----------KEFVKVEVLPEMVGHRFGEFSLTRSRVKHGSAGVGATRSSKFVPLK
Methanohalophilus_halophilus_Z_7982 E---LE-PATSARAMGSELHISPKKSRELCRELKGMRSTSAKNYLGEVIDFKRAVPFRRHNDSLGHKKGPM-A------AGRYPVKVAAEVLKLIENAESNAEYKG--LDPSHMYINHVSTKKGRVIHGMRPRARGRATPKNTETVNIEIILS--EVARSAPIARVSFE---SGEERLILVPESIGIGDRIECGISAEIKQGNILPLAEIPEGVPLCNIESKPNDGGAFARSSGAYATLVGHE--RNRTVVQLPSGEMKWLNPKCRASIGVVAGGGRAEKPFLKAGKKYHKLITRGYGTEGPVKRWGIQLAKNKHSRQSSLRQVGTLG-PWNPPHVSWRVPQMGQAGYHQRTEYNKRILKVSSDVD--------EVNPAGGFVNYGLVGGDYILVKGTVPGPSKRLIRLREPTRP--KTSAV-GEPQLMHINTQSRQLVAENALQDVEKTAEVIKFLEAAGAYDDVLRAKNSRSIRAGKGKMRGRKYKNKKSVLI-VAGSESPIFRSARNLPGVDVTTVDSLYT-ELLAPGAKAGRLTVWTESAISSLEDMFIVHMGVGESGQH---LVDAEGILSTIT-GQGVVRCYSRRTMPSFGIKKHEPIGCKVTLRGKNAEDFLSTSINI--IE---KRLSASQ------FDNDGNVAFGIEEHTDFPGMRYDPNIGIFGMDINVIVNRPGYRVKKRRASKHKIETKKAIPIPEGVTVSY--EN-K---AFTASGEKGTNTKRLWYP--GITITVDE--SEVTVDCQSVRKRQKAMVGTFASHIRNLMDGVVNGFEYKMKVVYSHFPMQLKVE-GD-KLLINNFLGEKRARVSRII-GE-TKVKT----SSDEVTITGI---------NREDVGQTAS---NMEQITRIKSFDPRVFQDGLYLIEKSMRR-QILHAVVVRQRKEFRRPDGTRVSFEDNAVVITDPTGFPKGTDIKGPIAREVAE-RFPKIGTTASMIVCGGGTTKNRRGAGNRGGRGRCGEVNH---HFVLALQG-G-YTHG-KYGFKRPLKSIHEVSIVNVGELDELADQLVVDG----LANVEDGVYKINLAD-----LE--IEKVLGS--GKVNKKMEITASSFSGSARSKIVVRKSIRNVRIQLVIPNNEGDETLVSAISGELGK-YGYEGSTSNTTAAYLTGLLFGNKALAEGYETGVLDI-GLQSPSAGCKVYAALKGVVDSGMDIPHNPAVFPSDERISGEHVAEYLEGS-----------------------NLPEVFEATKEKILSYMKAPLSQDLRSKYG--RNATVAVGDTVQIMRGDHAGTKGLVEGASLKSGMIVIEGVYVTKADGT-----------EVPRPLYPSNVMITSLD-----------LKDKQRESRLLAVEKKFVEDGYVKASLDEYFANQLSRAGYGGMEINRTPMGTQIVVYSEKPGMVIGKAGKVIRRLTRDVGRLYN-LDNPQ------IDAQEVKRPELNAQMMATRLASSIERGWYFRKAGHNAMRAIMNSGALGCEIILSGKVTGAR-SRVEKMVNGYIKHAGKPVDDIVDEGFAVAVKKLGTIGCKVRIIHPGAVLPDSYHLRELSVIKNAESVGKQECTVKPASKLIGNVLKVMKESGYIGEFEFE-----DDGKAGLYKVELAGRINKCGAIKPRHSVGADNLEKW-EKQFLPA--RNFGTLILTTPAGVISQYQAREQNVGGQLLSFVYNLDGVCDQVKSIADRTGVSIAGPVPLPTKKMVVPARKSPSGDGTASWDHWEMRVHKRLIDIA-ADERALRQLMRIQVPKDINIEIVLQSGKVVSDSMDRTVVIQRKYDKFINKYQRYEKRQSKIHAHNPSCIDAKEGDIVTIAECRPLSKTKAYVVV-KAEAQMAKKT----------------SSRLPKRKGEYTYRGKSVDELKELSIEQFAELLPARERRTIRRGLPDGHKKVLEKFRAGKDS----------VRTHHRAMIIFPEMVGKQIAVYNG-----------KEFVSVDVQPEMVGHRFGEFAQTRGRVSHGSAGVGATRSSKFVPLK
Methanohalophilus_mahii_DSM_5219 E---LE-PATSARAMGSELHISPKKSRELCRELKGMRTTSAKNYLEEVISFKRAVPFRRHNDSLGHKKGPM-A------AGRYPVKVAAEVLKLLENAESNAEYKG--LDPSHMYINHVSTKKGRVIHGMRPRARGRATPKNTETVNIEIILS--EVARSAPIARVSFE---SGEERLILVPESIGIGDRIECGISAEIKQGNILPLAEIPEGVPLCNIESKPNDGGAFARSSGAYATLVGHE--RNRTVVQLPSGEMKWLNPKCRASIGVVAGGGRAEKPFLKAGKKYHKLITRGYGTEGPVKRWGIQLAKNKHSRQSSLRQVGTLG-PWNPPHVSWRVPQMGQAGYHQRTEYNKRILKVSSDVD--------EVNPAGGFVNYGLVGGDYILVKGTVPGPSKRLIRLREPTRP--KTSAV-GEPQLMHINTQSRQIVAEDALQDVEKTAEVIKFLKTAGAYDDVLRAKDSRSIRAGKGKMRGRKYKHKKSVLI-VAGSESPIFRSARNLSGVDVTTVDSLYT-ELLAPGAKAGRLTVWTESAISSLEDMFVVHMGVGESGQH---LVDAEGILSTIT-GQEVVRCYSRRTMPSFGIKKHEPIGCKVTLRGKNAEDFLSTSIDI--IE---KKLSASQ------FDNDGNVAFGIEEHTDFPGMRYDPNIGIFGMDINVIVNRPGYRVKKRRASKHKIETKKAVPIPEGVTVSY--DN-K---VFTASGEKGTNTKRLWYP--GITITVDE--SEVTVDCQSVRKRQKAMVGTFASHISNLMDGVVNGFEYKMKVVYSHFPMQLKVE-GD-KLLINNFLGEKRARVSRII-GE-TKVKT----SSDEVTITGI---------NREDVGQTAS---NMEQITRIKAFDPRVFQDGLYLIEKSMRR-QILHAVVVRQKKEFRRPDGTRVSFEDNAVVITDPTGFPKGTDIKGPIAREVAE-RFPKIGTTASMIVCGGGTTKNRRGAGNRGGRGRCGEVNH---HFVRALQG-G-YTHG-KYGFKRPLKSIHEVSIVNVGELDELADQLVVDG----FANVEDGIYKINLAD-----LE--IEKVLGS--GKVNKKMEITASSFSGSARSKIVVRKSIRNVRIQLVIPNNEGDETLVSAISGELGK-YGYEGSTSNTTAAYLTGLLFGNKALAEGYETGVLDI-GLQSPSAGCKVYAALKGAVDSGMDIPHNPAVFPSDERISGEHVAEYLEGS-----------------------NLPEVFEATKEKILSYMKAPLSKDLRSKYG--RNATVSVGDTVQVMRGDHAGTKGLVEGASLKTGMVVIEGVYVTKADGT-----------EVPRPLYPSNLMITSLD-----------LNDKQRESRLLAVEKKFVEDGFVKASLDEYFANQLSRAGYGGMEINRTPMGTQIVVYSEKPGMVIGKAGKVIRKLTRDVGRLYN-LDNPQ------IDAQEVKRPELNAQMMATRLASSIERGWYFRKAGHNAMRAIMNSGALGCEIILSGKVTGAR-SRVEKMVNGYIKHAGKPVDDIVDEGFAVAVKKLGTIGCKVRIIHPGAVLPDSYHLKELSVIKNAESVGKQECTVKPASKLIGNVLKVMKESGYIGEFEFE-----DDGKAGLYKVELAGRINKCGAIKPRHSVGADNLEKW-EKQFLPA--RNFGTLILTTPAGVISQYQAREQNVGGQLLSFVYNLDGVCDQVKSIADRTGVSIAGPVPLPTKKMVVPARKSPSGDGTASWDHWEMRVHKRLIDIA-ADERALRQLMRIQVPKDINIEIVLQSGKVVSDSMDRTVVIQRKYDKFINKYQRYEKRQSKIHAHNPPCIDAKEGDIVTIAECRPLSKTKAYVVV-KTEAHMAKKS----------------SSRLPKRKGEYTYRGKSVDELKELSIEQFAELLPARERRTIRRGLPDGHKKVLDKFRAGKDS----------VRTHHRSMIIFPEMVGKQIAVYNG-----------KEFVNVDVQPEMVGHRFGEFAQTRGRVSHGSAGVGATRSSKFVPLK
Methanohalophilus_Utica E---LE-PATSARAMGSELHISPKKSRELCRELKGMRTTSAKNYLGEVIDFKRAVPFRRHNDSLGHKKGPM-A------AGRYPVKVAAEVLKLLENAESNAEYKG--LDPSQMYINHVSTKKGRVIHGMRPRARGRATPKNTETVNIEIILS--EVARSAPIARVSFE---SGEERLILVPESIGVGDRIECGISAEIKQGNILPLAEIPEGVPLCNIESKPNDGGAFARSSGAYATLVGHE--RNRTVVQLPSGEMKWLNPKCRASIGVVAGGGRAEKPFLKAGKKYHKLITRGYGTEGPVKRWGIQLAKNKHSRQSSLRQVGTLG-PWNPPHVSWRVPQMGQAGYHQRTEYNKRILKVSSDVD--------EVNPAGGFVNYGLVGGDYILVKGTVPGPSKRLIRLREPTRP--KTSAV-GEPQLMHINTQSRQLVAEDALQDVEKTAEVIKFLEAAGAYDDVLRAKDSRSIRAGKGKMRGRKYKHKKSVLI-VAGSESPIFRSARNLPGVDVTTVDSLYT-ELLAPGAKAGRLTVWTESAISSLEDMFVVHMGVGESGQH---LVDAEGILSTIT-GQGVVRCYSRRTMPSFGIKKHEPIGCKVTLRGKNAEDFLSTSINI--IE---KKLSASQ------FDNDGNVAFGIEEHTDFPGMRYDPNIGIFGMDINVIVNRPGYRVKKRGASKHNIETKKAIPIPEGVTVSY--EN-K---VFTASGEKGTNTKRLWYP--GITITVDE--SEVTVDCQSVRKRQKAMVGTFASHISNLMDGVVNGFEYKMKVVYSHFPMQLKVE-GD-KLLINNFLGEKRARVSRII-GE-TNVKT----SSDEVTITGI---------NREDVGQTAS---NMEQITRIKAFDPRVFQDGLYLIEKNMRR-QILHAVVVRQKKEFRRPDGTRVSFEDNAVVITDPTGFPKGTDIKGPIAREVAE-RFPKIGTTASMIVCGGGTTKNRRGAGNRGGRGRCGEVNH---HFVLALQG-G-YTHG-KYGFKRPLKSIHEVSIVNVGELDELADQLVVDG----LANVEDDIYKINLAD-----LE--IEKVLGS--GKVNKKMEITASSFSGSARSKIVVRKSIRNVRIQLVIPNNEGDETLVSAISGELGK-YGYEGSTSNTTAAYLTGLLFGNKALAEGYETGVLDI-GLQSPSAGCKVYAALKGVVDSGMDIPHNPAVFPSDERISGEHVAEYLEGS-----------------------NLPEVFEATKEKILSYMKAPLSQDLRSKYG--RNTTVAVGDTVQVMRGDHAGTKGLVEGASLKSGMIVIEGIYVTKADGT-----------EVPRPLYPSNVMITSLD-----------LKDKQRESRLLAVEKKFVEDGYVKASLDEYFANQLSRAGYGGMEINRTPMGTQIVVYSEKPGMVIGKAGKVIRRLTRDVGRLYN-LDNPQ------IDAQEVKRPELNAQMMATRLASSIERGWYFRKAGHNAMRAIMNSGALGCEIILSGKVTGAR-SRVEKMVNGYIKHAGKPVDDIVDEGFAVAVKKLGTIGCKVRIIHPGAVLPDSYHLKELSVIKNAESVGKQECTVKPASKLIGNVLKVMKESGYIGEFEFE-----DDGKAGLYKVELAGRINKCGAIKPRHSVGADNLEKW-EKQFLPA--RNFGTLILTTPAGVISQYQAREQNVGGQLLSFVYNLDGVCDQVKSIAERTGVSIAGPVPLPTKKMVVPARKSPSGDGTASWDHWEMRVHKRLIDIA-ADERALRQLMRIQVPKDINIEIVLQSGKVVSDSMDRTVVIQRKYDKFINKYQRYEKRQSKIHAHNPPCIDAKEGDIVTIAECRPLSKTKAYVVV-KAEAQMAKKS----------------SSRLPKRKGEYTYRGKSVDELKELSIEQFAELLPARERRTIHRGLPDGHKKVLEKYRAGKDS----------VRTHHRSMIIFPEMVGKQIAVYNG-----------KEFVSVDVQPEMVGHRFGEFAQTRGRVSHGSAGVGATRSSKFVPLK
Methanohalophilus_GBenrichment E---LE-PATSARAMGSELHISPKKSRELCRELKGMRTTSAKNYLGEVIDFKRAVPFRRHNDSLGHKKGPM-A------AGRYPVKVAAEVLKLLENAESNAEYKG--LDPSQMYINHVSTKKGRVIHGMRPRARGRATPKNTETVNIEIILS--EVARSAPIARVSFE---SGEERLILVPESIGVGDRIECGISAEIKQGNILPLAEIPEGVPLCNIESKPNDGGAFARSSGAYATLVGHE--RNRTVVQLPSGEMKWLNPKCRASIGVVAGGGRAEKPFLKAGKKYHKLITRGYGTEGPVKRWGIQLAKNKHSRQSSLRQVGTLG-PWNPPHVSWRVPQMGQAGYHQRTEYNKRILKVSSDVD--------EVNPAGGFVNYGLVGGDYILVKGTVPGPSKRLIRLREPTRP--KTSAV-GEPQLMHINTQSRQLVAEDALQDVEKTAEVIKFLEAAGAYDDVLRAKDSRSIRAGKGKMRGRKYKHKKSVLI-VAGSESPIFRSARNLPGVDVTTVDSLYT-ELLAPGAKAGRLTVWTESAISSLEDMFVVHMGVGESGQH---LVDAEGILSTIT-GQGVVRCYSRRTMPSFGIKKHEPIGCKVTLRGKNAEDFLSTSINI--IE---KKLSASQ------FDNDGNVAFGIEEHTDFPGMRYDPNIGIFGMDINVIVNRPGYRVKKRRASKHKIETKKAIPIPEGVTVSY--EN-K---VFTASGEKGTNTKRLWYP--GITITVDE--SEVTVDCQSVRKRQKAMVGTFASHISNLMDGVVNGFEYKMKVVYSHFPMQLKVE-GD-KLLINNFLGEKRARVSRII-GE-TNVKT----SSDEVTITGI---------NREDVGQTAS---NMEQITRIKAFDPRVFQDGLYLIEKNMRR-QILHAVVVRQKKEFRRPDGTRVSFEDNAVVITDPTGFPKGTDIKGPIAREVAE-RFPKIGTTASMIVCGGGTTKNRRGAGNRGGRGRCGEVNH---HFVLALQG-G-YTHG-KYGFKRPLKSIHEVSIVNVGELDELADQLVVDG----LANVEDDIYKINLAD-----LE--IEKVLGS--GKVNKKMEITASSFSGSARSKIVVRKSIRNVRIQLVIPNNEGDETLVSAISGELGK-YGYEGSTSNTTAAYLTGLLFGNKALAEGYETGVLDI-GLQSPSAGCKVYAALKGVVDSGMDIPHNPAVFPSDERISGEHVAEYLEGS-----------------------NLPEVFEATKEKILSYMKAPLSQDLRSKYG--RNTTVAVGDTVQVMRGDHAGTKGLVEGASLKSGMIVIEGIYVTKADGT-----------EVPRPLYPSNVMITSLD-----------LKDKQRESRLLAVEKKFVEDGYVKASLDEYFANQLSRAGYGGMEINRTPMGTQIVVYSEKPGMVIGKAGKVIRRLTRDVGRLYN-LDNPQ------IDAQEVKRPELNAQMMATRLASSIERGWYFRKAGHNAMRAIMNSGALGCEIILSGKVTGAR-SRVEKMVNGYIKHAGKPVDDIVDEGFAVAVKKLGTIGCKVRIIHPGAVLPDSYHLKELSVIKNAESVGKQECTVKPASKLIGNVLKVMKESGYIGEFEFE-----DDGKAGLYKVELAGRINKCGAIKPRHSVGADNLEKW-EKQFLPA--RNFGTLILTTPAGVISQYQAREQNVGGQLLSFVYNLDGVCDQVKSIAERTGVSIAGPVPLPTKKMVVPARKSPSGDGTASWDHWEMRVHKRLIDIA-ADERALRQLMRIQVPKDINIEIVLQSGKVVSDSMDRTVVIQRKYDKFINKYQRYEKRQSKIHAHNPPCIDAKEGDIVTIAECRPLSKTKAYVVV-KAEAQMAKKS----------------SSRLPKRKGEYTYRGKSVDELKELSIEQFAELLPARERRTIHRGLPDGHKKVLEKYRAGKDS----------VRTHHRSMIIFPEMVGKQIAVYNG-----------KEFVSVDVQPEMVGHRFGEFAQTRGRVSHGSAGVGATRSSKFVPLK
Methanohalophilus_Marcellus E---LE-PATSARAMGSELHISPKKSRELCRELKGMRTTSAKNYLGEVIDFKRAVPFRRHNDSLGHKKGPM-A------AGRYPVKVAAEVLKLLENAESNAEYKG--LDPSQMYINHVSTKKGRVIHGMRPRARGRATPKNTETVNIEIILS--EVARSAPIARVSFE---SGEERLILVPESIGVGDRIECGISAEIKQGNILPLAEIPEGVPLCNIESKPNDGGAFARSSGAYATLVGHE--RNRTVVQLPSGEMKWLNPKCRASIGVVAGGGRAEKPFLKAGKKYHKLITRGYGTEGPVKRWGIQLAKNKHSRQSSLRQVGTLG-PWNPPHVSWRVPQMGQAGYHQRTEYNKRILKVSSDVD--------EVNPAGGFVNYGLVGGDYILVKGTVPGPSKRLIRLREPTRP--KTSAV-GEPQLMHINTQSRQLVAEDALQDVEKTAEVIKFLEAAGAYDDVLRAKDSRSIRAGKGKMRGRKYKHKKSVLI-VAGSESPIFRSARNLPGVDVTTVDSLYT-ELLAPGAKAGRLTVWTESAISSLEDMFVVHMGVGESGQH---LVDAEGILSTIT-GQGVVRCYSRRTMPSFGIKKHEPIGCKVTLRGKNAEDFLSTSINI--IE---KKLSASQ------FDNDGNVAFGIEEHTDFPGMRYDPNIGIFGMDINVIVNRPGYRVKKRRASKHKIETKKAIPIPEGVTVSY--EN-K---IFTASGEKGTNTKRLWYP--GITITVDE--SEITVDCQSVRKRQKAMVGTFASHISNLMDGVVNGFEYKMKVVYSHFPMQLKVE-GD-KLLINNFLGEKRARVSRIV-GE-TKVKT----SSDEVTITGI---------NREDVGQTAS---NMEQITRIKAFDPRVFQDGLYLIEKSMRR-QILHAVVVRQKKEFRRPDGTRVSFEDNAVVITDPTGFPKGTDIKGPIAREVAE-RFPKIGTTASMIVCGGGTTKNRRGAGNRGGRGRCGEVNH---HFVLALQG-G-YTHG-KYGFKRPLKSIHEVSIVNVGELDELADQLVVDG----LANVEDDIYKINLAD-----LE--IEKVLGS--GKVNKKMEITASSFSGSARSKIVVRKSIRNVRIQLVIPNNEGDETLVSAISGELGK-YGYEGSTSNTTAAYLTGLLFGNKALAEGYETGVLDI-GLQSPSAGCKVYAALKGVVDSGMDIPHNPAVFPSDERISGEHVAEYLEGS-----------------------NLPEVFEATKEKILSYMKAPLSQDLRSKYG--RNTTVAVGDTVQVMRGDHAGTKGLVEGASLKSGMIVIEGIYVTKADGT-----------EVPRPLYPSNVMITSLD-----------LKDKQRESRLLAVEKKFVEDGYVKASLDEYFANQLSRAGYGGMEINRTPMGTQIVVYSEKPGMVIGKAGKVIRKLTRDVGRLYN-LDNPQ------IDAQEVKRPELNAQMMATRLASSIERGWYFRKAGHNAMRAIMNSGALGCEIILSGKVTGAR-SRVEKMVNGYIKHAGKPVDDIVDEGFAVAVKKLGTIGCKVRIIHPGAVLPDSYHLKELSVIKNAESVGKQECTVKPASKLIGNVLKVMKESGYIGEFEFE-----DDGKAGLYKVELAGRINKCGAIKPRHSVGADNLEKW-EKQFLPA--RNFGTLILTTPAGVISQYQAREQNVGGQLLSFVYNLDGVCDQVKSIAERTGVSIAGPVPLPTKKMVVPARKSPSGDGTASWDHWEMRVHKRLIDIA-ADERALRQLMRIQVPKDINIEIVLQSGKVVSDSMDRTVVIQRKYDKFINKYQRYEKRQSKIHAHNPPCIDAKEGDIVTIAECRPLSKTKSYVVV-KAEAQMAKKS----------------SSRLPKRKGEYTYRGKSVDELKELSIEQFAELLPARERRTIHRGLPDGHKKVLEKYRAGKDS----------VRTHHRSMIIFPEMVGKQIAVYNG-----------KEFVSVDVQPEMVGHRFGEFAQTRGRVSHGSAGVGATRSSKFVPLK
Methanococcoides_burtonii_DSM_6242 E---LD-AETSAKAMGSELHISPKKSRELCKAIKGMRTNAARQYLEDVVILKQAVPFGRHNDSLGHRKGPM-A------AGRYPVKVASEMLKLLKNAESNAEYKG--LNPEHMFIAHTAMNRGRVIHGMRPRARGRASPENTETVNLEMIIS--EVARSAPIAMVAFE---NGKKQFIVVPEGISVGEKLSCGVSAEVKPGNTLPLAEIPEGIPICNIESKPNDGGQYARSSGVYATLVSRE--LSKVVVRMPSGVLKWFHPKCRATIGIVAGGGRVDRPFLKAGKKYHKMITTGHGTQGPVKRWGINLMKNKHSRQGSLRQVGTLG-PWTPAHVSWRVPQAGQMGYHQRTDYNKRILKMSSDVD--------EVNPAGGFVNYGLVRGNYILIKGSVPGPSKRLIRLREPTRS--KVSSI-GEPQIMHVSTQTLQFVADDAIEGLVKIKEVISFLQAAGLYDDIIRAKEGKHIRAGKGKRRGRKYKNRKSVLI-VTGEESLLSKAANNLPGVDVATVTALNA-ELLAPGTHAGRLTVWTQSAITNMEGMFVVHMGVGESGQH---LVDAEGILETIT-GQTVVRSYAKRTLPAFTIKKGEPIGCKVTLRGEAAEGFLETSLGI--VE---KRLNESQ------FDIFGNVSFGVEEHTDYPGMRYDPNIGIFGMDITVVVNRPGYRVSKRRIAKRKIEIKKIISIPEGVTVTF--EK-N---VLSASGPKGTNTRFLWYP--GVNIEVNG--SEIIVDSASSRKKQKAMVGTYTSHITNMMKGVVDGFEYHMKVVYSHFPMQIKVN-GK-KFVINNFLGEKKPRVSNIL-GE-TSVKA----SGDEVIVSGI---------NKEDVGQTAA---NIEQKTKIKRFDPRVFQDGIYIVDKRMRK-QILYAVIVRQKKEFRRPDGIRVAFEDNAVVIVDDKGIPKGTDIKGPVAREAAE-RFPKIGTTASMIVCGGGTTKNRRGAGNRGGRGRSGENKH---HFTRALQL-G-YIRGSERGFSRPLKAIHDVSVVNVGELDELADQLVEDG----FAKLEAGAYVMDLAD-----LE--IEKVLGT--GKVTKNMVVTACNFSEVARGKIVVRKSARHMQIQLVAPDANGDVTLSSAISKELAK-YGYEGSTGNTTAAYLTGLLFGYKTLAEGYESGVLDI-GIQASSAGSRVYAALKGVVDSGLDVPHNSSVFPSDERIRGEHVAEYMEGS-----------------------NLPEVFDAVKEKILAYMAAPLSKALRGKYG--RSANVIVGDTVIVMRGDHAGTKGKVEALSLKSGTIVVEGVSVSKVDGT-----------EVPRPIYPSNVMITSLE-----------MNDKHRDSILSAVEKKFVQDGYVKASMDEYFAKQLSRAGYGGMDINRTPMGTQITVYAEKPGMVIGKAGKVIRKLTRDVDRLYD-LDNPQ------IDAQEVKRPELNAQMMASRLASSIERGWYFRKAGHNTMRAVMNAGALGCEIVISGKLTGSR-SRVEKMVNGYIKHAGKPVDDIVDDGFATAVKKLGTLGCKVRIIHPDAVLPDSYRLKNLSIIKNAEAVGKDSCTIRPASKLIGNVLKVMNDRGYIGDFEFV-----EDGKAGVYTVELIGRINKCGAIKPRYSVGVTEFERW-EKQFLPA--KNFGVLILTTPKGVISQYEARENNVGGQLLSFVYNLDGVCDQVKAIANRTGVSISGPVPLPTKKLVVPVRKSPSGDGTATWDHWEMRVHKRLIDIA-ADERALRQLMRIQVPKDISIEIVLQVGTVVSAKMDRTVVIQQRREKLINKYQRYEKRQSKIHAHNPPCIDAKVGDIVTIAECRPLSKTKSYVVV-KAEVKMAKKS----------------TSRLPKRKGEYTFRGKTVAQLQEMSFEDFAELLPAKERRSIRRGFSDSQKGVLQQFRDGKES----------VRTHFRNMIIFPEMIGKNLEVYNG-----------KEFVKIEIMPEMIGHRFGEYSPTRNRVSHGSAGVGATRSSKFVPLK
Methanococcoides_methylutens_MM1 E---LD-PETSSKAMGSELHISPKRSRELCKAVKGMKTKAAKRYLEDVVVLKQAVPFGRHNDSLGHKKGPM-A------AGRYPVKVATEMLKLLKNAESNAEYKG--LNPDHMYIAHAAMKRGRVIHGMRPRARGRASPKNTETVNIELIIS--EVARSAPIVKVAFE---NGEEQLILAPEGIAVGEKIACGVSADVKPGNILPLAEIPEGIPICNIESKPNDGGQFARSSGVYATLVSRE--ASKVVVRMPSGVLKWFNPKCRATVGIVAGGGRVDRPFLKAGKKYHKMITTGHGTQGPVKRWGINLMKNKHSRQGSLRQVGTLG-PWTPAHVSWRVPQMGQMGYHQRTEYNKRILKISSDTD--------EINPAGGFTNYGLVRGNYILIKGSVPGPSKRLIRLREPTRS--KVSSI-GEPQIVHISTQSKQLVAENTIEGLLKTKDVISFLQAAGVYDDVIRAKEGKHIRAGKGKRRGRKYKTRKSILI-VTGEESPIVKAANNLPGVDVATVDSLNA-ELLAPGTHAGRLTIWTESAITNMEGMFVVHMGVGESGQH---LVDAEGILEAIT-GQTVVRSYAKRTLPAFSIKKNEPIGCKVTLRGDAAEDFLTTSLEI--VE---KKLRASQ------FDTYGNVSFGVEEHTDYPGMKYDPNIGIFGMDINVVVNRPGYRINKRRIIKRKIEIKKIISIPEGVTVTL--EN-N---VLSTSGPKGTNTRFVWYP--GVNITVDG--SEVTVDSASSRKKQKAMVGTLASHINNMMNGVVNGFEYRMKVVYSHFPMQLKVE-GK-QFIISNFLGEKKSRVSKIL-GE-TTVKA----SGDEVIVSGI---------NKEDVGQTAA---NIEQKTKIKRFDPRVFQDGIYIVEKRMRK-QILYAVVVRQKKEFRRPDGLRVGFEDNAVVIVDDKGIPKGTDIKGPVAREAAE-RFPKIGTTASMIVCGGGTTKNRRGAGNRGGRGRSGENKH---HFTRALQG-G-YTRGSNRGFSRPLKMIRDVSVVNVGELDELADQLVEDG----FAQLEDGAYVINLAD-----LE--IEKVLGT--GKVTKNMVVTACTFSGVARDKIVVRKSTRHMQLQLVIPEAKGDVTLSSAISTELGK-YGYEGATGNTTAAYLTGLLFGYKALEEGYESGVLDM-GLQASSPGCRVYAALKGVVDAGFDVPHNSSVFPSDERIRGEHVAEYMEGS-----------------------NLPEMFEAVKEKILAYMAAPLSKELRGKYG--RSASVIIGDTVVVMRGDHAGTKGKVEALSLKSGTIVVEGVSVSKVDGT-----------EVPRPIYPSNVMITSLE-----------MNDKRRESILSAVEKKFVQDGFVKASMDEYFAKQLSRAGYGGMDINRTPMGTQITIYAEKPGMVIGKAGKVIRKLTRDVDRIYD-LDNPQ------IDAQEVKKPELNAQMMASRLASSIERGWYFRKAGHNTMRAIMNAGALGCEIVISGKLTGAR-SRVEKMVSGYIKHAGKPAEDIVDDGFAVAVKKLGTLGCRVRIIHPNAVLPDAYRMKTLSTIKNAEAVGKDSCTIRPASKLIGNVLKVMKDRGYIGEFEFV-----DDGKAGIYTVELIGRINKCGAIKPRYSVGVTDFERW-EKQFLPA--KNFGVLILTTSQGVVSQYEARENNTGGQLLSFVYNLDGVCEQVKAIANRTGVSISGPVPLPTKKLVVPVRKSPSGDGTASWDHWEMRVHKRLIDIA-ADERALRQLMRIQVPKDINIEIVLQVGTVVSDKMDRTVVIQQRREKLINKYQRYEKRQSKIHAHNPPCINAKVGDIVTIAECRPLSKTKSYVVV-KSEVQMAKKS----------------TSRLPKRKGEFTYRGLTVEQLQQLSFEEFVELLPAKERRSIRRGLSDHQKDILQQFRDGKES----------VRTHYRNMIIYPEMVGKTIEVYNG-----------KTFVATEIMPEMIGHRFGEYSPTRNRVSHGSAGVGATRSSKFVPLK
Methanococcoides_vulcani_SLH_33 D---LD-PETSSKAMGSELHISPKKSRELCKAVKGMKTKAAKRYLEEVVSLKQAVPFGRHNDSLGHRKGPM-A------AGRYPVKVASEMLKLLKNAESNAEYKG--LNADHMYIAHVAAKRGRVIHGMRPRARGRASPKNTETVNIEMIIS--EVARSAPIVKVAFE---NGEEQLILAPEGIAVGEKIACGVSAEVKPGNILPLAEIPEGIPVCNIESKPNDGGQFARSSGVFATLVSRE--ASKVVVRMPSGVLKWFNPKCRATVGIVAGGGRIDRPFLKAGKKYHKMITTGHGTQGPVKRWGINLMKNKHSRQGSLRQVGTLG-PWTPAHVSWRVPQMGQMGYHQRTEYNKRILKMSSDAE--------EINPAGGFTNYGVVRGNYILIKGSVPGPSKRLIRLREPTRS--KVSSM-GEPQIVHISTQSRQLVAENTIEDILKTKDVISFLQAAGVYDDVIRAKEGKHIRAGKGKRRGRKYKTRKSVLI-VTGEESPIVKAANNLSGVDVATVDSLNA-ELLAPGTHAGRLTIWTESAITNMEGMFVVHMGVGESGQH---LVDAEGILGAVT-GQTVIRSYAKRTLPAFSIKKNEPIGCKVTLRGDTAEGFLRTSLEI--IE---NSLRASQ------FDDYGNVSFGVEEHTDYPGMKYDPNIGIFGMDINVVVNRPGYRVNKRRVLKRKIEIKKIISIPEGVTVTL--EN-N---VLSASGPKGTNTRFVWYP--GVNIEVNG--SEVVVDSPSSRKKQKAMVGTLSSHINNMMKGAVDGFEYHMKVVYSHFPMQLKVE-GK-QFVISNFLGEKKPRVSKIL-GE-TTVKT----SGDEVIISGI---------NKEDVGQTAA---NIEQKTKIKRFDPRVFQDGIYIVEKRMRK-QIIYAVVVRQKKEFRRPDGLRVSFEDNAVVIVDDKGIPKGTDIKGPVAREAAE-RFPKIGTTASMIVCGGGTTKNRRGAGNRGGRGRSGENKH---HFTRALQL-G-YTRGSNRGFSRPLKMIRDVSVVNVGELDELADQLVEDG----FAQLEEGAYVIDLAD-----LE--IEKVLGT--GKVTKNMVVTASSFSGVARDKIVVRKSTRHIQLQLVAPDAKGDMTLSSAISTELGK-YGYEGATGNTTAAYLTGLLFGYRALKEGYESGVLDI-GIQASSPGCRVYAALKGVVDAGLDVPHNSSVFPSDERIRGEHVAEYMEGS-----------------------NLPEVFEAVKEKILAYMAAPLSKELRGKFG--RSASVIIGDTVVVMRGDHAGTKGKVEALSLKSGTIVVEGVSVSKVDGT-----------EVPRPIYPSNVMITSLE-----------LNDKRRESILSAVERKFVQDGYVKASMDEYFAKQLSRAGYGGMEINRTPMGTQITVYAEKPGMVIGKAGKVIRKLTRDVDRLYD-LDNPQ------IDAQEVKRPELNAQMMASRLASSIERGWYFRKAGHNTMRAIMNAGALGCEIVISGKLTGSR-SRVEKMVNGYIKHAGKPAEDIVDDGFAVAVKKLGTLGCRIRIIHPDAVLPDAYRMKTLSMIKNAEAVGKDSCTIKPASKLIGNVLKVMKDRGYIGEFEFV-----EDGKAGVYTVELIGRINKCGAIKPRYSVGATEFEKW-EKQFLPA--KNFGVLILTTPQGVISQYEARENNVGGQLLSFVYNLDGVCDQVKAIANRTGVSISGPVPLPTKKLVVPVRKSPSGDGTASWDHWEMRVHKRLIDIA-ADERALRQLMRIQVPKDINIEIVLQVGTVVSDKMDRTVVIQQRREKLINKYQRYEKRQSKIHAHNPPCIDAKVGDIVTFAECRPLSKTKSYVVV-KSEVQMAKKS----------------TSRLPKRKGEFTFRGLTVEQLQQLSFDEFAELLPAKERRSIRRGLSDNQKDILQQFKDGKES----------VRTHYRNMIIYPEMVGKTIEVYNG-----------KTFVATEIMPEMIGHRFGEFSPTRNRVSHGSAGVGATRSSKFVPLK
Methanococcoides_methylutens_DSM_2657 D---LD-PETSSKAMGSELHISPKKSRELCKAVKGMKTKAAKRYLEDVVVLKQAVPFRKHNDSLGHRKGPM-A------AGRYPVKVASEMLKLLKNAESNAEYKG--LNADHMYIAHAAAKRGRVIHGMRPRARGRASPKNTETVNIEMIIS--EVARSAPIVKVAFE---NGEEQLILAPEGIAVGEKISCGVSAEVKPGNILPLAEIPEGIPVCNIESKPNDGGQFARSSGVYATLVSRE--ATKVVIRMPSGVLKWFNPKCRATVGIVAGGGRVDRPFLKAGKKYHKMITTGHGTQGPVKRWGINLMKNKHSRQGSLRQVGTLG-PWTPAHVSWRVPAMGQMGYHQRTEYNKRILKMSSDAE--------EINPAGGFTNYGVVRGNYILIKGSVPGPSKRLIRLREPTRS--KVSSM-GEPQIVHISTQSMQLVAENAIEGLLKTKDVISFLQAAGVYDDVIRAKEGKHIRAGKGKRRGRKYKTRKSVLI-VTGEESPILKAANNLSGVDVATVDSLNA-EILAPGTHAGRLTIWTESAITNMEGMFVVHMGVGESGQH---LVDAEGILEAVT-GQTVIRSYAKRTLPAFSIKKNEPIGCKVTLRGDAAEDFLTTSLEI--VE---KTLRASQ------FDDYGNVSFGVEEHTDYPGMKYDPNIGIFGMDINVVVNRPGYRVNKRRVMKRKIEIKKIISIPEGVTVTL--EN-N---VLSASGPKGTNTRFVWYP--GVNIEVNG--SEVVVDSPSSRKKQKAMVGTLSSHINNMMKGAVDGFEYHMKVVYSHFPMQLKVE-GK-QFVISNFLGEKKPRVSKIL-GE-TTVKT----SGDEVIVSGI---------NKEDVGQTAA---NIEQKTKIKRFDPRVFQDGIYIVEKRMRK-QILYAVVVRQKKEFRRPDGLRVGFEDNAVVITDDKGIPKGTDIKGPVAREAAE-RFPKIGTTASMIVCGGGTTKNRRGAGNRGGRGRSGENKH---HFTRALQL-G-YIRGSNRGFSRPLKMIRDVSVVNVGELDELADQLVEDG----FAQLEEGAYAINLAD-----LE--IEKVLGT--GKVTKNMVVTASSFSGVARNKIVVRKSARHMQLQLVAPDAKGDMTLTSAISTELEK-YGYEGSTGNTTAAYLTGLLFGYRALKEGYESGVLDI-GIQASSPGCRVYAALKGVVDAGLDVPHNSSVFPSDERIRGEHVAEYMEGS-----------------------NLPEVFEAVKEKILAYMAAPLSKELRGKYG--RSASVIIGDTVVVMRGDHAGTKGKVEALSLKSGTIVVEGVSVSKVDGT-----------EVPRPIYPSNVMITSLE-----------LNDKRRESILSAVEKKFVQDGYIKASMDEYFAKQLSRAGYGGMELNRTPMGTQITVYAEKPGMVIGKAGKVIRKLTRDVDRLYD-LDNPQ------IDAQEVKKPELNAQMMASRLASSIERGWYFRKAGHNTMRAIMNAGALGCEIVISGKLTGAR-SRVEKIVNGYIKHAGKPAEDIVDDGFAVAVKKLGTLGCRVRIIHPNAVLPDAYRMKTLSTIKNAEAVGKDSCTIKPASKLIGNVLKVMKDRGYIGEFEFV-----EDGKAGIYTVELIGRINKCGAIKPRYSVGATEFEKW-EKQFLPA--KNFGVLILTTPQGVISQYEARENNVGGQLLSFVYNLDGVCDQVKAIANRTGVSISGPVPLPTKKLVVPVRKSPSGDGTASWDHWEMRVHKRLIDIA-ADERALRQLMRIQVPKDINIEIVLQVGTVVSDKMDRTVVIQQRREKLINKYQRYEKRQSKIHAHNPPCIDAKVGDVVTIVECRPLSKTKSYVVV-KSEVQMAKKS----------------TSRLPKRKGEFTFRGLTVEQLQQLSFDEFAELLPAKERRSIRRGLSDNQKDILQQFKDGKES----------VRTHYRNMIIYPEMIGKTIEVYNG-----------KTFVATEIMPEMIGHRFGEFAPTRNRVSHGSAGVGATRSSKFVPLK
Methanomethylovorans_hollandica_DSM_15978 E---MD-PKTTSKAMGSELHISPKKSRELGRALKGMRTQNAKRYLEGVVAKKQAVPFKRHCEGAGHRKGPM-A------GGRYPVDAAKAFLKILENAGSNAEYKG--LDPERMYIAHVATKGGRVIPGMIARARGRGSPHNTDTVNIEIILN--EVARSAPLAKVSFA---NGEEKMIVAPEGMAVGTIISCGTEAAVRPGNVLPLRNIPEGVPVCNVESKPNDGGQFARSSGVYATVVSHD--KGKTVVQMPSGEMKWLNSKCRATVGIVAGGGRLDRPFLKAGKKYHKMITIGKGTQGPVKRWGIMLQKGKHSRQGSLRQIGTLG-PFRPAHVNWRVPQMGQTGFHQRTECNKRIFKIGTNPE--------EINPVGGFTNFGLVRNDYVLIKGSVPGPSKRLIRLREPTRA--RVSAM-GEPQIVHISTQSKQ-------------------------------------------------------------------------------------------------------------------IVHMGVGESGEH---LVNAEGIMKEIT-GQTVVRTYAKKTLPAFGIKKSEPIGCKVTLRGIDAEKFLQTVLSI--VD---KKLSSSQ------FDKNGNVAFGIEEHTDFPGMRYDPNIGVFGMDINVVVNRPGYRISKRRISERRIEMKNVVSIPEGVSVTF--QD-D---ILSVSGPKGKNERYLWYP--GIIIEVGD--SEITVDSTSTKKSHKAMIGTFSSHINNMMKGVTQGFEYRMKVVYSHFPMQLKVE-GK-KLFIGNFLGEKKARSANIL-GE-TKVKA----GADQVTITGI---------NKEDVGQTAA---NIEQATKIKRFDPRVFQDGIYIVEKIMRK-QIMHAVIVRQKKEFRRPDGLRVSFEDNAVVITDEDGLPKGTDLKGPIAREVAE-RYPKIGTTASIIVCGGGTGKNRRGAGNRGGRGKAGVCKH---HAIKAILL-G-YAQG-KHGFTRPPKTVKSVSVVNVGELDELADELVIDG----LAQLEEGQYRIDLTC-----LD--IDKVLGT--GRVTKKLAVTAYEFSGVAREKIVVRKSSKHIQVQLIAPKPEGDVTLSSTISTELKK-YGYDASTGNTPAAYLTGLLFGYRTLSKGYDYGILDI-GLQASSPGSRVYAVLKGIVDSGLEVPHDPSVFPSDERIRGEHIAEYMERS-----------------------NLPELFDTVKEKISSYMGAPLSKELREKYG-RRTAKVIIGDTVKVMRGDHVGTTGKVEAVSLKHGTIVVEGVAVSKADGT-----------EVPRPIYPSNVTITSLE-----------MKDNRRSEVLSAIEKKFVHEGYVKASLDEYFAKQLNRAGYGGMEVNRTPMGTQITVYAEKPGMVIGKAGKVIRKLTRDIDRMYD-LDNPQ------IDAQEVRRPELNAQMMATRLASSIERGWYFRKAGHNAMRAIMNAGALGCEIVISGKLTGSR-SRSEKIVQGYIKHAGKPAEDIVDEGFAVAVKKLGTLGCKVRIIPPGAVLPDSFKLKDLSTIKNAEAIGKQSCTLKPASKLIGTVLKVMQDSGYLGEFEFI-----EDGKAGIYEVKLIGKINKCGAIKPRYSVGSLDFERW-EKQFLPA--KNFGTLILTTSHGVMSQYDAREKNIGGQLLAYVYNLDGVCDQVKAIAERTGVSISGPVPLPTKKLVVPTRKSPSGEGTASWDHWEMRVHKRLIDIA-ADERALRQLMRIQVPKDINIEIVLQVGTVVSNKMDRTVVIQRRHEVLISKYQRYEKRQSKIHAHNPPCIDAQVGDIVTVAECRPLSKTKSYVVI-KTGVEMARKI----------------GSKLPKRKGEFTYRGNTIEQLQAMSPEEFTELLTARERRSIRRGFNEHQKDVMQQIKDGADN----------VRTHYRNVIILPDMVGKTVAVYNG-----------KSFLDFEIQPEMIGHRFGEFSQSRPKVSHGSAGVGATRSSRFVPLK
Methanolobus_profundi_Mob_M E---LD-PKVSSKAMGAELHISPKKSRELGKAIKGMRTTAAQRYLEEVVIMKQAVPFKRHSDGSGHRKGPM-A------NGRYPVKVAQAFLKILENARNNAEYKG--LDPDNMYIAHIASKRGRVIHGMRPRARGRGSPSNTETVNVEIILN--EVARSAPIVKVSFD---NGEERLIIAPEGISVGEKIACGISAEIKPGNILPLAEIPEGIPVCNIESKPNDGGQFARASGAYGTVVSHD--RGKTVVQMPSGEMKWLNPKCRATIGIVAGGGRVDRPFLKAGKKYHKMITTGKGTQGPVKRWGINLQKNKHSRQGSLRQIGTLG-PWHPAVVRWTVPQMGQMGYHQRTEYNKRILKVGEDGG--------DITPAGGFLNYGLVRGEYILIKGSIPGPSKRLVRLRDPMRS--KVPAM-GEPEIVHVSTQSKQLVAASEFEDVEKTKDVISFLQNAGVYDDVLRAKDGRNIRAGKGKVRGRRFKNKKSLLI-VATCDSPLMRSARNLSGVDVVSVDSLNA-ELLAPGTHAGRLTVWTESAIASLGGMFVVHMGVGESGQH---LVDAEGILGEIT-GQTVVRTYSKRTLPAFGIKKNEPIGCKVTLRSDRAEEFLKTALNI--VE---SNLRASQ------FDKYGNVAFGIEEHTDFPGMRYDPNIGIFGMDINVIVNRPGYRINKRRIVKRKIEIKKIIPIPEGVTVTF--QG-Q---VLTVSGQKGKNERTFWYP--GIKIEVMD--SEVVVDSSVMKKTQKAMVGTFASHISNMIKGVTEGFEYRMKVVYSHFPMQIKVE-GK-QLMIGNFLGEKKARSANIL-GE-SKVKA----SGDEVVVTGI---------NKEDVGQTAA---NIEQATRIKRFDPRVFQDGIYTVEKIMRK-QILLAVIVRQKQEMRRPDGLRVSFEDNAVVIVDADGIPKGTDIKGPVAREAAE-RFPKIGTTASMVVCGGGTTKNRRGAGNRGGRGRCGENKH---HSTRALQL-G-YFRGHQRGFKRPLKVLNDASIVNVGELDELADQLVEDG----FAELQDGTYVIDLAV-----LD--IDKVLGS--GKVSKKLSITASEFSASAKEKIVVRKSSRHMQVQLVAPKPEGDVTLSAAVSKELAK-YGYNASTGNTTAAYLTGLLFGYRALSKGYDYGVLDI-GLQASSSGSRVYATLKGIVDAGFEIPHDSSVLPSDERVRGEHVAEYMEDS-----------------------NLPELFDAVKEKISAYMGAPLSKDLRDKYG-CRSASVIVGDTVKVMRGDHAGTSGKVEAISLKHGTIVVEGVTVSKADGT-----------EVARPVYPSNVMITSLE-----------MKDKHREEVISAIEKKFVQEGYVKASMDEYFAKQLSKAGYGGMEINRTPMGTQITVYAEKPGMVIGKAGKVIRKLTRDIDRMYD-IDNPQ------IDAQEVRKPELNAQMMASRLASSIERGWYFRKAGHNTLRAIMNSGALGCEIVISGKLTGAR-SRVEKLVDGYIKHAGKPAEDMVDEGFAVAVKKLGTLGCKVRIIPPDVVLPDAFDIRELSTIKNAEAIGKDSCVIRPASKLIGTVLKVMKDRGYVGEFEFV-----EDGKAGIYKVELIGRINKCGAIKPRYSVGAADFERW-EKQFLPA--KNFGTLILTTSNGVISQYEARENNVGGQLIAYVYNLDGVCDQVKAIADRTGVSISGPVPLPTKKMVVPVRKSPSGDGTATWDHWEMRVHKRLIDIA-ADERALRQLMRIQVPKDINIEIVLQVGTVVSNKMDKTVVIQRRHEMLIKKYQRYEKRQSKIHAHNPPCIDAKVGDVVTVAECRPLSKTKSYVVI-KAEAQMAKKS----------------SSRLPKRKGEYTYRGKTVAELQALDVDEFIGMLPARERRTLKRGYTEGRKDVVQQLRDGKDN----------LRTHYRDIIIFPEMVGKNVEVYNG-----------KSFVAFEIQPEMIGHRFGEFSPTRPKVSHGSAGVGATRSSKFVPLK
Methanolobus_vulcani_PL_12/M E---ID-PASSSKAMGAELHISPKKSRELCKAIKGMRTSVAQKYLEDVVIMKQAVPFKRHCDGSGHRKGPM-A------TGRYPVKVAEAFLKILENARSNAEYKG--LDPEHMYIVHTAAKRGRVIHGMRPRARGRGSPSNTETVNVEIILN--EVARSAPIVKVSFE---NGEERLILAPEGIAVGEKIACGISAEIKPGNILPLAEIPEGIPVCNIESKPNDGGHFARASGTYATVVSHD--RGKTVVQMPSGEMKWLNPKCRATIGIVAGGGRVDRPFLKAGKKYHKMITTGKGTQGPVKRWGINLAKNKHSRQGSLRQIGTLG-PFHPSIVRWTVPQMGQMGYHQRTEYNKRILKVGENGD--------EITPAGGFLNYGLVRGEYILIKGSIPGPSKRLVRLRDPMRS--KVPAM-GEPEIVHVSTQSKQLVAANEFENVEKTRDVVSFLQNAGLYDDVLRAKDGRNIRAGKGKLRGRRFKNKKSLLI-VATCDSPIMKSAKNLAGVDVVSVDSLSA-EVLAPGTHAGRLTVWTESAISSLGGMFVVHMGVGESGQH---LVDAEGILGEIT-GQTVVRTYSKRTLPAFGIKKNEPIGCKVTLRSDQAEEFLKTALDI--VE---SKLRSSQ------FDKYGNVAFGIEEHTDFPGMKYDPNIGIFGMDINVVVNRPGYRISKRRIVKRKIEIKKTITIPEGVTVTM--QG-R---LLSVTGPKGKIERNFWYP--DVKVEVVG--SEVIVDSTVMKKTQKAMVGTFASHITNMVKGVTEGFEYRMKVVYSHFPMQIKVE-GD-RLMIGNFLGEKKPRSAKIL-GE-TKVKA----SGDEVVVTGN---------NKEDVGQTAA---NIEQTTRIKRFDPRVFQDGIYTVEKIMRK-QILLAVIVRQKQELRRPDGLRVSFEDNAVVIVDKDGIPKGTDFKGPVAREAAE-RYPKIGTTASMVMCGGGTTKNRRGAGNRGGRGRSGENKH---HFSRAVLL-G-YCRGHQRGFTRPLKVLKDASIVNVGELDELADQLVEDG----FAELQDGTYVIDLAV-----LD--IDKVLGS--GKVSKKLAITAAEFSASAKEKIVVRKSSRHMQVQLVAPKPEGDVTLSAAISTELKK-YGYDAPTGNTTAAYLTGLLFGYRALSKGYDYGVLDI-GLQASSSGSRVYATLKGIVDAGFEIPHDSSVLPSDERVRGEHVAEYMEDS-----------------------NLPELFDAVKEKISAYMGAPLSKDLRDKYG-RRSANVIVGDTVKLMRGDHAGTTGKVEAISLKHGTIVVEGVTVSKADGT-----------EVARPVYPSNVMITTLD-----------MKDKRREEVINAIEKKFVQEGYVKASMNEYFAKQLSKAGYGGMEINRTPMGTQITVYAEKPGMVIGKAGKVIRKLTRDIDRMYD-IDNPQ------IDAQEVRKPELNAQMMASRLASSIERGWYFRKAGHNTLRAIMNSGALGCEIVISGKLTGAR-SRVEKLVDGYIKHAGKPAEDMVDEGFAVAVKKLGTLGCKVRIISPGVVLPDAFDIRTLSTIKNAEAIGKDSCIIKPASKLIGTVLKVMQDRGYVGEFEFI-----EDGKAGIYKVELIGRINKCGAIKPRYSVGAADFERW-EKQFLPA--KNFGTLILTTSNGVISQYEARENNVGGQLLAYVYNLDGVCDQVKAIADRTGVSISGPVPLPTKKMVVPVRKSPSGDGTATWDHWEMRVHKRLIDIA-ADERALRQLMRIQVPKDINIEIVLQVGTVVSDKMDKTVVIQRKHEMLIRKYQRYEKRQSKIHAHNPPCIDAKVGDVVTVAECRPLSKTKSYVVINKEEAQMAKKS----------------SSRLPKRKGEYTYRGKTVAELQALDMDEFISMLPARERRTLKRGYTEGRKDVVQKLKDGKDN----------LKTHYRDIIIFPDMVGKNVEVYNG-----------KSFVAFEIQPEMIGHRFGEFAPTRPKVSHGSAGVGATRSSKFVPLK
Methanolobus_tindarius_DSM_2278 E---MD-SAVSSKAMGSELHISPKKSRELCKAIKGMRTSVAQKYLEDVVIMKQAVPFKRHCDGSGHRKGPM-A------NGRYPVKVAEAFLKILENARSNAEYKG--LDPEHMYIAHAAAKRGRVIHGMRPRARGRGSPSNTETVNVEIILN--EVARSAPIVKVSFE---NGEERLILAPEGIAVGEKIACGISAEIKPGNILPLAEIPEGIPVCNIESKPNDGGQFARASGVYATVVSHD--RGKTVVQMPSGEMKWLNPKCRATIGIVAGGGRVDRPFLKAGKKYHKMITTGKGTQGPVKRWGINLQKNKHSRQGSLRQIGTLG-PWHPAVVRWTIPQMGQMGYHQRTEYNKRILKLGEDGE--------EITPAGGFLNYGLVRGEYILIKGSIPGPSKRLVRLRDPMRS--KVSAM-GEPEIVHVSTQSKQLVAADELETVEKTKDVVSFLQNAGLYDDVLRAKDGRTIRAGKGKLRGRRFKNKKSVLI-VATCDSPIMKSARNLAGVDVISVDSLNA-EVLAPGTHAGRLTVWTESAISSLGGMFVVHMGVGESGQH---LVDAEGILGEIT-GQTVIRTYSKRTLPAFGIKKNEPIGCKVTLRSDSAEEFLKTALNI--VE---SKLRSSQ------FDKYGNVAFGIEEHTDFPGMKYDPQIGIFGMDINVVVNRPGYRISKRRIVKRKIEIKKTIEIPEGVTVTM--QG-K---LLSVTGPKGKIERDFWYP--GIKIEVAG--SEIIVDSTVLKKTQKAMVGTFASHITNMMKGVTEGFEYRMKVVYSHFPMQLKVE-GD-KLMIGNFLGEKKARSAKIL-GD-TKVKA----SGDEVIVTGY---------NKEDVGQTAA---NIEQTTRIKRFDPRVFQDGIYTVEKIMRK-QILLAVVVRQKQELRRPDGLRVSFEDNAVVIVDKDGIPKGTDFKGPVAREAAE-RYPKIGTTASMVMCGGGTTKNRRGAGNRGGRGRSGENKH---HFSRAVLL-G-YCRGHQRGFTRPLKVLNDASIVNVGELDELADQLVEDG----FAELQDGTYVIDLAV-----LD--IDKVLGS--GKVSKKLAITAAEFSASAKEKIVVRKSSRHMQVQLVAPKPEGDVTLSTAISTELKK-YGYDAPTGNTTAAYLTGLLFGYKALSEGYDYGVLDI-GLQASSSGSRVYATLKGIVDAGFEIPHDSSVLPSDERVRGEHVAEYMEGS-----------------------NLPELFDAVKEKISAYMGALLSKDLREKYG-SRSANVIVGDTVKLMRGDHAGTTGKVEAISLKHGTIVVEGVTVSKADGT-----------EVARPVYPSNVMITNLE-----------LKDKHREEVISAIEKKFVQEGYVKASMNEYFTKQLSKAGYGGMEINRTPMGTQITVYAEKPGMVIGKAGKVIRKLTRDIDRMYD-MDNPQ------IDAQEVKKPELNAQMMATRLASSIERGWYFRKAGHNTLRAIMNSGALGCEIVISGKLTGAR-SRVEKLVDGYIKHAGKPVDDIVDEGFATAVKKLGTLGCKVRIIPPGAVLPDAFDIRTLSTIKNAEAIGKDSCIIKPASKLIGTVLKVMQDRGYVGEFEFI-----EDGKAGVYKVELIGRINKCGAIKPRYSVGAADFERW-EKQFLPA--KNFGTLILTTSNGVISQYEARENNVGGQLIAYVYNLDGVCDQVKAIADRTGVSISGPVPLPTKKMVVPVRKSPSGDGTATWDHWEMRVHKRLIDIA-ADERALRQLMRIQVPKDINIEIVLQVGTVVSDKMDKTVVIQRKHEVLIKKYQRYEKRQSKIHAHNPPCIDAKVGDVVTVVECRPLSKTKSYVVI-KAEAQMAKKT----------------SSRLPKRKGEYTYRGKTVAELQALDADEFIGMLPARERRTLKRGYTEGRKDVVQQLKDGKDN----------LRTHYRDIIIFPEMVGKNVEVYNG-----------KSFVAFEIQPEMIGHRFGEFAPTRSRVSHGSAGVGATRSSKFVPLK
uncultured_Methanosarcinales_ANME_2D K---PD-PEKTSKAIGKELHISRKHAHEISSAIRGMTVDTARGFLGGVAVLKQAVPYKRYRRNVPHKRGMC--------AGRYPQKAAREFLRVLQNAENNARYKG--LDSENMRISHITTNKGHTFRGAFPRAQGRATPKNHETVSIEMILE--GQARSAPIARVSFS---NEEERLVLVPEGVEVDQIIQCGVSAPVEPGNILTLAEIPEGVPICNIESQPGDGGKFARASGMYGILIAHD--VSKTVVQLPSGEMKWLNPRCRATIGVVAGGGRTEKPFIKAGKKFHRMITTGKGTQGPVKRWGIQLQKSKHSRAGSVRQIGTLG-PWHPSHVSWRVPQLGQTGYHQRTEFNKRIMQIGKDGK--------TVTPEGGFLNYGIVRNDYVVIKGSVPGPVKRLVRIRPAIRS--KRQLP--APEITYLSTESKQLVAVDDLAAITKTKDVKSFMEAVLVWDDILRAKD-KTIRAGKGKRRGRKYKRAKSILI-VTSEDKGIAKAARNLAGVDIVTSDQLNA-ELLAPGTYTGRLTIYTESAIAKLEEAITVHIGTGESGER---LMNAEKLLGTIV-KQRTVRAQAKRTIPAFSIKKREPIGCKVTLRGARASEFIKTALKI--VD---NRLNASQ------FDDNGNFSFGIEEHTDFPGMKYDPSIGIFGMDINVALKRPGYRISRRKIERHKIETNRTIEIPQGVNVTI--DH-I---KVSISGPLGSLQRELWYP--GIMIRKAD--SEVIVEADEQRREKLAMLGTFESHLKNMITGVTKGFEYKMKMVYSHFPIQLKTQ-GD-KLLISNFLGEKKPRKANIL-GN-TKITI----NGDQVIINGI---------NKDDVGQTAA---NIQQATKIKRFDPRVFQDGIYLIEWSMRK-QMFKAVIVRQKKEFRRPDGLRVSFEDNACVIVDDEGVPKGTEIKGPVAREAAE-RYTKIASAASIIVCGGGTHKNRRGGGSRGGRGNAGIGKH---HTIRAMQR-G-LSFG-KHGFKRPSIVVEDKVIVNVGEIDEAIEQLVADG----FAQKRDDAFHIDLTN-----IG--IEKVLGS--GKVTKALFVTAGEFSSTAKQKIVVRKSLNHTTIQLILPAKEGDVTLASATTVELKK-YDYTGGTGNIPSAYLAGLLLGYRAKKTGQTEAILDL-GLYHTTGGGILYAALKGAVDAGLDIPHNPEVFPSEDRIMGEHIDRYRKT------------------------NIKEQFEAAKQKIQGFMGSMLSSELREKHG-VKSLPVRTGDTVRVLRGDYKGTEGKVAAVDLKEMTVTVDGVTVTKADGT-----------EVPRPIHPSKVTITKLE-----------LKDERR---LGGVEKKFVKSGLDRAQIAEYFSKQLERAGYGGMSINRTPMGTQITIFAEKPGMIIGKGGKTIHRLTHDLESIFR-IDNPQ------IDVQEVKVPELNAQMMASRLAAAIERGLYFRKAGHNMLRRIMEAGALGCEIDISGKLTGPR-KRTEKFVAGNILHAGNPAMELVDKGFAVAIKKLGVIGCRVRIVPPTIKLPGRFKTEKLSTIKNAETTGKPECTISPASKLTGSVLKVMKDKGYIGEFEFI-----DDGKSGLFKVQLKGKINRCGVIRPRHAVKYIEFEKW-EKRFLPA--RGFGSIILTTPDGVMTHSEAREHGIGGQLLAYVYTLDGICSQVKEIAQRTGVNISGPVPLPTKKLVVPCRKSPDGEGSATWDHWEMRVHKRLIDLD-ADERALRQLMRIQVPKDISIEIVLTSGVVVSDKMDKTVVVQRSFEKKIAKYERYEKRKTKVHAHNPPCINAGEGDTVTVAECRPLSKTKSYVVV---EVAMAKKT----------------LSKLPKRKGEFTYHGKSLEELKRLSLEEFALLVPARQRRTIQRGFSEQHKKLLHKVRSSDPN----------IRTHLRDMIVLPEMLGMKIAIHSG-----------KEFTPIEMIPEMLGHYFGEFVMTRKRVSHGAAGVGATRSSKFIPLK
Candidatus_Methanoperedens_nitroreducens_ANME_2d K---PD-PEKTSKAIGKELHISRKHAHEISSAIRGMTVDTARGFLGGVAVLKQAVPYKRYRRNVPHKRGMC--------AGRYPQKAAREFLRVLQNAENNARYKG--LDSENMRISHITTNKGHTFRGAFPRAQGRATPKNHETVSIEMILE--GQARSAPIARVSFS---NEEERLVLVPEGVEVDQIIQCGVSAPVEPGNILTLAEIPEGVPICNIESQPGDGGKFARASGMYGILIAHD--VSKTVVQLPSGEMKWLNPRCRATIGVVAGGGRTEKPFIKAGKKFHRMITTGKGTQGPVKRWGIQLQKSKHSRAGSVRQIGTLG-PWHPSHVSWRVPQLGQTGYHQRTEFNKRIMQIGKDGK--------TVTPEGGFLNYGIVRNDYVVIKGSVPGPVKRLVRIRPAIRS--KRQLP--APEITYLSTESKQLVAVDDLAAITKTKDVKSFMEAVLVWDDILRAKD-KTIRAGKGKRRGRKYKRAKSILI-VTSEDKGIAKAARNLAGVDIVTSDQLNA-ELLAPGTYTGRLTIYTESAIAKLEEAITVHIGTGESGER---LMNAEKLLGTIV-KQRTVRAQAKRTIPAFSIKKREPIGCKVTLRGARASEFIKTALKI--VD---NRLNASQ------FDDNGNFSFGIEEHTDFPGMKYDPSIGIFGMDINVALKRPGYRISRRKIERHKIETNRTIEIPQGVNVTI--DH-I---KVSISGPLGSLQRELWYP--GIMIRKAD--SEVIVEADEQRREKLAMLGTFESHLKNMITGVTKGFEYKMKMVYSHFPIQLKTQ-GD-KLLISNFLGEKKPRKANIL-GN-TKITI----NGDQVIINGI---------NKDDVGQTAA---NIQQATKIKRFDPRVFQDGIYLIEWSMRK-QMFKAVIVRQKKEFRRPDGLRVSFEDNACVIVDDEGVPKGTEIKGPVAREAAE-RYTKIASAASIIVCGGGTHKNRRGGGSRGGRGNAGIGKH---HTIRAMQR-G-LSFG-KHGFKRPSIVVEDKVIVNVGEIDEAIEQLVADG----FAQKRDDAFHIDLTN-----IG--IEKVLGS--GKVTKALFVTAGEFSSTAKQKIVVRKSLNHTTIQLILPAKEGDVTLASATTVELKK-YDYTGGTGNIPSAYLAGLLLGYRAKKTGQTEAILDL-GLYHTTGGGILYAALKGAVDAGLDIPHNPEVFPSEDRIMGEHIDRYRKT------------------------NIKEQFEAAKQKIQGFMGSMLSSELREKHG-VKSLPVRTGDTVRVLRGDYKGTEGKVAAVDLKEMTVTVDGVTVTKADGT-----------EVPRPIHPSKVTITKLE-----------LKDERR---LGGVEKKFVKSGLDRAQIAEYFSKQLERAGYGGMSINRTPMGTQITIFAEKPGMIIGKGGKTIHRLTHDLESIFR-IDNPQ------IDVQEVKVPELNAQMMASRLAAAIERGLYFRKAGHNMLRRIMEAGALGCEIDISGKLTGPR-KRTEKFVAGNILHAGNPAMELVDKGFAVAIKKLGVIGCRVRIVPPTIKLPGRFKTEKLSTIKNAETTGKPECTISPASKLTGSVLKVMKDKGYIGEFEFI-----DDGKSGLFKVQLKGKINRCGVIRPRHAVKYIEFEKW-EKRFLPA--RGFGSIILTTPDGVMTHSEAREHGIGGQLLAYVYTLDGICSQVKEIAQRTGVNISGPVPLPTKKLVVPCRKSPDGEGSATWDHWEMRVHKRLIDLD-ADERALRQLMRIQVPKDISIEIVLTSGVVVSDKMDKTVVVQRSFEKKIAKYERYEKRKTKVHAHNPPCINAGEGDTVTVAECRPLSKTKSYVVV---EVAMAKKT----------------LSKLPKRKGEFTYHGKSLEELKRLSLEEFALLVPARQRRTIQRGFSEQHKKLLHKVRSSDPN----------IRTHLRDMIVLPEMLGMKIAIHSG-----------KEFTPIEMIPEMLGHYFGEFVMTRKRVSHGAAGVGATRSSKFIPLK
Methanosaeta_harundinacea_6Ac I---PEKKEKSSRAMGTEHHISPKHALEICNAIRGMRAEAAKTYLEEVIAKKRPVPFKHHNKKVPHRHGLV-G----WDAGRYPQKAAKAVLGVLVNATSNAEYKG--LDPAGMKITHVSTKQGRTLRGWMPRAMGRATPKDTETVSIEMILT--EVARCAPVARVVLD---NDEERYILVPEGVYVGQEIACGASAEIKPGNSLPLAEIPEGIPICNIESNPRAGGQFARSSGVYGILIAHD--VGKTVVQLPSGEMKWLNPQCMATIGVVAGGGRTDKPFVKAGKKYHKMITKGKGVQGPVKRWGINLQKRKHSRGGKRRHIGNLG-PWNPHHVRWTVPLLGQMGYHQRTEFNKRVLAIGSDGG--------AITPDGGFPGYGIIRGEYAILSGSVPGPSKRLVRMRSAVRA--KDADL-KTPQVLYVSRDSKQVVAKDDLEGVEKTAEVRKFLAACGRWDDVMRAKDGKTVRAGRGKMRGRRYKQPKSLLI-VAGREGGLIRASRNLPGVDVTTVDRLNV-ELLAPGTHAGRLTVWTESSLRWLGETYTVHIGTGESGQR---LVNAETILGEIT-SRSPVRSIAKKTLPGFGIKKKEPIGCRVTLRGRDAEEFLKVALEV--AG---SALRRSS------FDDTGNFSFGVEEHTDFPGMKYEPDIGIFGMDVSVALKRPGYRVARRRVARAKMELARIIEIPEGVAVEI-GDD-A---TVTVTGPLGTVSRRLWYP--GIEIRKED--STLVVDAEITRKRHRSMAGTIAAHLKNMIKGVNEGFEYRMKAVYSHFPIQLKASKGE--LLISNFLGERKPRSAKIM-GG-SQVEI----KGDTVIVTGI---------DKELVGQTMA---NIEQATKVRGFDIRVFQDGIYLVDKRMRK-QIMTAVIVRQRKEFRRPDGMRVKFEDNAAVITDALGIPKGSEIKGPVAREVAE-RYGKIASAASIIVCGGGTHKNRRGAGSRGGTGNAGGCKH---HFVRDMML-G-RVMG-KHGFFKHNA--REVDVINVGDLDSMA---TEEG-------------RID--------LG--KMKVLGK--GSISRPVTVTAKAFSAAARAKIVIRKGNKNISLQLIVAEPVGDRTLLTVNSQELKK-LGFDQNTGNVPAAYLTGLLFGKRMKAMGGTEAILDM-GIHANTRGNRIYSALKGVVDAGIEIPHSPEIFPDDERIRGETIEAYRGV------------------------EFVAQFDAVREKILGYMHAALSKELREEMK-ARSAQVKKGDTVQLMRGDHAGTEGEVQKADLKSGTIHVAGVSVFRADGT-----------EVPRPVQPSNVIITKME-----------MDDEERKKIFSGVEKKFVEDGFTKALVHEYLSKELSRAGYGGMTMNRTPMGIQITVYAEKPGMVIGKGGKLIRKLTRDLDRNFR-LDNPQ------IDVQDVGKAELNAQVVANRLASSLERGWYFRKAGQTTLRRVMESGALGCEIILSGKLTGPR-SRVEKFLSGYVKHSGKPSQEIVDHGYAVAVKKLGTIGCQVRIVPPDAVPPDRFEIVPMSIIKNAEDVGKGGCIIQPASKLIGNTLKVMADLGYIGDFEFV-----DDGKSGMFKVNLQGKINRCGVIKPRFSTQVADLEKW-EKRFLPS--RNFGVLIMSTSQGVISHVDARERGIGGQLLAYVYSLDEICSQVRGIAQRTGVHMAGPIPLPTKRMVVPTRKSPDGEGTATWDHWEMRVHKRMIDLD-ADERALRQLMRIQVPKNVNIEIVLEDGKVVSDKMTDTVVVLREFERKMTKYDRYEKRRSKLHAHNPPCLKAKVGDVVKVAECRPLSKTKSFVVV---EVVMARKS----------------GSRLPKRKEEFTYRGLKTEDLNKLSTEEFMELLPSRQRRRLKRGLTKDHKRLLSRVKDREV-----------VRTHLRDMIVLPEMVGKTIEIYNG-----------KAFNRVEIMPEMVGHYLGEYSLTRARVTHGSAGVGATRSSKFVPLK
Methanosaeta_thermophila_PT T---PE--GRFARAMGVELPISPKHAREICRAIRGMKVEAAERFLQDVIALKRAVPFRRYNRNVPHRHGLV-G----WPAGRFPQKAARAVLRVLENAIGNAEYKG--LEKERLVIGYANTKKGRTFRGWMPRAMGRATPKNQETVSIEMILT--EVARTAPVALVRLE---NGEKQYVLATEGTYIGQEIACGPAAEIQPGNTLPLASIPEGMPICNIESKPGHGGQFARASGVYGILVAHD--VGATVVQLPSGEMKWLNPNCLATIGVVAGGGRTEKPLVKAGKSFYKYVTKGKGTQGPVKRWGIMLQKRKHSRTGKLRHVGNLG-PWHPARISWRVPQLGQTGYHQRTEFNKRIMAIGTNGT--------DITPDGGFVGYGVVRNEYMLIKGSVPGPVKRLVRMRRAIRP--GAAFAPKAPQILYVSKESKQIVVRGEIESISKTSELRRFLMAAGLWDDVMRAKNGRKVRAGKGKIRGRRFRQPRSILI-VAAADNGIGRAARNLPGVDFVTADRLNA-ELLAPGTHAGRLTVWSEPSLKVLEERLVVHIGVGESGQR---LVNAETILSEIT-GQTPIRSRAKKTLPAFGIKKREPIGTRVTLRGRAAEEFLETAFKV--AG---GVIKKSQ------FDENGNFAFGIEEHTDFPGMKYDPEIGIFGMDVAVSLMRAGYRVAERRVARRKLEVVRRLDIPDGVDVQI--SG-R---SVRVKGPKGELSRELWYP--DIEIKRED--SKILIRSVARKKQHLAMVGTIAAHIKNMIRGVTDGFEYRMRVVYSHFPIQVKVA-DG-KVAISNFLGERKPRFATIV-GD-VNVEV----GKDEILIRGM---------DKEAVGQTMA---NIEQATRVRGFDVRIFQDGIYLVEKRMRK-QIFNAVIIRQKKEFRRPDGLRVKFEDNAAVITDDAGVPKGSEIKGPVAREVAE-RFGKIASSAAIIVY-HGKHKNQRGGGSRGGRGNAGTCKH---HWVRSIIR-G-EPMG-KHGFVRPNSF--DIETINVGVLNEMV------G--------PEGRIEL---------HG---VKVLGK--GKVTRRLTVAAAAFSSSARSKIVVRKGNANITIQLIIAELKGDRTLLTVSSKELRN-YGFQHSTGNVPAAYLTGLLFGKKMLALGYNEGILDI-GLHSNSRGSRVYAALKGVVDAGVDVPHSPEVFPDDSRIRGEVIRDYTGV------------------------DVVSQFEAAREKILGFMHAMLSPELRKEYK-KRSAQVKKGDTVKVMRGDNAGVEGEVLSVDLKRCVITVAGVSNFRADGT-----------EVPRPIHPSNVMITKLD-----------LDDDEREKIFSAVEKKFVQEGFTKALVDEYLAKELDRAGYGGMVMNRTPMGTQITVYAEKPGMVIGKGGKLIRKLTRDLERRFR-LDNPQ------IDVQDVGKSDLNARVVANRLASSLEHGWYFRKAGQSMLRRVMDSGALGCEIVISGKLTGPR-SRVEKFLAGYIKHSGKPAEEIVDTGYAVAVKKLGAIGCQVRIVPPGAVLPDDFQINAMSTIKNAENVGKPECIIKPASKLIAMTLKVMADLGYIGEFEFI-----DDGKSGMFKVKLLGRINRCGVIKPRFAIKVAELEKW-ERRFLPA--RNFGVLILSTSQGVMPHTDARARGIGGHLLAYVYTLDEICNQVRGIAQRTGVHMAGPIPLPTKRLVVPCRKSPDGEGSATWDHWEMRVHKRLIDLD-ADERALRQLMRIQVPKNVNIEIVLEEGIVVSDKMARTVVVMREFKKRITKYERYEKRRSKIHAHNPPCLDAKVGERVRIAECRPLSKTKSFVVV---EVMMAKKA----------------GSKLPKRKEEFTYRGYRVSELAKMRLEEIAELLPSRQRRTLRRGLSKEHRKFMAKLRARGT-----------AKTHLRDAIVLPEMVGKVVEIHNG-----------KTFQRVEIIPEMIGHYLGEYALTRARVIHGAAGVGATRSSKFVPLK
Methanosaeta_concilii_GP6 T---PA--ERSSRAMGMELHISPKHAREICRTLRGMRANRARDYLEDVIALKRPVPFKRYNRNVAHRHGLM-G----WDAGRYPEKAAREVLKVLDNAIANGEYKG--MESEKLRIYHAGTLTGRTIQGWMPRAMGRATPKNTQTVTIEMVLT--EVARTAPVGLVTLT---SGEMRYILVPEGVCIGQEIACGISAPIEPGNTLPLSEIPEGIPICNVESQPGHGGQFARSSGVCAILVAHD--VGQTVVQLPSGEMKWLNPKCMATIGVVAGGGRLDKPLVKAGKSFFKYVTKGKGTQGPVRRWGIAMAKRKHARTGKVRHVGNLG-PWHPAHISWRVPQLGQMGYHQRTEYNKRLMFIGTDGS--------KITPDGGFPGYGVIKNQYILIKGSVPGPIKRLVRMRHAMRP--GKNFV-KAPELLHVSQESKQVVAKNDLEALSKTSDIIKFLMAAGLWDDVLRAKAGRHIRAGKGKLRGRKYKGRKSLLI-VAGNDAGLGKAARNLPGVDFVTVDMLNA-ELLAPGTRAGRLTVWTESSLEKLAGKGVVHVGVGESGQR---LVNAETIMKTIT-KQQPVRSMAKKTLPTFNIKKKEPIGAKLTLRGKAAEDFLAIALKA--AG---NSLRMSQ------FDQQGNFSFGIEEHTDFPGMRYDPEIGIFGMDVSVALKRAGYRIARRRVSKKKLEIARQVEIPEGVTVSV--DR-N---VVTVKGPKGELSRTLSYP--DLEIRKED--LQVIVNSRVDRKRHRAMVGTLASHINNMVTGVTKGYEYRMKVVYSHFPIQLKAA-SD-ELIINNFLGERKSRSARVL-PG-TKVEI----GKDEVVITGM---------DKENVGQTMA---NIEQATRVHGFDVRIFQDGIYLIDKRMRK-QIFKAVIIRQRKEFRRPDGLRVKFEDNAAVIVDDEGVPKGSEVKGPVAREVAE-RFGKIASAASIIVY-HGKHKNMRGGGTRGGRGDSGKCKH---HFMRSILL-G-TEMG-KHGFVRLP-LAEEVDVVNVDELDQLA------G--------QDGKVEIN------------ELKVLGR--GRVTRKLEVKALGFTAAAKSKIVVRKSNASTTLQLVVAELEGDKTLLTVNSRELKG-FGFSSAVGNLPAAYLTGLLFGKKMLAIGVEGGVADI-GLHASTKGNRIYAAIKGVVDAGVDVPHSPEIFPDEERIRGEHIKSYTGK------------------------DTVAQFEAAKEKILG-MHAPLSRALREELK-KRNAQLRKGDTVKVVRGDHAGTEGAVEDVDIKRCTIKVAGVSNYRADGT-----------EVPRTIHPSNVVIVKLE-----------LEDAEREKIFESVEKKFVAEGITKALVNEYLADELERAGYGGMQMNRTPMGTQITVYAEKPGMVIGKGGKLIRKITRDLDRRFH-LDNPQ------IDVQDVGRGDLNGRVVANRLASSLERGWYFRKAGQSMMRRVMDAGALGCEIVISGKLTGPR-SRTEKFIAGYIKHSGKPAIDLVDRGYSVAVKKLGVIGCQVRIIPPDVRLPDDFQIEAMSVIKNAESVGKPECIIHPASKVIGRALKVMADRGYIGEFEFI-----DDGKSGMFRVKLLGRINRCGVIKPRFSTKATEMEKW-EKRFLPA--KNFGVLILSTNKGVMAHSDARAQSLGGQLLAYVYMLDDICNQVKGIAQRTGVHMAGPIPLPTKRMVVPCRKSPDGEGTATWDHWEMRVHKRLIDLD-ADERALRQLMRIQVPKNVNIEIVLESCTVVSDKMDNTVVVMRKFEKKATKYERFEKRQSKIHAHNPPCLEAKAGDRVKIAECRPLSKTKSYVVV---EVLLAKKA----------------GSKLPKRKEEFLYRGRKMADLAKLSIEELAGLFPARQRRSIKRGLAKENKKLLANLKNKDS-----------VRTHIRNMLILPDMVGKSIEIYNG-----------KSFEKVEVMPEMIGHFFGEFAMTRGRVQHGAAGVGATRSSKYVPLK
Aug_Plant_Bin4 T---PA--GRSSRAMGMELHISPKHAREIC------------SYLEDVIALKRPVPFKRYRRNVAHRHNLV-G----WDAGRYPEKAAKAVLIVLKNAVANAEYKG--MESDRLRIFHAGTKKGRTIQGWMPRAMGRATPKNTETVSVEMVLT--EVARTAPVALVALD---NGEMRYILVPEGMYVGQEIACGISAPIELGNTLPLAEIPEGIPICNVESQPGHGGQFARASGVCAILVAHD--VGQTVVQLPSGEMKWLSPKCLATIGVVAGGGRLDKPLVKAGKSFFKFVTKGKGLQGPVRRWGIAVAKRKHARTGKLRHVGNLG-PWHPAHISWRVPQLGQMGYHQRTEYNKRLMFIGTDGS--------KITPEGGFPGYGLVRNQYILIKGSVPGPIKRLVRVRHAIRP--GKNFV-KAPEFLYVSQESKQVVAKNDLESLTKTSEVIKFLQAAGLWNDVLRAKLGRNIRAGKGKLRGRKYKGRKSLLI-VAGTDSGLGKAARNLPGVDFVTVERLNA-ELLAPGTQAGRLTIWTESSLDKLAKRGMVHIGVGESGQR---LVNAETIMKTIT-KQQPVRSIAKKTLPNFGIKKNEPIGAKLTLRGKAAEEFLGIALKA--AG---SSLKKSQ------FDQQGNFSFGIEEHTDFPGMRYDPEIGIFGMDVSVAMKRAGYRIAQRRICQKKLEIARAVEIPEGVAVSV--EG-N---TVKVKGPKGEVSRQLSYP--EIEIKNQD--SQLIVNSRLDRKRHRAMVGTLAAHIGNMIAGVTRGYEYKMKVVYSHFPIQLKAA-SD-ELIISNFLGERKSRSARIL-PG-AKVEI----GKDEVTITGI---------DKEQVGQTMA---NIEQATRVHGFDIRIFQDGIYLVEKR-----------------------------------------------------------------------Y-HGKHKNHRGGGTRGGRGDVGKCKH---HFMRSMLL-G-TQMG-QHGFVRLP-LTPDVETVNVGVLDQMA------G--------PEGSIEL---------SG---MKVLGS--GKVTRKLSVSAAGFSATAKEKIVIRKSNAGTTLQLVLAEQTGDKTLLTVNSRSLED-FGYTFSKGNIPAAYLTGLLFGKKMLALGISEGIADI-GLHSSTKGNRIYAAVKGVVDAGVDVPYGEEILPEEDRIRGQHIKDYTGA------------------------DIVAQFEQAKEKILG-------------------------------------------------------------------------------------------------------------------SVEKKFVAEGISKALVNEYLAEELERAGYGGMVMNRTPMGTQITVYAEKPGMVIGKGGKLIRKITRDLDRRFH-LDNPQ------IDVQDVGRGDLNGRVVANRLASSLERGWYFRKAGQSMMRRVMDAGALGCEIVISGKLTGPR-SRTEKFISGYIKHSGKPAVDLVDRGYSVAVKKLGVIGCQVRIIPPDVRLPDDFRMEQLSVIKNAESVGKPECTIHPASKLIGRALKVMADRGYIGEFEFV-----DDGKSGMFRVKLLGKINRCGVIKPRFSTKVTEMEKW-EKRFLPA--RNFGVLILSTSKGVMAHSDARSQSLGGQLLAYVY-------------------------------------------------------------------------------------------------------------------------------------------------------------------MAKKA----------------GSKLPKRKEEFLYRGRKVADLAKLSIEELAGLLPARQRRSIKRGLMKENKILLSGLKSKDS-----------VRTHIRNMIILPDMVGKSIEIYNG-----------KSFEKVEVMPEMIGHFFGEFALTRGRVQHGAAGVGATRSSKYVPLK
Aug_Mud_Bin7 T---PA--GRSSRAMGMELHISPKHAREICRTLRGMRAAYALTYLEDVIALKRPVPFKRYRRNVAHRHNLV-G----WDAGRYPEKAAKAVLIVLKNAVANAEYKG--MESDRLRIFHAGTKKGRTIQGWMPRAMGRATPKNTETVSVEMVLT--EVARTAPVALVALD---NGEMRYILVPEGMYVGQEIACGISAPIELGNTLPLAEIPEGIPICNVESQPGHGGQFARASGVCAILVAHD--VGQTVVQLPSGEMKWLSPKCLATIGVVAGGGRLDKPLVKAGKSFFKF-------------------------------------------------------------------------------------------------------------------------------------------------MVAKNDLESLTKTSEVIKFLQAAGLWNDVLRAKLGRNIRAGKGKLRGRKYKGRKSLLI-VAGTDSGLGKAARNLPGVDFVTVERLNA-ELLAPGTQAGRLTIWTESSLDKLAKRGVVHIGVGESGQR---LVNAETIMKTIT-KQQPVRSIAKKTLPNFGIKKNEPIGAKLTLRGKAAEEFLGIALKA--AG---SSLKKSQ------FDQQGNFSFGIEEHTDFPGMRYDPEIGIFGMDVSVAMKRAGYRIAQRRICQKKLEIARAVEIPEGVAVSV--EG-N---TVKVKGPKGEVSRQLSYP--EIEIKNQD--SQLIVNSRLDRKRHRAMVGTLAAHIGNMIAGVTRGYEYKMKVVYSHFPIQLKAA-SD-ELIISNFLGERKSRSARIL-PG-AKVEI----GKDEVTITGI---------DKEQVGQTMA---NIEQATRVHGFDIRIFQDGIYLVEKRMRK-QIFKAVIIRQRKEFRRPDGLRVKFEDNAAVIVDDEGVPKGSEVKGPVAREVAE-RFSKVASAASIIVY-HGKHKNHRGGGTRGGRGDVGKCKH---HFMRSMLL-G-TQMG-QHGFVRLP-LTPDVETVNVGVLDQMA------G--------PEGSIEL---------SG---MKVLGS--GKVTRKLSVSAAGFSATAKEKIVIRKSNAGTTLQLVLAEQTGDKTLLTVNSRSLED-FGYTFSKGNIPAAYLTGLLFGKKMLALGISEGIADI-GLHSSTKGNRIYAAVKGVVDAGVDVPYGEEILPEEDRIRGQHIKDYTGA------------------------DIVAQFEQAKEKILGYMHAPLSKALREELK-KRNAQVRKGDTVKVMRGDHAGTEGEVEDVDIKRCTIKVAGVSNYRSDGT-----------EVPRIIHPSNVMIIKLD-----------MEDGEREKIFASVEKKFVAEGISKALVNEYLAEELERAGYGGMVMNRTPMGTQITVYAEKPGMVIGKGGKLIRKITRDLDRRFH-LDNPQ------IDVQDVGRGDLNGRVVANRLASSLERGWYFRKAGQSMMRRVMDAGALGCEIVISGKLTGPR-SRTEKFISGYIKHSGKPAVDLVDRGYSVAVKKLGVIGCQVRIIPPDVRLPDDFRMEQLSVIKNAESVGKPECTIHPASKLIGRALKVMADRGYIGEFEFV-----DDGKSGMFRVKLLGKINRCGVIKPRFSTKVTEMEKW-EKRFLPA--RNFGVLILSTSKGVMAHSDARSQSLGGQLLAYVYMLDDICGQVKGIAQRTGVHMAGPIPLPTKRMSVPCRKSPDGEGTATWDHWEMRVHKRLIDLD-ADERALRQLMRIQVPKNVNIEIVLESCTVVSDKMDNTVVVMRKFEKKATKYERFEKRQSKIHAHNPPCIQAKAGDRVKIAECRPLSRTKSYVVV---EVLMAKKA----------------GSKLPKRKEEFLYRGRKVADLAKLSIEELAGLLPARQRRSIKRGLMKENKILLSGLKSKDS-----------VRTHIRNMIILPDMVGKSIEIYNG-----------KSFEKVEVMPEMIGHFFGEFALTRGRVQHGAAGVGATRSSKYVPLK
Nov_Plant_Bin7 T---PA--GRSSRAMGMELHISPKHAREICRTLRGMRAAYALTYLEDVIALKRPVPFKRYRRNVAHRHNLV-G----WDAGRYPEKAAKAVLIVLKNAVANAEYKG--MESDRLRIFHAGTKKGRTIQGWMPRAMGRATPKNTETVSVEMVLT--EVARTAPVALVALD---NGEMRYILVPEGMYVGQEIACGISAPIELGNTLPLAEIPEGIPICNVESQPGHGGQFARASGVCAILVAHD--VGQTVVQLPSGEMKWLSPKCLATIGVVAGGGRLDKPLVKAGKSFFKFVTKGKGLQGPVRRWGIAVAKRKHARTGKLRHVGNLG-PWHPAHISWRVPQLGQMGYHQRTEYNKRLMFIGTDGS--------KITPEGGFPGYGLVRNQYILIKGSVPGPIKRLVRVRHAIRP--GKNFV-KAPEFLYVSQESKQVVAKNDLESLTKTSEVIKFLQAAGLWNDVLRAKLGRNIRAGKGKLRGRKYKGRKSLLI-VAGTDSGLGKAARNLPGVDFVTVERLNA-ELLAPGTQAGRLTIWTESSLDKLAKRGVVHIGVGESGQR---LVNAETIMKTIT-KQQPVRSIAKKTLPTFGIKKNEPIGAKLTLRGKAAEEFLGIALKA--AG---SSLKKSQ------FDQQGNFSFGIEEHTDFPGMRYDPEIGIFGMDVSVAMKRAGYRIAQRRICQKKLEIARAVEIPEGVAVSV--EG-N---TVKVKGPKGEVSRQLSYP--EIEIKNQD--SQLIVNSRLDRKRHRAMVGTLAAHIGNMIAGVTRGYEYKMKVVYSHFPIQLKAA-SD-ELIISNFLGERKSRSARIL-PG-AKVEI----GKDEVTITGI---------DKEQVGQTMA---NIEQATRVHGFDIRIFQDGIYLVEKRMRK-QIFKAVIIRQRKEFRRPDGLRVKFEDNAAVIVDDEGVPKGSEVKGPVAREVAE-RFSKVASAASIIVY-HGKHKNHRGGGTRGGRGDVGKCKH---HFMRSMLL-G-TQMG-QHGFVRLP-LTPDVETVNVGVLDQMA------G--------PEGSIEL---------SG---MKVLGS--GKVTRKLSVSAAGFSATAKEKIVIRKSNAGTTLQLVLAEQTGDKTLLTVNSRSLED-FGYTFSKGNIPAAYLTGLLFGKKMLALGISEGIADI-GLHSSTKGNRIYAAVKGVVDAGVDVPYGEEILPEEDRIRGQHIKDYTGA------------------------DIVAQFEQAKEKILGYMHAPLSKALREELK-KRNAQVRKGDTVKVMRGDHAGTEGEVEDVDIKRCTIKVAGVSNYRSDGT-----------EVPRIIHPSNVMIIKLD-----------MEDGEREKIFASVEKKFVAEGISKALVNEYLAEELERAGYGGMVMNRTPMGTQITVYAEKPGMVIGKGGKLIRKITRDLDRRFH-LDNPQ------IDVQDVGRGDLNGRVVANRLASSLERGWYFRKAGQSMMRRVMDAGALGCEIVISGKLTGPR-SRTEKFISGYIKHSGKPAVDLVDRGYSVAVKKLGVIGCQVRIIPPDVRLPDDFRMEQLSVIKNAESVGKPECTIHPASKLIGRALKVMADRGYIGEFEFV-----DDGKSGMFRVKLLGKINRCGVIKPRFSTKVTEMEKW-EKRFLPA--RNFGVLILSTSKGVMAHSDARSQSLGGQLLAYVYMLDDICGQVKGIAQRTGVHMAGPIPLPTKRMSVPCRKSPDGEGTATWDHWEMRVHKRLIDLD-ADERALRQLMRIQVPKNVNIEIVLESCTVVSDKMDNTVVVMRKFEKKATKYERFEKRQSKIHAHNPPCIQAKAGDRVKIAECRPLSRTKSYVVV---EVLMAKKA----------------GSKLPKRKEEFLYRGRKLADLAKLSIEELAGLLPARQRRSIKRGLMKENKILLSGLKSKDS-----------VRTHIRNMIILPDMVGKSIEIYNG-----------KSFEKVEVMPEMIGHFFGEFALTRGRVQHGAAGVGATRSSKYVPLK
Aug_Open_Bin4 T---PA--GRSSRAMGMELHISPKHAREICRTLRGMRAAYALTYLEDVIALKRPVPFKRYRRNVAHRHNLV-G----WDAGRYPEKAAKAVLIVLKNAVANAEYKG--MESDRLRIFHAGTKKGRTIQGWMPRAMGRATPKNTETVSVEMVLT--EVARTAPVALVALD---NGEMRYILVPEGMYVGQEIACGISAPIELGNTLPLAEIPEGIPICNVESQPGHGGQFARASGVCAILVAHD--VGQTVVQLPSGEMKWLSPKCLATIGVVAGGGRLDKPLVKAGKSFFKFVTKGKGLQGPVRRWGIAVAKRKHARTGKLRHVGNLG-PWHPAHVSWRVPQLGQMGYHQRTEYNKRLMFIGTDGS--------KITPEGGFPGYGLVRNQYILIKGSVPGPIKRLVRVRHAIRP--GKNFV-KAPEFLYVSQESKQVVAKNDLESLTKTSEVIKFLQAAGLWNDVLRAKLGRNIRAGKGKLRGRKYKGRKSLLI-VAGTDSGLGKAARNLPGVDFVTVERLNA-ELLAPGTQAGRLTIWTESSLDKLAKRGVVHIGVGESGQR---LVNAETIMKTIT-KQQPVRSIAKKTLPTFGIKKNEPIGAKLTLRGKAAEEFLGIALKA--AG---SSLKKSQ------FDQQGNFSFGIEEHTDFPGMRYDPEIGIFGMDVSVAMKRAGYRIAQRRICQKKLEIARAVEIPEGVAVSV--EG-N---TVKVKGPKGEVSRQLSYP--EIEIKNQD--SQLIVNSRLDRKRHRAMVGTLAAHIGNMIAGVTRGYEYKMKVVYSHFPIQLKAA-SD-ELIISNFLGERKSRSARIL-PG-AKVEI----GKDEVTITGI---------DKEQVGQTMA---NIEQATRVHGFDIRIFQDGIYLVEKRMRK-QIFKAVIIRQRKEFRRPDGLRVKFEDNAAVIVDDEGVPKGSEVKGPVAREVAE-RFSKVASAASIIVY-HGKHKNHRGGGTRGGRGDVGKCKH---HFMRSMLL-G-TQMG-QHGFVRLP-LTPDVETVNVGVLDQMA------G--------PEGSIEL---------SG---MKVLGS--GKVTRKLSVSAAGFSATAKEKIVIRKSNAGTTLQLVLAEQTGDKTLLTVNSRSLED-FGYTFSKGNIPAAYLTGLLFGKKMLALGISEGIADI-GLHSSTKGNRIYAAVKGVVDAGVDVPYGEEILPEEDRIRGQHIKDYTGA------------------------DIVAQFEQAKEKILGYMHAPLSKALREELK-KRNAQVRKGDTVKVMRGDHAGTEGEVEDVDIKRCTIKVAGVSNYRSDGT-----------EVPRIIHPSNVMIVKLD-----------MEDGEREKIFASVEKKFVAEGISKALVNEYLAEELERAGYGGMVMNRTPMGTQITVYAEKPGMVIGKGGKLIRKITRDLDRRFH-LDNPQ------IDVQDVGRGDLNGRVVANRLASSLERGWYFRKAGQSMMRRVMDAGALGCEIVISGKLTGPR-SRTEKFISGYIKHSGKPAVDLVDRGYSVAVKKLGVIGCQVRIIPPDVRLPDDFRMEQLSVIKNAESVGKPECTIHPASKLIGRALKVMADRGYIGEFEFV-----DDGKSGMFRVKLLGKINRCGVIKPRFSTKVTEMEKW-EKRFLPA--RNFGVLILSTSKGVMAHSDARSQSLGGQLLAYVYMLDDICGQVKGIAQRTGVHMAGPIPLPTKRMSVPCRKSPDGEGTATWDHWEMRVHKRLIDLD-ADERALRQLMRIQVPKNVNIEIVLESCTVVSDKMDNTVVVMRKFEKKATKYERFEKRQSKIHAHNPPCIQAKAGDRVKIAECRPLSRTKSYVVV---EVLMAKKA----------------GSKLPKRKEEFLYRGRKVADLAKLSIEELAGLLPARQRRSIKRGLMKENKILLSGLKSKDS-----------VRTHIRNMIILPDMVGKSIEIYNG-----------KSFEKVEVMPEMIGHFFGEFALTRGRVQHGAAGVGATRSSKYVPLK
Nov_Mud_Bin7 T---PA--GRSSRAMGMELHISPKHAREICRTLRGMRAAYALTYLEDVIALKRPVPFKRYRRNVAHRHNLV-G----WDAGRYPEKAAKAVLIVLKNAVANAEYKG--MESDRLRIFHAGTKKGRTIQGWMPRAMGRATPKNTETVSVEMVLT--EVARTAPVALVALD---NGEMRYILVPEGMYVGQEIACGISAPIELGNTLPLAEIPEGIPICNVESQPGHGGQFARASGVCAILVAHD--VGQTVVQLPSGEMKWLSPKCLATIGVVAGGGRLDKPLXXXXXXXXL*VTKGKGLQGPVRRWGIAIAKRKHARTGKLRHVGNLG-PWHPAHISWRVPQLGQMGYHQRTEYNKRLMFIGTDGS--------KITPEGGFPGYGLVRNQYILIKGSVPGPIKRLVRVRHAIRP--GKNFV-KAPEFLYVSQESKQVVAKNDLESLTKTSEVIKFLQAAGLWNDVLRAKLGRNIRAGKGKLRGRKYKGRKSLLI-VAGTDSGLGKAARNLPGVDFVTVERLNA-ELLAPGTQAGRLTIWTESSLDKLAKRGVVHIGVGESGQR---LVNAETIMKTIT-KQQPVRSIAKKTLPTFGIKKNEPIGAKLTLRGKAAEEFLGIALKA--AG---SSLKKSQ------FDQQGNFSFGIEEHTDFPGMRYDPEIGIFGMDVSVAMKRAGYRIAQRRICQKKLEIARAVEIPEGVAVSV--EG-N---TVKVKGPKGEVSRQLSYP--EIEIKNQD--SQLIVNSRLDRKRHRAMVGTLAAHIGNMIAGVTRGYEYKMKVVYSHFPIQLKAA-SD-ELIISNFLGERKSRSARIL-PG-AKVEI----GKDEVTITGI---------DKEQVGQTMA---NIEQATRVHGFDIRIFQDGIYLVEKRMRK-QIFKAVIIRQRKEFRRPDGLRVKFEDNAAVIVDDEGVPKGSEVKGPVAREVAE-RFSKVASAASIIVY-HGKHKNHRGGGTRGGRGDVGKCKH---HFMRSMLL-G-TQMG-QHGFVRLP-LTPDVETVNVGVLDQMA------G--------PEGSIEL---------SG---MKVLGS--GKVTRKLSVSAAGFSATAKEKIVIRKSNAGTTLQLVLAEQTGDKTLLTVNSRSLED-FGYTFSKGNIPAAYLTGLLFGKKMLALGISEGIADI-GLHSSTKGNRIYAAVKGVVDAGVDVPYGEEILPEEDRIRGQHIKDYTGA------------------------DIVAQFEQAKEKILGYMHAPLSKALREELK-KRNAQVRKGDTVKVMRGDHAGTEGEVEDVDIKRCTIKVAGVSNYRSDGT-----------EVPRIIHPSNVMIIKLD-----------MEDGEREKIFASVEKKFVAEGISKALVNEYLAEELERAGYGGMVMNRTPMGTQITVYAEKPGMVIGKGGKLIRKITRDLDRRFH-LDNPQ------IDVQDVGRGDLNGRVVANRLASSLERGWYFRKAGQSMMRRVMDAGALGCEIVISGKLTGPR-SRTEKFISGYIKHSGKPAVDLVDRGYSVAVKKLGVIGCQVRIIPPDVRLPDDFRMEQLSVIKNAESVGKPECTIHPASKLIGRALKVMADRGYIGEFEFV-----DDGKSGMFRVKLLGKINRCGVIKPRFSTKVTEMEKW-EKRFLPA--RNFGVLILSTSKGVMAHSDARSQSLGGQLLAYVYMLDDICGQVKGIAQRTGVHMAGPIPLPTKRMSVPCRKSPDGEGTATWDHWEMRVHKRLIDLD-ADERALRQLMRIQVPKNVNIEIVLESCTVVSDKMDNTVVVMRKFEKKATKYERFEKRQSKIHAHNPPCIQAKAGDRVKIAECRPLSRTKSYVVV---EVLMAKKA----------------GSKLPKRKEEFLYRGRKVADLAKLSIEELAGLLPARQRRSIKRGLMKENKILLSGLKSKDS-----------VRTHIRNMIILPDMVGKSIEIYNG-----------KSFEKVEVMPEMIGHFFGEFALTRGRVQHGAAGVGATRSSKYVPLK
Methanoflorens_stordalenmirensis__Draft_v4.3.2_ E---FD-TEKTARSQGHELHVSPRHCVEICRELRGKSLAEAKSYLEGITKIKTPVPFKRHNSGVGHRAGLS-G----WDAGRFPQKAARDILTVLKSAEANAEYKG--LDSDRMQIVHSLARRGRVIEGRMPRAMGRATAKNTDTVTVEIVLQ--EFARSAPIARVELA---DGTERLILVPEGLCVGDEIACGASAEVKAGNILPLAEIPEGVPICSIESQPGDGGCFARASGVYGMLIAHD--VQKTVVQLPSGEMKWLHPHCRAMIGMVAGGGRLDKPFVKAGKKFHKMVTKGKGTQGPVKRWGVTIQDRKAFRGGKGRHIGNLG-PWNPARVRWTVPQLGQMGYQQRTEYNKRILKIGPDGA--------VVTPAGGFLKYGLIRGGYVLLHGSIPGPAKRLIRMRPALRP--HKIAP-TVPDLSYISVQSKQLILEDAFEELATTSEIAEVLVALNVWQDIEKAKRGKRVRAGKGKRRGRRYKNKKSILI-ICARS---VSAARNLPGVDVVTVDQLNI-ELLAPGTHAGRLTIWTQSAINALGKEVTVHISVGEGGQK---LINAENIVKTLT-GQATVRTSAKKTQPVFGIRKGQAIGCKTTLRRERASAFLHSALET--RQ---NFVNEFQ------FDESGNVSFGIVDHTDFPGMTYDPQIGIFGMDVIVSLKKPGYRVARRRAAQRRVVIEREVPVADGVRVEV-HDG-----TVRVEGPRGTLERDLWYP--SVDIRAEP--DKVYVGTPLDKKTQKSIVGTYASHIANMVRGVTEGFQYKLKLVYSHFPIQVKIE-GK-VVSIENFLGERKPRTARVM-GG-SVVAI----QGDELTVTGI---------DKEHVGQTAA---NIEQATRIKGRDPRVFQDGIYLIEKGMRR-QILKAVIVRQKKEFRRPDGTRVKFEDNAAVITDDNGEPRGTEIKGPIAREVAE-RFGKIASVAQMIVCGGGTHKNRRGAGSRGGRGHAGGCKH---HFVRELLL-G-RGYG-SYGFTRPQKVLNYPTVIDIGVLDETAEQLVEVK----QARVRTGKYYIT--------LD--VDKVLGK--GRVTKPLIVTARSFSKRAQEKLVVRKTGRNLIMQLVEHGTAGDRTLISANALELKE-LGYKGATGNTPAAYLTGLLFASRALAAGHSKGVLDL-GLNANSRGSRTYAALLGAVEVGLDIPHSREPLPVPARVHGEHIVAYATDN-----------PTRFSRYGIDPKDLPTHIDAVKQHIIEYLHAHLEKKLADKYK-RRRVQIRKGDTVKVLRGDSRNSEGKVAKVNLKDVSIEIDGITVHKADGS-----------EVARPVHPSNVMITRLE-----------LKDKLRTSKLEGTEKKFIEEGLKRSQINEYFNRELERAGYGGMEINRTPMGTHITLYAEKPGMIIGKSGKTIRRVTRELDANFK-LENPQ------LDVQEIEVPELNAQIMAHRLANALERGWYFRKAGQSTLQRVMDAGALGCEIILAGKVTGPR-SRTEKFLRGYIKHCGKPAEDLVMKGYATAKRKLGIIGVKVFIVPPGVKLPDDIRLLELSAIKNAEGVGKRECCVKPVSKLIGNVLRVMQQGNYIGDFELI-----EDGKTGVFKIGLLGNINRCGAIKPRSSVQTTDLERW-EQRYLPA--RNFGFLILTTSAGIITHVEARERGIGGKLIAYCYMLDHVCEQVKSIADRTGVNLSGPVPLPTKRLKVPTRKSPDGEGTATWEHWEMRVHKRLIDLD-ADERALRQLMRIQVPKDINIEIVLEDGTVVSDKTARTVVVQREYLKYIRKYERYEKRKSKLHAHNPDCIAAKTGDRVSLAECRPLSKTKSFVVI---QVLMAKRR----------------KVEAPRRKEEFSYRGHSVEELKDMDLDTVAQLFPARQRRKLKRELTEDQKKLLQKIRAGKT-----------IRTHQRDMIVLPEMIGTSIGVHDG-----------KTFTIFEIMPEMIGHYLGEYALTRRRVSHGGPGVGATRSSRYVPLK
Thermococcus_gammatolerans_EJ3 SFQNFD-PERMARASGRDLRISPKHSVELLREIRGMMLNDALKYLDDVIAKKRPVPMRRFNDSQGHKPGK--G----FGPGRYPVKVAKAVKKILLNARNNAEQKG--LDVDRLKIIHAAAHRGPVLRGYIPRAFGRATPFNEQTTHIEIVVE--EI---------------------------------------------------------------------------------------------------------------------------------------VTKGKGTQGPVKRWGVKVQFHKAQRAGKGRHIGNLG-PWHPARVMWTVPQAGQMGFHHRTEFNKRLIAIGENGKLVLNGNEIDITPKGGFPHYGIIRSDFLMIEGSVPGSFKRIIRVRPAIKPPKKKPPV-ERPQITYVSRESKQLVVVDDLQKVFKTAQTREIFKKLGIWDDIERAKRNTKIRAGKGKMRGRRYKKAKGPLI-VVAKNEGIVQGARNHPGVDVVTVDNLGV-ELLAPGTHPGRLTIWTKGAIERLKEIYTINIGVGESGER---LTKAEKMLEQLV-GQKPIRRRAKQTNRDFGIRRGEPIAVKVTLRGKKAYEMLDRLLEA--VD---RKLSVGN------FDEHGNFCFGIQEHINIPGVEYDPEIGIFGMDVCVTLERPGFRVAKRKRQRRKIWVREEVEIPEGVEVTV--EN-N---VVKVKGPKGELERELKYP--GVKIFTED--GKVVVYKEFPRKKDIAIARTFKAHINNMIKGVTEGFTYKLKVVYSHFPVTVKVQ-GD-EVIIENFLGEKNPRRAKIL-PG-VTVKV----RGQEITVEGI---------DKEKVGQTAA---NIEQATRITKWDRRVFQDGIYIVEKAIRH-QVVRAVIVRQRKEYRRLDGMRVKFEDNAAAIVTPEGVPRGTEIRGAIAREAAE-RWVRLGSIASIVLHGWGCKKKHRGGGSKGGRGMAGTGKRKDQKFTWTIKY-APDHLG-KRGFHRPKAVQYIPKVINLSDIDENFELFKDMG----VIYEEEGKLVFDATQ-----LG--VDKVLGT--GKLTRAIVVKAYYVTPKAEEKIVVRKSLNHHIAQIIVYNPKGDRTIVSAHTRELIRDFGWKGHTGNTPSAYLLGLLIGYKAKKAGIEEAILDI-GLHPPTRGSSVFAVLKGAVDAGLNVPHSEEIFPEDYRIRGEHVAEYAKALKQEDETLYRKQFGGYLVKGLEPEKLPEHFEEVKAKIIEIMAAPLSKELREKYG-VRNLPIREGDKVRVMRGDFKGKEGKVLEVDLKRYRIHVEGVTMTKTDGT-----------EVFYPLHPSNVMIIELN-----------LEDEERKKIIEAIERYFIKEGVKEMLIDEYLEKELRRAGYGGIDIKKTPLGTKVIIFAASPGYVIGRGGRRIRELTRILERQFG-LENPQ------IEVEEIKNPYLNAKVQAVRLAQALERGIHFRRAAYSAIRAIMRNGARGVEIRLSGKLTGER-AKSVRFYQGYLAKVGNPAETLVSKGYAQALLKLGVIGVKVAIMPPDARLPDEIEVKELSHITNSERVGKKEVYIKPASKLIGEVLRVMQENGYIGEFEFI-----DDGRAGIYRVQLIGKINKAGAIKPRFPVKAKNYEYW-EKRFLPA--FEFGILIVSTSQGVMTHKEAREKGIGGRLIAYVYALNEVTDQIKQIAERTGVRMSGPIPLPTKRIRITTRKSPDGEGTATFDRFELRVHKRLVDIE-ADERAMRQIMRIRVPEDVTIEIELIEGIVVSDKGKKTVVVERRHYKYLKKYERYELRRSKVHAHNPECINAKTGDKVLIAETRPISKTKSFVVVAVLERAMARKK-------------------------EFRYRGYTLDELLNMSLEEFAKLLPARQRRSLKRGLSPEQKKLLRKIRLAKKG---KYNKP--IRTHSRDMIVLPEMVGITIHVHNG-----------KEFVPIEIKPEMIGHYLGEFALTRKIVQHGSPGVGATRSSMFVAVK
Thermococcus_barophilus_CH5 SFQNFD-PERMARASGRDLRISPKFSVEICREIRGMMLNDAIKFLDDVIAMRRPVPLRRFNDSQGHKRGK--G----FGPGRYPVKVAKAIKKVLLNAKNNAEQKG--LDPDKLKIIHAAAHRGPVLRGYIPRAFGRATPFNEETTHIEIVVE--EVGRTAPVARVKFE---NGLEKLIIAPEGLLVGDEIAIGPNAPIKIGNTLPLAMIPEGTYIYDIEAVPGDGGKFVRAGGSYALVVSRE--KDKVIVQLPSGELKAFNPMCRATIGVVAGGGRLEKPLVKAGKAYYVMVTKGKGTQGPVKRWGIKIQFHKAQRAGKGRHVGNLG-PWHPARVMWTVPQAGQMGFHHRTEFNKRLIAIGENGVLELDGNKIEITPKGGFPHYGIVRSDFLMIAGSVPGAIKRIVRVRPAIRPPAKKPPV-ERPQITYVSRESKQLIVEDELEKIGKTRETREIFKKLGIWDDIERAKKNTKVRAGKGKMRGRRYKKAKGPLI-VVAKNEGIILGARNHPGVDVVLVDNLGV-EVLAPGTHPGRLTIWTKGAIERLREIYTINIGVGESGER---LTKAETMLQQLV-GQKPIRRRAKKTNRDFGIRRGEPIAVKVTLRGKKAYEMLRRLLAA--VD---NKLKASS------FDEHGNVCFGIDEHINIPGVEYDPEIGIFGMDVCVTLERPGFRVARRRRKRAKIWVREEVEIPEGVEVTV--EN-N---LVKVKGPKGELERELKYP--GVKIFTED--GKVVIYKDFPRRKDIAIARTFKAHINNMIKGVTEGFTYKLKVVYSHFPVTVKVQ-GD-KVIIENFLGEKAPRIAQIL-PG-VKVKV----QGQEIIVEGI---------DKEKVGQTAA---NIEQATRITKWDRRVFQDGIYIVEKAMRH-QVVRAVIVRQRKEYRRLDGMRVKFEDNAAVITTEDGVPRGTEIRGPIAREAAE-KWVRLGGIASIVLHGWGCKKKHRGGGHKGGRGMAGTGKRKKTKWTWVIKY-MPDHLG-KRGFSRPKAVQREIVAVNLKFIDEHLDELMQMG----VAYEENGKIIVDTTQ-----FA---DKVLGT--GKLTKPLVIKAYAFSPKAQEKIVVRKTLNHHIAQIIVYDPKGDRTLVSAHTRELMRDFGWKGHGGNTPSAYLLGLLIGYKALQKGISEAILDI-GLHPPTRGSSIFAVLKGAVDAGLNVPHSEEIYPEDYRIRGEHIAEYAKMLKEEDEERYRRQFGGYLLKGLEPEKLPEHFDEVKARIIEIMSATLSPELREKYG-VRNLPIRTGDKVRIMRGDYKGIEGKVVEVDLKRYRIYVEGVTLKKVNGT-----------EVFYPIHPSNVMIVELN-----------LDDERRKKIIEAIERYFIREAVKEMLIDEYLEKELRRAGYGGLDIKKTPLGTKVIIFAANPGYVIGRGGRRIRELTRILERQFG-LENPQ------IEVEEIKNPYLNAKVQAVRLAQALERGVHFRRAAYAAIRAIMRNGARGVEIRLSGKLTGER-AKSIRFYQGYLAKVGNPAETLVSKGYAQALLKLGVIGVKVAIMPPEARLPDEIEIIELSHITNSEKVGKKEVYIKPASKLIGEVLRVMQENGYIGEFEFI-----DDGRAGIYRVQLIGKINKAGAIKPRFPVKARDYEYW-EKRFLPA--FEFGILIVSTSQGVMTHKEARDRGIGGRLIAYVYSLNEVADQIKQIAERTGVRMSGPIPLPTKRIRITTRKSPDGEGTATFDRFELRVHKRLIDIE-ADERAMRQIMRIRVPEDVTIEIELIEGIVVSDKPRRTVTVERQYYHYLRKYERYELRRSKIHAHNPPCINAKAGDRVLIAETRPLSKTKHFVVVAVLQKAMARKE--------------------------FRYRGYTLEELLNMPLDKVAELFPARQRRSLKRGFSPEQKKLLRKIRLAKKG---KYKKP--IRTHCRDMVILPEMVGITIYVHNG-----------KEFVPVEIKPEMIGHYLGEFALTRKRVQHGSPGVGATRSSMFVAIK
Methanocella_RC_I E---FD-PATTAKAMAYEINVSPKHCQEICRQIRGMKLSAAKTYLQDVIDKKRSVPFKQHARNVGHKRHQS-G----WPSGRYPVKASTEILKLLKHAEANAEYKG--LETENMRIIHSTSKKGRVIQGIMPRAMGRATAWNIELVTVEVVIG--EVARNCPIIRVKFG---NGEERLILAPEGVGVGDKIACGISAEIKPGNTLPLSEIPEGCAICNIESQPGDGGAFARSSGVYAIIVAHE--GKKTVVQMPSGEIKRLNPKCRATIGVVAGGGRTEKPFVRAGNKWYKMITKGYGTQGPVVRWGIATQKRKHARTGKKRHVGNLG-PWNPHRIRWQVPQLGQTGYHQRTEYNKRILKMGDKAE--------EITPAGGFLHYGLIRNDYIMLKGSIPGPVKRMVRIRPAVRP--KNMPK-QAPEITYLSTQSKM-------------------------------------------------------------------------------------------------------------------TVHMNVGESGKK---LNNAEMIMEKIT-GQKPVRTVAKRTLPGFGIKKGESIGCKVTLRGDAADNFLKTALGI--IE---NSIDASR------FDDNGNFAFGIEEHTDFPGMEYDPEIGIYGMDVIVSVERPGYRIKRRKIQQQKIEKVREIEVPQGVTVTV--SG-A---TLTTKGQKGQISREFRFP--GISVRTDG--GKVIVETGKDDKQTKATVGTYASHIKNMMTGVSEGYEYHMKIVYAHFPIQVKVE-GKDKVTIGNFLGERKARTANIV-GE-TKVTV----QGDKVVLTGI---------NKEDLGQTAA---NIEQACRIRKRDPRVFQDGIYITSKAMRK-TIVRCVVIRQKKEYRRPSGLRVSFEDNACVLVDDNNDPKGTEIKGPVAREVAE-RYAKIGSTATIIVCGGGTHKNRRGGGSRGGRGHAGACKH---HTFRAMKE-G-WMFG-KHGFTRPPVTQKPVSFINVGELDELALYLAESK----IAEEKDGGLAINLDE-----LG--IDKLLGN--GRVTRKYVITVGTASATAKAKIVVRRTSSQVIAQILVTRPEGDKVLAAATSAELAKTFGYKGSGKNTSAAYLTGLLIGYKAQEAGVEEAILDM-GLRENRAGSRVYAALKGAVDSGLEVPCSEDVFPSDDRIRGEHIAGNTASK-----------YTQYEKNGLKAADLPAHFDEVKGKITSFINARLSEELSKKYG--RTARVIVGDTVKVMRGDAAGTEGKVREIDVKREKVVVEGVSVARADGK-----------EEARPIHPSNLMITKLV-----------LDDPKRVASLEAIEKKFVQEGFKKAMVDEYFLEKLERAGYGGMEINRTPMGTQITLKAEKPGMIIGKAGKSIRRYTKEMDMRFK-MDNPQ------IDVQEVKKPELNAQMMATRLANALERGWYFRKAGQSTLQRIMDSGAMGCEVIIAGKLTGAR-KRREKFIAGYIKHCGKPVEELVDVGYARAKKKLGIIGVKVRIMPPEAVLPDQITIEALSVIKNAETTGKTDCVIDPASKIIGNVLKVMQDQGYVGEFEFV-----DNGKAGQLKVKLIGKINKCGVVKPRFAVGKTEMEKW-EKRYLPA--RNFGTLILTTSKGVMSHYDAAKMGIGGEILAYVYKLDDVCGQVKKIAEKTGVSISGPVPLPTRRLVVPSRKSPSGEGSATWEHWEMRVHKRLIDID-ADERALRQLMRIQVPKDINIEIVLKEGTVVSAKMSKSVVVSREYLKRDLKYDRYEKRRSKLHAHNPPCINAKEGDKVVIAECRPLSKTKTFVVV---EVAMVSKQ-------------SKQAGRLPKRKEEFTYRGLTIAEMKKLDMNQVAALLPARQRRKIKREFGEEHQKLLNAVKAGETK----------IKTHLRDMIILPEMVGVTFEIHNG-----------KEWKAVETTPEMVGHYLGEFALTRHSVSHGSAGIGATRGSKYVPLK
Methanocella_paludicola_SANAE K---FD-PATTAKAMAYELNVSPKHCIEILREIKGKKVTTVKTFLEDVIEKKKSVPFKRFNRNVGHKRHQT-G----WDAGRYPVKACGEILKVIKNAEANAEYKG--LDTENMRIIHAASKKGHVTRGMMPRAMGRATDWNIETVTVEVVLGEGEVARNAPITRVKFE---NGEERLILAPEGVGVGDKVAVGAGAEVTVGNVLPLGKIPDGCPVCCIESQPGDGGSFARSTGVNAIVVSHE--ANRVVIQLPSGEMKWLNPKCKATIGIVAGGGRPDKPFVKAGKKWYKMITKGKGTQGPVKRWGIAIQKRKHARTGKKRHVGNLG-PWNPHRVRWQVPQLGQTGYHQRTEYNKRIIKLGEKAE--------EVTPEGGFLHYGVLRNPYIVVKGSIPGPVKRMVRVRPAVRP--KNMPK-QAPEVTHISKQSKQLIVSDDIESFTKTKEVVELLTAIGLEADLERAKI-KQVRGGRGKMRGRQYKKKVGVLI-VVGEDKGIVMAARNIPGCDVVTLDEVNT-ELLAPGTQAGRLTVWSESALKMMEGEQTVHMSVGESGKK---LSNAEMIMQTIT-GQKPVRNFAQKTLPAFGIKKGEAIGCKVTLRGAKAEKFLNTAFAI--KE---KSLNVKS------FDKNGNFAFGIEEHTDFPGLEYDPEIGIYGMDVIVSIERPGYRIKRRKAQQQEIESLIEVNVPQGVTVTL--SG-A---TLTVKGQKGQVSRELRFP--GIRMASAD--GKITVEASKVDKQTKATVGTFASHIRNMIKGVTEGYEYNMKIVYSHFPIQVKVE-GKDKVSIGNFLGERKPRYASIM-GE-TKVNV----AGDKVSVTGN---------NKEHVGQTAA---NIEQACKIRNRDPRVFQDGVYIINKAMRK-QIVRCVVIRQKKEFRRPNGLRVSFDDNACVLVDENNDPKGTEIKGPVAREVAE-RYAKIGSTATTIVCGGGTHKNRRGGGSRGGRGHAGACKH---NTFRAMQQ-G-WMFG-KHGFHQPPACRTYVNSLNVGELDEMAPYLVEAG----VASEKDGSISINLTE-----LG--FDKLLGN--GRVSKKYVISISTASASAKAKVVVRGSLSDYVAQIIVTKPEGDQVLAAASAKELAKTYGYKGAPKNTSAAYLTGMLAGLKAKEAGVDEAILDI-GLATNRKGSKVYAALKGAIDAGLAIPCSEEVFPSDDRIRGEHVVGNAKST-----------FSQYEKRGLKAADLPAHFDEVKEKIMKFLNSHVSEDVAKENG-VKTIRVIEGDTVKVMRGDHAGTEGKVREVDVKHESVTVDGVSEVKADGK-----------EVPRRIHASNLLITKLN-----------LDDERRLGKKGAVEKKFVQDGFKKAMIDEFFLEKLERAGYGGMDINRTPMGTQITIRAEKPGMIIGKSGKMIRKFTKDLDVRFK-MDNPQ------IDVQEVKRPELNAQMMATRLANALERGWYFRKAGQSTLQRIMDSGAMGVEIVIAGKLTGPR-KRTEKFIAGYIKHCGKPVEEFVDVGYARAKKKLGIIGVKVRIMPPGSVLPDHIEVLPLSVIKNAESTGKHEVTINPASKIIGNVLKVMQDQGYVGEYEFI-----DNGKAGMLNVKLIGKINKCGIIKPRFAVGKAEFEKW-EKRYLPA--RNFGMLILTTSQGVMSHYDAATKGIGGELLAYVYKLDDVCGQVKKIAEKTGVSISGPVPLPTKRLVVPTRKSPSGEGTATWEHWEMRVHKRLIDID-ADERALRQLMRIQVPKDINIEIVLKDGVVVSSKMDKTVVVQREYLKRNIKFDRYEKRRSKLHAHNPPCINAKEGDKVMIAECRPLSKTKTFVVV---EVSMVSKQ-------------AKGSSRLPKRKEEFTYRGNSIADLKKMDLNQVAALLPSRQRRKIKRGFTEEEQKIIDAIKAGEMK----------IKTHVREMIILPEMIGVTFEIHTG-----------KEWKPVEVMPEMVGHYIGEFALTRKPVNHGSAGIGATRGSKYVPLK
Methanocella_conradii_HZ254 Q---FD-PATTAKAMAYELDVSPKHCYEILREIRGKKLSVAKKFLEDVMAKKRSVPFKRFNRNVGHKRHQS-G----WDAGRYPVKACGEILKLLKNAEANAEYKG--LDTENMRIIHAASKKGHVIRGMMPRAMGRATDWNIETVTVEVVLGE-EVARNAPITRVKFE---NGEERLILAPEGVGVGDQIKVGAGAEVTVGNVLPLGKIPDGCPVCCVESQPGDGGSFARATGVNAIVVSHE--ANKVVIQLPSGEMKWLHPNCRATIGVVAGGGRPDKPFVKAGKKWYKMITKGKGTQGPVKRWGIAIQKRKHARTGKRRHVGNLG-PWNPHRIRWQVPQLGQTGYHQRTEYNKRIIKLGDKAE--------EVTPAGGFLHYGVLRNPYIVVKGSIPGPVKRMVRLRPAVRP--KALPK-QAPEITYISTESKQ-------------------------------------------------------------------------------------------------------------------TVHMGVGESGKK---LSNAEMIMQAIT-GQKPVRCFAKKTLPAFGIKKNEAIGCKVTLRGARAEKFLSTALAI--KD---KQLSVKS------FDGNGNFAFGIEEHTDFPGMEYDPEVGIFGMDVIVSLERPGYRIKRRKAQRQDVETHIEINVPQGVTVTL--SG-A---TLTVKGQKGQVSRDFRFP--GIKVSLAD--GKVIVDASRLDRQTKATVGTFASHIRNMITGVTEGFEYSMKIVYSHFPIQLKVE-GKDRVAIGNFLGERKPRYATIV-GD-TKVSV----AGDKVTITGI---------NKEHVGQTAA---NIEQACKIKNRDPRVFQDGVYITKKAMRK-QIVRCVVIRQKKEFRRPNGLRVSFEDNACVLVDENNDPKGTEIKGPVAREVAE-RYAKIGSTATMIVCGGGTHKNRRGGGSRGGRGHAGACKH---NTFKAMKE-G-WMFG-KHGFHRPPSCKEYISTLNVGELDELSSSLLEMG----LATEKDGAISVDLGE-----LG--FDKLLGD--GRVTRKYVVSVATASASARAKIVVRGTLNDYIAQVIVTRPEGDHVLAAATAREIARDFGYKGATKNTSAAYLAGMLAALKAKKAGVSEAILDI-GLATNRKGSKVYAALKGAIDAGLQVPCSEDVFPSEERIRGEHVAGNTKSS-----------FSQYEKRGLKVEDLPAHFDEVKSKIMKFLNAHLSDELSKEYG-IKTLRVIEGDTVKVMRGDYAGTEGKVREVDVKHECVIVDGVSEVKADGK-----------EVPRRVHASNLLITKLN-----------TDDERRLRKHTAVEKKFVQDGFKKAMIDEFFLEKLERAGYGGMEINRTPMGTQITIKAEKPGMIIGKSGKMIRKFTRDLDVRFK-MDNPQ------IDVQEVKKPELNAQMMATRLANALERGWYFRKAGQSTLQRIMDAGAMGVEIVIAGKLTGPR-KRTEKFIAGYIKHCGKPVEQFIDVGYARAKKKLGVIGVKVRIMPPGTVLPDHIEIVPLSVIKNAEATGKHEVTINPASKIIGNVLKVMKDQGYIGEYEFI-----DNGKAGMLNVKLIGKINRCGAIKPRFAVGKAEFEKW-EKRYLPA--RNFGMLILTTSQGVMSHYDAVSRGIGGELLAYVYKLDDVCSQVKKIAEKTGVSISGPVPLPTKRLVVPCRKSPSGEGTATWEHWEMRVHKRLIDID-ADERALRQLMRIQVPKDINIEIVLKDGVVVSAKMDKTVVVQREYLKRNNKYDRYEKRRSKIHAHNPPCINAKEGDKVVIAECRPLSKTKTFVVV---EVSMASKQ-------------SKQASRLPKRKEEFTYRGFSIADLKKMDLNQLAALLPSRQRRKVMRGFTEEEQKIIDAVRAGEKK----------IRTHLRGMIILPEMIGVTLEIHNG-----------KEWKPVEVIPEMIGHYIGEFAMTRKPVTHGSAGIGATRGSKYVPLK
Methanocaldococcus_infernus_ME K---VD-DEKVAKAMGRNLPISRKHAREICKELSGKPLDKAIQFLKDVIEMKRPVLFRRHCKKVGHRKGKL-G----WPAGRYPVKAASYILKVLENAKANAEYKG--LDVNKLKILHISANKGITLKRYMPRAFGRATPKFYETVHIQVILK--EVGRSAPVAQVKFE---TGEEKIMLVPEGMKVGDLIECGVAAEIKPGNVLPLGSIPEGIPVFNIETMPGDGGKLVRAGGCYAHVLTHD--NDTTYVKLPSGKIRAFDSKCRATIGVVAGGGRLEKPLVKAGKAYWKYVTKGKGFQGVVKRWGVKIQPRKHRRQGVGRHVGSIG-PWQPKMIMWTVPRPGQMGYHQRTEYNKRILKIGNNGE--------EITPEGGFPHYGVIKNNYVILKGSVQGPQKRLIVLRSAIRP--EEPLI-KVPEITYISTTPKTLIIEDGFENLQKTKEVFEVFKRLGLDKDVERAKKGKKVRAGKGKMRGRRYKKKKSVLV-VVKDKCPAVLASRNLPGVDVITVKDLGI-LHLAPGGVAGRLTLWTEGALEKLKERFVVNFGIGESGDR---LTKGEKVIEELT-GQKPIRTRAKQTNPSFGIRKKLPIGLKVTLRGKKAEEFLKKAFEA--FQKEGKTLYDFS------FDEYGNFSFGIHEHIDFPGQKYDPMIGVYGMDVCVTLERPGFRVMRRKRCRSKVYLEERIKIPENVQIDI--VGEN---EVLVKSGNKELRRRFEHP--NVKIKKED--NEIVIYCHYPKKKDKAMIGTIRAHINNMIKGVTEGFTYKLKIRYAHFPMKVYVK-GD-EVIIENFLGEKHPRKAKIL-EG-VTVKV----QGEDVIVTGI---------DKEKVGQTAA---NIEQATKIKDRDPRVFQDGIYIVEKAMRK-QVLPAIVIRQRKEIRRPDGTRVKFYDNAVVIVTPDGNPKGSDIKGPVAKEAAE-RWPGIARIAKIIVFGWGSHKKRRGAGNRGGRGFSGGFDH---HWTWVIKY-DPDRFG-KYGFSRHPSLVKSYETINVGELEELV--LKNPD----KFEKEGDKYIVDVLE-----LG--YEKVLGR--GKVTIPMVVKAIEVSEKAREKIVARRTLNHCIAQIVEYDEKGDRTVVSAHSRELIK-LGYKGHTGNLCSAYLTGYLLGKKALQKGYKEAVLDI-GLHRATKGNALFAILKGALDAGLEVPHGEDILPSEERIRGEHIKAYAELLKEEDEEKYRRQFSKYLEKGLPPEKLPEHFEEIKAKIDSVMSAMLSKELKEKLG-KNAIPVRKGDVVRIMRGDFKGLEGEVTKVDLKRYRIYVKGAYNRKADGK-----------EVPYPIHPSNVMIIKLY-----------DKDERRFKNIKMIERIFIKENVKKVLIDEFFKKELFKAGYSHCEIKKTPIGTKVTIYAERPGFVIGRRGSRIKELTEILAKEFK-LDRPQ------IDVKPVENPDLDAQVVAEKIARALERGMHFRRVGHTAVRRVMNAGAKGVVVIISGKLTGER-ARTEKFMAGYMKHCGEPAEDLVDKGRAIALTKPGVIGVTVKIMRPDVLLPDEIVIKELNHISNCERVGKKVVYIKPASKLIGRVLKVMQDNGYIGEFEYI-----EDGRGGIYKVELIGKINKCGAIKPRFPVKKLGYEKF-EKRYLPA--RDFGILIVSTTEGVMSHEEAKKRGLGGRLLAYVFVLDEICRQIKEIAEKTGVDMSGPIPLPTKILRVTTRRSPDGEGSSTFDRWYLKIHKRLIEID-ADDRALRHITRIKIPDNVQIEMIFKVGVVVSDKPSKTVIIKREIIKYIKKYERYERRTSKLAAHNPPCIHARAGDIVRVMECRPISKTKRFVVI---EKLGARKR-------------RLKKKQTISKKVEFRYRGYTLEELQKMPLKEFVKLLPARARRTILRGLTPQQRKLALKIKRARRLLN-KGKEPRIIRTHCRDFIITPDMVGLTFGVYNG-----------KEFVEVKITPEMIGHYLGEFSLTRKPVQHGAPGVGATRSSMFVPIK
Methanocaldococcus_villosus_KIN24_T80 K---VD-DEKTAKAMGRNIPISRKHAREICREINGMPLDKAIKFLEDVIAMKRPVLFRRHCKKVGHRKGKL-G----WPAGRYPVKAAKAILKILLNAKSNAEYKG--LNTDRLRIKHISTNKGITLKRYMPRAFGRATPKNQETVHVQVILE--EYGRSAPVAEVEFE---TGEKKIMLVPEGMKVGDIIECGVSADIKPGNVLPLYKIPEGTPIFNIETIPGDGGKLVRAGGCYAHVLTHDHENEKTYVKLPSGKIRVFDSKCRATIGVVAGGGRLEKPLVKAGKAYWKYVTKGKGFQGVVKRWGVKIQFGKHARQGVGRHVGSIG-PWTPKMIMWTVPRPGQMGYHQRTEYNKRILKIGNNGE--------EITPKGGFPHYGVIRNNYVLLKGSVQGPAKRLIVLRSAIRP--SEPLI-KVPEITYISTTPKK-------------------------------------------------------------------------------------------------------------------VVNFGVGESGDR---LVKGEKVIQELT-GQKPIKTRAKQTNPTFGIRKKLPIGLKVTLRGKRAEEFLRNAFEA--FKKEGKKLYDYS------FDEYGNFSFGIHEHIDFPGQKYDPMIGVFGMDVCVTLERPGFRVKRRKRCKAKIYLEERIKIPENVEVEI--NG-N---EVIVRCGNKELRRVFTTPNNNIFIKKEG--NEIVIYCHYPRRKDKAMLGTIRAHINNMIKGVTEGFTYKLKIRYAHFPMKVYVK-DN-EVIIENFLGEKHPRRAKIL-DG-VTVKI----QGEDVIVTGI---------DKEKVGQTAA---NIEQATKIKDRDPRVFQDGIYIVEKAMRK-QVLPAVIIRQRKEIRRPDGTRVKFFDNAVVIVTPDGNPKGSDIKGPVAKEAAE-RWPGIARIAKIIICGGGSHKKRRGAGNRGGRGMSGGFDH---MWTWVIKY-DPERFG-KYGFSRHPSLVKDYETINVGELEELI--LKNPD----KFEKEGEKYIVDLTK-----LG--YEKLLGR--GKISIPVVVKVVEVSERAREKIVARKTLNHCIAQIIEYDEKGDRTVVSAHSKELEK-LGYKGHTGNLVSAYLTGYLLGKKALKKGYTEAVLDI-GLHRATKGAAVFAILKGALDAGLDVPHGEEILPDESRIRGEHIKNYALILKEEDPEKYKRQFSKYLEKGLEPEKLPEHFEEIKAKIDSVMSAMLSKELKEKYG-KNALPVRKGDVVRIMRGDYKGLEGEVVKVDLKRYRIFVEGATLKKQNGT-----------EVYYPIHPSNVMIVKLY-----------DKDERRFKHIKMIERVFVDENKKKVLIDEYFKKELIRAGYSHCEIRKTPIGTKITIYAEKPGLVIGRRGAKIRELTDTLAKEFN-VEKPQ------IDVKPIENPDLDAQVVAEKIARALERGLHFRRVGHTAVRRVMNAGAKGVLVVISGKLTGER-ARTEKFMAGYMKHCGEPAAELVDEGRAIAMTKPGVIGVTVKIMRPDVLLPDEIIIKELNHLSNCEKVGKKVAYIKPASKLIGRVLKVMQDYGYIGQFEFI-----DDGKAGVFKVELIGKINKCGAIKPRFPVKKMGYEKF-EKRYLPA--RDFGILIVSTTQGVMSHEEAKKKGLGGRLLAYVFILDDVCRQIREIAEKTGVDISGPIPLPTKKLKVTVRRSPDGEGSSTFDRFTMKIHKRLIEID-ADERALRHIVKIKIPDNVQIEIQFVVGVVVSDKMQKTVVVKREYLHYLKKYERYEKRSSKLHAHNPPCINAKVGDIVRIMECRPISKTKSFVVV---EKLMANPR-----------ARRKRKKQVVAKQVEFRYRGYTLEELQKMPLKEFIKLLPARQRRSLLRGLTPQQKKLAYKIKRARRLLN-KGKEPRIIRTHCRDFIITPDMVGLTFGVYNG-----------KEFVEVKVTPEMIGHYLGEFALTRKPVKHGAPGVGATRSSMFVPIK
Methanocaldococcus_vulcanius_M7 Q---TN-PEKTARAMGRNVPISRKHAREICRAINGMKLDEAIKFLEDVIEMKRPVLFKRHCKKVGHRKGKL-G----WHAGRYPIKASREILKILNYARANAEYKG--LNTEKLRIKHISTNKGITIKRYMPRAFGRATPKFQETVHIQVILE--EFGRSAPVAKVEYE---TGEEGLLVVPEGVKVGDIIECGVSAEIKPGNILPLGSIPEGIPVFNIESIPGDGGKLVRAGGCYAHILTHD--GERTYVKLPSGHIKALHSMCRATIGVVAGGGRKEKPLVKAGKKYYAMITKGKGFQGQVKRWGVKIQFGKHARKGVGRHVGSIG-PWQPKMIMWTVPMPGQMGYHQRTEYNKRILKIGNNGE--------EITPKGGFLHYGVIKNNYVVLKGSVQGPAKRLIVLRRAIRP--EEPLI-KVPEITYISTTSKQIVVEDSFENLQKTKDVFAVFEKLGIDKDVIRAKNGIKIRAGKGKMRGRRYRKPRSVLV-VVGDKCEAILASRNLPGVDVITAKDLGI-IHLAPGGVAGRLTVWTEKALEKLKERFVVNFGVGESGDR---LTKGAQVIEELT-GQKPIRTRAKQTNPSFGIRKKLPIGLKVTLRGKKAEDFLKKAFEA--FQKEGKTLYDYS------FDDYGNFSFGIHEHIDFPGQKYDPMIGIFGMDVCVTLERPGFRVFRKKRCRSKIYIEERIKIPENVQIEV-NDN-N---EVIVKSGGNELRRRFEHS--NVKIKKEG--DEVIIFCEYPRRKDKAMIGTIRAHINNMIKGVTEGFTYKLKIRYAHFPMKVSVK-GN-EVIIENFLGEKHPRRAKIM-EG-VKVKV----SGEDVIVSGI---------DKEKVGQTAA---NIEQATRIKGRDPRVFQDGIYIVEKAMRK-QVLPAVVIRQRKEIKRPDGTRVKFADNAVVIVTPDGNPKGSDIKGPVAKEAAE-RWPGIARIAKIIVCGGGSHKKRRGAGNKGGRGMAGGLKH---KWTWIIKN-CPDYFG-KYGFKRHPKLVKELETINVGDLEEMI--LKNPE----MFEKEGDKFVVDVVE-----LG--YEKVLGK--GKITIPMIVKAVEVSEKARMKIVARKSLNHCIAQIVLYDEKGDKTVVSAHSRELIK-LGYKGHTGNLPSAYLTGYLLGKKALANGYTEAVLDI-GLHRATKGNAIFAILKGAIDAGLEIPHGDESLPPEDRIRGEHIKAYAEMLKEEDEERYKKQFSKYLEKGLEPEKLPEHFDEIKAKIDSVMSAMLSKELKEKLG-KNAIPVRKGDVVRIMRGNFKGLEGEVVKVDLKRYRIHVEGANNKKQDGK-----------EVPYPIHPSNVMIIKLY-----------DKDEKRFKHIKMIERTFVKEHIKEFLIDEYFKKELSRAGYSHCYIRKTPIGTKIIIYAEKPGFVIGRRGSRIRELTETLAKEFG-VEKPQ------IDVKPVENPDLDAQVVAQKVAQSLERGMHFRRVGHTAVRRVMNAGAKGVIVIISGKLTGER-ARTEKFMAGYMKHCGEPAEELVDKGSAIAKTKPGVIGVTVKIMRPDVLLPDEIIIKDLNHISNCERVGKKVVYIKPASKLIGRVLKVMQDNGYIGEFEFI-----EDGRAGIFKVELVGKINKCGAIKPRFPVKKFGYEKF-EKRYLPA--RDFGLLIVSTTQGVMSHEDAKKKGLGGRLLAYVYILDDICNQIKEIAEKTGVDIAGPIPLPTKVLKVVTRKSPDGEGSSTFDRWTMRIHKRLIDID-ADERALRHIMKIKIPDSVQIEIQFKVGVVVSDKPHNTVIIKREVVKYLKKYERYERRSAKLAAHNPPCIHARVGDIVRVMECRPISKTKAFVVV---EKLMASVK----------RRRIKKKKQVISRKIEFKYRGYTLEELQQMPLREFAKLLPARQRRTLLRGLTPQQKKLAMKIKKARRLLN-KGKEPRTIRTHCRDFVITPDMVGITFGIYNG-----------KEFVEVKISPEMIGHYLGEFALTRKPVQHGSPGMGATRSSMFVPIK
Methanocaldococcus_fervens_AG86 Q---VN-PEKTAKAMGRNIPISRKHAREICKSINGMKLDEAIKFLEDVIAMRRPVLFRRHCKKVGHRKGKL-G----WPAGRYPVKAAKAILKILNYAKANAEYKG--LNTEKLRIKHISTNKGITIKRYMPRAFGRATPKFQETVHIQVILE--EYGRSAPVAKVEYE---TGEEGLLVVPEGMKVGDVIECGVSAEIKPGNILPLGSIPEGIPVFNIETIPGDGGKLVRAGGCYAHILTHD--GDRTYVKLPSGHIKALHSMCRATIGVVAGGGRKEKPFVKAGKKYHAMVTKGKGFQGQVKRWGVKIQFGKHARKGVGRHVGSIG-PWQPKMVMWTVPMPGQMGYHQRTEYNKRILKIGNNGE--------EITPKGGFLHYGVIRNNYVVLKGSVQGPAKRLIVLRSAIRP--QEPLV-KVPEITYISTTSKQIVVESSFEELQKTKDVFAVFEKLGISSDVIRAKNGIKIRAGKGKMRGRRYKKPRSVLV-VVGDKCNAILASRNLPGVDVITAKDLGI-IHLAPGGVAGRLTVWTESALEKLKERFVVNFGVGESGDR---LTKGAQVMEELT-GQKPIRTRAKQTNPSFGIRKKLPIGLKVTLRGKRAEEFLKNAFEA--FQKEGKKLYDYS------FDDYGNFSFGIHEHIDFPGQKYDPMIGVYGMDVCVTLERPGFRVKRRKRCRAKIYIEERIKIPENVQVEI--NN-N---EVVVRSGGKELRRKFEHP--KIVIKKEG--DEIVIFCEYPRRKDKAMVGTIRAHINNMIKGVTEGFTYKLKIRYAHFPMKVSVK-GN-EVIIENFLGEKHPRRARIM-EG-VTVKI----SGEDVIVTGI---------DKEKVGQTAA---NIEQATRIKGRDPRVFQDGIYIVEKAMRK-QVLPAVVIRQKKEIRRPDGTRVKFADNAVVIVTPDGNPKGSDIKGPVAKEAAE-RWPGIARIAKIIVCGGGSHKKRRGAGNRGGRGLAGGHKH---KWTWIIKY-MPDHFG-KYGFKRHPSLIKQLETINVGELEELV--LKNPD----KFEKENDKFVVDVIE-----LG--YEKVLGK--GKVTIPMIVKAIEVSEKAKEKIVARKSLNHCIAQIVLYDEKGDRTVVSAHSRELVK-LGYKGHTGNLPSAYLTGYLLGKKALAKGYNEAVLDI-GLHRATKGAAVFAILKGALDAGMQIPHGEEILPSEDRIRGEHIKAYAEMLKEEDEERYKRQFSKYLEKGLEPEKLPEHFEEIKAKIDSVMSAMLSKELKEKLG-KNAIPVRKGDVVRIMRGDFKGLEGEVTKVDLKRYRIYVEGANNKRQDGK-----------EVPYPIHPSNVMIIKLY-----------DKDEKRFKHIKMIERTFVKENTTKLLIDEYFKKELSRAGYSHCDIRKTPIGTKITIYAEKPGFVIGRRGSRIRELTKTLAEEFG-VEKPQ------IDVKPVENPDLDAQVVAQKVAQSLERGLHFRRVGHTAVRRVMNAGAKGVIVIISGKLTGER-ARTEKFMAGYMKHCGEPAEELVDKGRAIAKTKPGVIGVTVKIMRPDVLLPDEIIIKDLNHISNCERVGKKVVYIKPASKLIGRVLKVMQDNGYIGEFEFI-----EDGRAGIFKVELVGKINKCGAIKPRFPVKKFGYEKF-EKRYLPA--RDFGILIVSTTQGVMSHEEAKKRGLGGRLLAYVYVLDEICRQIKEIAEKTGVDISGPIPLPTKVLKVVTRKSPDGEGSSTFDRWTMKIHKRLIDID-ADERALRHIMKIRIPDNVQIEIQFK---------------------------------------------------------------------------MASAR----------RRRIKKKKQVISRKVEFRYRGYTLEELQQMPLREFAKLLPARQRRTLLRGLTPQQKKLAMKIKKARRLLN-KGKEPRIIRTHCRDFVITPDMVGLTFGVYNG-----------KEFVEVKITPEMIGHYLGEFSLTRKPVQHGSPGMGATRSSMFVPIK
Methanocaldococcus_jannaschii_DSM_2661 Q---VN-PEKTARAMGRNIPISRKHAREICKSINGMKLDEAIKFLEDVIAMRRPVLFRRHCKKVGHRKGKL-G----WPAGRYPVKAAKAILKILQHAKANAEYKG--LNTEKLRIKHISTNKGITIKRYMPRAFGRATPKFQETVHIQVILE--EYGRSAPVAKVEYE---TGEEGLLVVPEGVKVGDIIECGVSAEIKPGNILPLGAIPEGIPVFNIETVPGDGGKLVRAGGCYAHILTHD--GERTYVKLPSGHIKALHSMCRATIGVVAGGGRKEKPFVKAGKKYHAMVTKGKGFQGQVKRWGVKIQFGKHARKGVGRHVGSIG-PWQPKMVMWSVPMPGQMGYHQRTEYNKRILKIGNNGD--------EITPKGGFLHYGVIRNNYVVLKGSVQGPAKRLIVLRRAIRP--QEPLI-KVPEITYISTTSKQIIVESSFEELQKTKDVFAVFEKLGISDDVIRAKNGIKIRAGKGKMRGRKYKKPRSILV-VVGDKCNAILASRNLPGVDVITAKDLGI-IHLAPGGVAGRLTVWTESALEKLKERFVVNFGVGESGDR---LTKGAQVIEELT-GQKPIRTRAKQTNPSFGIRKKLPIGLKVTLRGKKAEEFLKNAFEA--FQKEGKKLYDYS------FDDYGNFSFGIHEHIDFPGQKYDPMIGIFGMDVCVTLERPGFRVKRRKRCRAKIYIEERVKIPENVQVEI--NN-N---EVVVKSGGKELRRRFEHP--KIVIKKEG--DEIVIFCEYPRRKDKAMVGTIRAHINNMIKGVTEGFTYKLKIRYAHFPMKVSVK-GN-EVIIENFLGEKHPRRARIM-EG-VTVKI----SGEDVIVTGI---------DKEKVGQTAA---NIEQATRIKGRDPRVFQDGIYIVEKAMRK-QVLPAVVIRQRKEIRRPDGTRVKFADNAVVIVTPDGNPKGSDIKGPVAKEAAE-RWPGIARIAKIIICGGGSHKKRRGAGNKGGRGMAGGHKH---KWTWIIKY-CPDYFG-KYGFKRHPSLVKRLETINVGELEEIV--LKNPD----KFEKEDDKFVVDVIE-----LG--YEKVLGK--GKVTIPMIVKAVEVSEKAREKIVARRTLNHCIAQIVLYDEKGDKTVVSAHSRELIK-LGYKGHTGNLPSAYLTGYLLGKKALAKGYTEAVLDI-GLHRATKGNAIFAILKGALDAGMEIPHGEEILPSEERIRGEHIKAYAEMLKEQDEERYKKQFSKYLEKGLEPEKLPEHFEEIKAKIDSVMSAMLSKELKEKLG-KNAIPVRKGDVVRIMRGDFKGLEGEVIKVDLKRYRIYVEGANNKRQDGR-----------EVPYPIHPSNVMIIKLY-----------DKDEKRFKHIKMIERTFVKENVKRLLIDEYFKKELSKAGYSHCDIRKTPIGTKIIIYAEKPGFVIGRRGSRIRELTETLAKEFG-VEKPQ------IDVKPVENPDLDAQVVAQKVAQSLERGLHFRRVGHTAVRRVMNAGAKGVIVIISGKLTGER-ARTEKFMAGYMKHCGEPAEELVDKGRAIAKTKPGVIGVTVKIMRPDVLLPDEIIIKELNHISNCERVGKKVVYIKPASKLIGRVLKVMQDNGYIGEFEFI-----EDGRAGIFKVELIGKINKCGAIKPRFPVKKFGYEKF-EKRYLPA--RDFGILIVSTTQGVMSHEEAKKRGLGGRLLAYVYVLDEICRQIKEIAEKTGVDISGPIPLPTKVLRVVTRKSPDGEGSSTFDRWTMKIHKRLIDID-ADERALRHIMKIRIPDNVQIEIQFKVGVVVSDKPHKTVIIKREVVKYIKKYERYERRTTKLAAHNPPCIHARVGDIVRVMECRPISKTKAFVVV---EKLMASAR----------RRRIKKKKQVISKKIEFRYRGYTLEELQQMPLREFAKLLPARQRRTLLRGLTPQQKKLAMKIKKARRLLN-KGKEPRIIRTHCRDFVITPDMVGLTFGVYNG-----------KEFVEVKVTPEMIGHYLGEFSLTRKPVQHGAPGMGATRSSMFVPIK
Methanocaldococcus_FS406_22 Q---VN-PEKTARAMGRNIPISRKHAREICKSINGMKLDEAIKFLEDVIAMRRPVLFRRHCKKVGHRKGKL-G----WHAGRYPVKAAKAILKILQHAKANAEYKG--LNTEKLRIKHISTNKGITIKRYMPRAFGRATPKFQETVHIQVILE--EYGRSAPVAKVEYE---TGEEGLLVVPEGVKVGDIIECGVSAEIKPGNILPLGAIPEGIPVFNIETVPGDGGKLVRAGGCYAHILTHD--GERTYVKLPSGHIKALHSMCRATIGVVAGGGRKEKPFVKAGKKYHAMVTKGKGFQGQVKRWGVKIQFGKHARKGVGRHVGSIG-PWQPKMVMWSVPMPGQMGYHQRTEYNKRILKIGNNGD--------EITPKGGFLHYGVIRNNYVVLKGSVQGPAKRLIVLRRAIRP--QEPLI-KVPEITYISTTSKQIVVESSFEELQKTKDVFAVFEKLGISSDVIRAKNGIKIRAGKGKMRGRRYKKPRSILV-VVGDKCNAILASRNLPGVDVITAKDLGI-IHLAPGGVAGRLTVWTESALEKLKERFVVNFGVGESGDR---LTKGAQVIEELT-GQKPIRTRAKQTNPSFGIRKKLPIGLKVTLRGKKAEEFLKNAFEA--FQKEGKKLYDYS------FDDYGNFSFGIHEHIDFPGQKYDPMIGIFGMDVCVTLERPGFRVKRRKRCRAKIYIEERVKIPENVQVEI--NN-N---EVVVKSEGKELRRKFEHP--KIVIKKEG--DEVVIFCEYPRRKDKAMVGTIRAHINNMIKGVTEGFTYKLKIRYAHFPMKVSVK-GN-EVIIENFLGEKHPRRARIM-EG-VTVKI----SGEDVIVTGI---------DKEKVGQTAA---NIEQATRIKGRDPRVFQDGIYIVEKAMRK-QVLPAVVIRQRKEIRRPDGTRVKFADNAVVIVTPDGNPKGSDIKGPVAKEAAE-RWPGIARIAKIIICGGGSHKKRRGAGNKGGRGMAGGHKH---KWTWIIKY-MPDYFG-KYGFKRHPSLVKQLETINVGELEEIV--LKNPD----KFEKEEDKFVVDVIE-----LG--YEKVLGK--GKVTIPMIVKAVEVSEKAREKIVARKTLNHCIAQIVLYDEKGDKTVVSAHSRELIK-LGYKGHTGNLPSAYLTGYLLGKKALAKGYTEAVLDI-GLHRATKGAAVFAILKGALDAGMEIPHGEDILPSEERIRGEHIKAYAEMLKEQDEERYKKQFSKYLEKGLEPEKLPEHFEEIKAKIDSVMSAMLSKELKEKLG-KNAIPVRKGDVVRIMRGDFKGLEGEVIKVDLKRYRIYVEGANNKKQDGR-----------EVPYPIHPSNVMIIKLY-----------DKDEKRFKHIKMIERTFVKENVKRLLIDEYFKKELSRAGYSHCDIRKTPIGTKIIIYAEKPGFVIGRRGSRIRELTEKLAKEFG-VEKPQ------IDVKPVENPDLDAQVVAQKVAQSLERGLHFRRVGHTAVRRVMNAGAKGVIVIISGKLTGER-ARTEKFMAGYMKHCGEPAEELVDKGRAIAKTKPGIIGVTVKIMRPDVLLPDEIIIKDLNHISNCERVGKKVVYIKPASKLIGRVLKVMQDNGYIGEFEFI-----EDGRAGIFKVELIGKINKCGAIKPRFPVKKFGYEKF-EKRYLPA--RDFGILIVSTTQGVMSHEEAKKRGLGGRLLAYVYVLDEICRQIKEIAEKTGVDISGPIPLPTKVLRVVTRKSPDGEGSSTFDRWTMKIHKRLIDID-ADERALRHIMKIKIPDNVQIEIQFKVGVVVSDKPHKTVIIKREIIKYIKKYERYERRTSKLAAHNPPCINAKVGDIVRVMECRPISKTKAFVVV---EKLMASAR----------RRRIKKKKQVISKKIEFRYRGYTLEELQQMPLREFAKLLPARQRRTLLRGLTPQQKKLAMKIKKARRLLN-KGKEPRIIRTHCRDFVITPDMVGLTFGVYNG-----------KEFVEVKVTPEMIGHYLGEFSLTRKPVQHGAPGMGATRSSMFVPIK
Methanotorris_igneus_Kol_5 E---TD-PKKTARAMGRALKISRKHAVEICRELNGMKLDDAIQYLKDVIALKRFVPFKRHCKDVPHRKGKF-G----WHAGRYPVKASREILKVLENAKKNAEYKG--LNVEKLRIKHISSNKGPTIKRYMPRAFGRASPKFQETVHIQVILE--EYGRSAPVATVKFE---NGEEKLLLVPEGMKVGDTIECGVAAEIKPGNILPLGEIPEGIPVFNIETVPGDGGKLVRAGGCYAHIIAHD--VGKTIVKLPSGQLKALHPMCRATIGVVAGGGRKEKPFVKAGKKYHAMITKGKGFQGQVKRWGVKIQFGKHQRKGVGRHVGSIG-PWTPKRVMWTVPMPGQMGYHQRTEYNKRILKIGNNGE--------EITPKGGFLHYGVIRNNYVVVKGSVPGPAKRLVVLRSAIRP--VEDRF-GLPEITYISTTSKQLVVDNEFENLQKTKDVVNVFKALGLDKDVERAKKGIKIRAGRGKMRGRKYRKPKSVLV-VVGDKCNAIKASRNLPGVDVITADNFGV-IHIAPGAMAGRLTLWTESAIEKLSERFVVNFGVGEAGDR---LTKGAKVMEEIT-GQKPIRTLAKQTNPAFGIRKKLPIGLKVTLRGKKAEEFLKNAFIA--FKAEGKKLYESS------FDEYGNFSFGIHEHIDFPGQKYDPMIGIYGMDVCVTLERPGYRVKRRKVKRARIFIREEIEIPENVTVDI--VG-N---EVIVKSGNKELRRVLSYP--GVEIKKED--NKVVIECEFPRKKQAAVIGTFKAHIKNMIKGVTEGFTYRLKIRYAHFPMKVTVK-GN-EVIIDNFLGEKHPRRAKIL-EG-VTVKV----SGEDVIVTGI---------DKEKVGQTAA---NIEQATKIKGRDPRVFQDGIYIVEKAMRK-QVFPAIIIRQKKEIRRPDGTRVKFEDNAAVIVTPDGNPKGSEIKGPVAKEAAE-RWPGISRLARIILCGYGSHKKHRGAGSRGGRGRAGGFDH---KWSYVIKY-EPDRFG-KYGFSRHPSLIKDLETINVGELEELV--LKNKD----KFEVEDGKIVVDVTE-----LG--FEKVLGR--GKISTPMIVKAIEFSESAREKIVARRTLNHIIAQVILYDEKGDRTVVSAHSRELIK-LGYKGHCGNVPAAYLTGLLLGRKAISKGYKEAVLDI-GLHRATKGAAVFAVLKGALDAGMEIPHGEEILPDESRIRGEHIKIYAELLKSEDEEKYKRQFSKYLEKGLKPEDLPEHFDEIKEKIMSVMSAMLSKELKEKLG-KNSLPIRKGDVVKIMRGDFKGHQGEVVKVDYKRYRIYVEGAVNYRQDGK-----------ESLYPIHPSNVMIVKLY-----------EGDEKRFKQIKMIERVFVEESIKEMLIDEYFKKTLAKAGYSHMEIRKTPIGTKITIYAEKPGFVIGRKGKRVKELTETLEKTYK-VNKPQ------IEVKPIEDPNLDPEVVAQKIATSLERGMHFRRVAHAAVRRVMNAGAKGVVVIISGKLTGER-ARTEKFMAGYMKHCGDPSETLVRKAFKLAKLKLGVIGVTVKIMPPDIVLPDEVIIKDLNHLTNCERVGKKVVYIKPASKLIGRVLKVMQDHGYIGEFEFI-----EDGRAGIFKVELIGKINKCGAIKPRYAVKKHEFEKF-EKRYLPA--RDFGLLIVSTSQGIMTHYEAKEKGIGGRLISYVYELDEVCRQIKAIAEKTGVDISGPIPLPTKVLKVVTRKAPDGEGSETYERWYMKIHKRLIDIE-ADERTLRHIMKVKIPDSVQIEIQFKEGVVVSDKAHKTVVIKREIVKYLKKYERYEKRTSKLVAHNPECINAKVGDIVRVMECRPISKTKSFVVI---EKLMARGR----------AARKKKKQQVTVRRGEFRYRGYTLEELQQMPLKEFIKLLPARQRRSMLRGLTPQQRKLAMKIKKARRLLK-KGKEPRIIRTHCRDFIITPDMVGLTFGVYNG-----------KEFVEVKVTEEMIGHYLGEFSLTRKPVQHGSPGMGATRSSMFVPIK
Methanotorris_formicicus_Mc_S_70 D---VD-PNKTARAMGKALKISRKHAIEICRELNGMKLDDAIEYLKDVIALKRHIPFKRHCKDVPHRKGKF-G----WHAGRYPVKASREILKVLENAKKNAEYKG--LNAEKLRIKHISSNKGPTIKRYMPRAFGRASPKFQETVHIQVILE--EYGRSAPVATVKFE---NGEEKLLLVPEGMKVGDIIECGVTAEIKPGNILPLGEIPEGIPVFNIETVPGDGGKLVRAGGCYAHIIAHD--VGKTIVKLPSGHLKALHPMCRATVGVVAGGGRKEKPFVKAGKKYHAMVTKGKGFQGQVKRWGVKIQFGKHQRKSVGRHVGSIG-PWTPKRIMWTVPMPGQMGYHQRTEYNKRILKIGNSGE--------EITPKGGFLHYGVVRNNYVVVKGSVPGPAKRLVVLRSAIRP--VEDEF-GLPEITYISTTSKQ-------------------------------------------------------------------------------------------------------------------VVNFGVGEAGDR---LTKGAKVMEEIT-GQRPIRTLAKQTNPAFGIRKKLPIGLKVTLRGKKAEEFLKNAFIA--FKAEGKKLYESS------FDEYGNFSFGIHEHIDFPGQKYDPMIGIYGMDVCVTLERPGYRIKRRKIKRAHIFIREEVEIPENVTVDI--VG-N---EVIVKSGGKELKRVFSYP--GVEVKKED--NKVVIECEYPRKKQAAIIGTFRAHIKNMIKGVTEGFTYKLKIRYAHFPMKVSVK-GN-EVIIDNFLGEKYPRRAKIL-DG-VTVKV----SGEDVIVTGI---------DKEKVGQTAA---NIEQATKIKGRDPRIFQDGIYIVEKAMRK-QVFPAVIIRQKKEIRRPDGTRVKFEDNAAVIVTPDGNPKGSEIKGPVAKEAAE-RWPGVSRLARIILCGYGSHKKHRGSGSRGGKGRAGGLDH---KWSYVIKY-EPGRYG-KYGFKRHPSLIKDLETINVGELEELV--LKNKD----KFEVEDGKIVVDITE-----LG--FEKVLGK--GKISTPMIIKAVEFSESAKEKIVARKTLNHIIAQIVLYDEKGDKTVVSAHSRELIK-LGYKGHCGNLPSAYLTGLLLGRKAISKGYKEAVLDI-GLHRATKGAAIFAVLKGALDAGMEIPYGEEVIPDEDRIRGAHIKAYAELLKNEDEEKYKRQFSKYLEKGLKPEELPEHFDEIKEKIMSIMSAMLSKELKEKFG-KNTLPIRKGDVVKIMRGDFKGHQGEVVKVDYDRYRIYVEGAANYKQDGK-----------ESPYPIHPSNVMIVKLY-----------DGDEKRFKQIKMIERIFVDDNIKEMLIDEYFKKALAKAGYSHMEIRKTPIGTKITIYAEKPGFVIGRRGKRVKELTETLENTYK-VDKPQ------IEVKSIDDPNLDPEVVAQKIASSLERGMHFRRVAHAAVRRVMNAGAKGVVVIISGKLTGER-ARTEKFMAGYMKHCGDPSETLVRKAFKLAKLKLGVIGVTVKIMPPDIVLPDEVIIKDLNHLANCERVGKKVVYIKPASKLIGRVLKVMQDHGYIGEFEFI-----EDGRAGIFKVELIGKINKCGAIKPRYAVKKHEFENF-EKKYLPA--RDFGLLIVSTSQGIMTHYEAKEKGIGGRLISYVFELDEVCRQIKQIAEKTGVDISGPIPLPTKILKIVTRKAPDGEGSETYERWYMRIHKRLIDIE-ADERTLRHIMKVKIPDSVQIEIQFKEGIVVSDKAHKTVVIKREIVKYLKKYERYEKRTSKLVAHNPECINAKVGDVVRVMECRPISKTKSFVVV---EKLMARGR---------AARKKKRQQQVTVRRKEFKYRGYTLEELQEIPLKEFIKLLPSRQRRSMLRGLTPQQRKLVMKIKRARRLLK-KGKEPRTIRTHCRDFVITPDMVGLTFGVYNG-----------KEFVEVKVSEEMIGHYLGEFSLTRKPVQHGSPGMGATRSSMFVPIK
Methanococcus_voltae_A3 E---TD-PSKTARAMGRTLKISRKHTIEICREINGMKLDKAMAYLNRVIKLEQAVPFKRHDKDVPHRKGDL-K----WHAGRFPQKAAGEILHVLENAKKNAEYKG--MNTEKLRIKHISSNKGFTIKRYMPRAFGRASPKYQETVHVQVILE--EFGRSAPVGKVRFE---NGEERLVLIPEGKKVGDEIACGISAEIKPGNVLPLAEIPEGIPVYNIETIPGDGGKLVRAGGCYAHVVSHD--VGKTIIKLPSGYPKVLNPSCRATIGVVAGGGRKEKPLLKAGKKFHALVTKGKGFQGSVKRWGIKIQFGKHQRKGVGRHTGSIG-PWRPRRVMWSVPLPGQMGFHQRTEYNKRIFKIGAEGT--------EVTPKGGFLNYGVLKNGYVLVKGTVQGPAKRLVMIRGAIRA--PVDKF-GLPEITYISTESKQLIVSEEFESIVKTKDALDVFKALKLDADLTRAKEGISIKAGKGKLRGRKYKKPRSVLV-VVSKACDAVKASKNIAGVDVITADDLGT-MHIAPGTAAGRLTLWTEGAIEALREKFTVNFGVGEAGDR---LTIGAKVIEDLT-GQAPVRTLAKQTNPAFGIRKKLPIGLKVTLRGIKAEEFLKNAFTA--FKASGKVLYDRS------FDKVGNFSFGVPEHIDFPGQKYDPSVGIYGMDVCVTFEKPGYRVKSRKLKRNTIIIREEVSIPENVNVEL--NG-N---NITVKSGGKQLEKTLNYT--GIEFSLED--DKLVIQCSFPNKKQTAMVGTYKAHALNMIKGVTEGFDYKLAIKYAHFPMKVSVK-GN-IVIIDNFLGEKHPRNAKVM-PN-VTVKV----SGEQVIVSGI---------NKEFVGQTAA---NIEQATKVSGRDTRVFQDGIYIVEKAMRK-QVLPAIIIRQKKEYKRADGSRVKFEDNAAVIVTPEGTPKGSEIKGPVSKEAAE-RWPGVSRLAKIIHCGYGEAKKHRGAGHRGGRGNAGVQKH---KWLSICKF-NPDYFG-RSGFVRHASLIKDLKTINVGELQEYV--LSNID----AFEKDGDKIVVDAAA-----LG--FDKILGK--GRISLAMAVSAVEFSENAVAKLVARKSLNNIVAQIVAYDEKGDIILASAHSKELVK-LGYKGHCGNLPTAYLTGLLIGKKAVKEGVEEAVLDK-GLHRATKGAAIFAVLKGALDAGLEIPHGDEIIGNEERLSGAHIAEYAKVLKAEDEDAYKKQFSKYLEKGLNPEDLPAHFEEIKEKILSLMSAMLSKELKEKLN-KNSIPLKKGDLVKVMRGNFKGVEGEVTSVNYKNYNVVVAGVVNKKQDGT-----------EKSYPIHPSNVMIVKLD-----------DSDDKRFKNANMIERTFVTNNVSEALINEYFCKKLVKAGYSHIDVKKTPIGTRITVFAEKPGFVIGRKGKMVKELTETLRTVYK-IENPQ------IEVKQIENADLDPAVVGHKIAASLEKGMHFRKTAHSAVRRVMNAGAKGVSIIVSGKLSGER-SRTEKFMDGYMKHCGEPSEELVMKSHQLAKLKLGVVGVTVKIMLPDVSLPDEIVITSLNHISNCENVGKNTAYLKPASKLIGRVLKVMQDQGYIGNFEYI-----EDGKAGVYKVALIGQINKCGAVKPRFAVKNQEFEKF-EKRYLPA--KGFGLLIVSTPKGLMTHDEAKDAGIGGRLISYIYELDGVCDQIKAIAEKTGVDLAGPIPLPTKTLKVTTRKSTDGEGSSSFDRWTMKIHKRVIDLE-ADERTMKHIMKVRIPETVQIEIELREGVVTSDKGHNTVVIEREIIRYLSKYERYEKRTVSMIAHNSPCIAAKVGDIVKIMECRPISKTKSFVVI-EKTIQMARQKKFSGKGGKR-KKST-KQNVAPRRRVEFKYKGYTLEQLQEMPVKKFMEIIPSRQRRTMKRGITANQRKLVMKIKKARKLVN-RGKDPRVIRTHCRDFVITPEMIGLSFGIYNG-----------KAFKEVKLVEEAVGRFLGEFAPTRAVVQHGSPGMGATRGSMFVPIK
Methanothermococcus_thermolithotrophicus_DSM_2095 E---AD-PKKTANAMGRSLRISRKHSIEICRKLNGMKLDDAIAFLKRVIDLKEPVPFKRHDKDVPHRKGKL-G----WHAGRFPQKASEEILKVLDNAKKNAEYKG--LNTEKLRIKHISSNKGFTIKRYMPRAFGRASPKFQETVHIQVILE--EYGRSAPVAKVRFK---NGEERLILVPEGMKVGEEIECGISAEIKPGNVLPLGEIPEGIPVYNIETIPGDGGKLVRSGGCYAHIIAHD--VGKTIVKLPSGYLKVLNPMCRSTIGVVAGGGRKEKPFVKAGKKYHAMITKGKGFQGPVKRWGIKIQFGKHQRKGVGRHTGSIG-PWTPKRVMWTVPLAGQMGYHQRTEYNKRILKFGSNGE--------EITPKGGFLNYGVIKNNYVVVKGTVQGPAKRLVVLRGAVRP--KEDKF-GLPEITYLSTESKQ-------------------------------------------------------------------------------------------------------------------TVNFGVGEAGDR---LTIGAKVIEEIT-GQKPVRTLAKQTNPAFGIRKKLPIGLKVTLRGKKAEEFLKNAFIA--FKASGKTLFSRS------FDNRGNFSFGVPEHIDFPGQKYDPSVGVYGMDICVTLDKPGYRVKRRKLKRSRLIMREEIDIPENVSVDI--NG-S---EVVVKSGGTELRRELSYP--NIVIKKEE--NKVVIESTFPRKKQAAMIGTYRAHIQNMIKGVTEGFEYKLKIRYAHFPMKVSVK-GN-EVIIDNFLGEKFPRKAKVM-EG-TKVKV----SGEDVIVTGA---------DKEKVGQTAA---NIEQATKVKGRDIRVFQDGIYIVEKAMRK-QVLPAIIIRQKKEYRRADGSRVKFEDNAAVIVTPDGNPKGSEIKGPVSKEAAE-RWPGVSRLAKIIHCGYGEAKKHRGAGHRGGRGKAGGHKH---KWLRTVKF-MPNYFG-KYGFKRHPTLVKSLKTVNVGEIEEFV--LKNKD----LFEVEDGKIVVDVTE-----FG--YEKVLGK--GKVSTAMILKAVEFSEGAKEKIVARKTLNNNIAQLISYDEKGDVVLVSAHSKELVK-IGYKGHCGNIPAAYLTGLLLGKKAVKEGYEEAVLDI-GLQRATKGAAIFAILKGALDAGMDIPYSEDVIADEERLNGTHIKNYAELLKEEDEEAYKRQFSKYLEKGLNPEDLPEHFEEIKEKILNLMSAMLSKELKEKYN-KNALPVRKGDVVKVLRGSFKGVEGEVTKVMYKSYRIYVEGVLNKKQDGK-----------ETPYPIHPSNVMIVKLD-----------ESDEKRFKNLNMIERTFVNENVMETLVNEYFKLKLIRAGYSHMDVKKTPVGTRITVYAEKPGFVIGRKGRMVKELTETLEKEYC-VENPQ------IEVKQVENPDLDPEVVAHKIASSLERGMHFRRVAHSAVRRVMNAGAKGVVVIISGKLTGER-ARVEKFMAGYMKHCGEPSEVLVKKAHQLAKLKLGVTGVTVKIMPPDVVLPDEIVIKGLNHISNCEGVGKSVAYVKPASKLIGRVLNVMQDHGYIGNFEYI-----EDGRAGIYKVELIGQINKCGAVKPRYAVKKQEFEKF-EKRYLPA--KGFGLLIVSTPKGLMTHDEAKNQGLGGRLISYVFELDGVCSQIKAIAEKTGVDMAGPIPLPTKTLKITTRKSTDGEGSSTFDRWSMRIHKRVIDIE-ADERTMKHIMKVRIPDTVQIEIELREGIVASDKGHNTVVIKREVVSYIPKYERYEKRTATMVAHNPPCINAKVGDIIKIMECRPISKTKSFVVV---EKLMARQK---KVGGRRRKSKKTQKQVMPRRRVEFRYRGYTLEELQQMPIKKFIELLPSRLRRSMLRGITPKQRKLVIKIKKARRLLN-RGKEPRVIRTHCRDFVITPDMVGLTFGIYNG-----------KEFKEVKIVEEAIGRYLGEFAPTRQVVQHGSPGMGATRGSMFVPIK
Methanococcus_aeolicus_Nankai_3 E---TD-PNKTARAMGRSLRISRKHTIEICREISGMKLDKAIAYLNRVIELKQVVPFKRHGKDVPHKKGKY-G----WTAGRFPQKASTQILSVLENAKKNAEYKG--MNTEKLRIKHISSNKGFTIKRHMPRAFGRASPKNQETVHVQVILE--EFGRSSPIARVRYD---NGEERLILIPEGMKIKDTIECGISAEIKPGNVLPLGEVPEGIPVYNIETIPGDGGKLVRSGGCYAHVITHD--VSKTIIKLPSGHMKTLNPMCRATIGVVAGGGRKEKPITKAGKKYHAMITKGKGFQGPVKRWGIKIQFGKHQNKGVGRHTGSIG-PWTPKRIMWTVPMAGQVGFHQRTEYNKRILKIGENGS--------EIVPKGGFLNYGVVKNNYVLVKGSVQGPAKRMVVLREAIRN--PEDKF-GLPELTYVSTESKQLIVSDDFESLKKTKEVLETFKNLGLDGDVQRAKDGIKIRSGIGKLRGRKYRKPKSVLV-VVSGACDAVKASKNLPGVDVISANDLGV-MHIAPGADSGRLTLWTESAVEEINKRFTVNMGVGESGDK---LLTAEKVVSEIT-GQKPVRTLAKQTNPAFNIRKKLPIGLKITLRGKKAEEFLKDAFTA--FTASGKQLFTYS------FDKRGNFSFGIPEHIDFPNQKYDPSVGIYGMDICVTFEKPGYSVKRRKAKRANIIIREEIEIPESVTIEV-INN-E---EVVVKAGGKELRRILSYP--DVVIKKED--NKVVVESLYPRKKQAAIIGTFASHIKNIITGVSEGFEYKMKIRYAHFPMKISVK-GN-EVIIDNFLGEKHPRKATIM-EG-VKVKV----SGEDVIVTGI---------DKEKTGQTAA---NIEQATRVRGRDTRVFQDGIYIVEKAMRK-QVLPAIIIRQKKEYRRPDGSRVKFEDNAAVIVTPEGSPKGSEIKGPVAKEAAE-RWAGVSRLAKIIHCGYGAAKKHRGAGHKGGKGLAGVTKH---RWIHTVKY-MPDHIG-KYGFKRHSSLIKELKVINLGQLDEIV--SKNKE----SFEIVDGKIVIDITT-----LD--YEKVLGK--GKITCPMIIKAVEFSESAKEKIVARKSLNNIVAQIVEYDEVGDKIVVSAHSKEIVK-LGYKGHCGNVPAAYLTGLLLGKKALKEGNEEAILDL-GLNSATKGAAVLAILKGAVDAGMDIPHSEEILPGEDRINGSHVKEYAELLKVEDEEKYNKQFSKYLKNGLNPEDLPEHFEEIKEKILSLMSAMLSKDLKEKYN-KNALPVKTGDTVKILRGTFKGIEGEVSKVDYKSYKIYVEGAVNRKQDGN-----------ESLYPIHPSNVMIVKMD-----------DSDDRRFKFSNMIERTFIKENVMETLVDEYLKNKLPRAGYSHMDVKKTPIGTRITVFAEKPGFVIGRKGKMVKELTETIATKYG-VNKPQ------IEVKQIESPDLDAGVVAQKIASSLERGMHFRRVAHSAIRRVMAQGAKGVVVIVSGKLTGER-SRTEKYMEGYMKHCGEPSEELVDQCHKIAKLKLGVVGVTVKIMPPEITLPDEIVIKDLNHLSNCERVGKDVAYVQPASKLIGRVFKVMQDKGYMGNFEYI-----EDGKAGIYKVELTGHINKCGAVRPRYAVKKTEFEKF-EKRYLPA--KGFGLLIVSTPKGLMTHDEAKSNGLGGRLISYIYELDGVCNNIKTIAEKTGVDMAGPIPLPTKTLKVTTRKSTDGEGSSSFDRWTMRVHKRVIDIE-ADERTMKHIMKIRIPEAVQIEIELREGIVVSDKGHNAIVIKRDVVRYIPKYERYEKRTTTMVAHCPSCIDAKIGDKVKIAECRPISKTKSFVVIEKIELSMAKQKKFSGKGSARSKRKQNRKQVGPRRRVEFKYKGFTLGELQEMPIKKFMEIVPARQRRSMKKGITPKQRKLVMKIKKARRLAN-RGKDPRTIRTHCRDFVITPEMIGLPFGIYNG-----------KEFIEVKLVEEAIGRFLGEFAPSRKVVQHGSPGMGATRGSMFVPIK
Methanothermococcus_okinawensis_IH1 E---AD-PSKTARAMGRALRISRKHAVEICREINGMKLNDAIAYLNRVIELKQVVPFKRHGKDVPHRKGKY-G----WTAGRFPQKASSEILKVLDNAKKNAEYKG--LNTDKLRIKHISSNKGFTIKRYMPRAFGRASPKFQETVHIQVILE--EFGRSAPVAKVRFE---NGEERLILVPEGMRINEAIECGISAEIKPGNVLPLGEIPEGIPVYNIETIPGDGGKLVRSGGCYAHIIAHD--VGKTIVKLPSGFMKTLNPMCRATIGVVAGGGRKEKPITKAGKKYHAMITKGKGFQGPVKRWGIKIQFGKHRNKGVGRHTGSIG-PWTPKRVMWTVPMAGQMGYHQRTEYNKRILKIGNNGE--------EIVPKGGFLHYGDVKNNYVLVKGSVQGPAKRMVVLRGAIRC--PEDRF-GLPEITYISKESKQLIVDNEFENLKKTKEVLETFKNLGLDKDVERAKEGIKIRAGIGKLRGRKYRKPKSVLV-VVSSLCDAVKASKNLPGVDVITADDLGV-MHIAPGADAGRLTLWTEKAVEKLNERFTINMGVGESGDR---LLTGAKVIEEIT-GQKPVRTLAKQTNPAFGIRKKLPIGLKVTLRGKKAEEFLKNAFIA--FKASGKTLYSYS------FDKRGNFSFGIPEHIDFPGQKYEPDVGIYGMDVCVTFEKPGYRVKRRKVKRNSLIMREEIEIPDNVSVEI--NG-N---EVVVKSGGKELKRTLSFP--NVSIKKED--NKIVIESLYPRKKQAAIIGTFASHINNMIKGVVDGFEYKLKIRYAHFPMKISVK-GN-EVIIDNFLGEKHPRKARIM-EG-VNVKV----SGEDIIVSGI---------DKEKTGQTAA---NIEQATRVKGRDTRVFQDGIYIVEKAMRK-QVLPAIIIRQKKEYRRPDGSRVKFEDNAAVIVTPDGNPKGSEIKGPVAKEAAE-RWPGVSRLAKIIHCGYGAAKKHRGAGHRGGRGLAGGHKH---KWLHIVKY-MPDHFG-KYGFKRHPSLVKKLNTINLGDIDELV--SKNKD----AFEVEDGKIVVDVTA-----FE--YEKVLGK--GKLSCPMIIKAVEFSEGAKEKIVVRKSLNNIVAQLVAYDEIGDKILVSAHSRELVK-MGYKGHCGNIPAAYLTGLLLGKKALKEGYEEAVLDL-GLQSATKGAAVFAILKGAVDAGMDIPHSDDILPEDERINGSHVKQYAKLLKEEDEEKYKKQFSKYLEKGLNPENLPEHFEEIKEKVLSLMSSTLSKELKEKYN-KNALPVRKGDVVKIMRGNFKNIEGEVSKVDYKSYKIYVEGAVNRKQDGK-----------ESPYPIHPSNVMIVKLD-----------DSDERRFKFLKMIERAFVKENVVETLVDEYLKNKLPRAGYSHMDIKKTPVGTRITVFAEKPGFVIGRKGRMVKELTETIANKYG-VENPQ------IEVKQIQNPDLDPEVVAQKIASSLERGMHFRRVAHSAVRRVMGAGAKGIVIIISGKLTGER-SRTEKFMEGYMKHCGEPSEVLVKKAHKLAKLKLGIIGVTVKIMPPEIVLPDEIVIRDLNHLSNCERVGKNVAYIKPASKLIGRVLKVMQDKGYIGNFEYI-----EDGKAGIYKVELTGHINKCGAVKPRYAVKKHEFEKF-EKRYLPA--KGFGLLIVSTPKGLMTHDEAKEQGLGGRLISYIFELDGVCDQIRTIAEKTGVDMAGPIPLPTKTLKITTRKSTDGEGSSTFDRWTMRVHKRVIDIE-ADERTMKHIMKIRIPEAVQIEIELREGIVVSDKGHNTVVIKREIVSYIPKYERYEKRTATMVAHNPSCIGAKVGDKVKIAECRPISKTKSFVVVEKTELTMARQKKFSGKGKPR-RKSKTKKQVAPRRRVEFKYKGYTLEELQEMPMKKFMEIIPSRQRRSMMRGISPKQKKLVIKIKKARRLLN-RGKEPRVIRTHCRDFVITPDMVGLTFGIYNG-----------KEFQEVKIVEEAIGRYLGEFAPTRKIVQHGSPGMGATRGSMFVPIK
Methanococcus_vannielii_SB E---AD-PSKTAKAMGRTLRISKKHALEICREINGMKLETAVSFLNRVLALETPVPFKVHNKDVPHRKGKI-G----THAGRFPQKATEEILKVLDNAKKNAEYKG--LNTEKLRIKHISSNKGFIIKRFMPRAFGRASPKYQETIHIQVILE--EFGRSAPVAKVRFA---NGEERLVLIPEGISVGEQIECGISAEIKPGNVLPLGEIPEGIPVYNIETIPGDGGKLVRAGGCYAHVVAHD--IGKTIVKLPSGYAKVLNPACRATIGVVAGGGRKEKPFVKAGKKHHSLVTKGKGFQGPVKRWGVKIQFGKHQRKGVGRQTGSIG-PWRPKRVMWTVPLAGQMGFHQRTEYNKRILKLGSEGA--------EITPKGGFLNYGAVKNGYVVVKGTVQGPAKRLVVLRGAVRP--AEDKF-GLPEVTYISKESKQLVVNAEFESLVKTKEVLSVFKALKLEADLERAKDGIKIKAGRAKLRGRKYKKPRSVLV-VVGDACDAVAASRNLAGVDVITANDLSA-IHIAPGTMAGRLTLWTENAIEKLKERFTVNFGVGEAGDR---LTIGAKVIETLT-GQAPVRTLAKQTNPAFGIRKKLPIGLKVTLRGKNAEEFLENAFVA--FKVSGKVLYASS------FDKVGNFSFGVPEHIDFPGQKYDPTVGIYGMDICVTFEKPGYRVKSRKLKRSHILIREEIEIPGNVSVEV--NG-S---EVVVKSGAKVLKRELAFP--GIEIKMEN--EKVVVESTFPKKNQTAMVGTYRSHIQNMIKGVSEGFEYKLVIRYAHFPMKVTFK-GN-TVIIDNFLGEKYPRTAKVM-EG-VTVKV----NGEEVIVSGT---------NKEFVGQTAA---NIEQATKVKGRDTRIFQDGIYIVEKAMRK-QVLPAIIIRQKKEYKRADGTRVKFEDNAAVIVTPEGTPKGSDIKGPVSKEAAE-RWPGVSRLAKIIHCGYGEAKKHRGAGHRGGRGNAGHQKH---KWLSVCKF-NPEYFG-KYGFNRNPCLIKKLETINVGELEEYV--LKYKD----AFKLKDGKVVVNATE-----IG--FEKILGK--GRISTAMVVKAVEFSEGAKEKIVARKSLNNIIAQLMAYDEKGDIVLVSAHSRELVK-MGYKGHCGNLPAAYLTGLLLGKKAVEEGLEEAILDK-GLHRATKGAAIFAVLKGALDAGMDIPCGEEIIADEERLNGTHIKQYAELL-KEDEEAYKKQFSKYLEKGLNPEDLPEHFEELKGKILNVMSAMLSKALKEKYG-KNALPVKKGDTVKVLRGSFKGIEGEVSKVNYSGYKIIVEGVVNKKQDGK-----------ETPYPIHPSNVMITKME-----------DSDEKRFKTSNMIERTFIAENVSETLIDEYFKGKLVRAGYSHLELKKTPIGTRITVFAEKPGFVIGRKGKMVKELTDTLTEVYK-VENPQ------IEVKPLETPDLDPAIVGHKIAASLEKGMHFRKTAHSAVRRVMAAGAKGVAIIISGKLSGER-SRTEKFMDGYMKHCGEPAEELVIKSHQLAKLKLGIVGVTVKIMRPDVSLPDEIIILSLNHVSNCEGVGKNVAYLKPASKLIGRVLKVMQDQGYIGNFEYI-----EDGKAGVYKVDLIGQINKCGAVKPRYAVKYQEFEKF-EKRYLPA--KGFGLLIVSTPKGLMTHDEARTAGVGGRLISYVYELDSVCNQIKAIAEKTGVDMAGPIPLPTKSLKITTRKSTDGEGSSSFDRWTMRVHKRVIDIE-ADERTMKHIMKVRIPDAVQIEIELREGVVSGDKGHNTIVIKREVTGYISKYERYEKRTTSLVAHNPPCINAKTGDVVKVMECRPVSKTKSFVVIEKTENLMARQK-FSGKGGKG-KSKKGQQSTAPRRRVEFKYKGFTLPELQEMPIKKFIEIVPARQRRTMSRGITPNQRKLVMKIKKARRLVN-RGKEPRVIRTHCRDFVITPEMIGLTISIYTG-----------KQFKEIKLVEETLGRFLGEMAPTRGIVQHGSPGMGATRGSMFVPIK
Methanococcus_maripaludis_X1 E---AD-PKNTARAMGRTLRISRKHAIELCRELSGMKLDAAVAYLNRVIALETPVPFKVHNKDLPHRKGKI-G----THSGRFPQKASLEILNVLDNAKKNAEQKG--LNTEKLRIKHISSNRGFTIKRYMPRAFGRASPKNQETIHIQVILE--EFGRSAPVAKVKFA---NDEERLVLIPEGIQVGEEIECGISAEIKPGNVLPLGEIPEGIPVYNIETIPGDGGKLVRSGGCYAHVISHD--VGKTIVRLPSGFSKVLNPACRATVGVVAGGGRKEKPFVKAGKKYHSLITKGKGFQGSVKRWGIKVQFGKHQRKGVGRHTGSIG-PWRPRRVMWTVPLPGQMGFHQRTEYNKRILKLGSEGA--------EITPKGGFLNYGAVKNGYVVVKGTVQGPAKRLVVLRGSVRA--AEDKF-GLPEIAYISTESKQ-------------------------------------------------------------------------------------------------------------------TVNFGVGEAGDR---LTIGAKVIEELT-GQSPVRTLAKQTNPAFGIRKKLPIGLKVTLRGKKAEEFLKNAFTA--FKACGKTLFASS------FDQVGNFSFGVPEHIDFPGQKYDPSVGIYGMDICVTFEKSGYRVKSRKVKRSHILIREEIEIPENVNVEI--NG-S---TVVVKSGAKELKRELMYP--GIEISTED--GKVVIECAFPRKAQTAIVGTYRSHIQNMITGVTDGFEYKLVIRYAHFPMKVSAK-GN-TVTIDNFLGEKYTRTAKIM-DG-VTVKV----SGEDVVVSGA---------NKEFVGQTAA---NIEQATKVKGRDTRIFQDGIYIVEKAMRK-QVLPAIIIRQKKEYRRADGTRVKFEDNAAVIVTPEGTPKGSEIKGPVSKEAAE-RWPGVSRLAKIIHCGYGEAKKHRGAGHRGGRGNAGHQKH---KWLSVCKF-NPDYFG-KYGFNRNPCLIKQLETINIGELEEYI--LKYKD----AFQVEEGKVVVNATE-----IG--FEKVLGK--GRISTAMVVKAVEFSEGAKEKIVARKSLNNVTAQLMAYDEKGDVVLVSAHSKELVK-MGYKGHCGNLPAAYLTGLLLGAKAVKEDVKEAVLDK-GLHRATKGAAIFAVLKGALDAGMDIPHGDKIIADEERLNGTHVKNYAESL-KEDADAYKKQFSKYLEKGLNPEDLPEHVEELKEKILNVMSAMLAKELKEKYA-KNSLPVKKGDTVKVLRGNFKGIEGEVSKVDYAGYKIIVEGVVNKKQDGT-----------ETAYPIHPSNVMITKLD-----------ESDEKRFKNSSMIERTFVGENVSETLIDEYFKTKLVRAGYSHIDFKKTPIGTRITVFAEKPGFVIGRKGKMVKELTETLATEYS-VKNPQ------IEVKQVENPDLDPAVVGHKIASSLERGMHFRKTAHSAIRRVMGSGAKGVAIIVSGKLSGER-SRTEKFMDGYMKHCGEPAEALVNKSHQLAKLKLGIVGVTVKIMRPDVSLPDEIVISSLNHVSNCESVGKNVAYLKPASKLIGRVLNVMQDQGYIGNFEYI-----EDGKAGVYKVDLIGQINKCGAVKPRYAVKNHDFEKF-EKRYLPA--KGFGLLIVSTPKGLMTHDEARNAGVGGRLISYIYELDGVCDQIKAIAEKTGVDMSGPIPLPTKALKVTTRKSTDGEGSSSFDRWTMRVHKRVIDIE-ADERTMKHIMKVRIPDTVQIEIELREGIVTSDKGHDTIVIKREVTGYISKYERYEKRTTSLVAHNPACIKAKVGDTVKVMECRPISKTKSFVVIEKTENLMARQKKYSGKGGAR-KKNKQKQNVAPRRRVEFKYKGFSLEELQEMPIKKFMEIVPSRQRRTMLRGITPKQRKLVMKIKKARRLTN-RGKDARVIRTHCRDFVITPEMIGLTFGIYNG-----------KEFKEIKLVEETVGRFLGEMAPTRGVVQHGSPGMGATRGSMFVPIK
Methanococcus_maripaludis_C7 E---AD-PKNTARAMGRTLRISRKHAIELCRELSGMKLDAAVAYLNRVIALETPVPFKVHNKDLPHRKGKI-G----THSGRFPQKASLEILQVLDNAKKNAEQKG--LNTEKLRIKHISSNRGFTIKRYMPRAFGRASPKNQETIHIQVILE--EFGRSAPVAKVRFA---NDEERLVLIPEGIQVGEEIECGISAEIKPGNVLPLGEIPEGIPVYNIETIPGDGGKLVRSGGCYAHVVSHD--VGKTIVKLPSGFSKVLNPACRATVGVVAGGGRKEKPFVKAGKKHHSLITKGKGFQGSVKRWGIKVQFGKHQRKGVGRHTGSIG-PWRPRRVMWTVPLPGQMGFHQRTEYNKRILKLGSEGA--------EITPKGGFLNYGAVKNGYVVVKGTVQGPAKRLVVLRGSVRA--AEDKF-GLPEVAYISTESKQLVVNADFESLAKTKEVLEVFKTLKLDADLARAKDGIKIKAGRAKLRGRKYKKPKSVLV-VVGDACEAIAASRNLAGVDVITANDLSA-IHIAPGTMAGRLTLWTENAIEKINGRFTVNFGVGEAGDR---LTIGAKVIEELT-GQSPVRTLAKQTNPAFGIRKKLPIGLKVTLRGKNAEEFLGNAFSA--FKTCGKVLYASS------FDQVGNFSFGVPEHIDFPGQKYDPSIGIYGMDICVTFEKSGYRVKSRKVKRSHILIREEIEIPENVNVEV--NG-S---TVAVKSGAKELKRDLLYP--GIEISTED--GKVVIECTFPRKAQTAIVGTYRSHIQNMITGVTDGFEYKLVIRYAHFPMKVSAK-GN-TVTIDNFLGEKYTRTAKIM-DG-VTVKV----SGEEVIVSGA---------NKEFVGQTAA---NIEQATKVKGRDTRIFQDGIYIVEKAMRK-QVLPAIIIRQKKEYKRADGTRVKFEDNAAVIVTPEGTPKGSEIKGPVSKEAAE-RWPGVSRLAKIIHCGYGEAKKHRGAGHRGGRGNAGHQKH---KWLSVCKF-NPDYFG-KYGFNRNPGLIKQLETINIGELEEYI--LKYKD----AFQVEDGKVVVDATE-----IG--YEKVLGK--GRISTAMVVKAVEFSEGAKEKIVARKSLNNVIAQLMAYDEKGDVVLVSAHSRELVK-MGYKGHCGNLPAAYLTGLLLGKKAVKEGAEEAILDK-GLHRATKGAAIFAVLKGALDAGMDIPHGDEIIADEERLNGTHVKNYAESL-KEDADAYKKQFSKYLEKGLNPEDLPEHVEELKEKILNVMAAMLSKELKEKFN-KNSLPVKKGDTVKVLRGNFKGIEGEVSKVDYAGYKIIVEGVVNKKQDGT-----------ETAYPIHPSNVMITKLD-----------ESDEKRFKNSSMIERTFVGENVSETLIDEYFKTKLVRAGYSHIDLKKTPIGTRITVFAEKPGFVIGRKGKMVKELTETLSTEYA-VNNPQ------IEVKQVESPDLDPAIVGHKIASSLERGMHFRKTAHSAIRRVMGSGAKGVSIIVSGKLSGER-SRTEKFMDGYMKHCGEPAEALVNKSHQLAKLKLGVVGVTVKIMKPDVSLPDEITILSLNHVSNCESVGKNVAYLKPASKLIGRVLNVMQDQGYIGNFEYI-----EDGKAGVYKVDLIGQINKCGAVKPRFAVKNHDFEKF-EKRYLPA--KGFGLLIVSTPKGLMTHDEARNAGVGGRLISYIYELDGVCDQIKAIAEKTGVDMAGPIPLPTKALKVTTRKSTDGEGSSSFDRWTMRVHKRVIDIE-ADERTMKHIMKVRIPDTVQIEIELREGTVTSDKGHDTIVLKREVTGYISKYERYEKRTTSLVAHNPACIKAKVGDTVKVMECRPISKTKSFVVIEKTENLMARQKKYSGKGGAR-KKNKQKQSVAPRRRVEFKYKGFTLEELQEMPIKKFMEIVPSRQRRTMLRGITPNQRKLVMKIKKARRLTN-RGKEPRVIRTHCRDFVITPEMIGLTFGIYNG-----------KEFKEIKLVEETVGRFLGEMAPTRSVVQHGSPGMGATRGSMFVPIK
Methanococcus_maripaludis_C5 E---AD-PKNTARAMGRTLRISRKHAIELCRELSGMKLDAAVAYLNRVIALETPVPFKVHNKDLPHRKGKI-G----THSGRFPQKASLEILQVLDNAKKNAEQKG--LNTEKLRIKHISSNRGFTIKRYMPRAFGRASPKNQETIHIQVILE--EFGRSAPVAKVRFA---NDEERLVLIPEGIQVGEEIECGISAEIKPGNVLPLGEIPEGIPVYNIETIPGDGGKLVRSGGCYAHVISHD--VGKTIVKLPSGFSKVLNPACRATVGVVAGGGRKEKPFVKAGKKYHSLITKGKGFQGSVKRWGIKVQFGKHQRKGVGRHTGSIG-PWRPRRVMWTVPLPGQMGFHQRTEYNKRILKLGSEGA--------EITPKGGFLNYGAVKNGYVVVKGTVQGPAKRLVVLRGSVRA--AEDKF-GLPEVAYISTESKQLVVNAEFEGLVKTKEVLDVFKALNLAADVEKAKDGIKIKAGRAKLRGRKYKKPRSVLV-VVGDACEAIAASRNLAGVDVITANDLSA-IHIAPGTMAGRLTLWTENAIEKINGRFTVNFGVGEAGDR---LTIGAKVIEELT-GQSPVRTLAKQTNPAYGIRKKLPIGLKVTLRGKNAEEFLKNAFTA--FKACGKVLYASS------FDQVGNFSFGVPEHIDFPGQKYDPSVGIYGMDVCVTFDKAGYRVKSRKLKRSHILIREEIEIPENVNVEI--NG-N---TVAVKSGAKELRRDLMYP--GIEISTED--GKVVIECTFPRKVQTAIVGTYRSHIQNMITGVTDGFEYKLVIRYAHFPMKVSAK-GN-TVTIDNFLGEKYTRTAKIM-DG-VTVKV----SGEEVIVSGA---------NKEFVGQTAA---NIEQATKVKGRDTRIFQDGIYIVEKAMRK-QVLPAIIIRQKKEYKRADGTRVKFEDNAAVIVTPEGTPKGSEIKGPVSKEAAE-RWPGVSRLAKIIHCGYGEAKKHRGAGHRGGRGNAGHQKH---KWLSVCKF-NPDYFG-KYGFNRNPCLIKQLETINIGELEEYI--LKYKD----AFQVEDGKVVVDATT-----IG--YEKVLGK--GRISTAMVVKAVEFSEGAKEKIVARKSLNNVTAQLMSYDEKGDVVLVSAHTKELVK-MGYKGHCGNLPAAYLTGLLLGKKAVKEGAEEAILDK-GLHRATKGAAIFAVLKGALDAGMDIPHGDEIIAEEERLNGTHVKNYAESL-KEDADAYKKQFSKYLEKGLNPEDLPEHVAELKEKILNVMAAMLSKELKEKFN-KNSLPVKKGDTVKVLRGNFKGIEGEVSKVDYAGYKIIVEGVVNKKQDGT-----------ETAYPIHPSNVMITKLD-----------ESDEKRFKNSSMIERTFVGENVSETLIDEYFKTKLVRAGYSHIDLKKTPIGTRITVFAEKPGFVIGRKGKMVKELTETLAKEYA-VKNPQ------IEVKQVENPDLDPAIVGHKIASSLERGMHFRRTAHSAIRRVMGSGAKGVSIIVSGKLSGER-SRTEKFMDGYMKHCGEPAEALVNKSHQLAKLKLGVVGVTVKIMKPDVTLPDEITILSLNHVSNCESVGKNVAYLKPASKLIGRVLNVMQDQGYIGNFEYI-----EDGKAGVYKVDLIGQINKCGAVKPRYAVKNHDFEKF-EKRYLPA--KGFGLLIVSTPKGLMTHDEARNAGVGGRLISYIYELDGVCNQIKAIAEKTGVDMAGPIPLPTKALKVTTRKSTDGEGSSSFDRWTMRVHKRVIDIE-ADERTMKHIMKVRIPDTVQIEIELREGTVTSDKGHDTIVLKREVTGYISKYERYEKRTTSLVAHNPACIKAKVGDTVKVMECRPISKTKSFVVIEKTENLMARQKKYSGKGGAR-KKNKQKQNVAPRRRVEFKYKGFTLEELQEMPIKKFMEIVPSRQRRTMARGITPKQRKLVMKIKKARRLTN-RGKEARVIRTHCRDFVITPEMIGLTFGIYNG-----------KEFKEIKLVEETVGRFLGEMAPTRAVVQHGSPGMGATRGSMFVPIK
Methanopyrus_kandleri_AV19 PPEELD-DERTAKAFIRELRISPKHAREICRAIRGMPLDRAKEFLRRVIRKEEAVPFRKHKKKVPHRRQIRPG----WDAGRFPEKAAREILRVLEHAEANAEYKG--LDTDRLYIKHIAAHKGRVIRGWIPRAFGRATPFNTPTTHIEVILE--ERARNAPVARVRFE---DGEERLILVPEGTKVGDIIECGVSAEIKPGNTLPLAEIPEGVPIFNIEGQPGDGGKFARAPGCYATIIAHD--VGRTYVQLPSGKVRTFDPRCRATIGVMSGGGKREKPFVKAGKKYYHMITKGKGFQGVVKRWGVTIQDRKTQRKQKGRHIGSIG-PITPSRVRWTVPMAGQVGYHQRTEHNKRILKIGEDGE--------EVTPRGGFVNYGVVRGDYIMIHGTVPGPKKRLIRVRPAVRP--PKNAPEGAPEILYISRTSQQVVVVDELKSLNKAREVREFFKSVGLWADVERAKSNRRIRAGKGKRRGRRYVKPKSVLI-VVDEDEGIKLGARNHPGVDVVEAMHLGV-EHLAPGAHPGRLTVFTPGALEVLEERLTVNIGVGESGDR---LQKAYELLQELT-GQKPVYTRAKQTNPSFGIRRGQPIGVKVDLRREQAIEFLDWTLDA--VD---RELHESQ------FDEFGNVCFGLEEHIALEGVEYDPEIGIFGMDIAVTLERPGFRVMRRRRCRRPVVMEERVKIKDDVEIEI-SQREDRRYEVTVKGPKGEVTKEFYYP--DVYLWVED--DEVVIAATRSNRRQKAILGMIKAYIENMQKGVTEGHEYKLKLVYSHFPPEVKVDQKEGKVYIENFMGENVPRVAEIVDPENTEVIV----QGQDIIVRGI---------DKEAVGQTAA---NLEQATYIKDRDPRVFQDGIYIVEKDMRK-EVVNAVIVRQRKEYRRPDGTRVKFEDNAAVIVTPDGAPRGSEIRGPVAKEAAE-RWPRIGSIASIIVHGGGSHKNRRGAGNRGGRGMAGSHKH---KWFHVIKY-MPDHFG-KRGFNRPPKVVREPNTINVGELDALADKLLEDG----IAEKDGDKIVIDVTDERLKPYGGPFDKVLGG--GHVKRPLVVVAPEFTERAVEKLVARKTLNHNIAQIVDFAPHGDVTLASAHSIELRNKFGWKGHCGNTPAAYLTGYLCGLRALERGIERAVIDI-GLHRPVRGSRVFAMLKGALDAGMDIPHGEEVLPPEDRIRGEHIANLARQIKEEDPEEYERRFSKYLERGLKPEELPEHFEEVKSKIEELMSATLHPELRKKFN-RRSLPVRRGDMVRIMRGDFKGHEGEVVEVDLKRLRIYVEGATIERANGE-----------KVYYPIHPSNVMIIEPN-----------LDDPMRRKIIEPVHKKFVQYGMLKTELDEYLEEELGRAGYGGMRLQRVPNATKIIAYVERPAIAIGRRGRNIRRVEEEVQERFPLLGRVS------IEVKELPSPELNPRVVARRLASALERGIHFRRAAYGALRRIMNAGAKGAMIILSGKLIGAR-ARTEKFMEGAVKYCGEPGDEYMIEGYVQAVTKPGAIGVTVRIMPPDVELPDELEIRPMATIKNNEMVGNKECVIEPASKLIGRVLKVMQEYGYIGSFEFI-----DDGRSGKFLVKLVGRINDCGVIKPRHPVKKDEWEYW-EQRYLPA--RDFGLLIVTTPEGVMSHYEAKERGIGGRLLAYVYKLEEVCERIKKVVEETGAQMSGPIPLPTKRLLVPTRKSPDGEGKATWDKWEMRIHKRLIDIK-GDERTIRRLMRIHIPEEVHVEIIMKEGVVVSDRMDKTVIVEREYYRYDRKYERWERRRSRIPAHNPPCIDAQEGDKVRIAECRPLSKTKSFVVI---EVLMAEER-----------SKDDIPDWWEKEWVEFRYRGYTLGELMKMPIEEFIELLPARQRRSLKRGLPSRHKKLLRKVRRARRLLR-RGKKPPVIRTHCRDMIILPEMVGLTIAVYNG-----------KEFKEVKIEPEMIGHYLGEFAKTRKTVEHG--GIGATRSSLFVPLK
Methanothermus_fervidus_DSM_2088 R--PKN-KNKAAKAIGRELQISTKHSVEICREIRGMMLEDAKRYLKEVMEKKRPVPFKRYNKKVAHRKGLQ-G----WPSGRYPVKAAREILKVLENAEANAEYKG--LDTERLKITHISAHKARPIRGWIPRAFGRSTPFNTSRTHIQVILE--EIGRTAPIAEVQFE---NGERDYILAPEGIKINDTIEVGPEASINIGNILPLKKIPEGTPVFNIENRPGDGGKLVRSSGTHASVVTHE--ENKVIVELPSGELKAFHPECKATIGVVAGGGRIEKPFVKAGNKYYAMVTKGKGFQGPVKRWGIKIQNAKTARSGKGRHIGSLG-PWTPSRTMWRVPQAGQTGYHRRTEYNKMIMKIGTSDEVE------KINPKGGFIRYGLVRNDYLLVKGSVPGPTKRLIMLRKAIRP--KVRQE-KPPEITYIHKAS--LIVEDKLSTLKKTRETREVFKKLGVMDDIIRAKKGRKIRSGKGKMRGRKYRKPKGPLI-VVDEDRGIVLGARNHPGVDIVTVENLNV-ELLAPGTHPGRFTIYTKSALEKLEEMPTLNISVGESGER---LLKAEKLLEKLT-GQKPARTYAKVTNPDFGIRKGQPIGCKVTLRGKKAEKIIKMFLEA--KG---NKLKKSQ------FDDLGNVSMGIEEYIDLPGMKYDPDIGIFGMDLAITFERPGYRIQRRKIQRRKVIIKDEIQIPDEVDVKI--DD-H---KVKVKGPKGELSRKFDYP--NVKIIKKD--EKIILESRFPRKKDKAMLGTIKAHIKNMIKGVTKGFKYTMKIVYAHFPMSVKVS-GR-KVIIENFLGERHPRVAKIV-GKDTKVEV----KDDKVYITGI---------NKEHVGQTMA---NIEQATKIKRRDPRVFQDGIYLVSKEMRR-EVLNAVIIRQKKEYRRPDGLRVKFEDNAAVIVTPDGKMRGSEIRGPVAKEAAS-RWPNIGSAASMIVVGGGSAKKRRGAGNRGGRGMAGSHKH---LWTWIVKY-KPDHFG-KRGFKRPKAVTREVKSINLKEIDEKLDELLEKN----LAEEKNGMIYIDLEK-----LG--YDKLLGA--GQISRPISVKSPEISKKAKEKIVVRITNQHVIAQVIDVDFDGDKTLVSAHSKQLQK-MGWLGNTKNTPAAYLTGFLCGKRAVKKGIKEAVLDI-GLRTPTKGAKVFAALKGAVDAGMNIPHSEHIFPTEDRIKGEHIAKYAKLL---DEEECKRKFSHYFKRGLPPTKLPEHFTEIKKKIIEIMRSTLSKELRKKYK-RRTVPIRRGDKVEVMRGDFKGHVGKVENVDLKRYRVYVEGVTIQKADGT-----------STYYPLHPSNLRIVELN-----------LKDEKRVEMLEMIEKEFIAESLKRAEIDEFLEKELERAGYGGMDIQLTPLGTMITIYAERPGLVIGRGGRTVRRLTNILRKRFG-LDNPQ------IEVKEVEVPELNPKIMAHRIASMLERGMHFRRVAYGTLRRIMAAGAQGAEITISGKIRGAR-ATSVKFTEGHIKKCGEPAEKFVKTGFATAQLKPGVLGVHVKIMPPGVKLPDEIKIKKLTTIKNNEMRGNIRCKIAPASKLVGRVLRTMQKEGYIGEFEFV-----DDGKSGQFIVELKGNINDCGVIKPRHSVKKDEFEKF-EKRYLPA--RDFGILIVTTPEGVMTHREAKKRGIGGILLAYVYKLEYVCEQVKKIAERTGAEMSGPIPLPTKRLVVPTRKSPDGEGSATWEKWEMRIHKRLITVE-ADERTMRQIMKVSVPDNVNIEIELKEGVVASDKARRTVVVEREYYKYIPKYERYERRTSKITAHNPDCIGAKVGDKVKIGECRPISKTKSFVVI---EVMMAR---------------------------EFMYRGYKLEELQKMPLDKVIKLFPSRQRRSLKRGFPPRHKKVLEKIRKYKRENK----TDKIIKTHCRDLIILPEMVGLTFGVYNG-----------KEFVKVKIKPEMIGHYLGEFAPTRKKVEHGDPGMGATRSSMFVPLK
Methanosphaera_stadtmanae_DSM_3091 Q--PKA-DEKIAKAAGHSLKISPKHSVEICRTIRNMYLEDAKAFLEDVIAKKTVVPFKRHNKKVGHRSDLK-G----WPSGRYPVKAAAAILKVLENAEANAENEE--LDVENLKLVHVCANRGVIIRGWTPRAFGRASPSNTPTTHIQIVLG--EAGRSAPVAVVKFD---NGEEKLVLAPESIAIDDEIECGVSASIEPGNTLPLSEIPEGTPVFNIENNPGDGGKFVRSSGTYASLITHD--VDKTMIEMPSGELKAFNPRSRATVGVVAGGGRKEKPFLKAGNRYHALTTKGKGVQGPVKRFGVRIQYGKAARSGIERHVGSIG-PWTPNRTMWTVAMQGQMGYHKRTEYNKKLLKIGDESEVD------LINPDGGFVKYGFVKNNYILVKGSLPGPSKRLVVLRKGVRN--ASKQV-TAPEISYISTTSKQFVIDDEIETVKTTKETREIFKDLGIMDDIVRAKKGRKIKSGKGKLRGRKYRTPKGPLV-VVGNDRGISLGARNHAGVDVVEVNNINA-ELLAPGTHAGRLTIYTKSAIEKLGDLFTINIGVGEGGEK---LTRAEKLIETLV-DQKPVRTYSKVTNPEFGIRKKQPIACKVTLRGEKADKIISMVLSG--LE---NRIKASQ------FDKEGNVSFGIREHIDIPGVKYDPDIGIFGMDVSVTFQKPGHRIKERRLRPKKLDITEIIPIPEDVTVTI--NG-S---EVTVKGNGGEIKRNFNHN--KITISNDE--ENVTVKVAFPNKKDKAMVGTIRSHISNMIYGVDHGFTYKMKIVYAHFPMTVKVQ-GK-IVTIDNFLGERSPRKAKII-GDDVKVSV----KGEDVTITGI---------NKEHVGQTMA---NIEQATKIKGRDPRIFQDGIYLVDKRMRR-EVTTAVVVRQKKEYRRADGLRVKFEDNAAVIITEDGVLKGSEIRGPIAKEAAD-LWPAIGSAASIIVVGGGCTKKRRGAGHRGGRGQAGGNKH---HWTWMVIN-DPKHFG-KYGFKRPQKTIQQFKPINLSVIDNNIEKLLADE----IAVKEDGQIVLDVTQ-----LG--YNKVLGK--GSLSTAITIKAPKFSQSAISKIVVRITSNHTITQLVKIGENGDETLVSATSKNLKE-FGWLGNGKNTSAAYLTGYLFGKKALNEGYDETILDI-GVQPSIKGTKIYAVLKGALDAGLYIPHNDSILPEDSRIRGEHIAQYAESM---DDDEKNAKFANYIRCGLSPEEIPDHFESVKNKIDESMSVHLSDDLKEEFN-RRSFPVRKGDSVEIVRGDFRGTEGKVEGVDLKNYRVLVDGASSQKQDGS-----------KLYQPIHPSNLVLTEIY-----------LDDERRNQALNMIEKDFVKEGLKRTRIDEYLETKLERAGYGGMDIQVTPVGTMVIVYAEKPGMVIGRGGKTVRAITKTLKNNFD-LENPQ------VEVKEVDVPELNPRIMAHKVVAMLQRGMQFRRVAYSIIRRIMSAGAQGVEVTISGKIRGSR-SACAKFNEGYIKKCGEPSIKYVKEGFATVQLKPGVLGIYVRIMPPEVTLPDNIEISELTNIRNNELQGNDSCVIKPASKLIGHVLSTMQKENYIGNFELV-----DDGKAGIFNVELVGNINKCGVIKPRHAVKNTEFEDY-EKRYLPA--KNFGILIVTTPQGVMTHHEAKEAGIGGRLLVYVYKIADVCNQLKKIAERTGVDLSGPIPLPTKKLVVPTRKSPDGEGKATWEKWELRIHKRLVGIE-ADERAMRQVMKVNVPDNVSIEIELKEGTVTSDKADRTITVERSFYKYINKFERYEKRNSKIKAHKPDCLDVKVGDSVKIAECRQLSKTKHFVLV---EVKMARKI--------------------------FKFRGYTLEELQEMSLDEVIELLPSRQRRSLKRGFLPRQEKVLDKMEKVKDMKN-DSGRPIVIKTHCRDMIVLPNMVGYTFGIYNG-----------QEFVEVTIQPEMIGCYFGEFAQTRGRVQHGDPGMGATRSSMFVPLK
Methanobacterium_thermoautotrophicum_Delta_H K--EED-RSGTARASATHLKISPKHAVEICREIRGMELEKAKKYLEEVIRMERPVAFKRYNRKVGHRRGLN-G----WASGRYPVKAAGQILKVLENAEANAEYKG--LDTEKLRIIHISSHRGPVIRGWIPRAFGRATPFNTPTTHVQIVLG--EAGRTAPVARVKFE---NGEERLILAPEALMLNEEVECGVKARVKPGNSLPLSEIPEGTPIYNIENRPGDGGKLVRSSGTYASLITHD--ADKAVIELPSGELKALNPQCRATVGVVAGGGRREKPFLKAGKKYHALVTKGKGFQGPVKRWGIRIQYGKAARSSKGRHIGSLG-PWTPSRTMWTVPQAGQMGYHRRTEYNKQILKIGDASEAD------LVNPDGGFVRYGLVRNDYVMIKGSVPGPTKRLVVLRKAIRA--AGKQE-EAPQINYISTASKQLVVDDELSMIKRTADTREVFRKLGIMDDIVRAREGKKIRAGKGKMRGRKYRTPRGPLI-VVGDDKGITRGARNHPGVDVVRVENLNA-ELLAPGTHPGRLTVFTRSAIEKLDELFTLNIGVGEGGEK---LARAERLLEEMS-GQKPVRTHSKVTNPEFGIRKKQPIACKVTLRGERAEKVLKMFLEG--IG---NRLKASQ------FDEYGNVSMGIDEHIDIPGMKYDPEIGIFGMNLSVTFEKPGHRINRRRIQRRKVLIREEIPIPDGVDVTI--DG-----GVTVKGPKWELSRKFNHS--EISMAVED--DKVVLEVKFPKKKDKAMIGTVRAHISNMITGVTEGFRYRMKIVYAHFPMSVKVA-GD-KVVIENFLGERHPRTARFV-GD-TKVQV----KGDEVEITGI---------NKEHVGQTMA---NIEQATKIKGRDPRVFQDGIYLVSKEMRR-EVLNAVIVRQKKEYRRPDGLRVKFEDNAAVIVSPEGVLKGSEIRGPVAKEAAD-RWPSVGSAASIIVVGGGCSKKRRGAGHRGGRGQAGGHKH---HWTWIVKY-DPKHFG-KYGFKRPQKLIKRLETVNLAYLDEMIPELLERG----VASEEDGMVVLDVRD-----LG--FEKVLGS--GRITRPVHLKAYEFSRSATEKIVVRITTYHVIAQIINVGMNGDETLVSAHSKQLQK-MGWLGGTSNTAAAYLTGYLCGKRALKEGIEEAVLDI-GLRPAIRGSKVFAALKGAVDAGLNVPHGESVLPDESRIRGEHIMEYAESL---DEEELRKRFSKYLERGLSPVDLPEHFDEIKKRIDEMMSANLSRELREEYG-RRSLPLRKGDKVEILRGDFRGHEGKVEKVDLKRYRVYVEGATIQKVDGT-----------TVYFPLHPSNLRIVDLN-----------LDDEKRIKILELIEKDFVVEGLRRTRIDEYLEKELERAGYGGMDVQVTPMGTMVVVYAERPGMVIGRGGKTVRAITQKLKNKFD-LENPQ------VEVKEVDVPELNPKIMAHKIAAMLQRGMHFRRVAYTTMRRIMAAGAQGVEVTISGKIRGAR-SATAKFTDGYIKKCGEPSVKHVREGFATVQLKPGVLGVYVRIMPPDVVLPDKVEIEDLTNIRNNEIRGNVKCRITPASKLIGRVLRTMQKEGYIGEFEYV-----DDGRAGKFIVELEGNINHCGVIKPRHAVKKDEFEKF-EKRYLPA--KNFGIIIVSTPEGIMTHKEAKDRGIGGRLLAYVYKLAYVCDQLKKIAERTGVDMSGPIPLPTKRLVVPTRKSPDGEGTATWEKWEMRIHKRLVGIE-ADERAMRQVMKVNVPDNVSIEIELKEGTVVSDKAERTVTVERSFYKFIRKYERYEKRKSKIKAHKPDCIDVRVGDTVKIAECRPLSKTKNFVVV---EVKLARKE--------------------------FRYRGYTLEELQEMPLDDVIKLFPSRQRRSLKRGFLPRQKKVLEKIRKIKKEGK-TEGRPPVIRTHCRDMIVLPEMVGMTFGIHNG-----------KEFVEVKIQPEMIGCYFGEFAPTRKKVEHGDPGMGATRFSMFVPLK
Methanothermobacter_thermautotrophicus_CaT2 K--EED-RSRTARASATHLKISPKHAVEICREIRGMELEKAKRYLEEVIRMERPVAFRRYNRKVGHRRGLS-G----WASGRYPVKAAGQILKVLENAEANAEYKG--LDTEKLRIVHISSHRGPVIRGWIPRAFGRATPFNTPTTHVQIVLG--EAGRTAPVALVKFE---NGEKNLILAPEALMLDEEVECGAKAKVKPGNSLPLSEIPEGTPIYNIENRPGDGGKLVRSSGTYASLITHD--ADKAVIELPSGELKALNPQCRATVGVVAGGGRREKPFLKAGKKYHALVTKGKGFQGPVKRWGIRIQYGKAARSSKGRHIGSLG-PWTPSRTMWTVPQAGQMGYHRRTEYNKQILKIGDASEAD------QVNPSGGFVRYGLVRNDYVMVKGSVPGPTKRLVVLRKAIRA--AGKQE-EAPQINYISTASKQLVVDDELSRIKRTADTREVFRKLGIMDDIVRAKEGKKIRAGKGKMRGRKYRTPRGPLI-VVGEDKGIALGARNHPGVDVVTVENLNA-ELLAPGTHPGRLTVFTRSAIEKLEGLFTLNIGVGEGGER---LARAERLLEEMT-GQKPVRTHSKVTNPEFGIRKKQPIACKVTLRGERAEKVLRMFLEG--IG---NRLKASQ------FDEYGNVSMGIEEHIDIPGMKYDPEIGIFGMNLSVTFEKPGHRISRRRIQRKKVIIREEIPIPEDVNVTI--DG-----EVKVKGPKGELSRKFNHS--EISMAVEE--GKVVLEVKFPKKKDKAMIGTVKAHINNMIRGVTEGFTYRMKIVYAHFPMSVKVA-GD-KVLIENFLGERHPRTARIV-GD-TKVQV----KGDEVEVTGI---------NKEHVGQTMA---NLEQATKIKGRDPRVFQDGIYLVSKDMRR-EVLNAVVVRQKKEYRRPDGLRVKFEDNAAVIVSPEGVLKGSEIRGPVAKEAAD-RWPSVGSAASIIVVGGGCSKKRRGAGHRGGRGQAGGHKH---HWTWIVKY-DPKHFG-KYGFKRPQKLIKRLETVNLAYIDERIPELLEKG----IASEEDGMVVLDVRD-----LG--FEKVLGS--GRITRPVHIKALEFSESAVEKIVVRITTYHVIAQIINVGMDGDETLVSAHSKQLQK-MGWLGGTSNTAAAYLTGYLCGKRALKAGIDEAVLDI-GLRPAIRGSKVFAALKGAVDAGLKVPHGESVLPDESRIRGEHIKEYAESL---DEEERKKRFSRYLERGLSPEDLPEHFEEIKNRIDEMMSAPLSRELREEYG-RRSLPVRKGDKVEVLRGDFKGHEGKVEKVDLKRYRVYVEGATIQKVDGT-----------SVYFPIHPSNIRIIDLN-----------LDDEKRMKILELIEKDFVVEGLRRTRIDEYLEKELERAGYGGMDVQVTPMGTMVVVYAERPGMVIGRGGKTVRAITQKLKSKFN-LENPQ------VEVKEVDVPELNPRIMAHKIAAMLQRGMHFRRVAYTTMRRIMAAGAQGVEVTISGKIRGAR-SATAKFTDGYIKKCGEPSTKHVKEGFATVQLKPGVLGVYVRIMPPEVVLPDKVEIEALTNIRNNEIRGNVKCRITPASKLIGRVLRTMQKEGYIGEFEYV-----DDGRAGKFIVELEGNINQCGVIKPRHAVKKDEFEKF-EKRYLPA--KNFGIIIVSTPEGIMTHKEAKDRGIGGRLLAYVYKLAYVCDQLKKIAERTGVDMSGPIPLPTKRLVVPTRKSPDGEGTATWEKWEMRIHKRLVGIE-ADERAMRQVMKVNVPDNVSIEIELKEGTVVSDKAERTVTVERSFYKFIRKYERYEKRKSKIKAHKPDCIEVRVGDTVKIAECRPLSKTKNFVVV---EVKLARKE--------------------------FKYRGYTLEELQEMPLDDVIKLFPSRQRRSLKRGFLPRQKKVLEKIRKIKKEGK-TEGRPPVIRTHCRDMVVLPEMVGMTFGIHNG-----------NEFVEVTIQPEMIGCYFGEFAPTRKKVEHGDPGMGATRSSMFVPLK
Methanothermobacter_marburgensis_Marburg K--EED-RSKTARASATHLKISPKHAVEICGEIRGMELEKAKRYLEEVIRMERPVAFKRYNRKVGHRRGLS-G----WASGRYPVKAAGQILKVLENAEANAEYKG--LDTEKLRIVHISSHRGPVIRGWIPRAFGRATPFNTPTTHVQIVLG--EAGRTAPVALVKFE---NGEKNLILAPEALMLDEEIECGAKAKVKPGNSLPLSEIPEGTPIYNIENRPGDGGKLVRSSGTYASLITHD--ADKAVIELPSGELKALNPQCRATVGVVAGGGRREKPFLKAGKKYHALVTKGKGFQGPVKRWGIRIQYGKAARSSKGRHIGSLG-PWTPSRTMWTVPQAGQMGYHRRTEYNKQILKIGDASEAD------QVNPSGGFVRYGLVRNDYVMVKGSVPGPTKRLVVLRKAIRA--AGKQE-EAPQINYISTASKQ-------------------------------------------------------------------------------------------------------------------TLNIGVGEGGER---LARAERLLEEMT-GQKPVRTHSKVTNPEFGIRKKQPIACKVTLRGERAEKVLRMFLEG--IG---NRLKASQ------FDEYGNVSMGIEEHIDIPGMKYDPEIGIFGMNLSVTFEKPGHRISRRRIQRKKVMIREEIPIPEDVNVTI--DG-----EVTVKGPKGELSRKFNHS--EISMAVED--DKVVLEVKFPKKKDKAMIGTVKAHINNMIRGVTEGFTYRMKIVYAHFPMSVKVA-GD-KVLIENFLGERHPRTAKIV-GD-TKVQV----KGDEVEVTGI---------NKEHVGQTMA---NLEQATKIKGRDPRVFQDGIYLVSKEMRR-EVLNAVVVRQKKEYRRPDGLRVKFEDNAAVIVSPEGVLKGSEIRGPVAKEAAD-RWPSVGSAASIIVVGGGCSKKRRGAGHRGGRGQAGGHKH---HWTWIVKY-DPKHFG-KYGFKRPQKLIKRLETVNLAYIDERIPGLLEKG----IASEEDGMVVLDVRD-----LG--FEKVLGS--GRITRPVHIKALEFSESAVEKIVVRITTYHVIAQIINVGMDGDETLVSAHSKQLQK-MGWLGGTSNTAAAYLTGYLCGKRALKAGIEEAVLDI-GLRPAIRGSKVFAALKGAVDAGLKVPHGESVLPDESRIRGEHIKEYAESL---DEEERKKRFSRYLERGLSPEDLPEHFEEIKNRIDEMMSAALSRELREEYG-RRSLPVRKGDKVEVLRGDFKGHEGKVEKVDLKRYRVYVEGATIQKVDGT-----------SVYFPIHPSNIRIIDLN-----------LDDEKRMKILEMIEKDFVVEGLRRTRIDEYLEKELERAGYGGMDVQVTPMGTMVVVYAERPGMVIGRGGKTVRAITQKLKSKFN-LENPQ------VEVKEVDVPELNPRIMAHKIAAMLQRGMHFRRVAYTTMRRIMAAGAQGVEVTISGKIRGAR-SATAKFTDGYIKKCGEPSTKHVKEGFATVQLKPGVLGVYVRIMPPEVVLPDKVEIEALTNIRNNEIRGNVKCRITPASKLIGRVLRTMQKEGYIGEFEYV-----DDGRAGKFIVELEGNINQCGVIKPRHAVKKDEFEKF-EKRYLPA--KNFGIIIVSTPEGIMTHKEAKDRGIGGRLLAYVYKLAYVCDQLKKIAERTGVDMSGPIPLPTKRLVVPTRKSPDGEGTATWEKWEMRIHKRLVGIE-ADERAMRQVMKVNVPDNVSIEIELKEGTVVSDKAERTVTVERSFYKFIRKYERYEKRKSKIKAHKPDCIDVRVGDTVKIAECRPLSKTKNFVVV---EVKMARKE--------------------------FRYRGYTLEELQEMPLDDVIKLFPSRQRRSLKRGFLPRQKKVLEKIRKIKKEGK-TEGRPPVIRTHCRDMIVLPEMVGMTFGIHNG-----------TEFVEVTIQPEMIGCYFGEFAPTRKKVEHGDPGMGATRSSMFVPLK
Methanobacterium_MB1 E----G-SGKVAKATGRSLKISPKHSVEICREIRGMYLDEAKEYLEDVIQMKRAVPFKRHNKKVGHRRGLK-G----WPTGRYPKKAASQILDVLINAEANAEYQG--MDTDALKIIHISSHRGFIIRGYIPRAFGRATPFNTPTTHIQVVLG--EAGRTAPVAKVKFE---NGEQKLILAPESIAINDEIACGISAPIKPGNSLPLGEIPEGTPVYNLENNPGDGGRFVRSSGTYASLITHD--VGKAIVELPSGELKAFNPQCRATIGVVAGGGRKEKPFLKAGNRYYAAVTKGKGFQGVVKRWGVRIQYGKAARSSKARVVGSIG-PWTPSRTMWTVPMAGQTGYHQRTEYNKKILKIGEADQVD------EINPKGGFIKYGLVKNNYLLLKGSLPGPSKRLVMLRKAIRP--HGKHD-DAPQISYISTASKQVVVDDELCSVKKTSETREIFKNLGVMDDLVRAKNGRRIRAGRGKTRGRKYKTPKGPLV-VVAEDKGISLGARNHPGVDVVVVDNLNA-ELLAPGTHPGRLTIYTKSAVEKLGDLFTVNIGVGEGGER---LARAEKLLESIT-DQKPVRTISKVTNPEFGIRRGQPIACKVTLRGEKAEETVKLILSG--ID---NKIKPTQ------FDSQGNLSFGIKEHIDIPGMRYDPDIGIFGMNVNITFEKPGYRIKRRKVQRKHIVLREEIPVPEGVDITI--DQ-----AVTVKGPKGELTRKFNQG--NITLKLED--DLVVLETRFPKKKDKAMLGTIKSHITNMIIGLTEGFTYRMKIVYAHFPMTVKVA-KD-KVIIENFLGERHPRNAKIV-GS-AQVKV----QGEEVIVTGV---------NKEDVGQTMA---NLEQATKIKGRDPRVFQDGIYLVAKEMRR-EVTTAVVVRQKKEFRRADGLRVKFEDNAAVIVSPEGVLKGSEIRGPVAKEAAD-RWPSVGSAASIIVIGGGCTKKRRGAGHRGGRGKAGGHKH---MWSWVVKF-DPDRYG-KHGFKRPQKTINKFRTVNLDYLDENAEKLVEME----LAQKEGDTIIIDVTK-----LG--YDKVLGN--GNLSRSLTIKAPHFSAGAIRKIVVRITGNHTIAQIVDVHLEGDQTLVSAHSQELKN-MGWLASGKNTSAAYLTGYLCGKKAVKEGITEAVLDM-GLATSTKGSRVYAALKGALDAGLDLPHNDVILPGEDRITGEHIAQYAESL---DEAEMEKKFSQYIQKGLSPKDLPDHFQSIKEKIEKMMSVNLSPELREEHN-TRSLPVRKGDKVKVRRGDFKDHEGKVEGIDLKNYRVFIEGLNVQKPDGN-----------QVYHPVHPSNLMIIELD-----------LDDDERNEILEMIEKDFVTEGLKRTRIDEYLEKELDRAGYGGMEIQVTPLGTMVVVYAERPGMVIGRGGKTVRAITQNLKNNYD-LENPQ------VEVKEVDVPELNPKIMAHKISAMLQRGMHFRRVAYSTLRRIMGAGAQGVEVTISGKIRGSR-SACAKFTDGYIKRCGEPFTKHVKEGFATVQLKPGVLGVYVRIMPPEVVLPDKVEIIQLTNMRNNEMQGNNKCTIAPASKMIGHVLRTMQKEGYIGEFEYV-----DDDKAGMFTVELEGNINKCGVIKPRHAVKKDEFEKF-EKRYLPS--KNFGIMIITTPEGIMTHNEAKERGIGGRLLVYVYKLAYVCDQLKKIAERTGVDLSGPIPLPTKKLVVPTRKSPDGEGKATWEKWELRIHKRLVGIE-ADERAMRQVMKVNVPDNVSIEIELREGIVTSDKAERTITVERSFYKFIRKYERYEKRKSKLKAHKPDCIQVNLGDAVKIAECRPLSKTKHFVVV---EVKLARKV--------------------------FKYRGYTLEELQQMPLDNVIQLFPARQRRSLKKGFLPRQKKVLEKIRKIKKEGD-KGGRQKVIRTHCRDMIVLPEMVGMTFGIYNG-----------KEFVDVKIQPEMIGCYFGEFAVTRQRVQHGDPGMGATRSSMFVPLK
Methanobacterium_formicicum_DSM_1535 E----G-SGKVAKASGRSLKISPKHSVEICREIRGMYLDDAKEYLEDVIQMKRAVPFKRHNKKVGHKRGLK-G----WPTGRYPKKAASQILDVLVNAEANAEYQG--MDTEDLKIIHISSHRGFIIRGYIPRAFGRATPFNTPTTHIQVVLG--EAGRTAPVAKVKFE---NGEQKLILAPESIAINDEIACGISAPIKPGNSLPLGEIPEGTPVYNLENNPGDGGRFVRSSGTYASLITHD--VGKAIVELPSGELKAFNPQCRATIGVVAGGGRKEKPFLKAGNRHYAAVTKGKGFQGVVKRWGVRIQYGKAARSSKARVVGSIG-PWTPSRTMWTVPMAGQMGYHQRTEYNKKILKIGEAEQAD------EINPKGGFVKYGLVKNNYLLLKGSLPGPSKRLVMLRKAVRP--HGKHD-DAPQISYISTASKQFVVDDELCSVKKTSETREIFKNLGVMDDLVRAKNGRRIRAGRGKTRGRKYKTPKGPLV-VVAEDKGISLGARNHPGVDVVVVDNLNA-ELLAPGTHPGRLTIYTKSAIEKLGDLFTVNIGVGEAGER---LARAEKLLESIS-NQKPVRTTSKVTNPEFGIRKGQPIACKVTLRGAQADETVKLILSG--ID---YKIKPRQ------FDSQGNLSFGIREHIDIPGMRYDPDIGIFGMNVNITFEKPGYRIKRRKIQRKHIVLREEIPVPEGVDVTI--DQ-----AVTVKGPKGELSRRFKQG--NITLKLDD--GLVILETRFPKKKDKAMLGTIKSHITNMIIGLTEGFTYKMKIVYAHFPMTVKAA-KD-KVLIENFLGERHPRTAKIV-GS-AQVKI----QGDEVIVTGV---------NKEDVGQTMA---NLEQATKIKGRDPRVFQDGIYLVAKEMRR-EVTTAVVVRQKKEFRRADGLRVKFEDNAAVIVSPEGVLKGSEIRGPVAKEAAD-RWPSVGSAASIIVIGGGCTKKRRGAGHRGGRGKAGGHKH---MWTWVVKF-DPDRYG-KHGFKRPQKTINRFRTVNLDYLDDNAEKLVERE----LAQKEGDTIIIDVTQ-----LG--YDKVLGK--GKLSRSLTIKAPHFSASAARKIVVRVTGNHTIAQIIDVQLEGDQTLVSAHSQELKN-MGWLASGKNTSAAYLTGFLCGKKAVKEGITEAVLDM-GLATSTKGSRVYAALKGALDAGLDLPHNDVILPGEDRITGEHIAQYAESL---DKAEMEKKFSQYIQRGLSPQDLPDHFQSIKEKIEKMMSVNLSPELREEHN-TRSLPVRKGDTVKVRRGDFKDHEGKVEGIDLKHYRVMIEGLNVQKPDGN-----------QVYHPVHPSNLMIVDMD-----------LDDDERNEILEMIEKDFVTEGLKRTRIDEYLEKELDRAGYGGMEIQVTPLGTMVVVYAERPGMVIGRGGKTVRAITQNLKNNYE-LENPQ------VEVKEVDIPELNPKIMAHKISAMLQRGMHFRRVAYSTLRRIMGAGAQGVEVTISGKIRGSR-SACAKFTDGYIKRCGEPFTKYVKEGFATVQLKPGVLGVYVRIMPPDVVLPDKVDIIQLTNMRNNEMQGNNKCTISPASKMIGQVLRTMQKEGYIGEFEYV-----DDDKAGMFTVELEGNINKCGVIKPRHAVKKDEFEKF-EKRYLPS--KNFGIMIVTTPEGIMTHHEAKERGIGGRLLVYVYKLAYVCDQLKRIAERTGVDLSGPIPLPTKKLVVPTRKSPDGEGKATWEKWELRIHKRLVGIE-ADERAMRQVMKVNVPDNVSIEIELREGIVTSDKAERTITVERSFYKFIRKYERYEKRKSKINAHKPDCIQVNIGDAVKIAECRPLSKTKHFVVV---EVKLARKV--------------------------FKYRGYTLEELQQMPLDNVIQLFPARQRRSLKKGFLPRQKKVLEKIRKIKKEGD-KGGRPKIIRTHCRDMIVLPEMVGMTFGIYNG-----------KEFVDVQIQPEMIGCYFGEFAVTRQRVQHGDPGMGATRSSMFVPLK
Methanobacterium_formicicum_BRM9 E----G-SGKVAKASGRSLKISPKHSVEICREIRGMYLDDAKEYLEDVIQMKRAVPFKRHNKKVGHKRGLK-G----WPTGRYPKKAASQILDVLVNAEANAEYQG--MDTEDLKIIHISSHRGFIIRGYIPRAFGRATPFNTPTTHIQVVLG--EAGRTAPVAKVKFE---NGEQKLILAPESIAINDEIACGISAPIKPGNSLPLGEIPEGTPVYNLENNPGDGGRFVRSSGTYASLITHD--VGKAIVELPSGELKAFNPQCRATIGVVAGGGRKEKPFLKAGNRHYAAVTKGKGFQGVVKRWGVRIQYGKAARSSKARVVGSIG-PWTPSRTMWTVPMAGQMGYHQRTEYNKKILKIGEAEQAD------EINPKGGFVKYGLVKNNYLLLKGSLPGPSKRLVMLRKAVRP--HGKHD-DAPQISYISTASKQFVVDDELCSVKKTSETREIFKNLGVMDDLVRAKNGRRIRAGRGKTRGRKYKTPKGPLV-VVAEDKGISLGARNHPGVDVVVVDNLNA-ELLAPGTHPGRLTIYTKSAIEKLGDLFTVNIGVGEAGER---LARAEKLLESIS-NQKPVRTTSKVTNPEFGIRKGQPIACKVTLRGAQADETVKLILSG--ID---YKIKPRQ------FDSQGNLSFGIREHIDIPGMRYDPDIGIFGMNVNITFEKPGYRIKRRKIQRKHIVLREEIPVPEGVDVTI--DQ-----AVTVKGPKGELSRRFKQG--NITLKLDD--GLVILETRFPKKKDKAMLGTIKSHITNMIIGLTEGFTYKMKIVYAHFPMTVKAA-KD-KVLIENFLGERHPRTAKIV-GS-AQVKI----QGDEVIVTGV---------NKEDVGQTMA---NLEQATKIKGRDPRVFQDGIYLVAKEMRR-EVTTAVVVRQKKEFRRADGLRVKFEDNAAVIVSPEGVLKGSEIRGPVAKEAAD-RWPSVGSAASIIVIGGGCTKKRRGAGHRGGRGKAGGHKH---MWTWVVKF-DPDRYG-KHGFKRPQKTINRFRTVNLDYLDDNAEKLVERE----LAQKEGDTIIIDVTQ-----LG--YDKVLGK--GKLSRSLTIKAPHFSASAARKIVVRVTGNHTIAQIIDVQLEGDQTLVSAHSQELKN-MGWLASGKNTSAAYLTGFLCGKKAVKEGITEAVLDM-GLATSTKGSRVYAALKGALDAGLDLPHNDVILPGEDRITGEHIAQYAESL---DKAEMEKKFSQYIQRGLSPQDLPDHFQSIKEKIEKMMSVNLSPELREEHN-TRSLPVRKGDTVKVRRGDFKDHEGKVEGIDLKHYRVMIEGLNVQKPDGN-----------QVYHPVHPSNLMIVDMD-----------LDDDERNEILEMIEKDFVTEGLKRTRIDEYLEKELDRAGYGGMEIQVTPLGTMVVVYAERPGMVIGRGGKTVRAITQNLKNNYE-LENPQ------VEVKEVDIPELNPKIMAHKISAMLQRGMHFRRVAYSTLRRIMGAGAQGVEVTISGKIRGSR-SACAKFTDGYIKRCGEPFTKYVKEGFATVQLKPGVLGVYVRIMPPDVVLPDKVDIIQLTNMRNNEMQGNNKCTISPASKMIGQVLRTMQKEGYIGEFEYV-----DDDKAGMFTVELEGNINKCGVIKPRHAVKKDEFEKF-EKRYLPS--KNFGIMIVTTPEGIMTHHEAKERGIGGRLLVYVYKLAYVCDQLKRIAERTGVDLSGPIPLPTKKLVVPTRKSPDGEGKATWEKWELRIHKRLVGIE-ADERAMRQVMKVNVPDNVSIEIELREGIVTSDKAERTITVERSFYKFIRKYERYEKRKSKINAHKPDCIQVNIGDAVKIAECRPLSKTKHFVVV---EVKLARKV--------------------------FKYRGYTLEELQQMPLDNVIQLFPARQRRSLKKGFLPRQKKVLEKIRKIKKEGD-KGGRPKIIRTHCRDMIVLPEMVGMTFGIYNG-----------KEFVDVQIQPEMIGCYFGEFAVTRQRVQHGDPGMGATRSSMFVPLK
Methanobacterium_Maddingley E----G-SGKVAKAAGRSLKISPKHSVEICRELRGMYLDEAKEYLEDVIQMKRAVPFKRHNKKVGHKRGLK-G----WPTGRYPKKAATQILEVLENAEANAEYQG--MDTEDLKIIHISSHRGFIIRGYIPRAFGRATPFNTPTTHIQVVLR--EAGRTAPVAKVKFE---NGEQKLILAPESIAINDEIACGISAPIKPGNSLPLGEIPEGTPVYNLERNPGDGGKFVRSSGTYASLITHD--VGKAIVELPSGELKAFNPQCRATIGVVAGGGRKEKPFLKAGNRHHAAVTKGKGFQGVIKRWGVRIQYGKAARSSKGRHVGSIG-PWSPARTMWTVPMAGQMGYHQRTEYNKKILKIGEAEQAD------EVNPKGGFVKYGIVKNNYLLLKGSLPGPSKRLVMLRKAMRP--HGKHD-DAPQISYISTASKQ-------------------------------------------------------------------------------------------------------------------TVNIGVGEGGER---LARAEKLLQSIS-NQKPVRTTSKVTNPEFGIRKGQPIACKVTLRGEQADETVKLILSG--ID---SKIRPTQ------FDRQGNLSFGIHEHIDIPGMRYDPDIGIFGMNVNLTFEKPGYRIKRRKIQRKHIVLREEIPVPEGVEVTI--DK-----EITVKGPKGELKRKFNQG--NVTIKQED--SMVILETRFPKKKDKAMLGTIKSHISNMIQGLTEGFTYRMKIVYAHFPMTVKAA-KE-KVTIENFLGERYPRTAKIV-GS-AQVKI----QGDEVTVTGV---------NKEDVGQTMA---NLEQATKIKGRDPRVFQDGIYLVAKEMRR-EVTTAVVVRQKKEFRRADGLRVKFEDNAAVIISPEGVLKGSEIRGPVAKEAAD-RWPSVGSAASILVIGGGCSKKRRGAGHRGGRGKAGGHKH---MWTWVVKF-DPDRYG-KYGFKRPQKTINKFKTVNLDYLDDNAEKLVEKE----LAQKEGDTIIIDVTQ-----LG--YDKVLGK--GKITRSLTIKAPHFSASATRKIVVRVTGNHTIAQIVDVQIEGDQTLVSAHSQEIKN-MGWLASGKNTSAAYLTGYLCGKKAIKEGIEGAVLDM-GLATSTKGSKVYAVLKGAIDAGLEVPHNDVILPSEDRITGEHISQYAESL---DKAEMEKKFSQYIQRGLSPKDLPDHFQSIKEKIEKLMSVNLSPELREEHE-RRSLPVRKGDTVKVLRGDFRDHEGKVEGVDLKRYRVMIEGLNVQKPDGN-----------QVYHPVHPSNLMIIEMD-----------LDDEERNEILEMIEKDFVTEGLKRTRIDEYLEKELDRAGYGGMEIQVTPLGTMVVVYAERPGMVIGRGGKTVRAITQNLKNNYE-LENPQ------VEVKEVDIPELNPKIMAHKISAMLQRGMHFRRVAYSALRRIMGAGAQGVEVTISGKIRGSR-SACAKFTDGYIKKCGEPSIKYVKQGFATAPLKPGVLGISVRIMPPDVVLPDKVDIIQLTNMRNNEMQGNNKCTVSPASKMIGQVLRTMQKEGYIGEFEYV-----DDNKAGMFTVELEGNINKCGVIKPRHAVKKDEFEKF-EKRYLPS--KNFGIMIVTTPEGIMTHNEAKERGIGGRLLVYVYKLAFVCDQLKRIAERTGVDLSGPIPLPTKKLVVPTRKSPDGEGKATWEKWELRIHKRLVGIE-ADERAMRQVMKVNVPDNVSIEIELREGIVTSDKAERTITVERSFYKFIRKYERYEKRKSKINAHKPDCIQVNIGDAVKIAECRPLSKTKHFVVV---EVKLARKE--------------------------FKYRGYTLEELQQMPLDNVIQLLPSTQRRSLKRGFLPRQKKVLEKIRKLKKEGD-TGGRPKIIRTHCRDMIVLPEMVGMTFGIYNG-----------KTFVDVQIQPEMIGCYFGEFAITRQRVQHGDPGMGATRSSMFVPLK
Methanobacterium_formicicum_DSM_3637 E----G-SGKVAKATGRSLKISPKHSVEICRELRGMYLDEAKEYLEDVIQMKRAVPFKRHNKKVGHRKGLK-G----WPTGRYPKKAATQILDVLENAEANAEYQG--MDTEDLKIIHISSHRGFIIRGYIPRAFGRATPFNTPTTHIQVVLG--EAGRTAPVAKVKFE---NGEQLLILAPESIAINDEIACGLSAPIKPGNSLPLGEIPEGTPVYNLERNPGDGGKFVRSSGTYASLITHD--VGKAIVELPSGELKAFNPQCRATIGVVAGGGRKEKPFLKAGNRHYAAVTKGKGFQGVIKRWGVRIQYGKAARSSKARVVGSIG-PWTPARTMWTVPMAGQMGYHQRTEFNKKILKIGEAEQAD------EVNPKGGFVKYGLVKNNYLLLKGSLPGPSKRLVMLRKASRP--HGKHD-DAPQISYISTASKQ-------------------------------------------------------------------------------------------------------------------TVNVGVGEAGER---LARAEKLLQSIS-NQKPVRTTSKVTNPEFGIRKGQPIACKVTLRGEQADETVKLILSG--ID---NIIRPTQ------FDKQGNLSFGIHEHIDIPGMRYDPDIGIFGMNVNITFEKPGYRIKRRKVQRKHIVLREEIPIPEGVEVTI--DQ-----DVTVKGPKGELKRRFKQG--NVTIKQED--NLVVLETRFPKKKDKAMLGTIKSHISNMIQGLTEGFTYKMKIVYAHFPMTVKAA-KE-KVTIENFLGERYPRTAKIV-GS-AQVKV----QGDEVTVTGV---------NKEDVGQTMA---NLEQATKIKGRDPRVFQDGIYLVAKEMRR-EVTTAVVVRQKKEFRRADGLRVKFEDNAAVIISPEGVLKGSEIRGPVAKEAAD-RWPSVGSAASIIVVGGGCTKKRRGAGHRGGRGKAGGHKH---MWTWVVKF-DPDRYG-KHGFKRPQKTINKFKTVNLDYLDDNAEKLVEKE----LAQKDGDNIIIDVTQ-----LG--YDKVLGR--GKITRSLTVKAPHFSASAVAKIVVRVTGNHTIAQIVDVQIEGDQTLVSAHSQELKN-MGWLASGKNTSAAYLTGYLCGKKALKEGITEAVLDM-GLATSTKGSRVYAVLKGAIDAGLEVPHNDVILPSEDRITGEHISQYAESL---DKAEMEKKFSQYIQRGLSPKDLPDHFQSIKEKIEKLMSVNLSPELREEYE-RRSLPVRKGDTVKVLRGDFRDHEGKVEGVDLKRYRVMIEGLNVQKPDGN-----------QVYHPVHPSNLMIIEMD-----------LDDDERNEILEMIEKDFVTEGLKRTRIDEYLEKELDRAGYGGMEIQVTPLGTMVVVYAERPGMVIGRGGKTVRAITQNLKNSYE-LENPQ------VEVKEVDVPELNPKIMAHKISAMLQRGMHFRRVAYSALRRIMGAGAQGVEVTISGKIRGSR-SACAKFTDGYIKKCGEPSIKYVKQGFATAPLKPGVLGISVRIMPPDVVLPDKVDIIQLTNMRNNEIQGNNKCTVSPASKMIGHVLRTMQKEGYIGEFEFV-----DDDKAGMFTVELEGNINKCGVIKPRHAVKKDEFEKF-EKRYLPS--KNFGILIVTTPEGIMTHNEAKERGIGGRLLVYVYKLAYVCDQLKRIAERTGVDLSGPIPLPTKKLVVPTRKSPDGEGKATWEKWELRIHKRLVGIE-ADERAMRQVMKVNVPDNVSIEIELREGVVTSDKAERTITVERSFYKFIRKYERYEKRKSKINAHKPDCIQVNIGDAVKIAECRPLSKTKHFVVV---EVKMARKE--------------------------FKYRGYTLEELQQMPLDNVIQLLPSTQRRSLKRGFLPRQKKVLEKIRKLKKEGE-TGGRPKIIKTHCRDMIVLPEMVGMTFGIYNG-----------KEFVNVQIQPEMIGCYFGEFAITRQRVQHGDPGMGATRSSMFVPLK
Methanobrevibacter_arboriphilus_ANOR1 N--DED-GSKTARAMGKTLKISPKHSVEICRAIRGMNVEKAKNYLIEVIDMKKAVPFKRHNKKVGHRKGLN-G----WPSGRYPVKAAKQILKILENAEANAEYKG--LDTENLKIVHISSHRGFVIKGGIPRAFGRVTPFNTPTTHVQIVLG--EAGRSAPIAQVKFE---NGEKKFILAPESIQIDDNIECGVSAPISFGNSLPLAEIPEGTPIYDIENRPGDGGKFVRSSGTYASLITHD--ADKAVIELPSGELKSFNPACRATIGVVAGGGRKDKPFLKAGKRWHAFTTKGKGFQGPVKRWGIRIQYGKAARSSKKRHIGSMG-PWTPSRTMWTVPQAGQMGYHKRTEYNKKILKIGDSSEVD------AVNPDGGFIKYGLVKNDYIMVKGSLPGPSKRLVILRKAMRA--KGKSN-DAPQINYISTKSKQ-------------------------------------------------------------------------------------------------------------------TLNIGVGESGER---LSRAMDLLSNLT-GQDPVKTFSKVTNPEFGIRKHQPIACKVTLRGEKADKAIKMVLDG--IG---NTLREKQ------FDDQGNVSFGIAEHIDIPGIRYDPDIGIFGMNVSVTFEKPGYRIKRRKIQQKKINITEEIDIPEDVNVTI--GD-----NVIIKGPQGEVSRKFTYP--NISMKKED--DKIVLETSFPKKKDKSMIGTTRAHINNMITGVTEGFTYHMKIVFAHFPMNVKVS-GN-KVNIDNFLGERHPRTAKIV-GS-AKVNV----KGDEVTVTGI---------NKEDVGQTVA---NLEQATKIKGRDPRVFQDGIYLIDKA-----------------------------------------------------------------------IGGGCTKKRRGAGHKGGKGKAGLGKH---HWTWTVKN-DPNHFG-KYGFKRPQKMTNKIKPVNIGYLDDNSEKLLAKG----IATKEGDTIVIDVTD-----LG--YGKVLGK--GNLLKPLIIKSPAFSASAEDKIVIRISNANVIAQIINVGENGDETVVSAHSKELQK-LGWLGGTKNTSATYLTAYLCAKKALDKGVEKAVLDI-GLKSSIKGAKVFAGVKAANDAGLDVPYGESIVPDDDRIAGVHIAEYAKSL---DDEEVKKHFSKYLERGLQPVDLPNHFEEIKNKIEKIMSVTLSKDLKEDFG-KKSLPIRTGDTVQIMRGEFKGHEGKVEKIDSRNYKIIVEGATLSKPDGN-----------SVFFPVHPSNLMIVNAD-----------LKDERRSRIIDMIEKDFVTEGLRRTKIDEYLENELERAGYGGMDVQVTPLGTMVVVYAERPGMVIGRGGKTVRAITQTLKNDFD-LDNPQ------VEVKEVDVPELNPKIMAYKIASMLQRGMHFRRVAYSTIRRIMGAGAQGVEVTISGKIRGSR-SAVAKFVEGYIKKCGEPSTRFVKEGFATVQLKPGVLGIFVRIMPPEAVLPDKVDILPLTNIRNNELQVNESCSISPASKLIGQVLSTMQKENYISEFEYI-----DDKKAGKFQVELEGNINQCGVIKPRHSVKKDEFEKF-EKRYLPA--KNFGILIVTTPEGIMTHKDAKEKGIGGRLLAYMYKLNFVCDQLKKIAERTGVDLSGPIPLPTKKLVVPTRKSPDGEGKATWEKWELRIHKRLVGIG-ADERAMRQVMKVNVPDNVSIEIELKEGIVVSDKAERTITVERSFYKFIRKYERYEKRKSKINVHKPDCFNVKIGDSVKVAECRPLSKTKHFVLV---EVKLARKI--------------------------FKYQGYTLEELQKMSLEDLMKILPARQRRSLKRGFLPRQQTVLDKFRKLKKQEQ-KGGKPLVIKTHCRDMIVLPEMVGTIFGIYNG-----------KEFVEVELTAEMIGCYFGEFAPTRQRVQHGDPGMGATRSSMFVPLK
Methanobrevibacter_oralis_JMR01 N-KDVD-EAKTARAMASSLKISPKHSVEICSAIRGMDVEKAKNYLNDVIAMKKSVPFKRHNKKVGHRKGQE-G----WPSGRYPVKAAEQILRVLENAEANAEYKG--MDTERLFIEHISSHRGLVIKGYIPRAFGRTTPFNTSTTHIQIVLQ--EA---------------------------------------------------------------------------------------------------------------------------------------TTKGKGFQGVVKRWGIRIQYGKAVRAGKGRHVGSIG-PWTPRRTMWTVAQAGQMGYHKRTEFNKRILKIASADEVD------QINPDGGFVKYGVVKNDYVLVKGSLPGPSKRLVILRQPIRP--NNKAE-DIPQINYISTKSKQ-------------------------------------------------------------------------------------------------------------------TISIGVGEAGEK---LSRAITLLEEMF-NQIPVKTYSKVTNPEWGIRKRQPIACKLTLRGDKADKAIDMVLEG--IS---RNIKPTQ------FDAQGNLSFGIKEHIDIPGMKYNPDIGIFGMNVSVTFEKPGYRIARRKIQQKKVAIREELEIPEGVEVII--KN-N---EVSVKGPNGEDSRVFTYP--NVSINKND--DVVILETAFPKKKDKAMIGTTKAHINNMIKGVTDGFEYHMKIVFAHFPMTVKVN-GD-KVVIDNFLGEKHPRNAKIV-GS-AKVAV----KGDEVTITGI---------NKEHVGQTMA---NLEQATKIKGRDPRVFQDGIYLTSKE-----------------------------------------------------------------------NGGGCTKKRRGAGNKGGKGNAGASKQ---HWTWTVKF-DPDHYG-KHGFKRPQKMIKKINAVNLGYLEEQANNLIANG----KASKDGDSIVIDVTE-----LG--YDKVLAK--GKITKPFIISAHNFSSSAIEKIVVRISNAHATVQIVDYAPEGDITVASAVSKQLAD-YGYLGSTANLPAFYLTAYLCAKRALANGVESAILDI-GLKAPIKGSKVFAALKGAVDAGLEVPHGEFIFPDDERIRGEHIANYAESL---DDEEVAKKFSKYLERGLQPVDLPENFDETKNKIDEHLNVTLSKELRADIG-KRSLPIRSGDTVRVLRGDFDGHEGKVIDVNYSSYKVTIEEVTLAKPDGT-----------TTFLPVDPSNLMIIDAD-----------LDDDRRIKNKGMIEKDFVTEGLRRTRIDEYLEKELERAGYGGMDVQITPLGTMVVVYAERPGMVIGRGGKNVRTITNTLKDEFG-LDNPQ------IEVKEVDVPELNPKIMAYKISNMLQRGMHFRRVAYSTIRRIMGAGAQGVEITISGKIRGSR-SAVAKFVEGYIKKCGEPSIRFVEEGFATVKLKPGVLGIYVRIMPPETVLPDSVEILPLTNIRNNELQVNDSCVISPASKLIGEVLSTMQKENYIGNFEYI-----DDNRAGKFIVELEGNINKCGVIKPRHAVKKDEFEKF-EKRYLPA--KNFGILILTTPEGIMTHHDAKERGIGGRLLAYMYKLAYVCDQLKKIAERTGVDLSGPIPLPTKKLVVPTRKSPDGEGKASWEKWELRIHKRLIGIG-ADERAMRQVMKVNVPDNVSIEIELK---------------------------------------------------------------------------LARKV--------------------------FKYKGYTLEELQEMSLEDVMKLFPARQRRSLKRGFLPRQQIVLDKMRKLNKEGS-KNGRPVVIRTHCRDMIVIPEMVGTTFGIYDG-----------HNFVEVTIEPEMIGHYFGEFAPTRQRVQHGDPGMGATRSSMFVPLK
Methanobrevibacter_smithii_TS147C N-KETN-EAKTARAMAKSLKISPKHCVEICNAIRGMEVTKAKNYLEDVIDMKKSVPFKRHNRQVGHRKGQE-G----WAAGRYPVKAAEQVLKVLENAEANAEYKG--MDTENLFIEHISSHRGVVLPGVIPRAFGRMTPFNTPTTHIQIVLQ--EAARTAPIAEVKFE---NGEKKFILAPESIQIDDEIECGISAPIKFGNTLPLAEIPEGTPIYDIENTPGDGGRFVRSSGTYASLITHD--ANQSVVELPSGELKYLNPRCRASIGVVAGGGRKEKPFLKAGNRWHAYTTKGKGFQGVVKRWGIRIQYGKAVRAGKGRHVGSIG-PWTPSRTMWTVAQAGQMGYHKRTEFNKKILKIASADEVD------QINPDGGFVKYGLVKNDYVLVKGSLPGPSKRLVILRQPIRP--NKKSE-DMPQINYISTKSKQ-------------------------------------------------------------------------------------------------------------------TVSIGVGEAGEK---LSRAITLLEQMF-DQTPVKTFSKVTNPEFGIRKRQPIACKLTLRGEKADKAIEMVLEG--IN---KNIKPTQ------FDDQGNLSFGIKEHIDIPGMKYNPDIGIFGMNVSVTFEKPGYRIAKRRIQQKKVAIREEIEIPEGVEVII--NN-N---EVTVKGPNGEDSRKFTYP--NVDINEVE--NNVVLETSFPRKKDKAMIGTTKAHISNMITGVTDGFEYHMKIVFAHFPMTVKVN-KD-IVVIDNFLGERHPRTAKIV-GS-AKVVV----KGDEVTITGI---------NKEHVGQTMA---NLEQATKIRGRDPRVFQDGIYLISKEMRR-EVVNAVVIRQKKEYMRADGLRVKFEDNAAVIITPEGILKGSEVRGPVAKEAAD-RWPSVGSAASILVNGGGCTKKRRGAGNKGGRGNAGASKQ---HWTWTAKF-DPDHYG-KHGFKRPQKMIKKTNPVNLSYLEEQADKLIESG----KASKDGDSIVIDVTE-----LG--YDKVLAK--GKITKSFIISAPQFSASAIEKIVVRLSNAHATVQVIDYAPEGDITLASAVSKQLAN-YGYLGGASNTSAVYLTAYLCAKRALAKGIDSAILDI-GLKSAIKGSKVFAALKGAVDAGLDIPYGEAVLPDESRINGEHVANYAESL---DDDEIAKLFSKYLERGLQPADLPKNFEETKKNIDEHMSATLSKDLRADIG-KRSLPIRKGDKVQVLRGDFKGHEGAVLGVDYSSYKITIEEVTLSKPDGT-----------AVFLPVDPSNVMIIDAD-----------MDDDRRIKNVTMIEKDFVTEGLKRTRIDEYLEKELERAGYGGMDVQITPLGTMVVVYAERPGMVIGRGGKNVRAITNTLKNDFG-LDNPQ------IEVKEVNVPELNPKIMAYKIANMLQRGMHFRRVAYSTIRRIMGAGAQGVEVTISGKIRGSR-SAVAKFVEGYIKKCGEPSIRLVEEGFATVQLKPGVLGIYVRIMPPETVLPDSVEILPLTNIRNNELQVKDSCVISPASKLIGEVLSTMQKENYIGNFEYI-----DDNRAGQFKVELEGNINKCGVIKPRHAVKKDEFEKF-EKRYLPA--KNFGILIVTTPEGIMTHYEAKERGIGGRLLAYMYKLAYVCDQLKKIAERTGVDLSGPIPLPTKKLVVPTRKSPDGEGKASWEKWELRIHKRLVGIG-ADERAMRQVMKVNVPDNVSIEIELKEGIVVSNKAERTISVERSYYKFIKKYERYEKRKSKINVHKPDCLSVNVGDSVKVAECRPLSKTKHFVLV---EVKLARKI--------------------------FKYKGYTLEELQDMSLEEVMELFPARQRRSLKRGFLPRQQIVLDKMRKLNKEGS-KDGRPVVIRTHCRDMIVLPEMVGTTFGIYNG-----------QNFVEVTIEPEMIGCYFGEFAPTRQKVQHGDPGMGATRSSMFVPLK
Methanobrevibacter_smithii_TS146A N-KETN-EAKTARAMAKSLKISPKHCVEICNAIRGMEVTKAKNYLEDVIDMKKSVPFKRHNRQVGHRKGQE-G----WAAGRYPVKAAEQVLKVLENAEANAEYKG--MDTENLFIEHISSHRGVVLPGVIPRAFGRMTPFNTPTTHIQIVLQ--EAARTAPIAEVKFE---NGEKKFILAPESIQIDDEIECGISAPIKFGNTLPLAEIPEGTPIYDIENTPGDGGRFVRSSGTYASLITHD--ANQSVVELPSGELKYLNPRCRASIGVVAGGGRKEKPFLKAGNRWHAY--------------------------------------------------------------------------------------------------------------------------------------------------------------------------------------------------------------------------------------------------------------------TVSIGVGEAGEK---LSRAITLLEQMF-DQTPVKTFSKVTNPEFGIRKRQPIACKLTLRGEKADKAIEMVLEG--IN---KNIKPTQ------FDAQGNLSFGIKEHIDIPGMKYNPDIGIFGMNVSVTFEKPGYRIAKRRIQQKKVAIREEIEIPEGVEVII--NN-N---EVTVKGPNGEDSRKFTYP--NVDITEVE--NNVVLETSFPRKKDKAMIGTTKAHISNMITGVTDGFEYHMKIVFAHFPMTVKVN-KD-VVVIDNFLGERHPRTAKVV-GS-AKVVV----KGDEVTITGI---------NKEHVGQTMA---NLEQATKIKGRDPRVFQDGIYLISKEMRR-EVVNAVVIRQKKEYMRADGLRVKFEDNAAVIITPEGILKGSEVRGPVAKEAAD-RWPSVGSAASILVNGGGCTKKRRGAGNKGGRGNAGASKQ---HWTWTAKF-DPDHYG-KHGFKRPQKMIKKVNPVNLSYLEEQADNLIESG----KASKDGDSIVIDVTE-----LG--YDKVLAK--GKITKSFIISAPQFSASAIEKIVVRLSNAHATVQVIDYAPEGDITLASAVSKQLAN-YGYLGGASNTSAVYLTGYLCAKRALAKGVDSAILDI-GLKSAIKGSKVFAALKGAVDAGLDIPYGEAVLPDESRINGEHVANYAESL---DDDEIAKLFSKYLERGLQPADLPKNFEETKKNIDEHMSATLSKDLRADIG-KRSLPIRKGDKVQVLRGDFKGHEGAVLGVDYGSYKITIEEVTLSKPDGT-----------AVFLPVDPSNVMIIDAD-----------MDDDRRIKNVTMIEKDFVTEGLKRTRIDEYLEKELERAGYGGMDVQITPLGTMVVVYAERPGMVIGRGGKNVRAITNTLKNDFG-LDNPQ------IEVKEVSVPELNPKIMAYKIANMLQRGMHFRRVAYSTIRRIMGAGAQGVEVTISGKIRGSR-SAVAKFVEGYIKKCGEPSIRLVEEGFATVQLKPGVLGIYVRIMPPETVLPDSVEILPLTNIRNNELQVKDSCVISPASKLIGEVLSTMQKENYIGNFEYI-----DDNRAGQFKVELEGNINKCGVIKPRHAVKKDEFEKF-EKRYLPA--KNFGILIVTTPEGIMTHYEAKERGIGGRLLAYMYKLAYVCDQLKKIAERTGVDLSGPIPLPTKKLVVPTRKSPDGEGKASWEKWELRIHKRLVGIG-ADERAMRQVMKVNVPDNVSIEIELKEGIVVSNKAERTISVERSYYKFIKKYERYEKRKSKINVHKPDCLSVNVGDSVKVAECRPLSKTKHFVLV---EVKLARKI--------------------------FKYKGYTLEELQDMSLEEVMELFPARQRRSLKRGFLPRQQIVLDKMRKLNKEGS-KDGRPVVIRTHCRDMIVLPEMVGTTFGIYNG-----------QNFVEVTIEPEMIGCYFGEFAPTRQKVQHGDPGMGATRSSMFVPLK
Methanobrevibacter_smithii_TS145B N-KETN-EAKTARAMAKSLKISPKHCVEICNAIRGMEVTKAKNYLEDVIDMKKSVPFKRHNRQVGHRKGQE-G----WAAGRYPVKAAEQVLKVLENAEANAEYKG--MDTENLFIEHISSHRGVVLPGVIPRAFGRMTPFNTPTTHIQIVLQ--EAARTAPIAEVKFE---NGEKKFILAPESIQIDDEIECGISAPIKFGNTLPLAEIPEGTPIYDIENTPGDGGRFVRSSGTYASLITHD--ANQSVVELPSGELKYLNPRCRASIGVVAGGGRKEKPFLKAGNRWHAYTTKGKGFQGVVKRWGIRIQYGKAVRAGKGRHVGSIG-PWTPSRTMWTVAQAGQMGYHKRTEFNKKILKIASADEVD------QINPDGGFVKYGLVKNDYVLVKGSLPGPSKRLVILRQPIRP--NNKSE-DMPQINYISTKSKQ-------------------------------------------------------------------------------------------------------------------TVSIGVGEAGEK---LSRAITLLEQMF-DQTPVKTFSKVTNPEFGIRKRQPIACKLTLRGEKADKAIEMVLEG--IN---KNIKPTQ------FDAQGNLSFGIKEHIDIPGMKYNPDIGIFGMNVSVTFEKPGYRIAKRRIQQKKVAIREEIEIPEGVEVII--NN-N---EVTVKGPNGEDSRKFTYP--NVDITEVE--NNVVLETSFPRKKDKAMIGTTKAHISNMITGVTDGFEYHMKIVFAHFPMTVKVN-KD-VVVIDNFLGERHPRTAKVV-GS-AKVVV----KGDEVTITGI---------NKEHVGQTMA---NLEQATKIKGRDPRVFQDGIYLISKEMRR-EVVNAVVIRQKKEYMRADGLRVKFEDNAAVIITPEGILKGSEVRGPVAKEAAD-RWPSVGSAASILVNGGGCTKKRRGAGNKGGRGNAGASKQ---HWTWTAKF-DPDHYG-KHGFKRPQKMIKKVNPVNLSYLEEQADNLIESG----KASKDGDSIVIDVTE-----LG--YDKVLAK--GKITKSFIISAPQFSASAIEKIVVRLSNAHATVQVIDYAPEGDITLASAVSKQLAN-YGYLGGASNTSAVYLTGYLCAKRALAKGVDSAILDI-GLKSAIKGSKVFAALKGAVDAGLDIPYGEAVLPDESRINGEHVANYAESL---DDDEIAKLFSKYLERGLQPADLPKNFEETKKNIDEHMSATLSKDLRADIG-KRSLPIRKGDKVQVLRGDFKGHEGAVLGVDYGSYKITIEEVTLSKPDGT-----------AVFLPVDPSNVMIIDAD-----------MDDDRRIKNVTMIEKDFVTEGLKRTRIDEYLEKELERAGYGGMDVQITPLGTMVVVYAERPGMVIGRGGKNVRAITNTLKNDFG-LDNPQ------IEVKEVSVPELNPKIMAYKIANMLQRGMHFRRVAYSTIRRIMGAGAQGVEVTISGKIRGSR-SAVAKFVEGYIKKCGEPSIRLVEEGFATVQLKPGVLGIYVRIMPPETVLPDSVEILPLTNIRNNELQVKDSCVISPASKLIGEVLSTMQKENYIGNFEYI-----DDNRAGQFKVELEGNINKCGVIKPRHAVKKDEFEKF-EKRYLPA--KNFGILIVTTPEGIMTHYEAKERGIGGRLLAYMYKLAYVCDQLKKIAERTGVDLSGPIPLPTKKLVVPTRKSPDGEGKASWEKWELRIHKRLVGIG-ADERAMRQVMKVNVPDNVSIEIELKEGIVVSNKAERTISVERSYYKFIKKYERYEKRKSKINVHKPDCLSVNVGDSVKVAECRPLSKTKHFVLV---EVKLARKI--------------------------FKYKGYTLEELQDMSLEEVMELFPARQRRSLKRGFLPRQQIVLDKMRKLNKEGS-KDGRPVVIRTHCRDMIVLPEMVGTTFGIYNG-----------QNFVEVTIEPEMIGCYFGEFAPTRQKVQHGDPGMGATRSSMFVPLK
Methanobrevibacter_smithii_TS94A N-KETN-EAKTARAMAKSLKISPKHCVEICNAIRGMEVTKAKNYLEDVIDMKKSVPFKRHNRQVGHRKGQE-G----WAAGRYPVKAAEQVLKVLENAEANAEYKG--MDTENLFIEHISSHRGVVLPGVIPRAFGRMTPFNTPTTHIQIVLQ--EAARTAPIAEVKFE---NGEKKFILAPESIQIDDEIECGISAPIKFGNTLPLAEIPEGTPIYDIENTPGDGGRFVRSSGTYASLITHD--ANQSVVELPSGELKYLNPRCRASIGVVAGGGRKEKPFLKAGNRWHAYTTKGKGFQGVVKRWGIRIQYGKAVRAGKGRHVGSIG-PWTPSRTMWTVAQAGQMGYHKRTEFNKKILKIASADEVD------QINPDGGFVKYGLVKNDYVLVKGSLPGPSKRLVILRQPIRP--NKKSE-DMPQINYISTKSKQ-------------------------------------------------------------------------------------------------------------------TVSIGVGEAGEK---LSRAITLLEQMF-DQTPVKTFSKVTNPEFGIRKRQPIACKLTLRGEKADKAIEMVLEG--IN---KNIKPTQ------FDDQGNLSFGIKEHIDIPGMKYNPDIGIFGMNVSVTFEKPGYRIAKRRIQQKKVAIREEIEIPEGVEVII--NN-N---EVTVKGPNGEDSRKFTYP--NVDISEVE--NNVVLETSFPRKKDKAMIGTTKAHISNMITGVTDGFEYHMKIVFAHFPMTVKVN-KD-IVVIDNFLGERHPRTAKIV-GS-AKVVV----KGDEVTITGI---------NKEHVGQTMA---NLEQATKIRGRDPRVFQDGIYLISKEMRR-EVVNAVVIRQKKEYMRADGLRVKFEDNAAVIITPEGILKGSEVRGPVAKEAAD-RWPSVGSAASILVNGGGCTKKRRGAGNKGGRGNAGASKQ---HWTWTAKF-DPDHYG-KHGFKRPQKMIKKTNPVNLSYLEEQADKLIESG----KASKDGDSIVIDVTE-----LG--YDKVLAK--GKITKSFIISAPQFSASAIEKIVVRLSNAHATVQVIDYAPEGDITLASAVSKQLAN-YGYLGGASNTSAVYLTAYLCAKRALAKGIDSAILDI-GLKSAIKGSKVFAALKGAVDAGLDIPYGEAVLPDESRINGEHVANYAESL---DDDEIAKLFSKYLERGLQPADLPKNFEETKKNIDEHMSATLSKDLRADIG-KRSLPIRKGDKVQVLRGDFKGHEGAVLGVDYSSYKITIEEVTLSKPDGT-----------AVFLPVDPSNVMIIDAD-----------MDDDRRIKNVTMIEKDFVTEGLKRTRIDEYLEKELERAGYGGMDVQITPLGTMVVVYAERPGMVIGRGGKNVRAITNTLKNDFG-LDNPQ------IEVKEVNVPELNPKIMAYKIANMLQRGMHFRRVAYSTIRRIMGAGAQGVEVTISGKIRGSR-SAVAKFVEGYIKKCGEPSIRLVEEGFATVQLKPGVLGIYVRIMPPETVLPDSVEILPLTNIRNNELQVKDSCVISPASKLIGEVLSTMQKENYIGNFEYI-----DDNRAGQFKVELEGNINKCGVIKPRHAVKKDEFEKF-EKRYLPA--KNFGILIVTTPEGIMTHYEAKERGIGGRLLAYMYKLAYVCDQLKKIVERTGVDLSGPIPLPTKKLVVPTRKSPDGEGKASWEKWELRIHKRLVGIG-ADERAMRQVMKVNVPDNVSIEIELKEGIVVSNKAERTISVERSYYKFIKKYERYEKRKSKINVHKPDCLSVNVGDSVKVAECRPLSKTKHFVLV---EVKLARKI--------------------------FKYKGYTLEELQDMSLEEVMELFPARQRRSLKRGFLPRQQIVLDKMRKLNKEGS-KDGRPVVIRTHCRDMIVLPEMVGTTFGIYNG-----------QNFVEVTIEPEMIGCYFGEFAPTRQKVQHGDPGMGATRSSMFVPLK
Methanobrevibacter_smithii_DSM_2375 N-KETN-EAKTARAMAKSLKISPKHCVEICNAIRGMEVTKAKNYLEDVIDMKKSVPFKRHNRQVGHRKGQE-G----WAAGRYPVKAAEQVLKVLENAEANAEYKG--MDTENLFIEHISSHRGVVLPGVIPRAFGRMTPFNTPTTHIQIVLQ--EAARTAPIAEVKFE---NGEKKFILAPESIQIDDEIECGISAPIKFGNTLPLAEIPEGTPIYDIENTPGDGGRFVRSSGTYASLITHD--ANQSVVELPSGELKYLNPRCRASIGVVAGGGRKEKPFLKAGNRWHAYTTKGKGFQGVVKRWGIRIQYGKAVRAGKGRHVGSIG-PWTPSRTMWTVAQAGQMGYHKRTEFNKKILKIASADEVD------QINPDGGFVKYGLVKNDYVLVKGSLPGPSKRLVILRQPIRP--NNKSE-DMPQINYISTKSKQIIVEDDICSVKTTKQTREIFQNLGVYDDITRAKEGKRIRAGRGKTRGRKYKKVKGPLL-VVGEDNGIKLGARNHAGVDVVTVENLNA-ELLAPGTHPGRLTIFTKSAVEKLGGLFTVSIGVGEAGEK---LSRAITLLEQMF-DQTPVKTFSKVTNPEFGIRKRQPIACKLTLRGEKADKAIEMVLEG--IN---KNIKPTQ------FDAQGNLSFGIKEHIDIPGMKYNPDIGIFGMNVSVTFEKPGYRIAKRRIQQKKVAIREEIEIPEGVEVII--NN-N---EVTVKGPNGEDSRKFTYP--NVDITEVE--NNVVLETSFPRKKDKAMIGTTKAHISNMITGVTDGFEYHMKIVFAHFPMTVKVN-KD-VVVIDNFLGERHPRTAKVV-GS-AKVVV----KGDEVTITGI---------NKEHVGQTMA---NLEQATKIKGRDPRVFQDGIYLISKEMRR-EVVNAVVIRQKKEYMRADGLRVKFEDNAAVIITPEGILKGSEVRGPVAKEAAD-RWPSVGSAASILVNGGGCTKKRRGAGNKGGRGNAGASKQ---HWTWTAKF-DPDHYG-KHGFKRPQKMIKKVNPVNLSYLEEQADNLIESG----KASKDGDSIVIDVTE-----LG--YDKVLAK--GKITKSFIISAPQFSASAIEKIVVRLSNAHATVQVIDYAPEGDITLASAVSKQLAN-YGYLGGASNTSAVYLTGYLCAKRALAKGVDSAILDI-GLKSAIKGSKVFAALKGAVDAGLDIPYGEAVLPDESRINGEHVANYAESL---DDDEIAKLFSKYLERGLQPADLPKNFEETKKNIDEHMSATLSKDLRADIG-KRSLPIRKGDKVQVLRGDFKGHEGAVLGVDYGSYKITIEEVTLSKPDGT-----------AVFLPVDPSNVMIIDAD-----------MDDDRRIKNVTMIEKDFVTEGLKRTRIDEYLEKELERAGYGGMDVQITPLGTMVVVYAERPGMVIGRGGKNVRAITNTLKNDFG-LDNPQ------IEVKEVSVPELNPKIMAYKIANMLQRGMHFRRVAYSTIRRIMGAGAQGVEVTISGKIRGSR-SAVAKFVEGYIKKCGEPSIRLVEEGFATVQLKPGVLGIYVRIMPPETVLPDSVEILPLTNIRNNELQVKDSCVISPASKLIGEVLSTMQKENYIGNFEYI-----DDNRAGQFKVELEGNINKCGVIKPRHAVKKDEFEKF-EKRYLPA--KNFGILIVTTPEGIMTHYEAKERGIGGRLLAYMYKLAYVCDQLKKIAERTGVDLSGPIPLPTKKLVVPTRKSPDGEGKASWEKWELRIHKRLVGIG-ADERAMRQVMKVNVPDNVSIEIELKEGIVVSNKAERTISVERSYYKFIKKYERYEKRKSKINVHKPDCLSVNVGDSVKVAECRPLSKTKHFVLV---EVKMARKI--------------------------FKYKGYTLEELQDMSLEEVMELFPARQRRSLKRGFLPRQQIVLDKMRKLNKEGS-KDGRPVVIRTHCRDMIVLPEMVGTTFGIYNG-----------QNFVEVTIEPEMIGCYFGEFAPTRQKVQHGDPGMGATRSSMFVPLK
Methanobrevibacter_smithii N-KETN-EAKTARAMAKSLKISPKHCVEICNAIRGMEVTKAKNYLEDVIDMKKSVPFKRHNRQVGHRKGQE-G----WAAGRYPVKAAEQVLKVLENAEANAEYKG--MDTENLFIEHISSHRGVVLPGVIPRAFGRMTPFNTPTTHIQIVLQ--EAARTAPIAEVKFE---NGEKKFILAPESIQIDDEIECGISAPIKFGNTLPLAEIPEGTPIYDIENTPGDGGRFVRSSGTYASLITHD--ANQSVVELPSGELKYLNPRCRASIGVVAGGGRKEKPFLKAGNRWHAY-------------------------------------------------------------------------------------------------------------------------------------------------IIVEDDICSVKTTKQTREIFQNLGVYDDITRAKEGKRIRAGRGKTRGRKYKKVKGPLL-VVGEDNGIKLGARNHAGVDVVTVENLNA-ELLAPGTHPGRLTIFTKSAVEKLGGLFTVSIGVGEAGEK---LSRAITLLEQMF-DQTPVKTFSKVTNPEFGIRKRQPIACKLTLRGEKADKAIEMVLEG--IN---KNIKPTQ------FDAQGNLSFGIKEHIDIPGMKYNPDIGIFGMNVSVTFEKPGYRIAKRRIQQKKVAIREEIEIPEGVEVII--NN-N---EVTVKGPNGEDSRKFTYP--NVDITEVE--NNVVLETSFPRKKDKAMIGTTKAHISNMITGVTDGFEYHMKIVFAHFPMTVKVN-KD-VVVIDNFLGERHPRTAKVV-GS-AKVVV----KGDEVTITGI---------NKEHVGQTMA---NLEQATKIKGRDPRVFQDGIYLISKEMRR-EVVNAVVIRQKKEYMRADGLRVKFEDNAAVIITPEGILKGSEVRGPVAKEAAD-RWPSVGSAASILVNGGGCTKKRRGAGNKGGRGNAGASKQ---HWTWTAKF-DPDHYG-KHGFKRPQKMIKKVNPVNLSYLEEQADNLIESG----KASKDGDSIVIDVTE-----LG--YDKVLAK--GKITKSFIISAPQFSASAIEKIVVRLSNAHATVQVIDYAPEGDITLASAVSKQLAN-YGYLGGASNTSAVYLTGYLCAKRALAKGVDSAILDI-GLKSAIKGSKVFAALKGAVDAGLDIPYGEAVLPDESRINGEHVANYAESL---DDDEIAKLFSKYLERGLQPADLPKNFEETKKNIDEHMSATLSKDLRADIG-KRSLPIRKGDKVQVLRGDFKGHEGAVLGVDYGSYKITIEEVTLSKPDGT-----------AVFLPVDPSNVMIIDAD-----------MDDDRRIKNVTMIEKDFVTEGLKRTRIDEYLEKELERAGYGGMDVQITPLGTMVVVYAERPGMVIGRGGKNVRAITNTLKNDFG-LDNPQ------IEVKEVSVPELNPKIMAYKIANMLQRGMHFRRVAYSTIRRIMGAGAQGVEVTISGKIRGSR-SAVAKFVEGYIKKCGEPSIRLVEEGFATVQLKPGVLGIYVRIMPPETVLPDSVEILPLTNIRNNELQVKDSCVISPASKLIGEVLSTMQKENYIGNFEYI-----DDNRAGQFKVELEGNINKCGVIKPRHAVKKDEFEKF-EKRYLPA--KNFGILIVTTPEGIMTHYEAKERGIGGRLLAYMYKLAYVCDQLKKIAERTGVDLSGPIPLPTKKLVVPTRKSPDGEGKASWEKWELRIHKRLVGIG-ADERAMRQVMKVNVPDNVSIEIELKEGIVVSNKAERTISVERSYYKFIKKYERYEKRKSKINVHKPDCLSVNVGDSVKVAECRPLSKTKHFVLV---EVKLARKI--------------------------FKYKGYTLEELQDMSLEEVMELFPARQRRSLKRGFLPRQQIVLDKMRKLNKEGS-KDGRPVVIRTHCRDMIVLPEMVGTTFGIYNG-----------QNFVEVTIEPEMIGCYFGEFAPTRQKVQHGDPGMGATRSSMFVPLK
Methanobrevibacter_gottschalkii_DSM_11978 N-EEVD-EAKTARAMAKSLKISPKHSVEICSAIRGMDVGKAKAYLEDVIEMKKAVPFKRHNKKVGHRKGLK-G----WASGRYPVKAAEQILKVLENAEANAEYKG--MDTEKLFIEHISSHKGVVIPGYIPRAFGRMTPFNTPTTHIQIVLQ--EAARTAPIAEVKFE---NGEKKYILAPESIQINDEIECGISAPIKFGNTLPLAEIPEGTPIYDIENTPGDGGRFVRSSGTYASVVTHD--ANQAVVELPSGELKYLNPNCRASIGVVAGGGRKDKPFLKAGKRWHAYTTKGKGFQGVVKRWGIRIQYGKAVRAGKGRHVGSIG-PWTPRRTMWTVAQAGQMGYHKRTEFNKRILKIASADEVD------QINPDGGFIKYGLVKNDYVLVKGSLPGPSKRLVILRQPIRP--NNKAE-DIPQINYISTKSKQ-------------------------------------------------------------------------------------------------------------------TVSIGVGEAGEK---LSRAITLLENMF-DQTPVKTFSKVTNPEWGIRKKQPIACKLTLRGEKADKAIDMVLEG--IS---RNIKPTQ------FDAQGNLSFGIKEHIDIPGMRYNPDIGIFGMNVSVTFEKPGYRISRRKIQQKKVAIREEIAIPEGVEVII--EN-N---EVSVKGPNGEDSRKFTYP--NVNIKEEE--NVVILETAFPKKKDKAMIGTTRAHINNMIVGVTDGFTYHMKIVFAHFPMTVKVQ-KD-TVVIDNFLGERHPRTAKIV-GS-AKVAV----KGDEVTITGI---------NKEHVGQTMA---NLEQATKIKGRDPRVFQDGIYLISREMRR-EVVNAVVVRQKKEYRRADGLRVKFEDNAAVIITPEGILKGSEIRGPVAKEAAD-RWPSVGSAANILVNGGGCTKKRRGAGNKGGKGKAGMGKQ---HWTWTVIH-DPNHFG-KHGFKRPQKMINKVNAVNLNYLEEQADKLLANG----KASQDGDAIVIDVTE-----LG--YDKVLGK--GKITKTFKISAPQFSASAVEKIVVRVSNSHATVQVINYAPEGDLTVASAVSKQLAK-YGYLGHTGNLTSFYLTAYLCAKRALAKGVESAILDI-GLKSPIKGSKVFAALKGAVDAGLEIPHGDFIFPEDDRINGGHIAAYAESL---DAEEVAKKFSKYFERGLNPKDLPANFEETIKNIDEYLSASVSKDLREKVG-KRSLPVITGDKVRVVRGDFKGHEGEVLTVDYTSYKVTIEEVTLSKPDGT-----------VTFLPVDPSNLVIIDAN-----------LKDDRRIKNKGMIEKDFVTEGLKRTRIDEYLEKELERAGYGGMDVQITPLGTMVVVYAERPGMVIGRGGKNVRAITNTLKTDFG-LDNPQ------IEVKEVEVPELNPKIMAYKISNMLQRGMHFRRVAYSTIRRIMGAGAQGVEVTISGKIRGSR-SAVAKFVEGYIKKCGEPSIRLVEEGFATAQLKPGVLGIYVRIMPPETVLPDSVEILPLTNIRNNELQVNGSCVISPASKLIGQVLSTMQKENYIGNFEYV-----DDNRAGKFTVELIGNINKCGVIKPRHAVKKDEFEKF-EKRYLPA--KNFGILIVTTPQGIMTHNEAKERGIGGRLLAYMYKLAYVCDQLKKIAERTGVDLSGPIPLPTKKLVVPTRKSPDGEGKASWEKWELRIHKRLIGIG-ADERAMRQVMKINVPDNVSIEIELKEGIVVSNKAERTITVERSYYKFIKKYERYEKRKSKINVHKPDCLNVNVGDSVKVAECRPLSKTKHFVLV---EVKMARKI--------------------------FKYKGYTLEELQQMSLEEVMELFPARQRRSLKRGFLPRQQIVLDKMRKLNKEGT-KDGRPVVIRTHCRDMIVIPEMVGTTFGIYDG-----------QNFVEVTIAPEMIGHYFGEYAPTRKRVQHGDPGMGATRSSMFVPLK
Methanobrevibacter_millerae_SM9 N-KEVD-EAKTARAMAKSLKISPKHCVEICNAIRGMEVAKAKTYLEDVIEMKKSVPFKRHNRGVGHRKGQE-G----WASGRYPVKAAEQVLKVLENAEANAEYKG--MDTEKLFIEHISSHRGIVIRGYIPRAFGRMTPFNTPTTHIQIVLQ--EAARTAPIAEVKFE---NGEKKYILAPESIQVDDEIECGISAPIKFGNTLPLAEIPEGTPIYDIENTPGDGGRFVRSSGTYASLITHD--ANQTVVELPSGELKYLNPNCRASIGVVAGGGRKDKPYLKAGKRWHALTTKGKGFQGVVKRWNIRIQYGKATRSGKGRHVGSIG-PWTPRRTMWTVAQAGQMGYHKRTEFNKKVLKIASADEVD------QINPDGGFIKYGLVKNDYVLIKGSVPGPSKRLVILRQAIRP--TKKSE-DIPQINYISTKSKQIIVEDEISSVKTTKQTREIFQSLGVYDDIVRAKEGKRIRAGRGKTRGRKYKKVKGPLL-VVGEDDGISLGARNHAGVDVVVVDNLNA-ELLAPGTHPGRLTIYTKSAVEKLGGLFTVSIGVGEAGEK---LSRAITLLEEMF-DQTPVKTYSKVTNPEWGIRKRQPIACKLTLRGEKADKAIEMVLEG--IS---RNIKPTQ------FDAQGNLSFGIKEHIDIPGMKYNPDIGIFGMNVSITFEKPGYRIARRKIQQKKVAIREEIEIPEGVEVII--EN-N---EVTVKGPNGEDSRKFTYP--NVSIKKDE--DNVVLETAFPKKKDKAMIGTTKAHINNMITGVTDGFEYHMKIVFAHFPMTVKVE-KD-IVNIDNFLGERHPRTAKIV-GS-AKVAV----KGDEVTITGI---------NKEHVGQTMA---NLEQATKIKGRDPRVFQDGIYLTSKEMRR-EIVNAVVIRQKKEYRRADGLRVKFEDNAAVIITPEGILKGSEIRGPVAKEAAD-RWPSVGSAANILVNGGGCTKKRRGAGNKGGKGKAGAGKQ---HWTWTVIH-DPDHFG-KHGFKRPQKMIKKVNSVNLSYLEEKADDLIADG----KASMDGDAIVIDVTE-----LG--YDKVLAK--GKISKTFKISAPKFSASAIEKIVVRISNAQATVQVIDYTPEGDVTVASAVGKQLSN-YGYLGNAGNITGVYLTGYLCAKRALAAGVDYAILDI-GLRSPIKGSKIFAALKGAVDAGLEVPHGDFIFPEDERIRGEHIANYAESL---DDEDKAKKFSKYLERGLEPADLPENFDETIKKIDEHLSATLSKDLRADLG-KRSLPLRSGDKVRVLRGDFKGHEGEVLSVDYTSYKVTIEEVTLSKPDGT-----------AVFLPVDPSNLMIIDAD-----------TKDDRRIKNRGMIEKDFVTEGLRRTRIDEYLEKELERAGYGGMDVQITPLGTMVVVYAERPGMVIGRGGKNVRSITNTLKNEFG-LDNPQ------IEVKEVAVPELNPKIMAYKIANMLQRGMHFRRVAYSTIRRIMGAGAQGVEVTISGKIRGSR-SAVAKFVEGYIKKCGEPSIRLVEEGFATVQLKPGVLGIYVRIMPPETVLPDSVEILPLTNIRNNELQVNDSCVISPASKLIGEVLSTMQKENYIGNFEYI-----DDNRAGKFTVELLGNINKCGVIKPRHAVKKDEFEKF-EKRYLPA--KNFGILIVTTPQGIMTHYEAKEKGIGGRLLAYMYKLAYVCDQLKNIAERTGVDLSGPIPLPTKKLVVPTRKSPDGEGKASWEKWELRIHKRLVGIG-ADERAMRQVMKVNVPDNVSIEIELKEGVVVSNKAERTISVERSYYKFIRKYERYEKRKSKINVHKPDCLDVNVGDSVKVAECRPLSKTKHFVLV---EVKLARKV--------------------------FKYKGYTLEELQEMSLEEVMKLYPARQRRSLKRGFLPRQQKVLDKMRKLNKEGT-KDGRPVVVRTHCRDMIVIPEMVGTTFGIYDG-----------HNFVEVKITPEMLGHYFGEYAPTRQRVQHGDPGMGATRSSMFVPLK
Methanobrevibacter_millerae_DSM_16643 N-EEVD-EAKTARAMAKSLKISPKHSVEICNAIRGMEVAKAKAYLEDVIEMKKSVPFKRHNKGVGHRKGQE-G----WPSGRYPVKAAEQILKVLENAEANAEYKG--MDTEKLFIEHISSHRGIIIRGYIPRAFGRMTPFNTPTTHIQIVLQ--EAARTAPIAEVKFE---NGEKRFILAPESIQVDDEIECGISAPIKFGNTLPLAEIPEGTPIYDIENTPGDGGRFVRSSGTYASLITHD--ANQTVVELPSGELKYLNPNCRASIGVVAGGGRKDKPYLKAGKRWHALTTKGKGFQGVVKRWNIRIQYGKATRSGKGRHVGSIG-PWTPRRTMWTVAQAGQMGYHKRTEFNKKVLKIASADEVD------QINPDGGFLKYGLVKNDYVLVKGSLPGPAKRLVILRQAIRP--SKKSE-DIPQITYISTKSKQ-------------------------------------------------------------------------------------------------------------------TVSIGVGEAGEK---LSRAITLLEEMF-DQTPVKTYSTVTNPEWGIRKRQPIACKLTLRGEKADKAIDMVLEG--IS---RNIKPTQ------FDAQGNLSFGIKEHIDIPGMRYNPDIGIFGMNVSITFEKPGYRIARRKIQQKKVAIREEIEIPEGVEVII--EK-N---EVTVKGPNGEDSRKFTYP--NVSINKEE--DNVVLQTAFPKKKDKAMIGTTRAHINNMITGVTDGFEYHMKIVFAHFPMTVKVE-KD-IVTIDNFLGERHPRTAKIV-GR-ANVAV----KGDEVTITGI---------NKEEVGQTMA---NLEQATKIKGRDPRVFQDGIYLTSKEMRR-EIVNAVVIRQKKEYRRADGLRVKFEDNAAVIITPEGVLKGSEIRGPVAKEAAD-RWPSVGSAANILVNGGGCTKKRRGAGNKGGKGKAGAGKQ---HWTWTVIH-DPDHFG-KHGFKRPQKMIKKVNSVNLSYLEEKADELIASG----KASMDGDAIVIDVTE-----LG--YDKVLAK--GKISKTFKISAPKFSASAIEKIVVRISNAQATVQVVDYAPEGDITIASAVGKQLAN-YGYLGNTGNITGVYLTGYLCAKRALAAGVDYAILDI-GLRSPIKGSKIFAALKGAVDAGLEVPHGDFIFPEDERIRGEHVAEYAGSL---DDEEKAKKFSKYLERGLEPADLPENFDETIKNIDEHLSATLSKDLRANLG-KRSLPIRTGDKVRVLRGDFKGHEGEVLGVDYGSYKVTIEEVTLSKPDGT-----------AVFLPVDPSNLMIIDAD-----------TKDDRRIKNRGMIEKDFVTEGLRRTRIDEYLEKELERAGYGGMEVQITPLGTMVIVYAERPGMVIGRGGKNVRSITNTLKNEFG-LDNPQ------IEVKEVAVPELNPKIMAYKIANMLQRGMHFRRVAYSTIRRIMGAGAQGVEVTISGKIRGSR-SAVAKFVEGYIKKCGEPSIRFVEEGFATVQLKPGVLGIYVRIMPPNTVLPDSVEILPLTNIRNNELQVNDSCVISPASKLIGQVLSTMQKENYIGNFEYI-----DDNRAGKFTVELLGNINKCGVIKPRHAVKKDEFEKF-EKRYLPA--KNFGILIVTTPEGIMTHYEAKERGIGGRLLAYMYKLQYVCDQLKNIAERTGVDLSGPIPLPTKKLVVPTRKSPDGEGKASWEKWELRIHKRLVGIG-ADERAMRQVMKVNVPDNVSIEIELKEGVVVSNKAERTISVERSYYKFIRKYERYEKRKSKINVHKPDCMHVNVGDSVKVAECRPLSKTKHFVLV---EVKLARKV--------------------------FKYKGYTLEELQEMSLEEVMKLYPARQRRSLKRGFLPRQQKVLDKMRKLNKEGT-KDGRPVVVRTHCRDMIVLPEMVGTTFGIYDG-----------RNFVEVKITPEMLGHYFGEYAPTRQRVQHGDPGMGATRSSMFVPLK
Methanobrevibacter_ruminantium_M1 NNPDAD-ESKTARAMAKSIKVSPKHCVEICSAIRGMDVAKAKAYLNDVIDMKKAVPFKRHNRDVGHRKGMK-G----WAAGRYPVKASKAILTVIENAEANAEYKG--MDVENLKIEHISSHRGMVIRGARPRAFGRVTPFNTPTTHIQVVLV--EAARTAPIALVKFE---NGEKRHILAPESIQIDDEIECGISAPISFGNTLPLAEIPEGTPIYNIENRPGDGGRFVRSSGTYASLITHD--ASQAVVELPSGELKSFNPRCRASIGVVAGGGRKEKPFLKAGVRWHAYTTKGKGVQGVVKRWNIRIQYGKAMRSGKGRHVGSIG-PWSPERTMWTVAQAGQMGYHKRTEFNKKVIKIGDVSEVD------AVNPAGGFIRYGLVKNDYVLVKGSVPGPTKRLVILRQAIRP--KKADD-AAPQVNYISTASKQVIVEDDLETVKKTSETREIFKALGVYDDVIKAKDSKKIRAGRGKTRGRKYKSGKGPLV-VVSEDKGIGLGARNHAGVDVVAVDNLNA-ELLAPGTHAGRLTIYTKSAVEKLGGLFTINIGVGEAGEK---LSRAMTLIENMT-GQTPVKTYSKVTNPEWGIRKRQPIACKVTLRGEKAEDAIKMVLDG--IN---NRLRPSQ------FDAQGNVSFGIREHIDIPGMRYDPDIGIFGMNLSITFEKPGYRIKRRKIQKKSIAIREEIEIPEGVEVII--DD-----EISMKGPNGEISRKFTYP--NVTIKKED--DILVLETAFPKKKDKSMIGTTRAHLNNMIKGVTEGFTYHMKIVYAHFPMTVKVE-GD-KVTIDNFIGERHPRSSKIV-GG-ANVQV----KGDEVIITGV---------NKEDVGQTMA---NLEQATKIRGKDPRVFQDGIYLTSREMRR-EVVNAVVVRQKKEYRRADGLRVKFEDNAAVIITPEGVLKGSEIRGPVAKEAAD-KWPSVGSAASILINGGGSVKRRRGAGNKGGKGKAGAGKH---HWSTTVIE-NRYYFG-KHGFKRPQKTIHRSYPVNLNFLNDKAEEFLEKG---IATKDEDDVIVIDVTD-----LG--YNKVLAT--GSLDIPLVVKSPAFSEAAIEKIVVRISNANCIVQVINVGLTGDETVVSAHSKELNK-LGWKGGNKNTSAVYLTAYLCGKKALAAGVEYAIADI-GLKSPIKGAKVFAAVKGAADAGLDVPYGESIIPSEDRINGEHIAAYAESL---DEDELNKKFSQYLARGLQPTDLPQHFEEIKNKIDEIMSANLSKELRADIG-KRSLPIKVGDKVQVVRGDFKGHEGKVESIDAKRYKVTVEGVTLNKPDGN-----------AVFLPIHPSNLMIIEAD-----------LKDERRIK--EMIEKDFVTEGLRRTRIDEYLEKELERAGYGGMEIQVTPLGTMVIVYAERPGMVIGRGGKTVRAITQSLKTKFD-LDNPQ------VEVKEVAVPELNARIMASKIANMLQRGMHFRRVAYSTIRKIMGAGAQGVEVTISGKIRGSR-SAVAKFTEGYIKKCGEPATRFVTEGFATAPLKPGVLGIVVRIMPPEATLPDKVDIIALTNIRNNERQVNDHCTISPASKLIGRVLSTMQKENYIGEFEFI-----DDNKAGKFEVELEGNINQCGVIKPRHAVKKDEFEKF-EKRYLPA--KNFGILIVTTPEGIMTHREAKERGIGGRLLAYMYKLNYVCDQLKKISERTGVDISGPIPLPTKKLVVPTRKSPDGEGKATWEKWELRIHKRLVGIG-ADERAMRQVMKVNVPDNVSIEIELKEGVVTTNKAERTITVERSFYKFIRKYERYEKRKSRINVHKPDCIDVEVGDAVKIAECRPLSKTKHFVLV---EVKMARKI--------------------------FKYRGYTIEELKEMSLDEFIELLPARQRRSLKRGFLPRQQSVLDKMRKMQKMDK-KGGKPLVVRTHCRDMIVIPEMVGTTFGIYNG-----------RDFVEVTFTPEMLGCFFGEFAPTRARVQHGDPGMGATRSSMFVPLK
Methanobrevibacter_olleyae_DSM_16632 NNKDAD-ESKTARAMARSLKISPKHCVEICSAIRGMDVAKAKTYLNDVIKMKKAVPFKRHNRDVGHRKGMK-G----WAAGRYPVKASKAILNVIENAEANAEYKG--MDVENLKIEHISSHRGMVIRGARPRAFGRVTPFNTPTTHIQIVLV--EAARTAPIALVKFE---NGEKRHILAPESIQIDDDIECGISAPISFGNTLPLAEIPEGTPIYNIENRPGDGGRFVRSSGTYASLITHD--ASQAVVELPSGELKSFNPKCRASIGVVAGGGRKEKPYLKAGVRWHAYTTKGKGVQGVVKRWNIRIQYGKAMRSGKGRHVGSIG-PWSPERTMWTVAQAGQMGYHKRTEFNKKVLKIGDVSEVD------AVNPDGGFIRYGLVKNDYVLVKGSVPGPTKRLVILRQAIRP--KKADE-AAPQIEFISTASKQ-------------------------------------------------------------------------------------------------------------------TINIGVGEAGEK---LSRAMTLIENMT-GQTPVKTFSKVTNPEWGIRKRQPIACKVTLRGERAENAIKMVLEG--IN---NKLRPSQ------FDAQGNVSFGIREHIDIPGMRYDPDIGIFGMNLSITFEKPGYRIKRRKIQKKSIAIREEIEIPEGVEVII--ED-----EITVKGPNGQTSRKFTYS--NVTITKED--NLLVLETAFPKKKDKSMIGTTKAHINNMITGVTDGFTYHMKIVFAHFPMTVKVE-AN-KVTIENFIGERHPRSVKIV-GD-AKVQV----KGDEVIITGV---------NKEDVGQTMA---NLEQATKIRGKDPRVFQDGIYLTSREMRR-EVVNAVVVRQKKEYRRADGLRVKFEDNAAVIITPEGVLKGSEIRGPVAKEAAD-KWPSVGSAASILINGGGSVKRRRGAGNKGGKGKAGAGKH---HWSTTVIE-NKNYFG-KHGFKRPQKTIHRSFPVNLNFLNDKAEEFVEKG----IATKEDDVIVIDVTE-----LG--YNKVLAT--GSLDIPLVVKSPAFSESAIEKIVVRISNANCIVQVINVGKNGDETVVSAHSKELNK-LGWLAGNKNTSAVYLTAYLCGKKAVAAGIEYAIADI-GLKSPIKGAKVFAAVKGAADAGLNVPYGESIIPTEDRISGEHIAEYAESL---DEEELSKKFSQYLAKGLQPTDLPKHFEEIKNKIDEIMSANLSKDLRADIG-KRSLPIRVGDKVQVVRGDFKGHEGKVESIDAKKYKVTVEGVTLSKPDGN-----------AVLLPIHPSNLMIIEAD-----------LKDERRINMEEMIEKDFVTEGLKRTKIDEYLEKELERAGYGGMEIQITPLGTMVIVYAERPGMVIGRGGKTVRAITQSLKNNFD-LDNPQ------VEVKEVDVPELNARIMASKIANMLQRGMHFRRVAYSTIRRIMGAGAQGVEVTISGKIRGSR-SAVAKFTEGYIKKCGEPATKFVEEGFATAPLKPGVLGIVVRIMPPEAVLPDKVDILALTNIRNNERQVNDHCTISPASNLIGRVLSTMQKENYIGEFEFI-----DDNKAGKFEVELEGNINQCGVIKPRHAVKKDEFEKF-EKRYLPA--KNFGILIVTTPEGIMTHREAKEKGIGGRLLAYMYKINYVCDQLKKISERTGVDISGPIPLPTKKLVVPTRKSPDGEGKASWEKWELRIHKRLIGIG-ADERAMRQIMKVSVPDNVSIEIELKEGVVTTNKAERTITVERSFYKFIRKYERYEKRKSRINVHKPDCLDVEVGDSVKIAECRPLSKTKHFVLV---EVKLARKI--------------------------FKYRGYTIEELKEMSLEEFIELLPARQRRSLKRGFLPRQQSVLDKMRKLQKQDK-KGGKPVVVRTHCRDMVVIPEMVGTTFAIYNG-----------RDFVEVTFTPEMLGCFFGEFAPTRQRVQHGDPGMGATRSSMFVPLK
Methanobrevibacter_wolinii_SH NEKENE-EKQTARAMARSLKVSPKHCVDICNAIRGMDVQKAKAYLNDVIAEKQAVPFKKHNKKVGHRKGMK-G----WTAGRYPVKAAKQVLRVLKNAEANAEYKG--MDTENLKIEHISSHRGMVIRGAIPRAFGRVTPFNTPTTHIQIVLM--EAARTAPIAKVKFE---NGEQKFILAPESIQINDEIECGISAPISFGNTLPLAEIPEGTPVYNIENRPGDGGRFVRSSGTYASLITHD--ADKAVIELPSGELKSFNPKCRASIGIVAGGGRKEKPYLKAGNKWYAATTKGKGFQGVIKRWNIRIQYGKAARSSKERHVGSIG-PWTPNRTMWTVAQAGQMGYHKRTEFNKKILKIGENTTVS------EVNPDGGFINYGLVKNDYVLVKGSLPGPSKRLVILRKAIRP--KSTDE-SAPQINFISTESKQ-------------------------------------------------------------------------------------------------------------------TINIGVGEAGEK---LSRAINLLEDMF-GQKPVKTFSKVTNPEFGIRKRQPIACKVTLRGEKAVYAIKTVLSG--IN---NNIKSTQ------FDDIGNLSFGIAEHIDIPGVKYDPEVGIFGMNVSVTFEKPGYRINKRKIQNKRIAIREEIDIPEGVEVKI-GKG------VTVKGPQGEISREFNYP--NISIDEED--NKVVLNVDFPKSRDKSMMGTIKAHISNMITGVTDGFTYHMKIVFAHFPMTVKVK-GN-IVTIDNFVGEKHPRTSKIV-GDETKVTV----KGDQVTITGI---------NKEHVGQTMA---NLEQATKIKGKDPRVFQDGIYLVSKEMRR-EIVQAVVVRQKKEFRRVDGLRVKFEDNAAVIITPEGLLKGSEIRGPVAKEAAD-RWPSVGSAASILVNGGGVVKNRRGYGNKGGRGNAGAGKQ---HWTRTVLT-NKNYFG-KHGFKRPQKMIKKVNPVNVSYLSDQAENLLNDG----LATKDGDSIVIDVTE-----LG--YDKVLAK--GSVDKKLVVKSPKFSASAITKIVVRVSNANVIVQIINIRNGGDETVVSAHSKELRK-LGWLGGAKNTSAVYLTAYLCAKKALNAGIDSAVLDI-GLKSPIKGSKVFAGLKGAVDAGLEVPYGESVIPGDDRITGQTVADYADQL---DEEELNKHFSQYLARGLNPKDLPSHFEEIKNKIDERMAATLSKDLKQDLG-RRSLPVRVGDKVKVLRGDFKDQEGKVEAVNYKKYTVSVEGVTLNKADGT-----------TIYLPIHPSNLMIIDVD-----------LDDERRIKVSEMIEKDFVTEGLKRTKIDEFLESELERAGYGGMDLHNTPLGTMIVVYAERPGMVIGRGGKTVRAITQNIKEKFD-LDNPQ------IEVKEVDVPELNPRIMAAKIANMLQRGMHFRRVAYSNIRRIMGAGAQGVEITISGKIRGSR-SAVAKFVEGYIKKCGEPSIKYVQEGFASANLKPGVLGIYVRIMPPEAVLPDKVEIIALTNIRNNELQVNSSCTISPASKLIGHVLSVMKKENYISNFEYV-----DDNKAGKFEVELDGNINQCGVIKPRHAVKKDEFEKF-EKRYLPA--KNFGILIVTTPEGIMTHREAIEKGIGGRLLAYMYKLAYVCDQIKKIAERTGVNISGPIPLPTKKLVVPTRKSPDGEGKASWERWELRIHKRLVSIG-ADERAMRQVMKVNVPDNVSIEIELKEGTVTTNKAERTVTVERSYYKFIRKYERYEKRKSRINVHKPDCIDVNVGDEVKIAECRPLSKTKHFVIV---EVKLAKKI--------------------------YKYRGYTLEELQDMSLEDFIKLLPARQRRSLKRGFLPRQQIVLDKMRKLNKEGS-KDGRPIVIRTHCRDMIVLPEMVGTTFGIYNG-----------QTFEEVTIMPEMIGCYFGEFAPTRQRVQHGDPGMGATRSSMFVPLK
Methanobrevibacter_JH1 NKEESE-DKQTARAMARSLKVSPKHCVDICSAIRGMDVQKAKKYLNDVIDMKQAVPFKKHNKKVGHRKGMK-G----WSAGRYPVKAAAAVLRVLENAEANAEYKG--MDIENLKIEHISSHRGMVIRGAIPRAFGRVTPFNTPTTHIQIVLM--EAARSAPIAKVKFE---NGEKKFILAPESIQINDEIECGISAPISFGNTLPLAEIPEGTPVYNIENRPGDGGRFVRSSGTYASLITHD--ADKAVIELPSGELKTFNPQCRASIGIVAGGGRKEKPYLKAGNRWHATTTKGKGFQGVIKRWNIRIQYGKAARSSKKRHVGSIG-PWTPNRTMWTVAQAGQMGYHKRTEFNKKIIKIGSKSDVN------EVNPDGGFIKYGLVKNNYVLVKGSLPGPTKRLVILRKAIRP--KSTDE-SAPQVNFISTKSKQ-------------------------------------------------------------------------------------------------------------------TVSIGVGEAGEQ---LSRALNLVEEMF-GQKPVRTFSKTTNPEFGIRKRQPIGCKVTLRGEKADHAIKMVLEG--IN---NNIKSSQ------FDSQGNLSFGIAEHIDIPGVKYNPDIGIFGMNVSVTFEKPGYRIHKRKIQNKRIALREEIEIPEGVEVKL--DN-----GVTVKGPQGELNRNFNYP--NVKISEED--GKVILVTDFPRNKDKSMLGTIKAHISNMIIGVTDGFTYHMKIVFAHFPMTVKVK-GQ-TVTIDNFVGEQHPRTSKIV-GDQTKVTV----KGDEVTITGI---------NKEHVGQTMA---NLEQATKIKGKDPRVFQDGIYLVSKEMRR-EIVQAVVVRQKKEYRRVDGLRVKFEDNAAVIITPEGLLKGSEIRGPVAKEAAD-RWPGVGSAASILVNGGGVVKNRRGYGNRGGRGNAGAGKQ---HWTRTVIE-NKNYFG-KHGFKRPQKMIKKVRPVNVSYLEEQSESLLEKG----LATKEGDAIVIDVTD-----LG--YDKVLAK--GEITKKFIIKSPKFSQSAKSKIVVRVSNANVIVQIINIRPEGDETIVSAHSKELRK-LGWLGGSSNTSAVYLTGYLCGKKALNAGVENAILDI-GLRSPIKGSKIFAGLKGAVDAGLEVPYGESVIPQEDRINGQSVADYAASL---DEEELNKHFSQYLARGLQPVDLPNHFEEIKNKIDERMAATLSKDLRQDLG-RRSLPVKVGDKVKVLRGDFKDQEGKIEAVNYKKYTVNVEGVTLNKADGT-----------TIFLPVHPSNLMIVDVD-----------LDDERRSKLSEMIEKDFVTEGLKRTKIDEFLSSELERAGYGGMEVQVTPLGTMIVVYAERPGMVIGRGGKTVRAITQTLKNNFG-LDNPQ------VEVKEVDVPELNPKIMASKIANNLQRGMHFRRVAYSNIRRIMGAGAQGVEITISGKIRGSR-SAVAKFSEGYIKKCGEPATKFIKEGFATVHLKPGVLGVFVRIMPPEAVLPDKVEIIALTNIRNNELQVNSTCTISPASKLIGHVLSVMKKENYISNFEYV-----DDNKAGKFEVELDGNINQCGVIKPRHAVKKDEYEKF-EKRYLPA--KNFGILIVTTPEGIMTHKEAKAKGIGGRLLAYMYKLAYVCDQIKKIAERTGVDLSGPIPLPTKKLVVPTRKSPDGEGKASWERWELRIHKRLVSID-ADERAMRQVMKVNVPDNVSIEIELKEGTVTTNKAERTVTVERSYYKFIRKYERYEKRKSRINVHKPDCIDVNVGDEVKIAECRPLSKTKHFVIV---EVKLARKI--------------------------YKYRGYTLEELQDMSLEDFMELLPARQRRSLKRGFLPRQQAVLDKMRKFSNKEN-KDGRPVVIKTHCRDMIVLPEMVGTTFGIYNG-----------QTFEEVTIMPEMIGCYFGEFAPTRQRVQHGDPGMGATRSSMFVPLK
Methanobrevibacter_AbM4 NKEESE-DKQTARAMARSLKVSPKHCVDICSAIRGMDVQKAKKYLNDVIDMKQAVPFKKHNKKVGHRKGMK-G----WSAGRYPVKAAAAVLRVLENAEANAEYKG--MDIENLKIEHISSHRGMVIRGAIPRAFGRVTPFNTPTTHIQIVLM--EAARSAPIAKVKFE---NGEKKFILAPESIQINDEIECGISAPISFGNTLPLAEIPEGTPVYNIENRPGDGGRFVRSSGTYASLITHD--ADKAVIELPSGELKTFNPQCRASIGIVAGGGRKEKPYLKAGNRWHATTTKGKGFQGVIKRWNIRIQYGKAARSSKKRHVGSIG-PWTPNRTMWTVAQAGQMGYHKRTEFNKKIIKIGSKSDVN------EVNPDGGFIKYGLVKNNYVLVKGSLPGPTKRLVILRKAIRP--KSTDE-SAPQVNFISTKSKQ-------------------------------------------------------------------------------------------------------------------TVSIGVGEAGEQ---LSRALNLVEEMF-GQKPVRTFSKTTNPEFGIRKRQPIGCKVTLRGEKADHAIKMVLEG--IN---NNIKSSQ------FDSQGNLSFGIAEHIDIPGVKYNPDIGIFGMNVSVTFEKPGYRIHKRKIQNKRIALREEIEIPEGVEVKL--DN-----GVTVKGPQGELNRNFNYP--NVKISEED--GKVILVTDFPRNKDKSMLGTIKAHISNMIIGVTDGFTYHMKIVFAHFPMTVKVK-GQ-TVTIDNFVGEQHPRTSKIV-GDQTKVTV----KGDEVTITGI---------NKEHVGQTMA---NLEQATKIKGKDPRVFQDGIYLVSKEMRR-EIVQAVVVRQKKEYRRVDGLRVKFEDNAAVIITPEGLLKGSEIRGPVAKEAAD-RWPGVGSAASILVNGGGVVKNRRGYGNRGGRGNAGAGKQ---HWTRTVIE-NKNYFG-KHGFKRPQKMIKKVRPVNVSYLEEQSESLLEKG----LATKEGDAIVIDVTD-----LG--YDKVLAK--GEITKKFIIKSPKFSESAKSKIVVRVSNANVIVQIINIRPEGDETIVSAHSKELRK-LGWLGGSSNTSAVYLTGYLCGKKALNAGVENAILDI-GLRSPIKGSKIFAGLKGAVDAGLEVPYGESVIPQEDRINGQSVADYAASL---DEEELNKHFSQYLARGLQPVDLPNHFEEIKNKIDERMAATLSKDLRQDLG-RRSLPVKVGDKVKVLRGDFKDQEGKIEAVNYKKYTVNVEGVTLNKADGT-----------TIFLPVHPSNLMIVDVD-----------LDDERRSKLSEMIEKDFVTEGLKRTKIDEFLSSELERAGYGGMEVQVTPLGTMIVVYAERPGMVIGRGGKTVRAITQTLKNNFG-LDNPQ------VEVKEVDVPELNPKIMASKIANNLQRGMHFRRVAYSNIRRIMGAGAQGVEITISGKIRGSR-SAVAKFSEGYIKKCGEPATKFIKEGFATVHLKPGVLGVFVRIMPPEAVLPDKVEIIALTNIRNNELQVNSTCTISPASKLIGHVLSVMKKENYISNFEYV-----DDNKAGKFEVELDGNINQCGVIKPRHAVKKDEYEKF-EKRYLPA--KNFGILIVTTPEGIMTHKEAKAKGIGGRLLAYMYKLAYVCDQIKKIAERTGVDLSGPIPLPTKKLVVPTRKSPDGEGKASWERWELRIHKRLVSID-ADERAMRQVMKVNVPDNVSIEIELKEGTVTTNKAERTVTVERSYYKFIRKYERYEKRKSRINVHKPDCIDVNVGDEVKIAECRPLSKTKHFVIV---EVKMARKI--------------------------YKYRGYTLEELQDMSLEDFMELLPARQRRSLKRGFLPRQQAVLDKMRKFSNKEN-KDGRPVVIKTHCRDMIVLPEMVGTTFGIYNG-----------QTFEEVTIMPEMIGCYFGEFAPTRQRVQHGDPGMGATRSSMFVPLK
Methanobacterium_veterum_MK4 T--DDD-KSKTAKALGRSLKISPKHAVEICNRIRGMKVEKAEAYLEDVIEMKTAVPFKRHNKKVGHRRGIG-G----WPTGRYPVKAAKQILDILKNAEANAEYKG--LDTENLKIMHISSHRGYVIRGWTPRAFGRASPFNTPTTHVQIVLG--EAGRSAPVALVKFE---NGEKLLVLAPESVQINDDIEFGVSAPIKAGNALPLAQIPEGTPLYNLEKNPGDGGKFVKSSGTYASLITHD--VGKAIVELPSGELKAFNPACRATIGVVAGGGRKEKPFLKAGNRFYALITKGKGFQGPVKRWGVRIQYGKAARSSKGRHVGSLG-PWSPERTMWTVPQAGQMGYHKRTEYNKQILKIADASEVD------AVNPEGGFVKYGLVKNNYVLVKGSLPGPSKRLVILRKAVRP--HGKHN-DAPEISYISTASKQ-------------------------------------------------------------------------------------------------------------------TVNIGVGESGER---LARAEKLLSSIT-GQQPVRTYSKVTNPEFGIRKGQPIACKVTLRGVKADKAIKMVLEG--IE---RRIKATQ------FDAQGNLSFGIHEHIDIPGMRYDPDIGIFGMDVSITFEKPGYRINRRKIQRRKVVLREEIPIPEGIDVTI--ED-----GVTVKGSKGQLSRKFNYP--NVVIKKDN--GNVVLEAHFPKKKDKAMLGTIRSHISNMITGLTDGFTYNMKIVYAHFPMTVKAG-KD-KVTIENFLGERYPRTAKIV-GS-AKVQV----KGEDVVVTGI---------NKEDVGQTMA---NLEQATKIKGRDPRVFQDGIYFVSREMRK-EVMTAVVVRQKKEYKRADGLRVKFEDNAAVIISPEGVLKGSEIRGPVAKEAAE-RWPGIGSAASTIVVGGGCSKKRRGAGNRGGRGNSDLHKG---KWTWVVKF-DPKHFG-KYGFKRPQRSIFKFVPVNLDYLDEKSEEFVKQG----LATNKNGAIEIDITD-----LG--YNKVLGK--GKVSKPLIIKSPKFSSLAIQKIVVRITNNHVISQIVKVALEGDETLVSAHSNELKK-MGWLGSTKNTSAAYLTGFLCGKKALNEGIDEAILDI-GLRSPTKGTNIFAVLKGAVDAGLNIPHGSAILPSDERINGEHVAQYAESL---SDDELNKKFSGYIKNGLSPKDLPDHFGKIKQKIDDLMSVTLSDELREQYG-KRSIPVRKGDTVQVMRGDFKDHEGKVEKVDIKNYRVLIEGASVQKPDGN-----------QVYHSVHPSNLRIVELD-----------LEDDERSEIVEMIEKDFVTEGLKRTRIDEYLESELERAGYGGMEVQLTPLGTMVVVYAERPGMVIGRGGKTVRNITQTLKSNYG-LENPQ------VEVKEVDVPELNPKIMAHKIAAMLQRGMHFRRVAYTALRRIMGAGAQGVEVTISGKIRGAR-SATAKFNDGYLKKCGEPSTRFVRSGFATVQLKPGVLGIYVRIMPPGMVLPDKVDIIKLTNMRNNEMQGNKRCKISPASKMIGRVLRTMQKEGYIGEFEFV-----DDNRAGQFIVELEGNINKCGVIKPRHAVKKDEFEKF-EKRYLPS--KNFGIMILTTPEGIMTHKEAKDKGIGGRLLVYVYKLQFVCDQLRRIAERTGVDMSGPIPLPTKKLVVPTRKSPDGEGKATWEKWELRIHKRLVGIE-ADERAMRQVMKVNVPDNVSIEIELKEGIVTSNKAERTITVERSFYKFIRKYERYEKRKSKIQAHLPDCMNVNVGDSVKIAECRPLSKTKNFVVI---EVKMARKE--------------------------FVYRGYTLEELQQMPLDNVIDLFPSRQRRSLKRGFLPRQKKVLEKIRKLKKDEN-KGGRPQIIKTHCRDMIVLPEMVGVTFGIYNG-----------KEFTEVTIQPEMIGCYFGEFAPTRKRVEHGDPGMGATRSSMFVPLK
Methanobacterium_arcticum_M2 T--DDD-KSKTAKALGRSLKISPKHAVEICNRIRGMKVEKAEAYLEDVIEMKTAVPFKRHNKKVGHRRGIG-G----WPTGRYPVKAAKQILDILKNAEANAEYKG--LDTENLKIMHISSHRGYVIRGWTPRAFGRASPFNTPTTHVQIVLG--EAGRSAPVALVKFE---NGEKLLVLAPESVQINDDIEFGVSAPIKAGNALPLAQIPEGTPLYNLEKNPGDGGKFVKSSGTYASLITHD--VGKAIVELPSGELKAFNPACRATIGVVAGGGRKEKPFLKAGNRFYALITKGKGFQGPVKRWGVRIQYGKAARSSKGRHVGSLG-PWSPERTMWTVPQAGQMGYHKRTEYNKQILKIADASEVD------AVNPEGGFVKYGLVKNNYVLVKGSLPGPSKRLVILRKAVRP--HGKHN-DAPEISYISTASKQ-------------------------------------------------------------------------------------------------------------------TVNIGVGESGER---LARAEKLLSSIT-GQQPVRTYSKVTNPEFGIRKGQPIACKVTLRGVKADKAIKMVLEG--IE---RRIKATQ------FDAQGNLSFGIHEHIDIPGMRYDPDIGIFGMDVSITFEKPGYRINRRKIQRRKVVLREEIPIPEGIDVTI--ED-----GVTVKGSKGQLSRKFNYP--NVVIKKDN--GNVVLEAHFPKKKDKAMLGTIRSHISNMITGLTDGFTYNMKIVYAHFPMTVKAG-KD-KVTIENFLGERYPRTAKIV-GS-AKVQV----KGEDVVVTGI---------NKEDVGQTMA---NLEQATKIKGRDPRVFQDGIYFVSREMRK-EVMTAVVVRQKKEYKRADGLRVKFEDNAAVIISPEGVLKGSEIRGPVAKEAAE-RWPGIGSAASTIVVGGGCSKKRRGAGNRGGRGNSDLHKG---KWTWVVKF-DPKHFG-KYGFKRPQRSIFKFVPVNLDYLDEKSEEFVKQG----LATNKNGAIEIDITD-----LG--YNKVLGK--GKVSKPLIIKSPKFSSLAIQKIVVRITNNHVISQIVKVALEGDETLVSAHSNELKK-MGWLGSTKNTSAAYLTGFLCGKKALNEGIDEAILDI-GLRSPTKGTNIFAVLKGAVDAGLNIPHGSAILPSDERINGEHVAQYAESL---SDDELNKKFSGYIKNGLSPKDLPDHFGKIKQKIDDLMSVTLSDELREQYG-KRSIPVRKGDTVQVMRGDFKDHEGKVEKVDIKNYRVLIEGASVQKPDGN-----------QVYHSVHPSNLRIVELD-----------LEDDERSEIVEMIEKDFVTEGLKRTRIDEYLESELERAGYGGMEVQLTPLGTMVVVYAERPGMVIGRGGKTVRNITQTLKSNYG-LENPQ------VEVKEVDVPELNPKIMAHKIAAMLQRGMHFRRVAYTALRRIMGAGAQGVEVTISGKIRGAR-SATAKFNDGYLKKCGEPSTRFVRSGFATVQLKPGVLGIYVRIMPPGMVLPDKVDIIKLTNMRNNEMQGNKRCKISPASKMIGRVLRTMQKEGYIGEFEFV-----DDNRAGQFIVELEGNINKCGVIKPRHAVKKDEFEKF-EKRYLPS--KNFGIMILTTPEGIMTHKEAKDKGIGGRLLVYVYKLQFVCDQLRRIAERTGVDMSGPIPLPTKKLVVPTRKSPDGEGKATWEKWELRIHKRLVGIE-ADERAMRQVMKVNVPDNVSIEIELKEGIVTSNKAERTITVERSFYKFIRKYERYEKRKSKIQAHLPDCMNVNVGDSVKIAECRPLSKTKNFVVI---EVKLARKE--------------------------FVYRGYTLEELQQMPLDNVIDLFPSRQRRSLKRGFLPRQKKVLEKIRKLKKDEN-KGGRPQIIKTHCRDMIVLPEMVGVTFGIYNG-----------KEFTEVTIQPEMIGCYFGEFAPTRKRVEHGDPGMGATRSSMFVPLK
Methanobacterium_SWAN_1 Q--DEY-EGKTAKAAGRALKISPKHAVEICSAIRGMYLEEAQDYLEEVIEMTRPVPFKRHNKKVGHKRGLE-G----WPTGRYPVKASTQILEVLKNAEANAEYKG--LDTENLKIVHISSHRGYVIKGWTARAFGRASPFNTPTTHVQIVLG--EAGRTAPVALIKFE---NDEKRLILAPEGIQINDEVECGISAPINPGNSLPLGEIPEGTPLYNLENNPGDGGKFVRSSGTYASLITHD--VGKAIIELPSGELKAFNPRCRATIGVVAGGGRKDKPYLKAGNRYYALITKGKGFQGPVKRFGIRIQYGKAARSSKERHVGSIG-PWNPSRTMWTVAMAGQMGYHKRTEFNKKILKIGGADEVD------AVNPDGGFVKYGLVKNGYFIVKGSVPGPSKRLVMLRKAIRP--HGKHD-DVPQISYISTASKQFVVDDELATVKRTKETREIFEKLGIMDDVVRAKTGHKIRAGRGKTRGRKYKNPKGPLV-VVGEDKGISLGARNHAGVDVVVVDNLNA-ELLAPGTHPGRLTIYTKSAVEKLGELFTVNIGVGAAGEE---LARAEKLLTNIT-GQKPVRTYSKVTNPEFGIRRGQPIACKVTLRKDKAVSTVKLILEG--ID---KKIKASQ------FDRQGNVSFGIHEHIDIPGMRYDPDIGIFGMDVAITFEKPGYRIRRRKIQNKKVILREEIPIPEGIDVTI--AD-----EVTVKGSKGQLSRKFNHK--SVVITKED--GNVVLEVKFPKKKDKAMLGTIKSHITNMIVGLTEGFTYHMKIVYAHFPMTVKAA-GN-KVTIENFLGERHPRSAKIL-GD-AKVQV----KGDEVTVTGI---------SKEDVGQTMA---NLEQATKIRGRDPRVFQDGIYLVGKEMRR-EVTTAVVVRQKKEFRRADGLRVKFDDNAAVIVTPEGLLKGSEVRGPVAKEAAD-RWPAIGSAASIIVVAKGCSKKNRGAGNKGGKGLAGGHKH---HWTWMVKF-DPNHFG-KYGFKRPQGSVFKFNPINLDYLDEKSEELVEKG----LATKENDKVVINITD-----LG--YNKVLGK--GKLTKSLIIKSPKFSETAARKIVVRITNNHTIVQIINVTQDGDETVVSAHTNELKK-QGWLGSGKNTSAAYLTGFLCGKKALEAGVDEAVLDI-GLKSSTKGARVFAALKGAVDSGLYVPHGDAILPADERIRGEHVAAYAESL---SDEEVKQRFSKYIKNGLSPKDLPNHFETIKQKIEELISVNLSEELRERYG-RRSLPVKFGDTVKVMRGDFKDHEGKVEKIDLKNLRIMVEGASLQKPDGN-----------KIYHPIHPSNLMLIELD-----------LDDEERNNILEMIEKDFVTEGLKRTRIDEYLETQLERAGYGGMEIQVTPLGTMVVVYAERPGMVIGRGGKTVRSITQNLKNDYG-LENPQ------VEVKEVEVPELNPKIMAHKIANMLQRGMHFRRVAYTALRRIMGAGAQGVEVTISGKIRGSR-SACSKFTDGYIKKCGEPANKHVRKGFATVQLKPGVLGIYVRIMPPGILLPDKVDIKDLTNMRNNEAQGNKRCKISPASKMIGHVLRTMQKEGYIGEFEFV-----DDEKAGQFIVELEGNINKCGVIKPRHAVKKDEFEKF-EKRYLPS--KNFGIMIVTTPEGVMTHREAKEKGIGGRLLVYVYKLAYVCDQLKRIAERTGVDLSGPIPLPTKKLVVPTRKSPDGEGKATWERWELRIHKRLVGIE-ADERAMRQVMKVNVPDNVSIEIELKEGIVTSEKAERTITVERSFYKFIRKYERYEKRKSKITAHKPDCIDVKVGDAVKIAECRRLSKTKNFVVV---EVKMAKKE--------------------------FKYRGYTLEELQDMPLDNVIQLLPSRPRRSLKRGFLPRQKKVLEQIRKVKKEGN-KNGRPQIIKTHCRDMVILPEMVGLTFGIHNG-----------KEFVEVMIQPEMIGCYFGEFAITRQRVQHGDPGMGATRSSMFVPLK
Methanobacterium_SMA_27 Q--DEY-KGKTAKAAGKALKISPKHSVEICRTIRGMHLDDAKEFLERVMKKETPVPFKRHNKKVGHKRGLV-G----WPTGRYPVKAAEHILQVLDNAEANAEYKG--LNTEDLKIVHISSHRGYIIRGWTARAFGRASPFNTPTTHIQVVLG--EAGRTAPVALVKFE---NGEKSLILAPEGIQIDDEVACGISAPINPGNSLPLAEIPEGTPLYNLEKHPGDGGRFVRSSGTYASLITHD--VGKAIVELPSGELKAFNPRCRATVGVVAGGGRKEKPFLKAGNRYHALVTKGKGFQGPVKRFGIRIQYGKAARSSKGRHVGSIG-PWTPARTMWTVAMAGQMGYHKRTEYNKKILKIAESSQVD------EVNPKGGFVKYGLVKNGYVVLKGSIPGPSKRLVMLRKAVRP--IGKHN-DAPNITYISTASKQ-------------------------------------------------------------------------------------------------------------------TVNIGVGESGER---LARAEQLLVNIT-DQKPVRTISKVTNPEFGIRKGQPIACKVTLRNEKADKAVKMVLDG--IG---NRLKASQ------FDTQGNVAFGIEEHIDIPGMRYDPDIGIFGMNVAVTFEKPGYRIKRRRIQHKKVILREEIPIPEGIDVTV--DK-----AVTVKGSKGTLTRNFNNK--SIQIKVED--EKVVVEARFPKKKDKAMLGTIRSHIRNMIIGLTDGFTYNMKIVYAHFPMTVKTA-GN-KITIENFLGERHPRSSKIV-GD-VKVQI----KGDEVIVSGI---------NKEHVGQTMA---NMEQATKIKGRDPRVFQDGIYLVSKEMRK-EVTTAVVVRQKKEFKRADGLRIKFEDNAAVIVSPEGVLKGSEIRGPIAKEAAD-RWPAIGSAASIIVMAGGCSKNNRGAGHRGGKGLAGGHKH---HWTWMVKY-DPNHFG-KYGFKRPQGSVYEYNPVNVDYLDEKCEELVSKG----LATKDKKKIVIDVTE-----IG--YNKVLGK--GRISKALTIKSPQFSKSALKKIVVRITNQHTIAQIINVNVDGDETVVSAHSNELKK-MGWLGSGKNTSAAYLTGFLVAKKAQKAGIENAVLDI-GLKSSTRGAKIFAVLKGAVDGGLNVPHNDVILPADERIRGDHVAAYAESL---SDEEVEKKFSQYIKNGLSPKDLPDHFESIKQKIEELMSVTLAEELREQYR-RRSLPVKKGDTVKVMRGDFKDHEGKVEKVDLKNYRVMIEGMSVQKPDGN-----------KVYHAVHPSNLMIIELD-----------MEDDERNDIVEMIEKDFVTEGLKRTRIDEYLENELERAGYGGMEIQVTPLGTMVVVYAERPGMVIGRGGKTVRSITQNLKTDYG-LENPQ------VEVKEVDIPELNPKIMAHKIAAMLQRGMHFRRVAYTALRRIMGAGAQGVEVTISGKIRGSR-SACAKFSDGYIKKCGEPSIRFVRHGFATVQLKPGVLGINVRIMPPDVVLPDKVDILQLTNMRNNEMQGNKRCTIRPASKMIGHVLRTMQKEGYIGEFEFV-----DDDKAGQFMVELEGNINKCGVIKPRHAVKKDEFEKF-EKRFLPS--KNFGTIILTTPEGIMTHREAKEKGIGGRLLVYVYKLAYVCDQLKRIAERTGVDLSGPIPLPTKKLVVPTRKSPDGEGKATWEKWELRIHKRLVGIE-ADERAMRQVMKVNVPDNVSIEIELKEGIVTSDKAERTITVERSYYKFISKYERYEKRKSKISAHKPDCLEVKIGDSVKIAECRPLSKTKHFVLV---EVKMARKV--------------------------FNYRGYTLEELQDMPLDNVIQLLPSRQRRSLKRGFLPRQKKVLEKIRKIKKDGPRKDGRPQIIKTHCRDMIVLPEMVGMTFGIYSG-----------KEFVDVTIQPEMIGCYFGEFAITRQRVQHGDPGMGATRSSMFVPLK
Methanobacterium_AL_21 Q--DEY-DGKTAKAAGKALKISPKHSVEICRTIRGMYLDDAREFLEAVIRKETPVPFKRHNKKVGHRKGLK-G----WPTGRYPVKAATQILQVLDNAEANAEYKG--LETEDLKIVHISSHRGYIVRGWTARAFGRASPFNTPTTHIQVVLG--EAGRTAPVALVKFE---NGEENLILAPEGIQIADQVECGISAPINPGNSLPLGEIPEGTPLYNLEKHPGDGGRFVRSSGTYASLITHD--VGKAIVELPSGELKAFNPRCRATVGVVAGGGRKEKPYLKAGNRYYALVTKGKGFQGPVKRFGVRIQYGKAARSSKARHVGSIG-PWTPARTMWTVAMAGQMGYHKRTEFNKKILRIADESQVD------EVNPKGGFVKYGLIKNGYVMIKGSIPGPSKRLVILRKAVRP--IGKHN-DAPEITHISTASKQFVVDDELETVKRTKDTREIFAKLGLLDDVCRAKAGRTIRAGRGKMRGRKYKTSKGPLL-VVGEDKGISLGARNHAGVDVVVVNHLNA-ELLAPGTHPGRLTIYTKSAVEKLGELFTVNIGVGESGER---LARAEKLLINIT-DQKPIRTISKVTNPEFGIRKGQPIACKVTLRNEKASKAVKMILEG--IG---NNIKSTQ------FDAQGNVAFGIHEHIDIPGMRYDPDIGIFGMNVAITFEKPGYRIKRRKIQNKKVILREEIPIPEGITVTV--DE-----AVTIKGSKGTLTRNFNNK-KAITISVEG--DNVVVEARFPKKKEKAMLGTIRSHINNMIIGLTDGFSYKMKIVYAHFPMTVKKT-GD-KITIENFLGERHPRSAKIV-GD-ADVKI----KGDEVIVSGI---------NKEHVGQTMA---NMEQATKIKGRDPRVFQDGIYLVSKEMRK-EVTTAVVVRQKKEYKRADGLRIKFEDNAAVIVSPEGVLKGSEIRGPIAKEAAD-RWPAIGSAASIIVVAGGCSKKRRGAGNRGGKGLAGGHKH---HWSWMVKF-DPKHFG-KYGFKRPQGTSQVFNPVNVDFLDENSDKLLSQG----VATEEDNKIIIDVTE-----LG--YNKVLGK--GKISKALTIKAPQFSKSAVSKIVVRITNQHTIAQIINVGENGDETVVSAHSKEVQK-IGWIGSGKNTSGAYLTGYLLAKKALDAGIEAAVLDI-GLKTNIKGARIYAALKGAVDGGLQVPHNDVVLPSDERIRGEHVANYAESL---TDEEVEKRFSGYIKNGLSPKDLPDHFESIKNKIEELMSVKLSEELREQYK-RRSLPVKKGDTIKVMRGDFKDHEGKIEKVDLKNYRVMIEGMSVQKPDGN-----------KVYHSVHPSNIMILELD-----------LEDDERNEIIEMIEKDFVTEGLKRTRIDEYLENELERAGYGGMEIQVTPLGTMVVVYAERPGMVIGRGGKTVRSITQNLKTGYG-LENPQ------VEVKEVDVPELNPKIMAHKIAAMLQRGMHFRRVAYTALRRIMGAGAQGVEVTISGKIRGSR-SACAKFSDGYIKKCGEPSIRFVRHGFATVQLKPGVLGINVRIMPPDVVLPDKVDILQLTNMRNNEMQGNKRCTIKPASKMIGHVLRTMQKEGYIGEFEFV-----DDDKAGQFIVELEGNINKCGVIKPRHAVKKDEFEKF-EKRYLPS--KNFGTIVITTPEGIMTHREAKEKGIGGRLLVYVYKLAYVCDQLKRIAERTGVDLSGPIPLPTKKLVVPTRKSPDGEGKATWEKWELRIHKRLVGIE-ADERAMRQVMKVNVPDNVSIEIELKEGIVTSEKAERTITVERSFYKFITKYERYEKRKSKIKAHKPDCLDVKIGDSVKIAECRPLSKTKHFVLV---EVKMARKV--------------------------FSYRGYSLEELQDMPLDDVIQLLPSRQRRSLKRGFLPRQKKVLEKIRKIKKEGPRKDGRPQIIKTHCRDMIVLPEMVGMTFGIYSG-----------KEFVDVTIQPEMIGCYFGEFAVTRQRVQHGDPGMGATRSSMFVPLK
Methanobrevibacter_smithii_TS146C -------------------------------------------------------------------------------------------------------------------------------------------------------------ARTAPIAEVKFE---NGEKKFILAPESIQIDDEIECGISAPIKFGNTLPLAEIPEGTPIYDIENTPGDGGRFVRSSGTYASLITHD--ANQSVVELPSGELKYLNPRCRASIGVVAGGGRKEKPFLKAGNRWHAYTTKGKGFQGVVKRWGIRIQYGKAVRAGKGRHVGSIG-PWTPSRTMWTVAQAGQMGYHKRTEFNKKILKIASADEVD------QINPDGGFVKYGLVKNDYVLVKGSLPGPSKRLVILRQPIRP--NNKSE-DMPQINYISTKSKQ-------------------------------------------------------------------------------------------------------------------TVSIGVGEAGEK---LSRAITLLEQMF-DQTPVKTFSKVTNPEFGIRKRQPIACKLTLRGEKADKAIEMVLEG--IN---KNIKPTQ------FDAQGNLSFGIKEHIDIPGMKYNPDIGIFGMNVSVTFEKPGYRIAKRRIQQKKVAIREEIEIPEGVEVII--NN-N---EVTVKGPNGEDSRKFTYP--NVDITEVE--NNVVLETSFPRKKDKAMIGTTKAHISNMITGVTDGFEYHMKIVFAHFPMTVKVN-KD-VVVIDNFLGERHPRTAKVV-GS-AKVVV----KGDEVTITGI---------NKEHVGQTMA---NLEQATKIKGRDPRVFQDGIYLISKEMRR-EVVNAVVIRQKKEYMRADGLRVKFEDNAAVIITPEGILKGSEVRGPVAKEAAD-RWPSVGSAASILVNGGGCTKKRRGAGNKGGRGNAGASKQ---HWTWTAKF-DPDHYG-KHGFKRPQKMIKKVNPVNLSYLEEQADNLIESG----KASKDGDSIVIDVTE-----LG--YDKVLAK--GKITKSFIISAPQFSASAIEKIVVRLSNAHATVQVIDYAPEGDITLASAVSKQLAN-YGYLGGASNTSAVYLTGYLCAKRALAKGVDSAILDI-GLKSAIKGSKVFAALKGAVDAGLDIPYGEAVLPDESRINGEHVANYAESL---DDDEIAKLFSKYLERGLQPADLPKNFEETKKNIDEHMSATLSKDLRADIG-KRSLPIRKGDKVQVLRGDFKGHEGAVLGVDYGSYKITIEEVTLSKPDGT-----------AVFLPVDPSNVMIIDAD-----------MDDDRRIKNVTMIEKDFVTEGLKRTRIDEYLEKELERAGYGGMDVQITPLGTMVVVYAERPGMVIGRGGKNVRAITNTLKNDFG-LDNPQ------IEVKEVSVPELNPKIMAYKIANMLQRGMHFRRVAYSTIRRIMGAGAQGVEVTISGKIRGSR-SAVAKFVEGYIKKCGEPSIRLVEEGFATVQLKPGVLGIYVRIMPPETVLPDSVEILP--------------------------------------------------------------------------------------------------------------------------------KLAYVCDQLKKIAERTGVDLSGPIPLPTKKLVVPTRKSPDGEGKASWEKWELRIHKRLVGIG-ADERAMRQVMKVNVPDNVSIEIELKEGIVVSNKAERTISVERSYYKFIKKYERYEKRKSKINVHKPDCLSVNVGDSVKVAECRPLSKTKHFVLV---EVKLARKI--------------------------FKYKGYTLEELQDMSLEEVMELFPARQRRSLKRGFLPRQQIVLDKMRKLNKEGS-KDGRPVVIRTHCRDMIVLPEMVGTTFGIYNG-----------QNFVEVTIEPEMIGCYFGEFAPTRQKVQHGDPGMGATRSSMFVPLK
Methanobrevibacter_smithii_TS94B -------------------------------------------------------------------------------------------------------------------------------------------------------------ARTAPIAEVKFE---NGEKKFILAPESIQIDDEIECGISAPIKFGNTLPLAEIPEGTPIYDIENTPGDGGRFVRSSGTYASLITHD--ANQSVVELPSGELKYLNPRCRASIGVVAGGGRKEKPFLKAGNRWHAYTTKGKGFQGVVKRWGIRIQYGKAVRAGKGRHVGSIG-PWTPSRTMWTVAQAGQMGYHKRTEFNKKILKIASADEVD------QINPDGGFVKYGLVKNDYVLVKGSLPGPSKRLVILRQPIRP--NKKSE-DMPQINYISTKSKQ-------------------------------------------------------------------------------------------------------------------TVSIGVGEAGEK---LSRAITLLEQMF-DQTPVKTFSKVTNPEFGIRKRQPIACKLTLRGEKADKAIEMVLEG--IN---KNIKPTQ------FDDQGNLSFGIKEHIDIPGMKYNPDIGIFGMNVSVTFEKPGYRIAKRRIQQKKVAIREEIEIPEGVEVII--NN-N---EVTVKGPNGEDSRKFTYP--NVDISEVE--NNVVLETSFPRKKDKAMIGTTKAHISNMITGVTDGFEYHMKIVFAHFPMTVKVN-KD-IVVIDNFLGERHPRTAKIV-GS-AKVVV----KGDEVTITGI---------NKEHVGQTMA---NLEQATKIRGRDPRVFQDGIYLISKEMRR-EVVNAVVIRQKKEYMRADGLRVKFEDNAAVIITPEGILKGSEVRGPVAKEAAD-RWPSVGSAASILVNGGGCTKKRRGAGNKGGRGNAGASKQ---HWTWTAKF-DPDHYG-KHGFKRPQKMIKKTNPVNLSYLEEQADKLIESG----KASKDGDSIVIDVTE-----LG--YDKVLAK--GKITKSFIISAPQFSASAIEKIVVRLSNAHATVQVIDYAPEGDITLASAVSKQLAN-YGYLGGASNTSAVYLTAYLCAKRALAKGIDSAILDI-GLKSAIKGSKVFAALKGAVDAGLDIPYGEAVLPDESRINGEHVANYAESL---DDDEIAKLFSKYLERGLQPADLPKNFEETKKNIDEHMSATLSKDLRADIG-KRSLPIRKGDKVQVLRGDFKGHEGAVLGVDYSSYKITIEEVTLSKPDGT-----------AVFLPVDPSNVMIIDAD-----------MDDDRRIKNVTMIEKDFVTEGLKRTRIDEYLEKELERAGYGGMDVQITPLGTMVVVYAERPGMVIGRGGKNVRAITNTLKNDFG-LDNPQ------IEVKEVNVPELNPKIMAYKIANMLQRGMHFRRVAYSTIRRIMGAGAQGVEVTISGKIRGSR-SAVAKFVEGYIKKCGEPSIRLVEEGFATVQLKPGVLGIYVRIMPPETVLPDSVEILPLTNIRNNELQVKDSCVISPASKLIGEVLSTMQKENYIGNFEYI-----DDNRAGQFKVELEGNINKCGVIKPRHAVKKDEFEKF-EKRYLPA--KNFGILIVTTPEGIMTHYEAKERGIGGRLLAYMYKLAYVCDQLKKIAERTGVDLSGPIPLPTKKLVVPTRKSPDGEGKASWEKWELRIHKRLVGIG-ADERAMRQVMKVNVPDNVSIEIELKEGIVVSNKAERTISVERSYYKFIKKYERYEKRKSKINVHKPDCLSVNVGDSVKVAECRPLSKTKHFVLV---EVKLARKI--------------------------FKYKGYTLEELQDMSLEEVMELFPARQRRSLKRGFLPRQQIVLDKMRKLNKEGS-KDGRPVVIRTHCRDMIVLPEMVGTTFGIYNG-----------QNFVEVTIEPEMIGCYFGEFAPTRQKVQHGDPGMGATRSSMFVPLK
unknown_ANME2a2_Scaffold2.2 -------------------------------------------------------------------------------------------------------------------------------------------------------------ARSAPIARISLE---NGEERLILIPEGIAVGQEIACGISAEILQGNTLPLREIPEGVLLCNIENKPGDGGQFARSSGVYAVLIAHD--VGKTVVQMPSGATKWLNPKCKATIGVVAGGGRVDKPFVKAGKKYHKL-------------------------------------------------------------------------------------------------------------------------------------------------IVADDEFQDIKTIKGVIGFMEAINVYDDVIRAKNGKHIRAGGGKRRGRKYKKPKSLLI-VIGEDNGIVRAARNLSGVDVINVNRLNA-ELLAPGTHAGRLAIWTESAIKVLGEE-TVHIGVGESGER---LNKAEDILSEIT-GQGVVRTKAKRTLQTFAIKKNEPIGCKVTLRGKLAENFMKTSLGI--IE---NSLGESQ------FDDTGNFSFGIEEHTDYEGMKYDPNIGIYGMDVTVSLIRPGYRINRRKIGKRKIDLKKTVNIPDEVTVVL--EG-N---NISVTGPRGSSVRELWYP--GITIVLEE--NQITMDSFNQRKKQVAMMGTIASHISNMINGVTSGYTYRMKVLYSHFPIQLKVT-GD-YLSIGNFLGEKKPRKAKIR-GE-TKVET----KGDEVIVSGI---------AIEDVGQTAA---NIQQATKIKRFDPRVFQDGIYVVEKTMRK-QILNAVVIRQKKEYRRPDGLRVSFEDNAAVITDLDGIPKGTEIKGPVAREAAE-RFSKIATAASIIVCGGGTHKNRRGGGSRGGRGNAGGCKH---HFVRNYMK-G-MAYG-KHGFKRPQKVLSNKPIVNVGELDELAEQLVQYG----EAHKQGDIYHINLAE-----LEYPIVKVLGN--GRITKPMAITVSECSARARFKIVARSSLRHMKLQLATPKPEGDNTWVHADSSELEK-YGYTSSTGNTPAAYLTGLLFGYKAKAAGYENAILDM-GLQVSSKGCRVYAALKGVVDSGFEVPHDPGIFPKESRIKGEEIMEYTGT------------------------DIPAQFEEALAKIKNLMSVQLSHELRAKYN-KRNIPVNVNDTVMVMRGDHTGTEGKVELVDLKRGTIVVEGVSVAKADGT-----------EVPRPVQPSNVMITKLE-----------LNDDIRILTLTGIERKFVQDGLTKARINEYFTKQLERAGYGGMVINRTPMGTQITLFAEKPGMVIGKGGKTIHRLTNDMSYVYN-IDNPQ------IDVQEIKVPELNAQMMANRLANALERGWYFRKAGYNMLRRIMDSGALGCEIVLSGKFTGPR-SKVSKMVEGYIKHAGKPAEELVDTGFATAVKKLGTIGCRVRIVQPGTELPGKFYMLKLSTIINAESTGKPDCIIHPASKVISNVLKVMQDIGYIGNYEFI-----DDGKSGMIKVELIGKINKCGVIKPRSSVGYHDFEKW-EKRYLPA--RNFGTLILTTPDGVLSHSEARSRVVGGQLLAYVYTLDTLCNQVKSIAEKTGVNISGPIPMPTKKLVVPSLKSPDGEGTATWDHWEMRVHKRLIDLD-ADERALRQLMRLQVPKDISIEIVLTTGSVVSSKMDKTVVVKRTFEKLVTKYERYEKRQSKMHAHNPPCINAKEGDVVKIAECRPLSKTKKFVVI---EVTMAKKS----------------STKLPKRKGEFTYRGKTIQDLKSLSLEEFAELLPARQRRTINRGLGDEHKKILNKINDGDTT----------IKTHLRDMIILPGMVGLNLEIHNG-----------KSFEKVEVIPEMLGHYFGEYSFTRKRVSHGSAGVGATKSSKFVPLK
August_Plant_Bin32 -------------------------------------------------------------------------------------------------------------------------------------------------------------ARTSPVALVALS---SGEMRYILVPEGMYVGQEVACGISAPIEPGNTLPLAEIPEGIPICNVESQPGHGGQFARSSGVCAILVAHD--GQQTVVQLPSGEMKWLSPKCMATIGVVAGGGRLDKPLVKAGKSFFKFVTKGKGTQGPVRRWGIAIAKRKHARTGKLRHVGNLG-PWHPSHVSWRVPQLGQMGYHQRTEFNKRLMFIGTDGA--------KITPEGGFPGYGIVRNSYVLIKGSVPGPIKRMVRMRHAIRP--GKNFV-KAPEFLYVSQESKQVVAKNELESLSKTSDVIKFLEAAGLWDDVMRAKLGRHIRAGKGKLRGRKYKGRKSLLI-VAGNDAGLGKAARNLPGVDFVTVERLNA-ELLAPGTQAGRLTVWTESSLEKLAQRAVVHVGVGESGQR---LVNAETIMKTIT-KQQPVRSIAKKTLPTFGIKKNEPIGAKLTLRGKAAEDFLVIALKA--AG---NTLKKSQ------FDMQGNFSFGIEEHTDFPGMRYDPEIGIFGMDVSVALKRAGYRIAMRRVAQKKLEIARQVEIPEGVAVTV--DG-N---TVTVKGPKGEVRRQLSYP--EIEIKKEE--SQLIVNSRLDRKQHRAMVGTLAAHISNMIAGVSRGYEYKMKVVYSHFPIQLKEA-SN-ELIISNFLGERKSRSAKIL-PG-AKVEI----GKDEVTITGI---------DKEQVGQTMA---NIEQATRVHGFDIRIFQDGIYLVDKR---------------------------------------------------------------------------------------------------------------------------------------------------------------------------------------------------------------------------------------------------------------------------------------------------------------------------------------------------------------------------------------------------------------------------------------------------------------------------------------------------------------------------------------------------------------------------------------------------------------------------------------------------------------------------------------------------------------LSVIKNAESVGKPECIIHPASKLIGRALKVMADRGYIGEFEFV-----DDGKSGMFRVKLLGRINRCGVIKPRFSTKVTEMEKW-EKRFLPA--RNFGVLILSTSKGVMAHSDARSQFLGGQLLAYVY-------------------------------------------------------------------------------------------------------------------------------------------------------------------MAKKA----------------GSKLPKRKEEFLYRGRKVADLAKLSIEELAGLLPARQRRSIKRGLAKENKNLLASLKNKDS-----------VRTHIRNMIILPDMVGKSLEIYNG-----------KSFEKVEVMPEMIGHFFGEFAQTRGRVQHGAAGVGATRSSKYVPLK
