# Supplementary material for: Methanogenesis in oxygenated soils is a substantial fraction of wetland methane emissions
Source: Nat Commun. 2017 Nov 16;8:1567. doi: 10.1038/s41467-017-01753-4 (PMC5691036; doi:10.1038/s41467-017-01753-4)
Supplement: Supplementary file 10 — Supplementary Data 7 [file 41467_2017_1753_MOESM10_ESM.txt]

>638175842_MA1078_SSU_ribosomal_protein_S3P_[Methanosarcina_acetivorans_str._C2A:_AE010299]_OUTGROUP
MAIEKKFVNDGYVKASMDEYFAEQLSRAGYGGMELNRTPMGTQIVIYSEKPGMVIGKAGKVIRKLTRDVANKYSLENPQI
DAQEVKRPELNAQMMASRLAASIERGWYFRKAGHNTLRAVMNAGALGCEVVISGKLTGARSRVEKFVDGYIKHSGNPVEE
VVDEGFAVAVKKLGTLGCKVRIIQPGVVLPDSYKVRESVEVEEPAEKPAEKPAEKPAEKAAAPKKEAAKARAPAPAPEAP
APAPEAPAPAPVEEAEVAEPEEAEEVQAETSEEIEGAELVYVEGSDEVRRQVNGVWQHKHGSYDY
>2512008929_rps3_SSU_ribosomal_protein_S3P_[Methanosaeta_harundinacea_6Ac_CP003117]
MGVEKKFVEDGFTKALVHEYLSKELSRAGYGGMTMNRTPMGIQITVYAEKPGMVIGKGGKLIRKLTRDLDRNFRLDNPQI
DVQDVGKAELNAQVVANRLASSLERGWYFRKAGQTTLRRVMESGALGCEIILSGKLTGPRSRVEKFLSGYVKHSGKPSQE
IVDHGYAVAVKKLGTIGCQVRIVPPDAVPPDRFEI----------------------VPPSKEQAEEALPVEEKRDELEE
LLESGAEGAVEVTVEEMEIVEEEIPAEPAIEETPAEEPVFEEEASEEPAAESDEPISEEPVSAEP
>650798661_rpsC_SSU_ribosomal_protein_S3P_[Methanosaeta_concilii_GP6_chromosome_NC_015416]
MSVEKKFVAEGITKALVNEYLADELERAGYGGMQMNRTPMGTQITVYAEKPGMVIGKGGKLIRKITRDLDRRFHLDNPQI
DVQDVGRGDLNGRVVANRLASSLERGWYFRKAGQSMMRRVMDAGALGCEIVISGKLTGPRSRTEKFIAGYIKHSGKPAID
LVDRGYSVAVKKLGVIGCQVRIIPPDVRLPDDFQI----------------------EAPQAP-PAP----EPAPSAAPA
PVPAPTPAPAEEKKSELDQLLESEPEAAEVKPEPLEEPSMPAENATEIAPLSEEKAESESVLKDE
>AugMud_Bin7_scaffold_380_21_[1758_-_3056]_:
MSVEKKFVAEGISKALVNEYLAEELERAGYGGMVMNRTPMGTQITVYAEKPGMVIGKGGKLIRKITRDLDRRFHLDNPQI
DVQDVGRGDLNGRVVANRLASSLERGWYFRKAGQSMMRRVMDAGALGCEIVISGKLTGPRSRTEKFISGYIKHSGKPAVD
LVDRGYSVAVKKLGVIGCQVRIIPPDVRLPDDFRM----------------------EQPAQA-APAVEEKKTEKTPEPK
PAPEPAAAPAPEKKSDLDQLLESEPSSAPEPAPLDEV---KVEGVAEDAPLPEQKADAEPSAGEE
>AugOpen_Bin4_scaffold_113_164_[9408_-_8110]_(REVERSE_SENSE):
MSVEKKFVAEGISKALVNEYLAEELERAGYGGMVMNRTPMGTQITVYAEKPGMVIGKGGKLIRKITRDLDRRFHLDNPQI
DVQDVGRGDLNGRVVANRLASSLERGWYFRKAGQSMMRRVMDAGALGCEIVISGKLTGPRSRTEKFISGYIKHSGKPAVD
LVDRGYSVAVKKLGVIGCQVRIIPPDVRLPDDFRM----------------------EQPAQA-APAVEEKKTEKTPGPK
PAPEPAAAPAPEKKSDLDQLLESEPSSAPEPAPLDEV---KVEGVAEDAPLPEQKADAEPSAGEE
>AugPlant_Bin4_scaffold_30855_29_[2590_-_3855]_:
MSVEKKFVAEGISKALVNEYLAEELERAGYGGMVMNRTPMGTQITVYAEKPGMVIGKGGKLIRKITRDLDRRFHLDNPQI
DVQDVGRGDLNGRVVANRLASSLERGWYFRKAGQSMMRRVMDAGALGCEIVISGKLTGPRSRTEKFISGYIKHSGKPAVD
LVDRGYSVAVKKLGVIGCQVRIIPPDVRLPDDFRM----------------------EQPAAPAPAPAEEKKTEKTPEPK
PAPEPAAAPATEKKSDLDQLLESEPSSAPEPAPLDEV---KVEGVAEDAPLPEQKADAEPSAGEE
>JGI20214J51088_100913241_Ribosomal_protein_S3
MSVEKKFVAEGISKALVNEYLAEELERAGYGGMVMNRTPMGTQITVYAEKPGMVIGKGGKLIRKITRDLDRRFHLDNPQI
DVQDVGRGDLNGRVVANRLASSLERGWYFRKAGQSMMRRVMDAGALGCEIVISGKLTGPRSRTEKFISGYIKHSGKPAVD
LVDRGYSVAVKKLGVIGCQVRIIPPDVRLPDDFRM----------------------TQPAAA-PTVVEKK-----PEKA
PAQEPAAAPAPEKKSDLDQLLESEP--SSAPAPLDEV---KVEGVAEDAPLSEEKADSEPCAKEE
>JGI20214J51088_100838372_Ribosomal_protein_S3
MSVEKKFVAEGLSKALVNEYLAEELERAGYGGMVMNRTPMGTQITVYAEKPGMVIGKGGKLIRKITRDLDRKFHLDNPQI
DVQDVGRGDLNGRVVANRLASSLERGWYFRKAGQSMMRRVMDAGALGCEIVISGKLTGPRSRTEKFISGYIKHSGKPAID
LVDKGYSVAVKKLGVIGCQVRIIPPDVRLPDDFRI----------------------EAPPVAAPVV-------EPKPAA
KPPAPAVAPAPEKKSDLDQLLESEP--VAMPSPLDESSVKGSEGVTEDAPLAGEMADSEPCAKEE
>JGI20214J51650_101719282_Ribosomal_protein_S3
MSVEKKFVAEGLSKALVNEYLAEELERAGYGGMVMNRTPMGTQITVYAEKPGMVIGKGGKLIRKITRDLDRKFHLDNPQI
DVQDVGRGDLNGRVVANRLASSLERGWYFRKAGQSMMRRVMDAGALGCEIVISGKLTGPRSRTEKFISGYIKHSGKPAID
LVDKGYSVAVKKLGVIGCQVRIIPPDVRLPDDFLI----------------------EKPPVA-APVAETKPAKGPVAPA
PVATPAP----EKKSDLDQLLESEP--VAAPSPLDESSVKGSEGVAEDAPLPEEMADIEPCAKEE
>JGI20214J51650_1000788914_Ribosomal_protein_S3
MSVEKKFVQEGITKALVDEYLAVELERAGYGGMVMNRTPMGTQITVYAEKPGMVIGKGGKLIRKITRDLDRKYHLDNPQI
DVQDVGRGDLNGRVVANRLASSLERGWYFRKAGQSMMRRVMDAGALGCEIVISGKLTGPRSRTEKFISGYIKHSGKPAID
LVDKGYSVAVKKLGVIGCQVRIIPPDVRLPDDFQI----------------------QMPPAA-PAPTEVKPPAQPAEQA
PVSA------EPKKSDLDQLLESPP--------------GAAEGVAEDAPLPEEKPEVEPCEPKK
>JGI20214J51088_100085777_Ribosomal_protein_S3
MSVEKKFVAEGLSKALVNEYLADELERAGYGGMVMNRTPMGTQITVYAEKPGMVIGKGGKLIRKITRDLDRKFHLDNPQI
DVQDVGHGDLNGRVVANRLASSLERGWYFRKAGQSMMRRVMDAGALGCEIVISGKLTGPRSRTEKFISGYIKHSGKPAIE
LVDKGYSVAVKKLGVIGCQVRIISPDVRLPDDFRI----------------------EAPPAA-APVEEPKPAKAPSAPA
P--APAAAPAPEKKSDLDQLLESEPAAAAAPSPLDEPSAKVSEGVAEDAPLPEEKADSEPCAKEE
>JGI20214J51650_100102874_Ribosomal_protein_S3
MSVEKKFVAEGLSKALVNEYLADELERAGYGGMVMNRTPMGTQITVYAEKPGMVIGKGGKLIRKITRDLDRKFHLDNPQI
DVQDVGHGDLNGRVVANRLASSLERGWYFRKAGQSMMRRVMDAGALGCEIVISGKLTGPRSRTEKFISGYIKHSGKPAIE
LVDKGYSVAVKKLGVIGCQVRIISPDVRLPDDFRI----------------------EAPPAA-APVEEPKPAKAPSAPA
P--APAAAPAPEKKSDLDQLLESEPAAAAAPSPLDEPSAKVSEGVAEDAPLPEEKADSEPCAKEE
>JGI20220J20339_10275971_Ribosomal_protein_S3
MSVEKKFVAEGLSKALVNEYLAEELERAGYGGMVMNRTPMGTQITVYAEKPGMVIGKGGKLIRKITRDLDRKFHLDNPQI
DVQDVGRGDLNGRVVANRLASSLERGWYFRKAGQSMMRRVMDAGALGCEIVISGKLTGPRSRTEKFISGYIKHSGKPAID
LVDKGYSVAVKKLGVIGCQVRIIPPDVRLPDDFLI----------------------EKPPVA-APVAETKPAKGPVAPA
PVATPAP----EKKSDLDQLLESEP--VAAPSPLDESSVKGSEGVAEDAPLPEEMADIEPCAKEE
>NovMud_Bin7_scaffold_1693_8_[1_-_1296]_:
MSVEKKFVAEGISKALVNEYLAEELERAGYGGMVMNRTPMGTQITVYAEKPGMVIGKGGKLIRKITRDLDRRFHLDNPQI
DVQDVGRGDLNGRVVANRLASSLERGWYFRKAGQSMMRRVMDAGALGCEIVISGKLTGPRSRTEKFISGYIKHSGKPAVD
LVDRGYSVAVKKLGVIGCQVRIIPPDVRLPDDFRM-----------------------EQPAQAAPAVEEKKTEKTPEPK
PAPEPAAAPATEKKSDLDQLLESEPSSAPEPAPLDEV---KVEGVAEDAPLPEQKADAEPSAGEE
>NovPlant_Bin7_scaffold_89_41_[4101_-_5399]_:
MSVEKKFVAEGISKALVNEYLAEELERAGYGGMVMNRTPMGTQITVYAEKPGMVIGKGGKLIRKITRDLDRRFHLDNPQI
DVQDVGRGDLNGRVVANRLASSLERGWYFRKAGQSMMRRVMDAGALGCEIVISGKLTGPRSRTEKFISGYIKHSGKPAVD
LVDRGYSVAVKKLGVIGCQVRIIPPDVRLPDDFRM----------------------EQPAQAAPAV-EEKKTEKTPEPK
PAPEPAAAPATEKKSDLDQLLESEPSSAPEPAPLDEV---KVEGVAEDAPLPEQKADAEPSAGEE
>Ga0063230_117317622_Ribosomal_protein_S3
MSVEKKFVAEGLSKALVNEYLAEELERAGYGGMVMNRTPMGTQITVYAEKPGMVIGKGGKLIRKITRDLDRKFHLDNPQI
DVQDVGRGDLNGRVVANRLASSLERGWYFRKAGQSMMRRVMDAGALGCEIVISGKLTGPRSRTEKFISGYIKHSGKPAID
LVDKGYSVAVKKLGVIGCQVRIIPPDVRLPDDFRI----------------------EAPPVAAPVV-------EPKPAA
KPPAPAVAPAPEKKSDLDQLLESEP--VAMPSPLDESSVKGSEGVTEDAPLAGEMADSE------
>639700741_rps3_SSU_ribosomal_protein_S3P_[Methanosaeta_thermophila_PT_NC_008553]
MAVEKKFVQEGFTKALVDEYLAKELDRAGYGGMVMNRTPMGTQITVYAEKPGMVIGKGGKLIRKLTRDLERRFRLDNPQI
DVQDVGKSDLNARVVANRLASSLEHGWYFRKAGQSMLRRVMDSGALGCEIVISGKLTGPRSRVEKFLAGYIKHSGKPAEE
IVDTGYAVAVKKLGAIGCQVRIVPPGAVLPDDFQI----------------------NAPPKEPEKEPVVEEAVLEAEPS
QAAETQEQQAGEKKSELDRLLDEPVETPPTTEEGQSPQEPESRTEMSEAETHGDIQDR-------
>JGI20214J51650_100647934_Ribosomal_protein_S3
MSVEKKFVAEGLSKALVNEYLAEELERAGYGGMVMNRTPMGTQITVYAEKPGMVIGKGGKLIRKITRDLDRKFHLDNPQI
DVQDVGRGDLNGRVVANRLASSLERGWYFRKAGQSMMRRVMDAGALGCEIVISGKLTGPRSRTEKFISGYIKHSGKPAID
LVDKGYSVAVKKLGVIGCQVRIIPPDVRLPDDFRI----------------------EAPPVAAPVV-------EPKPAA
KPPAPAVAPAPEKKSDLDQLLESEP--VAMPSPLDESSVKGSEGVTEDAPLAGEM----------
>JGI20220J20339_10275963_Ribosomal_protein_S3
MSVEKKFVAEGLSKALVNEYLAEELERAGYGGMVMNRTPMGTQITVYAEKPGMVIGKGGKLIRKITRDLDRKFHLDNPQI
DVQDVGRGDLNGRVVANRLASSLERGWYFRKAGQSMMRRVMDAGALGCEIVISGKLTGPRSRTEKFISGYIKHSGKPAID
LVDKGYSVAVKKLGVIGCQVRIIPPDVRLPDDFLI----------------------EKPPVA-APVAETKPAKGPVAPA
PVATPAP----EKKSDLDQLLESEP--VAAPSPLDESSVKGSEGVAED-----------------
>JGI20214J51650_101436091_Ribosomal_protein_S3
----------------------------GYGGMVMNRTPMGTQITVYAEKPGMVIGKGGKLIRKITRDLDRRFHLDNPQI
DVQDVGRGDLNGRVVANRLASSLERGWYFRKAGQSMMRRVMDAGALGCEIVISGKLTGPRSRTEKFISGYIKHSGKPAVD
LVDRGYSVAVKKLGVIGCQVRIIPPDVRLPDDFRM----------------------QQPVQA-APAPEKK-----PEKA
PAQEPAPAPAPEKKSDLDQLLESEP--SSAPAPLDEV---KVEGVAEDAPLSEEKADSEPCAKEE
>JGI20214J51088_102014424_Ribosomal_protein_S3
--------------------------------------------TVYAEKPGMVIGKGGKLIRKITRDLDRKFHLDNPQI
DVQDVGRGDLNGRVVANRLASSLERGWYFRKAGQSMMRRVMDAGALGCEIVISGKLTGPRSRTEKFISGYIKHSGKPAID
LVDKGYSVAVKKLGVIGCQVRIIPPDVRLPDDFLI----------------------EKPPVAAPVA-----ETKPAKGP
VAPAPVATPAPEKKSDLDQLLESEP--VAAPSPLDESSVKGSEGVAEDAPLPEEMADIEPCAKEE
>JGI24136J36422_100026839_Ribosomal_protein_S3_Batch14_97PercSim
MSVEKKFVAEGITKALVNEYLAEELERAGYGGMLMNRTPMGTQITVYAEKPGMVIGKGGKLIRKITRDLDRKFHLDNPQI
DVQDVGRGDLNGRVVANRLASSLERGWYFRKAGQSMMRRVMDAGALGCEIVISGKLTGPRSRTEKFISGYIKHSGKPAID
LVDKGYSVAVKKLGVIGCQVRIIPPDVRLPDDFQI-------------------------------------VKIPVAPA
PAPAPAPAATP------------------------------------------------------
>JGI20218J20341_10258871_Ribosomal_protein_S3
------------------------------------------------------------------------------QI
DVQDVGRGDLNGRVVANRLASSLERGWYFRKAGQSMMRRVMDAGALGCEIVISGKLTGPRSRTEKFISGYIKHSGKPASD
LVDKGYSVAVKKLGVIGCQVRIIPPDVRLPDDFQI-----------------------------EQPPAAPAPAEVKPPA
QPAAPAPVPVEPKKSDLDQLLESSPEAA--------------EGIAEDAPLPEEKPEVEPCEPKK
>JGI20214J51088_108721941_Ribosomal_protein_S3
--------------------------------------------TVYAEKPGMVIGKGGKLIRKITRDLDRKFHLDNPQI
DVQDVGRGDLNGRVVANRLASSLERGWYFRKAGQSMMRRVMDAGALGCEIVISGKLTGPRSRTEKFISGYIKHSGKPAID
LVDKGYSVAVKKLGVIGCQVRIIPPDVRLPDDFQI----------------------EKPPVAPPVA-----EAKPAKGP
VAPAPVATPAPEKKSDLDQLLESESVA--------------------------------------
>JGI20220J20339_10232941_Ribosomal_protein_S3
--------------------------------------------------------------------------------
----VGRGDLNGRVVANRLASSLERGWYFRKAGQSMMRRVMDAGALGCEIVISGKLTGPRSRTEKFISGYIKHSGKPAVD
LVDRGYSVAVKKLGVIGCQVRIIPPDVRLPDDFRM----------------------TQPAAAPTVV------EKKPEKA
PAQEPAPAPAPEKKSDLDQLLESEPSSAPAPLD-----EVKVEGVAEDAPLSEEKADSEPCAKEE
>JGI20218J20341_10281511_Ribosomal_protein_S3
--------------------------------------------------------------------------------
---------------ANRLASSLERGWYFRKAGQSMMRRVMDAGALGCEIVISGKLTGPRSRTEKFISGYIKHSGRPAID
LVDKGYSVAVKKLGVIGCQVRIIPPEVRLPDDFQI-------------------------VQLQAPPAPVEAKKSAPAPA
PAAAPAPAPVEAKKSDLDQLLESEVSAAEPKPAAE----VPVQGVAEDAPLPEAKVDSEPCAKEE
>JGI20220J20339_10445661_Ribosomal_protein_S3
--------------------------------------------------------------------------------
------------------------RGWYFRKAGQSMMRRVMDAGALGCEIVISGKLTGPRSRTEKFISGYIKHSGKPAID
LVDKGYSVAVKKLGVIGCQVRIIPPDVRLPDDFRI----------------------EAPPVAAPVV------EPKPAAK
-PPAPAVAPAPEKKSDLDQLLESEP--VAMPSPLDESSVKGSEGVTEDAPLAGEMADSEPCAKEE
>JGI20220J20339_10445661_Ribosomal_protein_S3_2
--------------------------------------------------------------------------------
------------------------RGWYFRKAGQSMMRRVMDAGALGCEIVISGKLTGPRSRTEKFISGYIKHSGKPAID
LVDKGYSVAVKKLGVIGCQVRIIPPDVRLPDDFRI----------------------EAPPVAAPVV------EPKPAAK
-PPAPAVAPAPEKKSDLDQLLESEP--VAMPSPLDESSVKGSEGVTEDAPLAGEMADSEPCAKEE
>JGI20214J51088_111351691_Ribosomal_protein_S3
------------------------------------------------------------------------------QI
DVQDVGRGDLNGRVVANRLASSLERGWYFRKAGQSMMRRVMDAGALGCEIVISGKLTGPRSRTEKFISGYIKHSGKPAID
LVDKGYSVAVKKLGVIGCQVRIIPPDVRLPDDFQI----------------------XKPPVAAPVA-----ETKPAKVP
VAQAPVAAPAPEKKSDLDQLLESEP--VAAPSPLDEST---------------------------
>JGI20214J51088_102478431_Ribosomal_protein_S3
--------------------------------------------------------------------------------
-------------------------GWYFRKAGQSMMRRVMDAGALGCEIVISGKLTGPRSRTEKFISGYIKHSGKPAVD
LVDRGYSVAVKKLGVIGCQVRIIPPXVRLPDDFRM----------------------QQPXQAAPAP------EKKPEKA
PAQEPAPAPAPEKKSDLDQLLESEPSSAPAPLD-----EVKVEGVAEDAPLSDEKADSEPCAKEE
>Ga0063230_117197943_Ribosomal_protein_S3
--------------------------------------------------------------------------------
-----------------------------RKAGQSMMRRVMDAGALGCEIVISGKLTGPRSRTEKFISGYIKHSGKPAID
LVDKGYSVAVKKLGVIGCQVRIIPPDVRLPDDFRI----------------------EKPPVA--------TPVVETKPA
AKLPVAAPGSSETKSDLDQLLESEPVAAPAPLD----EPARAEGVAEDVPLPEEKADIEPCAKEE
>JGI20214J51650_112696101_Ribosomal_protein_S3
-----------------------------------------------AEKPGMVIGKGGKLIRKITRDLDRKFHLDNPQI
DVQDVGRGDLNGRVVANRLASSLERGWYFRKAGQSMMRRVMDAGALGCEIVISGKLTGPRSRTEKFISGYIKHSGKPAID
LVDKGYSVAVKKLGVIGCQVRIIPPDVRLPDDFQI----------------------EKPPVA-PPVAEAKPAKGPVAP-
-----------------------------------------------------------------
>JGI20214J51088_112742281_Ribosomal_protein_S3
--------------------------------------------------------------------LDRKYHLDNPQI
DVQDVGRGDLNGRVVANRLASSLERGWYFRKAGQSMMRRVMDAGALGCEIVISGKLTGPRSRTEKFISGYIKHSGKPAID
LVDKGYSVAVKKLGVIGCQVRIIPPDVRLPDDFQI----------------------QMPPAA-AAPTEVKPPAQPAEQA
PVSA------EPKKSDL------------------------------------------------
>Ga0079066_10759871_Ribosomal_protein_S3
MSVEKKFVAEGISKALVNEYLAEELERAGYGGMVMNRTPMGTQITVYAEKPGMVIGKGGKLIRKITRDLDRRFHLDNPQI
DVQDVGRGDLNGRVVANRLASSLERGWYFRKAGQSMMRRVMDAGALGCEIVISGKLTGPRSRTEKFISGYIKHSGKPAVD
LVDRGYSVAVKKLGVIGCQVRIIPPDVRL---------------------------------------------------
-----------------------------------------------------------------
>Ga0079062_10498532_Ribosomal_protein_S3
MSVEKKFVAEGISKALVNEYLAEELERAGYGGMVMNRTPMGTQITVYAEKPGMVIGKGGKLIRKITRDLDRRFHLDNPQI
DVQDVGRGDLNGRVVANRLASSLERGWYFRKAGQSMMRRVMDAGALGCEIVISGKLTGPRSRTEKFISGYIKHSGKPAVD
LVDRGYSVAVKKLGVIGCQVR-----------------------------------------------------------
-----------------------------------------------------------------
>Ga0079066_10124631_Ribosomal_protein_S3
MSVEKKFVAEGISKALVNEYLAEELERAGYGGMVMNRTPMGTQITVYAEKPGMVIGKGGKLIRKITRDLDRKFHLDNPQI
DVQDVGRGDLNGRVVANRLASSLERGWYFRKAGQSMMRRVMDAGALGCEIVISGKLTGPRSRTEKFISGYIKHSGKPAVD
LVDRGYSVAVKKLGVIGCQVR-----------------------------------------------------------
-----------------------------------------------------------------
>Ga0079074_10166386_Ribosomal_protein_S3
MSVEKKFVAEGISKALVNEYLAEELERAGYGGMVMNRTPMGTQITVYAEKPGMVIGKGGKLIRKITRDLDRRFHLDNPQI
DVQDVGRGDLNGRVVANRLASSLERGWYFRKAGQSMMRRVMDAGALGCEIVISGKLTGPRSRTEKFISGYIKHSGKPAVD
LVDRGYSVAVKKLGVIGCQV------------------------------------------------------------
-----------------------------------------------------------------
>Ga0079068_10600502_Ribosomal_protein_S3
MSVEKKFVAEGISKALVNEYLAEELERAGYGGMVMNRTPMGTQITVYAEKPGMVIGKGGKLIRKITRDLDRRFHLDNPQI
DVQDVGRGDLNGRVVANRLASSLERGWYFRKAGQSMMRRVMDAGALGCEIVISGKLTGPRSRTEKFISGYIKHSGKPAVD
LVDRGYSVAVKKLGVIGC--------------------------------------------------------------
-----------------------------------------------------------------
