# Supplementary material for: Methanogenesis in oxygenated soils is a substantial fraction of wetland methane emissions
Source: Nat Commun. 2017 Nov 16;8:1567. doi: 10.1038/s41467-017-01753-4 (PMC5691036; doi:10.1038/s41467-017-01753-4)
Supplement: Supplementary file 11 — Supplementary Data 8 [file 41467_2017_1753_MOESM11_ESM.txt]

>Methanosarcina_mazei_Go1_Batch16AARefs
-MAADIFSKFKKSMEVKFTQEYGSNQQAGG-----DITGKTAKFLRLGPEQDARKAEMIKAGKEIAEKRGIAFYNPMMHS
GA-PLGQRAITPYTLSGTDIVAEPDDLHYVNNAAMQQMWDDIRRTCIVGLDMAHETLEKRLGKEVTPETINHYLEVLNHA
MPGAAVVQEMMVETHPALVDDCYVKVFTGDDELADEIDKQYVININKMFSEEQAAQIKASMGKTTWQAIHIPTIVSRTTD
GAQTSRWAAMQIGMSFISAYAMCAGEAAVADLSFAAKHAALVSMGEMLPARRARGPN-EPGGLSFGHLADIIQTSRV-SQ
DPAKIALEVVGAGCMLYDQIWLGSYMSGGVGFT------QYATAAYTDDILDNN---TYYDVDYINDKYNG-AANLGTDN
KVKATLDVVKDIATESTLYGIETYEKFPTALEDHFGGSQRATVLAAASGVACALATGNANAGLSGWY-------LSMYVH
KEAWGRLGFFGFDLQDQCGATNVLSYQGDEGLPDELRGPNYPNYAMNVGHQGGYAGIAQAAHSGRGDAFTVNPLIKVCFA
DD--LMPFNFAEPRREFGRGAIREFVPAGERSLIIPAK
>Methanosaeta_concilii_Batch16AARefs
MAVKHTKKLFVKALNKKFGKDF-------------DLASQKVEYKRLGPEQNARKREFMEYAKKLEGKRGMTGYNPYVHA
GGIPLGQRQLVPYKLSSTEYVVEGDDLHFVNNPAMQQFWDDIRRTIVVGLDMAHEVLQKRLGKEVTPETINNYLEILNHA
MPGAAVVQEHMVETHPGLVDDCNVRVFSGDDALADEIDDQYKIDINKMFPEDQAETLKAAIGKTTWQAIHVPTIVVRTCD
GGTTSRWSAMQLCMTFIDAYNMCAGEAAVADLAYAAKHAAVLQMSDMLPARRARGPN-NPGGISFGFMSDMVQTSRVKPQ
DPVYVSLNVVAAGSMFYDQIWLGSYMSGGVGFT------QYATAAYTNDVLDDF---SYYGVDYANDKFGG-FA------
KAPATIDVAKELATEVTLYGIEQYEAFPTLLEDHFGGSQRAAVLAAASGITSAIATGHSQIGLAGWY-------LSMLLH
KEAWGRLGFFGYDLQDQCGPTNVFSYQSDEGNPLELRGANYPNYAMNVGHQGEYAGITSAAHAGRMDAFAVNPLIKVTFA
NP--GLVFDFANVRDCFGKGGAREFRAAGERSLVMPAV
>JGI20219J14954_10014071_Methyl_coenzyme_M_reductase,_alpha_subunit_Batch5
--------------------------------------------------------------------------------
--------------------------------------------------------------------------------
--------------------------------------------------------------------------------
---------MQLGMTFIDAYNMCAGEAAVADLAFAAKHAAVLQMSDMLPARRARGPN-NPGGISFGFMSDMVQTSRVAAA
DPVKVSLNVVAAGAMLYDQIWLGSYMSGGVGFT------QYATAAYTNDVLDDF---CYYGVDFAVDKFGG-FA------
KAPQTVDIAKELGTEVTLYGVEQYESYPTLLEDHFGGSQRASVLAAASGITAAIASGHSQVGLAAWY-------LSMLLH
KEAWGRLGFFGYDLQDQCGPTNVFSYQSDEGNPLEMRGANYPNYAMNVGHQGEYAGISSAAHAGRMDAFTINPLIKVCFA
NP--GLVFDWADVRTAFGKGGAREFRAAGERALVMPA-
>JGI20218J20341_10065541_Methyl_coenzyme_M_reductase,_alpha_subunit_Batch4
--------------------------------------------------------------------------------
-------------------------------------------------------------------ETINNYLEILNHA
MPGAAVVQEHMVETHPGLVDDCNVRVFTGDDNLADEIDSQYVININKMFPADQAEALKAAIGKTTWQAIHVPTIVVRSCD
GGTTSRWSAMQLGMTFIDAYNMCAGEAAVADLAFAAKHAAVLQMSDMLPARRARGPN-NPGGISFGFMSDMVQTSRVAAA
DPCKVSLNVVAAGAMLYDQIWLGSYMSGGVGFT------QYATAAYTNDVLDDF---CYYGVDFANDKFGG-FA------
KAPKTIDVAKELGTEVTLYGIEQYESYPTLLEDHFGGSQRASVLAAASGITAAIASGHSQVGL-----------------
--------------------------------------------------------------------------------
--------------------------------------
>Ga0063230_118539911_Methyl_coenzyme_M_reductase,_alpha_subunit_Batch5
--------------------------------------------------------------------------------
---------------------------------------------------------------------------ILNHA
MPGAAVVQEHMCETHPGLVDDCNVRVFTGDDNLADEIDPQYVIDINKLFPADQAEELKAAIGKTTWQAIHIPTIVVRSCD
GGTTSRWSAMQLCMTFIDAYNMCAGEAAVADLAYAAKHAAVLQMSEMLPARRARGPN-NPGGLSFGFLADMVQTSRVAAA
DPVKVSLNVVAAGAMLYDQIWLGSYMSGGVGFT------QYATAAYTNDVLDDF---CYYIVDYANDKFGG-FA------
KAPATLDVAKELATESTLYSAEQYESYPTLLEDHFGGSQRASVMAAASGIGAAIASGHNQIGLAGWY-------LSMLLH
KEAWGRLGFFGYDLQDQCGPTNV---------------------------------------------------------
--------------------------------------
>Open_0915_scaffold_1790_5
MAVKHTKKLFVKALEKKFATEVK---TIGAKDA--KLEGQTTSYLRLGPEQNARKREFMEAAAKLSGKRGMTGYNPYVHA
GGIPLGQRQLVPYKLSGTEYVVEGDDLHFVNNPAMQQLWDDVRRTIVVGLDMAHEVLQKRLGKEVTPETINNYLEILNHA
MPGAAVVQEHMVETHPALVDDCNVRVFTGDDALADEIDDQYLINIDKMFPAEQAEALKAAIGKTSWQAIHVPTIVVRSCD
GGTTSRWSAMQLCMTFIDAYNMCAGEAAVADLAYAAKHAAVLQMSEMLPARRARGPN-NPGGLSFGFLADMVQTSRVAAA
DPVKVSLNVVAAGAMLYDQIWLGSYMSGGVGFT------QYATAAYTNDVLDDF---CYYGADFAADKFGG-FA------
KAPALLDTAKELATEVNAYGMEQYEAFPTLLEDHFGGSQRASVLAAASAITAAIATGHSQVGLAGWY-------LSMLLH
KEGWGRLGFFGYDLQDQCGPTNVFSYQSDEGNPLELRGANYPNYAMNVGHQGEYAGISSAAHAGRMDAFAINPLIKVTFA
NP--GLVFDWADVRACFGKGGAREFRAAGDRSLVMPAV
>Plant_Nov_scaffold_427_6
MAVKHTKKLFVKALEKKFATEVK---TIGSKDA--KLEGQTTSYLRLGPEQNARKREFMEAAAKLSGKRGMTGYNPYVHA
GGIPLGQRQLVPYKLSGTEYVVEGDDLHFVNNPAMQQMWDDVRRTIVVGLDMAHEVLQKRLGKEVTPETINNYLEILNHA
MPGAAVVQEHMVETHPALVDDCNVRVFTGDDALADEIDDQYLINIDKMFPAEQAEALKAAIGKTSWQAIHVPTIVVRSCD
GGTTSRWSAMQLCMTFIDAYNMCAGEAAVADLAYAAKHAAVLQMSEMLPARRARGPN-NPGGLSFGFLADMVQTSRVAAA
DPVKVSLNVVAAGAMLYDQIWLGSYMSGGVGFT------QYATAAYTNDVLDDF---CYYGADFAADKFGG-FA------
KAPALLDTAKELATEVNAYGMEQYEAFPTLLEDHFGGSQRASVLAAASAITAAIATGHSQVGLAGWY-------LSMLLH
KEGWGRLGFFGYDLQDQCGPTNVFSYQSDEGNPLELRGANYPNYAMNVGHQGEYAGISSAAHAGRMDAFAINPLIKVTFA
NP--GLVFDWADVRACFGKGGAREFRAAGDRSLVMPAV
>JGI20218J20341_10132171_Methyl_coenzyme_M_reductase,_alpha_subunit_Batch4
--------------------------------------------------------------------------------
--------QLVPYKLSGTEYVVEGDDLHFVNNPAIQQMWDDIRRTIVVGLDMAHEVLQKRLGKEVTPETINNYLEILNHA
MPGAAVVQEHMVETHPGLVDDCNVRVFTGDDALADEIDSQYVIDINKLFPAEQAEAIKAAVGKTTWQAIHVPTIVVRSCD
GGTTSRWSAMQLCMTFIDAYNMCAGEAAVADLAYAAKHAAVLQMSEMLPARRARGPN-NPGGLSFGFLADMIQTSRVAAA
DPVKVSLNVVAAGAALYDQIWLGSYMSGGVGFT------QYATAAYTNDVLDDF---CYYGVDFASDKFGG-FA------
KAPKVLDTAKEL--------------------------------------------------------------------
--------------------------------------------------------------------------------
--------------------------------------
>Ga0063230_117624942_Methyl_coenzyme_M_reductase,_alpha_subunit_Batch5
--MAAKKKLFIKALDKKFATEKKLLGTRGFAED--NLQSQKTTNLRLGPEQNARKREFMEYSAKLAGKRGISFYNPYVHA
GGIPLGQRQLVPYKLSGTEYVVEGDDLHFVNNPAIQQMWDDIRRTIVVGLDMAHEVLQKRLGKEVTPETINNYLEILNHA
MPGAAVVQEHMVETHPGLVDDCNVRVFTGDDALADEIDSQYVININKLFPAEQAEAIKAAVGKTTWQAIHVPTIVVRSCD
GGTTSRWSAMQLCMTFIDAYNMCAGEAAVADLAYAAKHAAVLQMSEMLPARRARGPN-NPGGLSFGFLADMIQTSRVAAA
DPVKVSLNVVAAGAALYDQIWLGSYMSGGVGFT------QYATAAYTNDVLDDF---CYYGVDFAADKFGG-FA------
KAPKVLDTAKELATEVNAYGMEQYEAYPTLLEDHFGGSQRASVLAAASGITSAIASGHSQVGLAGWY-------LSMLLH
KEGWGRLGFFGYDLQDQCGPTNVFSYQSDEGNPLELRGANYPNYAMNVGHQGEYAGISSAAHAGRMDAFAC---------
--------------------------------------
>JGI20218J20341_10172691_Methyl_coenzyme_M_reductase,_alpha_subunit_Batch4
--------------------------------------------------------------------------------
--------------------------------------------------------------------------------
------------ETHPGLVDDCNVRVFTGDDALADEIDSQYVININKLFPAEQAEAIKAAVGKTTWQAIHVPTIVVRSCD
GGTTSRWSAMQLCMTFIDAYNMCAGEAAVADLAYAAKHAAVLQMSEMLPARRARGPN-NPGGLSFGFLADMIQTSRVAAA
DPVKVSLNVVAAGAALYDQIWLGSYMSGGVGFT------QYATAAYTNDVLDDF---CYYGVDFAADKFGG-FA------
KAPKVLDTAKELATEVNAYGMEQYEAYPTLLEDHFGGSQRASVLAAASGITSAIASGHSQVGLAGWY-------LSMLLH
KEGWGRLGFFGYDLQDQCGPTNVFSYQSDEGNPLELRGANYPNYAMNVGHQGEYAGISSAAHAGRMDAFACNPLIKVCFA
NP--A---------------------------------
>JGI20221J20338_10061281_Methyl_coenzyme_M_reductase,_alpha_subunit_Batch5
--------------------------------------------------------------------------------
--------------------------------------------------------------------------------
----------MVETHPGLVDDCNVRVFTGDDALADEIDSQYVININKLFPAEQAEAIKAAVGKTTWQAIHVPTIVVRSCD
GGTTSRWSAMQLCMTFIDAYNMCAGEAAVADLAYAAKHAAVLQMSEMLPARRARGPN-NPGGLSFGFLADMIQTSRVAAA
DPVKVSLNVVAAGAALYDQIWLGSYMSGGVGFT------QYATAAYTNDVLDDF---CYYGVDFAADKFGG-FA------
KAPKVLDTAKELATEVNAYGMEQYEAYPTLLEDHFGGSQRASVLAAASGITSAIASGHSQVGLAGWY-------LSMLLH
KEGWGRLGFFGYDLQDQCGPTNVFSYQSDEGNPLELRGANYPNYAMNVGHQGEYAGISSAAHAGRMDAFACNPLIKVCFA
NP--ALIFNWADVRDAFGKGGAREFRAAGERSLVMPA-
>JGI20221J20338_10055603_Methyl_coenzyme_M_reductase,_alpha_subunit_Batch5
---MATKKLFIKALDKKFAVEKKALAAAGIKED--DLQGQKTGYLRLGPEQNARKREFMEASKKLAGKRGISFYNPYVHA
GGIPLGQRQLVPYKLSGTEYVVEGDDLHFVNNPAIQQLWDDIRRTIVVGLDMAHEVLQKRLGKEVTPETINNYLEILNHA
MPGAAVVQEHMVETHPGLVDDCNVRVFTGDDALADEIDSQYLININKLFPADQAESIKAAMGKTTWQAIHVPTIVVRSCD
GGTTSRWSAMQLCMTFIDAYNMCAGEAAVADLAYAAKHAAVLQMSEMLPARRARGPN-NPGGLSFGFLADMIQTSRVAAA
DPVKVSLNVVAAGAALYDQIWLGSYMSGGVGFT------QYATAAYTNDVLDDF---CYYGVDFAADKYKG-FA------
KAPKTLDIAKELATEVNAYGMEQYEDYPTLLEDHFGGSQRASVLAAASGITSAIASGHSQVGLAGWY-------LSMLLH
KEGWGRLGFFGYDLQDQCGPTNVF--------------------------------------------------------
--------------------------------------
>Ga0063230_118742191_Methyl_coenzyme_M_reductase,_alpha_subunit_Batch5
--------------------------------------------------------------------------------
--------------------------------------------------------------------------------
---------------------------------------------------EQAEAIKAAVGKTTWQAIHVPTIVVRSCD
GGTTSRWSAMQLCMTFIDAYNMCAGEAAVADLAYAAKHAAVLQMSEMLPARRARGPN-NPGGLSFGFLADMVQTSRVAAA
DPVKVSLNVVAAGAMLYDQIWLGSYMSGGVGFT------QYATAAYTNDVLDDF---CYYGVDFAADKFGG-FA------
KAPQTLEIAKELATEVNAYGMEQYEAFPTLLEDHFGGSQRASVLAAASGITAAIASGHSQVGLAGWY-------LSMLLH
KEGWGRLGFFGYDLQDQCGPTNVFSYQSDEGNPVELRGANYPNYAMNVGHQGEYAGISSSAHAGRM--------------
--------------------------------------
>JGI20214J51650_100251684_Methyl_coenzyme_M_reductase,_alpha_subunit_Batches1_2_and3
MAKMHSKKLFLKALDKKFAMDVK---TTGMTDA--NLEDQKTKYLRLGPEQSERKREFMAASKKLAGKRGISFYNPMVHA
GGIPLGQRQLVPYKLSGTEYVVEGDDLHFVNNPAMQQMWDDVRRTIIVGLDMSHEVLQKRLGKEVTPETINNYLEILNHA
MPGAAVVQEHMCETHPGXVDDCNVRVFTGXXALADEIDSQYVINLNKLFPADQAEAIKAAIGKTTWQAIHVPTIVVRSCD
GGTTSRWSAMQLCMTFIDAYNMCAGEAAVADLAYAAKHAAVLQMSEMLPARRARGPN-NPGGLSFGFLADMVQTSRVAAA
DPVKVSLNVVAAGAMLYDQIWLGSYMSGGVGFT------QYATAAYTNDVLDDF---CYYGVDFAVDKFGG-FA------
KAAKTXDXAKELATEVNAYGMEQYEAYPTLLEDHFGGSQRASVLAAASGITSAIASGHSQVGLAGWY-------LSMLLH
KEGWGRLGFFGYDLQDQCGPTNVFSYQSDEGNPVELRGANYPNXAMNVGHQGEYAGISSAAHAGRMDAFACNPLIKATFA
NP--ALVFDWADIRGCFGKGGAREFRAAGERSLVMPAV
>JGI24141J26756_10485811_Methyl_coenzyme_M_reductase,_alpha_subunit_Batches6and7
MAVKHTKKLFIKALNKKFGKDF-------------DLAGQKVEYKRLGPEQNARKREFMEYAKKVEGKRGMTGYNPYVHA
GGIPLGQRQLVPYKLSGTEXVVEGDDLHFVNNPAIQQMWDDVRRTIVVGLDMAHEVLQKRLGKEVTPETINNYLEILNHA
MPGAAVVQEHMVETHPGLVDDCNVRIFTGDDALADEIDPQYLIDINKVFPAEQAESLKAAIGKTTWQAIHVPTIVVRSCD
GGTTSRWSAMQLCMTFIDAYNMCAGEAAVADLAYAAKHAAVLQMSEMLPARRARGPN-NPGGLSFGFLADMVQTSRTAAA
DPVKVS--------------------------------------------------------------------------
--------------------------------------------------------------------------------
--------------------------------------------------------------------------------
--------------------------------------
>Ga0063230_118370381_Methyl_coenzyme_M_reductase,_alpha_subunit_Batch5
--------------------------------------------------------------------------------
------------------------------NNPAIQQMWDDIRRTIVVGLDMAHEVLQKRLGKEVTPETINNYLEILNHA
MPGAAVVQEHMVETHPGLVDDCNVRVFTGDDALADEIDSQYVIDINKLFPAEQAEAIKAAVGKTTWQAIHVPTIVVRSCD
GGTTSRWSAMQLCMTFIDAYNMCAGEAAVADLAYAAKHAAVLQMSEMLPARRARGPN-NPGGLSFGFLADMVQTSRTAAA
DPVKVSLNVVAAGAMLYDQIWLGSYMSGGVGFT------QYATAAYTNDVLDDF---CYYGVDFAADKFKG-FA------
KAPATLDTAKELATEVNAYGMEQYEEYPTLLEDHFGGSQRASVLAAASGITSAIASGHSQVGLAGWY-------LSMLLH
KEGWGRLGFFGYDLQDQCGPTNVFSY------------------------------------------------------
--------------------------------------
>WSSedA1B_0306801_Batch15Tringe
--------------------------------------------------------------------------------
------------------------------------------RRTIIVGLDMAHEVLEKRLGKEVTPETINNYLEILNHA
MPGAAVVQEHMVETHPALVDDCNVRVFTGDDNLADEIDSQYVIDLNKLFPADQAEEIKAAIGKTTWQAIHVPTIVVRSCD
GGTTSRWSAMQLCMTFIDAYNMCAGEAAVADLAYAAKHAAVLQMSEMLPARRARGPN-NPGGLSFGFMADMVQTSRVAAA
DPVKVSLNVVAAGSMLYDQIWLGSYMSGGVGFT------QYATAAYTNDVLDDF---CYYGVDYAVDKYGG-FA------
KAPATIEVAKDLATETNAYGMEQ---------------------------------------------------------
--------------------------------------------------------------------------------
--------------------------------------
>JGI20218J20341_10045281_Methyl_coenzyme_M_reductase,_alpha_subunit_Batch4
--------------------------------------------------------------------------------
--------------------------------------------------------------------------------
-----------------------------------------------------------AIGKTTWQAIHVPTIVVRSCD
GGTTSRWSAMQLCMTFIDAYNMCAGEAAVADLAYAAKHAAVLQMSEMLPARRARGPN-NPGGLSFGFMADMVQTSRVAAA
DPVKVSLNVVAAGSMLYDQIWLGSYMSGGVGFT------QYATAAYTNDVLDDF---CYYGVDYAVDKYGG-FA------
KAPATIEVAKDLATETNAYGMEQYEAFPTLLEDHFGGSQRASVLAAASGITAAIGTGHSQVGLAGWY-------LSMLLH
KEGWGRLGFFGYDLQDQCGPTNVFSYQSDEGNPLELRGANYPNYAMNVGHQGEYAGISSAAHAGRMDAFACNPLIKATFA
NP--GLVFDWADIRA-----------------------
>JGI20219J20330_1014631_Methyl_coenzyme_M_reductase,_alpha_subunit_Batch5
--------------------------------------------------------------------------------
------------------------------------QMWDDIRRTIIVGLDMAHEVLEKRLGKEVTPETINNYLEILNHA
MPGAAVVQEHMVETHPALVDDCNVRVFTGDDNLADEIDPQYVIDLNKLFPADQAEEIKAAIGKTTWQAIHVPTIVVRSCD
GGTTSRWSAMQLCMTFIDAYNMCAGEAAVADLAYAAKHAAVLQMSEMLPARRARGPN-NPGGLSFGFMADMVQTSRVAAA
DPVKVSLNVVAAGSMLYDQIWLGSYMSGGVGFT------QYATAAYTNDVLDDF---CYYGVDYAVDKYGG-FA------
KAPATIEVAKDLATETNAYGMEQYEAFPTLLEDHFGGSQRASVLAAASGITAAIGTGHSQVGLAGWY-------LSMLLH
KEGWGRLGFFGYDLQDQCGPTNVFSYQSDEGNPLELRGANYPNYAMNVGHQGEYAGISSAAHSGRMDAFACNPLIKATFA
NP--GLVFDWADIRA-----------------------
>JGI20219J14954_10014761_Methyl_coenzyme_M_reductase,_alpha_subunit_Batch5
MAKMHSKKLFLKALDKKFAMDQK---TTGMTDA--NLEDQKTKYLRLGPEQSERKREFIAASKKAAGKRGISFYNPMVHA
GGIPLGQRQLVPYKLSGTEYVVEGDDLHFVNNPAMQQMWDDVRRTIIVGLDMSHEVLQKRLGKEVTPETINNYLEILNHA
MPGAAVVQEHMCETHPGLVDDCNVRVFTGDDALADEIDSQYVINLNKLFPADQAEAIKAAIGKTTWQAIHVPTIVVRSCD
GGTTSRWSAMQLCMTFIDAYNMCAGEAAVADLAYAAKHAAVLQMSEMLPARRARGPN-NPGGLSFGFLADMVQTSRVAAA
DPVKVSLNVVAAGAMLYDQIWLGSYMSGGVGFT------QYATAAYTNDVLDDF---CYYGVDFAVDKFGG-FA------
KAPKT---------------------------------------------------------------------------
--------------------------------------------------------------------------------
--------------------------------------
>JGI20218J20341_10025501_Methyl_coenzyme_M_reductase,_alpha_subunit_Batch4
--------------------------------------------------------------------------------
--------------------------------------------------------------------------------
--------------------------------------------------------------------------VVRSCD
GGTTSRWSAMQLCMTFIDAYNMCAGEAAVADLAYAAKHAAVLQMSEMLPARRARGPN-NPGGLSFGFLADMIQTSRTAAA
DPVKVSLNVVAAGAALYDQIWLGSYMSGGVGFT------QYATAAYTNDVLDDF---CYYGVDFAADKFKG-FA------
KAPATLDTAKELATEVNAYGMEQYEEYPTLLEDHFGGSQRASVLAAASGITSAIASGHSQVGLAGWY-------LSMLLH
KEGWGRLGFFGYDLQDQCGPTNVFSYQSDEGNPLELRGANYPNYAMNVGHQGEYAGISSAAHAGRMDAFACNPLIKVCFA
NP--ALIFNWADVRDAFGKGGAREFRAAGERSLVMPA-
>JGI20218J20341_10022761_Methyl_coenzyme_M_reductase,_alpha_subunit_Batch4
-------------------------------------------------------------------------YNPMVHA
GGIPLGQRQLVPYKLSGTEYVVEGDDLHFVNNPAMQQMWDDVRRTIIVGLDMSHEVLQKRLGKEVTPETINNYLEILNHA
MPGAAVVQEHMCETHPGLVDDCNVRVFTGDDALADEIDSQYVINLNKLFPADQAEAIKAAIGKTTWQAIHVPTIVVRSCD
GGTTSRWSAMQLCMTFIDAYNMCAGEAAVADLAYAAKHAAVLQMSEMLPARRARGPN-NPGGLSFGFLADMVQTSRVAAA
DPVKVSLNVVAAGAMLYDQIWLGSYMSGGVGFT------QYATAAYTNDVLDDF---CYYGVDFAVDKFGG-FA------
KAAKTIDVA-----------------------------------------------------------------------
--------------------------------------------------------------------------------
--------------------------------------
>JGI20214J51088_100547382_Methyl_coenzyme_M_reductase,_alpha_subunit_Batches1_2_and3
MAKMHSKKLFLKALDKKFAMDQK---TTGMTDA--NLEDQKTKYLRLGPEQSERKREFMAASKKLAGKRGISFYNPMVHA
GGIPLGQRQLVPYKLSGTEYVVEGDDLHFVNNPAMQQMWDDVRRTIIVGLDMSHEVLQKRLGKEVTPETINNYLEILNHA
MPGAAVVQEHMCETHPGLVDDCNVRVFTGDDALADEIDSQYVINLNKLFPADQAEAIKAAIGKTTWQAIHVPTIVVRSCD
GGTTSRWSAMQLCMTFIDAYNMCAGEAAVADLAYAAKHAAVLQMSEMLPARRARGPN-NPGGLSFGFLADMVQTSRVAAA
DPVKVSLNVVAAGAMLYDQIWLGSYMSGGVGFT------QYATAAYTNDVLDDF---CYYGVDFAVDKFGG-FA------
KAAKTVDVAKELATEVNAYGMEQYEAYPTLLEDHFGGSQRASVLAAASGITSAIASGHSQVGLAGWY-------LSMLLH
KEGWGRLGFFGYDLQDQCGPTNVFSYQSDEGNPVELRGANYPNYAMNVGHQGEYAGISSAAHAGRMDAFACNPLIKATFA
NP--ALVFDWADIRTCFGKGGAREFRAAGERSLVMPAV
>JGI20219J20330_1018112_Methyl_coenzyme_M_reductase,_alpha_subunit_Batch5
MAKMHSKKLFLKALDKKFAMDQK---TTGMTDA--NLEDQKTKYLRLGPEQSERKREFMAASKKLAGKRGISFYNPMVHA
GGIPLGQRQLVPYKLSGTEYVVEGDDLHFVNNPAMQQMWDDVRRTIIVGLDMSHEVLQKRLGKEVTPETINNYLEILNHA
MPGAAVVQEHMCETHPGLVDDCNVRVFTGDDALADEIDSQYVINLNKLFPADQAEAIKAAIGKTTWQAIHVPTIVVRSCD
GGTTSRWSAMQLCMTFIDAYNMCAGEAAVADLAYAAKHAAVLQMSEMLPARRARGPN-NPGGLSFGFLADMVQTSRVAAA
DPVKVSLNVVAAGAMLYDQIWLGSYMSGGVGFT------QYATAA-----------------------------------
--------------------------------------------------------------------------------
--------------------------------------------------------------------------------
--------------------------------------
>JGI20219J20330_1015191_Methyl_coenzyme_M_reductase,_alpha_subunit_Batch5
--------------------------------------------------------------------------------
--------------------------------------------------------------------------------
--------------------------------------------------------------------------------
--TTSRWSAMQLCMTFIDAYNMCAGEAAVADLAYAAKHAAVLQMSEMLPARRARGPN-NPGGLSFGFLADMVQTSRVAAA
DPVKVSLNVVAAGAMLYDQIWLGSYMSGGVGFT------QYATAAYTNDVLDDF---CYYGVDFAVDKFGG-FA------
KAAKTIDVAKELATEVNAYGMEQYEAYPTLLEDHFGGSQRASVLAAASGITSAIASGHSQVGLAGWY-------LSMLLH
KEGWGRLGFFGYDLQDQCGPTNVFSYQSDEGNPVELRGANYPNYAMNVGHQGEYAGISSAAHAGRMDAFACNPLIKATFA
NP--ALVFDWADIRTCFGKGGAREFRAAGERSLVMPA-
>JGI20220J20339_10034403_Methyl_coenzyme_M_reductase,_alpha_subunit_Batch5
MAKMHSKKLFLKALDKKFAMDQK---TTGMTDA--NLEDQKTKYLRLGPEQSERKREFMAASKKAAGKRGISFYNPMVHA
GGIPLGQRQLVPYKLSGTEYVVEGDDLHFVNNPAMQQMWDDVRRTIIVGLDMSHEVLQKRLGKEVTPETINNYLEILNHA
MPGAAVVQEHMCETHPGLVDDCNVRVFTGDDALADEIDSQYVINLNKLFPADQAEAIKAAIGKTTWQAIHVPTIVVRSCD
GGTTSRWSAMQLCMTFIDAYNMCAGEAAVADLAYAAKHAAVLQMSEMLPARRARGPN-NPGGLSFGFLADMVQTSRVAAA
DPVKVSLNVVAAGAMLYDQIWLGSYMSGGVG-------------------------------------------------
--------------------------------------------------------------------------------
--------------------------------------------------------------------------------
--------------------------------------
>WSSedA1B_0191571_Batch15Tringe
--------------------------------------------------------------------------------
--------------------------------------------------------------------------------
--------------------------------------------------------IKAAIGKTTWQAIHVPTIVVRSCD
GGTTSRWSAMQLCMTFIDAYNMCAGEAAVADLAYAAKHAAVLQMSEMLPARRARGPN-NPGGLSFGFLADMVQTSRVAAA
DPVKVSLNVVAAGAMLYDQIWLGSYMSGGVGFT------QYATAAYTNDVLDDF---CYYGVDFAVDKFGG-FA------
KAAKTVDIAKELATEVNAYGMEQYEAYPTLLEDHFGGSQRASVLAAASGITSAIASGHSQVGLAGWY-------LSMLLH
KEGWGRLGFFGYDLQDQCGPTNVFSYQSDEGNPVELRGANYPNYAMNVGHQGEYAGISSAAHAGRMDAFACNPLIKATFA
NP--ALVFDWADIRTCFGKGGAREFRAAGERSLVMPAV
>Ga0063230_118290901_Methyl_coenzyme_M_reductase,_alpha_subunit_Batch5
--------------------------------------------------------------------------------
--------------------------------------------------------------------------------
---------------------------------ADEIDDQYLIDINKMFPAEQAEALKAAIGKTSWQAIHVPTIVVRSCD
GGTTSRWSAMQLCMTFIDAYNMCAGEAAVADLAYAAKHAAVLQMSEMLPARRARGPN-NPGGLSFGFLADMIQTSRTAAA
DPVKVSLNVVAAGAALYDQIWLGSYMSGGVGFT------QYATAAYTNDVLDDF---CYYGVDFAADKFGG-FA------
KAPALLETAKTLATEVNAYGMEQYELFPTLLEDHFGGSQRASVLAAASGITSAIASGHSQVGLAGWY-------LSMLLH
KEGWGRLGFFGYDLQDQCGPTNVFSYQSDEGAPLELRGANYPNYAMNVGHQGEYAGISSAAHSGRMDAFAVNPLIKVTFA
NP--GMVFDWADVRACFGKGGAREF-------------
>JGI20214J51650_101848241_Methyl_coenzyme_M_reductase,_alpha_subunit_Batches1_2_and3
MAVKHTKKLFIKALNKKFGKDF-------------DLAGQKVEYKRLGPDQNARKREFMEYAKKLEGKRGMTGYNPYVHA
GGIPLGQRQLVPYKLSGTEYVVEGDDLHFVNNPAMQQMWDDVRRTIVVGLDMAHEVLQKRLGKAVTPETINNYLEILNHA
MPGAAVVQEHMVETHPGLVDDCNVRVFTGDDALADEIDDQYLIDINKMFPAEQAEVLKAAIGKTSWQAIHVPTIVVRSCD
GGTTSRWSAMQLCMTFIDAYNMCAGEAAVADLAYAAKHAAVLQMSEMLPARRARGPN-NPGGLSFGFLADMVQTSRVAAA
DPVKVSLNVVAAGAALYDQIWLGSYMSGGVGFT------QYATAAYTNDVLDDF---CYYGVDFAADKFGG-FA------
KAPALLETAKELATEVNSYGIEQYDLFPTLLEDHFGGSQRASVLAAASGITSAIASGHSQVGLAGWY-------LSMLLH
KEGWGRLGFFGYDLQDQCGPTNVFSYQSDEGAPLE---------------------------------------------
--------------------------------------
>JGI20214J51088_101749351_Methyl_coenzyme_M_reductase,_alpha_subunit_Batches1_2_and3
MAVKHTKKLFIKALNKKFGKDF-------------DLAGQKVEYKRLGPDQNARKREFMEYAKKLEGKRGMTGYNPYVHA
GGIPLGQRQLVPYKLSGTEYVVEGDDLHFVNNPAMQQMWDDVRRTIVVGLDMAHEVLQKRLGKAVTPETINNYLEILNHA
MPGAAVVQEHMVETHPGLVDDCNVRVFTGDDALADEIDDQYLIDINKMFPAEQAEVLKAAIGKTSWQAIHVPTIVVRSCD
GGTTSRWSAMQLCMTFIDAYNMCAGEAAVADLAYAAKHAAVLQMSEMLPARRARGPN-NPGGLSFGFLADMVQTSRVAAA
DPVKVSLNVVAAGAALYDQIWLGSYMSGGVGFT------QYATAAYTN--------------------------------
--------------------------------------------------------------------------------
--------------------------------------------------------------------------------
--------------------------------------
>JGI20214J51650_103761311_Methyl_coenzyme_M_reductase,_alpha_subunit_Batches1_2_and3
--------------------------------------------------------------------------------
--------------------------------------------------------------------------------
------VQEHMVETHPGLVDDCNVRVFTGDDALADEIDDXYLIDINKMFPAEQAEALKAAIGKTSWQAIHVPTXVVRSCD
GGTTSRWSAMQLCMTFIDAYNMCAGEAAVADLAYAAKHAAVLQMSEMLPARRARGPN-NPGGLSFGFLADMVQTSRVAAA
DPVKVSLNVVAAGAALYDQIWLGSYMSGGVGFT------QYATAAYTNDVLDDF---CYYGVDFAADKFGG-FA------
KAPKLLETAKMLATEVNAYGMEQYELFPTLLEDHFGGSQRASVLAAASAITSAIASGHSQVGLAGWY-------LSMLLH
KEGWGRLGFFGYDLQDQCGPTNVFSYQSDEGAPLELRGAN----------------------------------------
--------------------------------------
>Ga0075490_13023221_Methyl_coenzyme_M_reductase,_alpha_subunit_Batch10
---------------------------------------------------------------KLAGKRGISFYNPYVHA
GGIPLGQRQLVPYKLSGTEYVVEGDDLHFVNNPAMQQMWDDVRRTIVVGLDMAHEVLQKRLGKEVTPETINNYLEILNHA
MPGAAVVQEHMVETHPGLVDDCNVRVFTGDDALADEIDDQYLININKMFPEDQAEALKAAIGKTSWQAIHVPTIVVRSCD
GGTTSRWSAMQLCMTFIDAYNMCAGEAAVADLAYAAKHAAVLQMSEMLPARRARGPN-NPGGLSFGFLADMVQTSRVAAA
DPVKVSLNVVAAGAALYDQIWLGSYMSGGVGFT------QYATAAYTNDV------------------------------
--------------------------------------------------------------------------------
--------------------------------------------------------------------------------
--------------------------------------
>JGI20218J20341_10027061_Methyl_coenzyme_M_reductase,_alpha_subunit_Batch4
--------------------------------------------------------------------------------
--------------------------------------------------------------------------------
-----------------------------------------------------AEALKAAIGKTSWQAIHVPTIVVRSCD
GGTTSRWSAMQLCMTFIDAYNMCAGEAAVADLAYAAKHAAVLQMSEMLPARRARGPN-NPGGLSFGFLADMIQTSRVAAA
DPVKVSLNVVAAGAALYDQIWLGSYMSGGVGFT------QYATAAYTNDVLDDF---CYYGVDFAADKFGG-FA------
KAPKTLDIAKELATEVNAYGMEQYELFPTLLEDHFGGSQRASVLAAASGITSAIASGHSQVGLAGWY-------LSMLLH
KEGWGRLGFFGYDLQDQCGPTNVFSYQSDEGNPLELRGANYPNYAM----------------------------------
--------------------------------------
>JGI20219J14954_10019071_Methyl_coenzyme_M_reductase,_alpha_subunit_Batch5
--------------------------------------------------------------------------------
--------------------------------------------------------------------------------
--------------------------------------------------AEQAEALKAAIGKTSWQAIHVPTIVVRSCD
GGTTSRWSAMQLCMTFIDAYNMCAGEAAVADLAYAAKHAAVLQMSEMLPARRARGPN-NPGGLSFGFLADMIQTSRVAAA
DPVKVSLNVVAAGAALYDQIWLGSYMSGGVGFT------QYATAAYTNDVLDDF---CYYGVDFAADKYKG-FA------
KAPKTLDLAKELATEVNAYGMEQYEEFPTLLEDHFGGSQRASVLAAASGITSAIASGHSQVGLAGWY-------LSMLLH
KEGWGRLGFFGYDLQDQCGPTNVFSYQSDEGNPLELRGANYPNYAMNVGHQGEYAGISSAAHAGRMDAFACNPLIKVTFA
NP--GMVFDWADVRACFGKGGAREFRAAGERSLVMPA-
>Ga0079062_10786681_Methyl_coenzyme_M_reductase,_alpha_subunit_Batch10
--------------------------------------------------------------------------------
--------------------------------------------------------------------------------
----------------------------------------------------------------SWQAIHVPTIVVRSCD
GGTTSRWSAMQLCMTFIDAYNMCAGEAAVADLAYAAKHAAVLQMSEMLPARRARGPN-NPGGLSFGFLADMVQTSRVAAA
DPVKVSLNVVAAGAMLYDQIWLGSYMSGGVGFT------QYATAAYTNDVLDDF---CYYGVDFANDKFGG-FA------
KAPGKLETAKELATEVNAYGIEQYEAFPTLLEDHFGGSQRASVLAAASGITSAIASGHSQVGLAGWY-------LSMLLH
KESWGRLGFFGYDLQDQCGPTNVFSYQSDEGNPLELRGANYPNYAMNVGHQGEYAGISSAAHAGRMDAFAINPLIKVCFA
NP--GMVFDWADIR------------------------
>JGI20214J51088_102040891_Methyl_coenzyme_M_reductase,_alpha_subunit_Batches1_2_and3
MAVKHTKKLFIKALNKKFGKDF-------------DLAGQKVEYKRLGPEQNARKREFMEYAKKVEGKRGMTGYNPYVHA
GGIPLGQRQLVPYKLSGTEYVVEGDDLHFVNNPAIQQMWDDVRRTIVVGLDMAHEVLQKRLGKEVTPETINNYLEILNHA
MPGAAVVQEHMVETHPGLVDDCNVRVFTGDDALADEIDDQYLIDINKMFPAEQAEALKAAIGKTSWQAIHVPTIVVRSCD
GGTTSRWSAMQLCMTFIDAYNMCAGEAAVADLAYAAKHAAVLQMSEMLPARRARGPN-NPGGLSFGFLADMVQTSRVAA-
--------------------------------------------------------------------------------
--------------------------------------------------------------------------------
--------------------------------------------------------------------------------
--------------------------------------
>JGI20221J20338_10029061_Methyl_coenzyme_M_reductase,_alpha_subunit_Batch5
--------------------------------------------------------------------------------
--------------------------------PAIQQMWDDVRRTIVVGLDMAHEVLQKRLGKEVTPETINNYLEILNHA
MPGAAVVQEHMVETHPGLVDDCNVRVFTGDDALADEIDDQYLIDINKMFPAEQAEALKAAIGKTSWQAIHVPTIVVRSCD
GGTTSRWSAMQLCMTFIDAYNMCAGEAAVADLAYAAKHAAVLQMSEMLPARRARGPN-NPGGLSFGFLADMVQTSRVAAA
DPVKVSLNVVAAGAALYDQIWLGSYMSGGVGFT------QYATAAYTNDVLDDF---CYYGVDFAADKFGG-FA------
KAPKLLETAKMLATEVNAYGMEQYELFPTLLEDHFGGSQRASVLAAASAITSAIASGHSQVGLAGWY-------LS----
--------------------------------------------------------------------------------
--------------------------------------
>JGI20218J20341_10028161_Methyl_coenzyme_M_reductase,_alpha_subunit_Batch4
MAVKHTKKLFIKALNKKFGKDF-------------DLAGQKVEYKRLGIEQNARKREFIEYAKKVEGKRGMTGYNPMVHA
GGIPMGQRQLVPYKLSGTEYVVEGDDLHFVNNPAIQQMWDDVRRTIVVGLDMAHEVLQKRLGKEVTPETINNYLEILNHA
MPGAAVVQEHMVETHPGLVDDCNVRVFTGDDALADEIDDQYLIDINKMFPAEQAEALKAAIGKTSWQAIHVPTIVVRSCD
GGTTSRWSAMQLCMTFIDAYNMCAGEAAVADLAYAAKHAAVLQMSEMLPARRARGPN-NPGGLSFGFLADMVQTSRVAAA
DPVKVSLNVVAAGAALYDQIWLGSYMSGGVGFT------QYATAAYTNDVLDDF---CYYGVDF----------------
--------------------------------------------------------------------------------
--------------------------------------------------------------------------------
--------------------------------------
>JGI20214J51650_102270911_Methyl_coenzyme_M_reductase,_alpha_subunit_Batches1_2_and3
MAVKHTKKLFIKALNKKFGKDF-------------DLAGQKVEYKRLGPEQNARKREFMEYAKKLEGKRGMTGYNPYVHA
GGIPLGQRQLVPYKLSGTEYVVEGDDLHFVNNPAIQQMWDDVRRTIVVGLDMAHEVLQKRLGKEVTPETINNYLEILNHA
MPGAAVVQEHMVETHPGLVDDCNVRVFTGDDALADEIDDQYLIDINKMFPAEQAEALKAAIGKTSWQAIHVPTIVVRSCD
GGTTSRWSAMQLCMTFIDAYNMCAGEAAVADLAYAAKHAAVLQMSEMLPARRARGPN-NPGGLSFGFLADMVQTSRVAAA
DPVKVSLNVVAAGAALYDQIWLGSYMSGGVGFT------QYATAAYTNDVLDDF---CYYGVDFAADKFGG-FA------
KAPKLLETAKELATEVNAYGMEQYELFPTLLEDHFGGSQRASVLAAASGITSAIASGHS---------------------
--------------------------------------------------------------------------------
--------------------------------------
>JGI20214J51088_103308971_Methyl_coenzyme_M_reductase,_alpha_subunit_Batches1_2_and3
MAVKHTKKLFIKALNKKFGKDF-------------DLAGQKVEYKRLGPEQNARKREFMEYAKKLEGKRGMTGYNPYVHA
GGIPLGQRQLVPYKLSGTEYVVEGDDLHFVNNPAIQQMWDDVRRTIVVGLDMAHEVLQKRLGKEVTPETINNYLEILNHA
MPGAAVVQEHMVETHPGLVDDCNVRVFTGDDALADEIDDQYLIDINKMFPAEQAEALKAAIGKTSWQAIHVPTIVVRSCD
GGTTSRWSAMQLCMTFIDAYNMCAGEAAVADLAYAAKHAAVLQMSEMLPARRARGPN-NPGGLSFGFLADMVQTSRVAAA
DPVKVSLNVVAAGAALYDQIWLGSYMSGGVGFT------QYATA------------------------------------
--------------------------------------------------------------------------------
--------------------------------------------------------------------------------
--------------------------------------
>JGI20214J51650_102411841_Methyl_coenzyme_M_reductase,_alpha_subunit_Batches1_2_and3
--------------------------------------------KRLGPEQNARKREFMEYAKKVEGKRGMTGYNPYVHA
GGIPLGQRQLVPYKLSGTEYVVEGDDLHFVNNPAIQQMWDDVRRTIVVGLDMAHEVLQKRLGKEVTPETINNYLEILNHA
MPGAAVVQEHMVETHPGLVDDCNVRVFTGDDNLADEIDDQYLIDINKVFPAEQAESIKAAMGKTTWQAIHVPTIVVRSCD
GGTTSRWSAMQLCMTFIDAYNMCAGEAAVADLAYAAKHAAVLQMSEMLPARRARGPN-NPGGLSFGFLADMVQTSRVAAA
DPVKVSLNVVAAGAALYDQIWLGSYMSGGVGFT------QYATAAYTNDVLDDF---CYYGVDFAADKFGG-FA------
KAPKLLETAKQLATEVNAYGVEQYEAFPTLLEDHFGGSQRASVLAAASGITSAIASGHSQVGLAGWY-------LSMLLH
KETW----------------------------------------------------------------------------
--------------------------------------
>JGI20214J51088_103276001_Methyl_coenzyme_M_reductase,_alpha_subunit_Batches1_2_and3
--------------------------------------------------------------------------------
--------------------------------------------------------------------------------
---------------------------------------------------------KAAMGKTTWQAIHVPTIVVRSCD
GGTTSRWSAMQLCMTFIDAYNMCAGEAAVADLAYAAKHAAVLQMSEMLPARRARGPN-NPGGLSFGFLADMVQTSRVAAA
DPVKVSLNVVAAGAALYDQIWLGSYMSGGVGFT------QYATAAYTNDVLDDF---CYYGVDFAADKFGG-FA------
KAPKTIDIAKELATEVNAYGVEQYEAFPTLLEDHFGGSQRASVLAAASGITSAIASGHSQVGLAGWY-------LSMLLH
KETWGRLGFFGYDLQDQCGPTNVFSYQSDEGNPVELRGANYPNYAMNVGHQGEYAGISSAAHSGRMDAFACNPLIKVTFA
NP--GMVFDWADVRACFGKGGAREFRAAG---------
>JGI20218J20341_10020122_Methyl_coenzyme_M_reductase,_alpha_subunit_Batch4
MAVKHTKKLFIKALNKKFGKDF-------------DLAGQKVEYKRLGPEQNARKREFMEYAKKVEGKRGMTGYNPYVHA
GGIPLGQRQLVPYKLSGTEYVVEGDDLHFVNNPAIQQMWDDVRRTIVVGLDMAHEVLQKRLGKEVTPETINNYLEILNHA
MPGAAVVQEHMVETHPGLVDDCNVRVFTGDDNLADEIDDQYLIDINKVFPAEQAESIKAAMGKTTWQAIHVPTIVVRSCD
GGTTSRWSAMQLCMTFIDAYNMCAGEAAVADLAYAAKHAAVLQMSEMLPARRARGPN-NPGGLSFGFLADMVQTSRVAAA
DPVKVSLNVVAAGAALYDQIWLGSYMSGGVGFT------QYATAAYTNDVLDDF---CYYGVDFAADKFGG-FA------
KAPKTLDIAKELATEVNAYGVEQYEAFPTLLEDHFGGSQRASVLAAASGITAAIASGHSQVGLAGWY-------LSMLLH
KESWGRLGFFGYDLQDQCGPTNVFSYQSDEGNPVELRGANYPNYAMNVGHQGEYAGISSAAHSGRMDAFACNPLIKVTFA
NP--GMVFDWADVRACFGK-------------------
>JGI20220J20339_10018711_Methyl_coenzyme_M_reductase,_alpha_subunit_Batch5
--------------------------------------------------------------------------------
GGIPLGQRQLVPYKLSGTEYVVEGDDLHFVNNPAIQQMWDDVRRTIVVGLDMAHEVLQKRLGKEVTPETINNYLEILNHA
MPGAAVVQEHMVETHPGLVDDCNVRVFTGDDNLADEIDDQYLIDINKVFPAEQAESIKAAMGKTTWQAIHVPTIVVRSCD
GGTTSRWSAMQLCMTFIDAYNMCAGEAAVADLAYAAKHAAVLQMSEMLPARRARGPN-NPGGLSFGFLADMVQTSRVAAA
DPVKVSLNVVAAGAALYDQIWLGSYMSGGVGFT------QYATAAYTNDVLDDF---CYYGVDFAADKFGG-FA------
KAPKTLDIAKELATEVNAYGVEQYEAFPTLLEDHFGGSQRASVLAAASGITAAIASGHSQVGLAGWY-------LSMLLH
KESWGRLGFFGYDLQDQCGPTNVFSYQSDEGNPVELRGANYPNYAMNVGHQGEYAGISSAAHSGRMDAFACNPLIKVTFA
NP--GMVFDWAD--------------------------
>JGI20221J20338_10041541_Methyl_coenzyme_M_reductase,_alpha_subunit_Batch5
--------------------------------------------------------------------------------
--------------------------------------------------------------KEVTPETINNYLEILNHA
MPGAAVVQEHMVETHPGLVDDCNVRVFTGDDNLADEIDDQYLIDINKVFPAEQAESIKAAMGKTTWQAIHVPTIVVRSCD
GGTTSRWSAMQLCMTFIDAYNMCAGEAAVADLAYAAKHAAVLQMSEMLPARRARGPN-NPGGLSFGFLADMVQTSRVAAA
DPVKVSLNVVAAGAALYDQIWLGSYMSGGVGFT------QYATAAYTNDVLDDF---CYYGVDFAADKFGG-FA------
KAPKTLDIAKELATEVNAYGVEQYEAFPTLLEDHFGGSQRASVLAAASGITAAIASGHSQVGLAGWY-------LSMLLH
KESWGRLGFFGYDLQDQCGPTNVFSYQSDEGNPVELRGANYPNYAMNVGHQGEYAGISSAAHSGRMD-------------
--------------------------------------
>Ga0063230_118905501_Methyl_coenzyme_M_reductase,_alpha_subunit_Batch5
--------------------------------------------------------------------------------
-------------------------------------------------------------------ETINNYLEILNHA
MPGAAVVQEHMVETHPGLVDDCNVRVFTGDDALADEIDPQYLIDINKLFPADQAETLKAAMGKTTWQAIHVPTIVVRSCD
GGTTSRWSAMQLCMTFIDAYNMCAGEAAVADLAYAAKHAAVIQMSDMLPARRARGPN-NPGGLSFGFLADMVQTSRTKPQ
DPVMVSLNVVAAGAMLYDQIWLGSYMSGGVGFT------QYATAAYTNDVLDDF---CYYGADVVADKYGG-FA------
KAPKTLDLAKEMATEVNAYGMEQYESFPTLLEDHFGGSQRASVLAAASGITCAIATGHSQIGLAGWY-------LSMLLH
KEGWGRLGFFGYDLQDQCGPTNVFSYQSDESNPLELRGANYPNYAMNVGHQGEYAGISSAAHAGR---------------
--------------------------------------
