# Supplementary material for: Methanogenesis in oxygenated soils is a substantial fraction of wetland methane emissions
Source: Nat Commun. 2017 Nov 16;8:1567. doi: 10.1038/s41467-017-01753-4 (PMC5691036; doi:10.1038/s41467-017-01753-4)
Supplement: Supplementary file 12 — Supplementary Data 9 [file 41467_2017_1753_MOESM12_ESM.txt]

>Mud_0915_scaffold_68097_1_Methanoregula.formicica.branch_Full
ATGGCAAAGAAGATCGAGAGAACCCAGAAGCTCTTCCTGAAGGCCCTGAAGGAGAAATTCGCCGAGGACCCGCAGAGCACCAACACCGTGTTCGCCCGCGAAGGTCTGAAGCAGTCGGCCCGCAAGATGGAGTTCGTCAAGGCAGGAAAGCAGGCCGAGATGTCCCGTGGGATCTCCATGTACGACCCGGTCCGCTGCCACATCGGCGGTATCCCGCTCGGGCAGCGCCAGCTGATGACCTACGAGGTCTCAGGTACCGGTGTGTTCGTAGAGGGAGACGACCTGCACTTCGTCAACAATGCTGCAATGCAGCAGATGTGGGACGATATCAGGAGAACCATCATCGTCAACATGGACCTTGCCCACCAGACCCTGCAGAAGCGTCTGGGCAAGGAAGTCACCCCCGAGACCATCAACGAGTTCCTCCACGTGCTCAACCACGCCATGCCCGGTGCAGCCGTGGTCCAGGAGCACATGGTCGAGACCCACCCGTCACTCGTGGACGACTGTTACGTCAAGGTCTTTACCGGTGACGACGAGCTGGCCGACGACCTCGAGCCCCAGTTCGTCATCAATGTAGAGAAGCTCTTCCCGGCCAAGCAGGCCGCCCAGCTGAAGGCTGCTGTCGGCAAGGCCCTCTGGCAGGCCATCCGCATCCCGACCATCGTCTCGAGGACCTGCGATGGTGGAACCACCTCCCGCTGGTCTGCGATGCAGCTCGGCATGTCCTTCATCGGTGCCTACCACATGTGCGCCGGAGAAGCCGCGACCGCTGACCTTGCATTCGCCGCAAAGCACGCCGGTGTTATCCTGATGGCAGAGATTCTGCCCGCCCGCCGTGCCCGTGGCCCGAACGAGCCCGGAGGCATCAAGTTCGGACACTTCGCCGACATGGTCCAGACCGACCGCAAGTACCCGCATGACCCCGCCAAGGCATCCCTTGAGGTAGTCGCTGCCGGAACTATGCTGTTTGACCAGATCTGGCTCGGTTCCTACATGTCCGGTGGCGTCGGGTTCACCCAGTACGCCACTGCCGCATACACCGACAACATCCTCGATGACTACACCTACTACGGTATGGACTACATCAAGGACAAGTACAAGGTAGACTGGAAGAACCCCGGTGAGAAGGACAAGGTCAAGGCATCCCAGGATGTTGTCAACGATATCGCCACCGAGGTTACCCTCTATGGTATGGAGCAGTACGAGCAGTTCCCGACCGCACTCGAGACCCACTTCGGTGGTTCGCAGCGTGCATCGGTGCTGGCCGCTGCAGCCGGTCTGTCCACTGCAATGGCAACCGGGAACTCCAACGCCGGCCTGAACGGCTGGTACCTGTCCATGCTCCTGCACAAGGAAGGCTGGTCACGTCTCGGATTCTACGGCTACGACCTCCAGGACCAGTGCGGTTCCGCAAACACCGAGTCGTACAGGGCCGACGAGGGCTGTGTCGGAGAGCTCCGTGGAGCCAACTACCCGAACTACGCGATGAACGTCGGTCACCAGGGAGAGTACGCAGCTATCGCCGGAGCGGCTCACATCACCCGTGGCGATGCCTGGGCACTCAACCCGCTGATCAAGATCGCCTTCGCCGACCCCTCGCTCAAGTTCGACTTCGCCGAGCCCCGCCGGGAGTTCGCAAAGGGTGCCATCCGCGAGTATATGCCCGCCGGAGAGCGCTCACTGATCATCCCCGCAAGGTGA

>Open_0915_scaffold_1790_5_Methanosaeta.concilii_Full
ATGGCAGTTAAACACACCAAGAAGCTATTCGTTAAGGCACTGGAAAAGAAGTTCGCAACTGAGGTCAAGACAATCGGAGCCAAGGATGCGAAACTTGAAGGCCAGACTACATCGTATTTGAGACTTGGCCCAGAGCAGAACGCCCGCAAGAGGGAGTTCATGGAGGCAGCCGCTAAGCTGTCGGGCAAGCGCGGCATGACCGGCTACAATCCATATGTTCACGCCGGCGGCATTCCCCTGGGACAGAGGCAGCTCGTACCCTACAAGCTCTCCGGAACCGAGTATGTGGTAGAGGGCGACGATCTGCACTTCGTCAACAACCCCGCCATGCAGCAGTTGTGGGATGATGTCCGGAGGACCATCGTGGTCGGCCTGGATATGGCCCATGAGGTGCTGCAGAAGAGGCTGGGCAAGGAGGTCACACCCGAGACCATCAACAACTATCTCGAGATCCTCAACCACGCCATGCCCGGCGCAGCCGTGGTGCAGGAGCACATGGTGGAGACCCACCCCGCCCTGGTCGACGACTGCAACGTTCGCGTCTTCACCGGCGACGATGCCCTGGCAGACGAGATCGATGACCAGTATCTGATCAACATCGATAAGATGTTCCCGGCAGAGCAGGCCGAGGCCCTCAAGGCCGCTATCGGCAAGACCTCCTGGCAGGCCATCCACGTCCCGACCATCGTTGTCAGGTCCTGCGACGGCGGCACCACCTCCAGGTGGAGCGCCATGCAGCTATGTATGACCTTCATCGATGCCTACAACATGTGCGCCGGTGAGGCCGCTGTGGCCGATCTGGCCTATGCCGCCAAGCACGCTGCCGTTCTGCAGATGTCCGAGATGCTGCCCGCAAGGCGCGCCCGCGGACCCAACAACCCCGGCGGACTGTCCTTCGGCTTCCTGGCCGATATGGTCCAGACCTCCCGTGTGGCAGCAGCCGATCCAGTCAAGGTCTCCCTGAACGTAGTCGCCGCTGGCGCTATGCTCTATGATCAGATCTGGCTGGGAAGCTACATGTCCGGCGGTGTCGGATTTACCCAGTACGCCACTGCAGCCTATACCAACGATGTCCTGGACGACTTCTGCTACTACGGCGCAGACTTCGCCGCAGACAAGTTCGGAGGATTCGCCAAGGCACCTGCGCTGCTCGACACAGCCAAGGAGCTGGCCACTGAGGTCAACGCCTACGGCATGGAGCAGTATGAGGCATTCCCGACTCTGCTCGAGGATCACTTCGGTGGATCCCAGAGGGCTTCCGTTCTGGCAGCCGCATCCGCTATCACCGCCGCCATCGCCACTGGCCACAGCCAGGTAGGCCTTGCCGGCTGGTACCTGTCCATGCTGCTGCACAAGGAAGGCTGGGGACGCCTGGGCTTCTTCGGCTACGACCTGCAGGATCAGTGCGGTCCAACCAACGTGTTCTCCTACCAGTCAGACGAGGGCAATCCGTTGGAGCTGAGGGGCGCCAACTATCCCAACTACGCCATGAACGTGGGCCATCAGGGCGAGTACGCAGGCATTTCCAGCGCCGCACATGCCGGCCGCATGGATGCCTTCGCCATCAACCCCCTGATCAAGGTCACCTTCGCCAACCCCGGCCTGGTATTCGATTGGGCTGATGTCCGCGCTTGCTTCGGCAAGGGTGGAGCCCGCGAGTTCCGCGCTGCAGGCGACAGGTCCCTGGTCATGCCCGCTGTGTAG

>Plant_0915_scaffold_13959_3_Methanoregula.formicica.branch_Full
ATGGCAAAGAAGATCGAGAGAACCCAGAAGCTCTTCCTGAAATCGCTGAAAGAGAAGTTCGCTGAGGACCCCCAGAGCACGAACACCGTGTTCGCCCGCGAGGGCCTGAAGCAGTCCCCGAGGAAGATGGAGTTCGTCAAGGCAGGTAATGCAGCGGCGATGGCCCGTGGCATCTCCATGTACGACCCGGTCCGCTGCCACATTGGCGGTATCCCGCTCGGGCAGCGCCAGCTGATGACCTACGAGGTCTCGGGCACCGGCGTGTTCGTAGAGGGCGACGACCTGCACTTCGTCAACAACGCTGCAATGCAGCAGATGTGGGACGACATCAGGAGGACCATCCTCGTCAACATGGACCTTGCCCACCAGACCCTGCAGAAGCGTCTGGGCAAAGAAGTGACCCCTGAGACCATCAACGAGTTCCTCCACGTGCTCAACCACGCCATGCCCGGTGCAGCCGTGGTCCAGGAGCACATGGTCGAGACCCACCCGTCACTGGTGGACGACTGTTACGTCAAGGTCTATACCGGTGACGACGAGATGGTCGACGACCTCGAGCCCCAGTTCGTCATCAACATCGAGAAACTTTTCCCGGCCAAGCAGGCAGCCCAGCTGAAGGCCGCTGTCGGCAAGTCACTCTGGCAGGCAATCCGCATCCCGACCATCGTCTCGAGGACCTGCGATGGTGGAACCACCTCCCGCTGGTCTGCGATGCAGCTCGGTATGTCCTTCATCGGTGCCTACCACATGTGCGCCGGAGAAGCCGCAACCGCCGACCTGGCATTCGCAGCAAAGCACGCCGGTGTTATCCAGATGGCAGAGATCCTGCCCGCCCGCCGTGCCCGTGGCCCGAACGAGCCCGGAGGCATCAAGTTCGGACACTTCGCCGACATGGTCCAGACCGACCGCAAGTACCCGCATGACCCCGCCAAGGCATCCCTTGAGGTTGTTGCTGGAGGTACCATGCTGTTCGACCAGATCTGGCTCGGTTCCTACATGTCCGGTGGTGTCGGGTTCACCCAGTACGCCACTGCCGCCTACACCGACAACATCCTTGATGACTACACCTACTACGGTATGGACTACATCAAGGACAAGTACAAGGTCGACTACAAGAACCCCGGCGAGAAGGACAAGGTCAAGGCATCCCAGGATGTCGTCAACGACATTGCCACCGAGGTCACCCTCTATGGTATGGAGCAGTACGAGCAGTACCCGACCGCACTCGAGACCCACTTCGGTGGCTCGCAGCGTGCATCGGTGCTGGCTGCTGCAGCCGGTCTGTCCACTGCAATGGCAACCGGGAACTCCAACGCCGGCCTGAACGGCTGGTACCTGTCCATGCTCCTGCACAAGGAAGGCTGGTCACGTCTTGGGTTCTACGGCTACGACCTGCAGGACCAGTGCGGTTCCGCAAACACCGAGTCCTACAGGGCAGATGAAGGCTGTGTCGGAGAGCTCCGTGGTGCGAACTACCCGAACTACGCCATGAACGTCGGTCACCAGGGAGAGTACGCCGCCATCAACGGTGCAGCTCACTTCACCCGTGGCGATGCCTGGTCACTCAACCCGCTGATCAAGATCGCCTTCGCCGACCCCTCGCTCAAGTTCGACTTCGCCGAGCCCCGCCGCGAGTTCGCAAAGGGTGCCATCCGCGAGTTCATGCCCGCCGGAGAGCGCTCACTGATCATCCCCGCAAGGTGA

>Plant_Nov_scaffold_427_6_Methanosaeta.concilii_Full
ATGGCAGTTAAACACACCAAGAAGCTATTCGTTAAGGCACTGGAAAAGAAGTTCGCAACTGAGGTCAAGACAATCGGATCCAAGGATGCGAAACTTGAAGGCCAGACTACATCGTATTTGAGACTTGGCCCAGAGCAGAACGCCCGCAAGAGGGAGTTCATGGAGGCAGCCGCTAAGCTGTCGGGCAAGCGCGGCATGACCGGCTACAATCCATATGTTCACGCCGGCGGCATTCCCCTGGGACAGAGGCAGCTCGTACCCTACAAGCTCTCCGGAACCGAGTATGTGGTAGAGGGCGACGATCTGCACTTCGTCAACAACCCCGCCATGCAGCAGATGTGGGATGATGTCCGGAGGACCATCGTGGTCGGCCTGGATATGGCCCATGAGGTGCTGCAGAAGAGGCTGGGCAAGGAGGTCACACCCGAGACCATCAACAACTACCTCGAGATCCTCAACCACGCCATGCCCGGCGCAGCCGTGGTGCAGGAGCACATGGTGGAGACCCACCCCGCCCTGGTCGACGACTGCAACGTTCGCGTCTTCACCGGCGACGATGCCCTGGCAGACGAGATCGATGACCAGTATCTGATCAACATCGATAAGATGTTCCCGGCAGAGCAGGCCGAGGCCCTCAAGGCCGCTATCGGCAAGACCTCCTGGCAGGCCATCCACGTCCCGACCATCGTTGTCAGGTCCTGCGACGGCGGCACCACCTCCAGGTGGAGCGCCATGCAGCTTTGTATGACCTTCATCGATGCCTACAACATGTGCGCCGGTGAGGCCGCTGTGGCCGACCTGGCCTATGCCGCCAAGCACGCTGCCGTTCTGCAGATGTCCGAGATGCTGCCCGCAAGGCGCGCCCGCGGACCCAACAACCCCGGCGGACTGTCCTTCGGCTTCCTGGCCGATATGGTCCAGACCTCCCGTGTGGCAGCAGCCGATCCAGTCAAGGTCTCCCTGAACGTAGTCGCCGCTGGCGCTATGCTCTATGATCAGATCTGGCTGGGAAGCTACATGTCCGGCGGTGTCGGATTCACCCAGTACGCGACAGCTGCCTACACCAACGATGTCCTGGACGACTTCTGCTACTACGGCGCAGACTTCGCCGCAGACAAGTTCGGAGGATTCGCCAAGGCACCTGCGCTGCTCGACACAGCCAAGGAGCTGGCCACTGAGGTCAACGCCTACGGCATGGAGCAGTATGAGGCATTCCCGACTCTGCTCGAGGATCACTTCGGTGGATCCCAGAGGGCTTCCGTTCTGGCAGCCGCATCCGCTATCACCGCCGCCATCGCCACTGGCCACAGCCAGGTAGGCCTTGCCGGCTGGTACCTGTCCATGCTGCTGCACAAGGAAGGCTGGGGACGCCTGGGCTTCTTCGGCTACGACCTGCAGGATCAGTGCGGTCCAACCAACGTGTTCTCCTACCAGTCAGACGAGGGCAATCCGTTGGAGCTGAGGGGCGCCAACTATCCCAACTACGCCATGAATGTGGGCCATCAGGGCGAGTACGCAGGCATCTCCAGCGCCGCACATGCCGGCCGCATGGATGCCTTCGCCATCAACCCCCTGATCAAGGTCACCTTCGCCAACCCCGGCCTGGTATTCGATTGGGCTGATGTCCGCGCTTGCTTCGGCAAGGGTGGAGCCCGCGAGTTCCGCGCTGCAGGCGACAGGTCCCTGGTCATGCCCGCTGTGTAG

>Mud_0915_scaffold_1209_1_Methanoregula.formicica_earlydivergent_50Perc
ATGGCGAAAATCGAGAGAGCCCAGAAACTCTTCCTCAAGACCATGAAGGAGCGGTTCGCCGCCTGGGGAGAGGACCCGCAGAGCACAAGGACGACCTACAAGCGCATCGGCCTGTCCCAGTCCCCAAGGAAGAGAGAGTATGTGCAGGCCGGCAAAGCGGTCGCCATGAAGCGTGGCATCTCGGCCTATGACCCGGTACGCTGCCACCTTGGCGGTATCCCGCTCGGCCAGCGCCAGCTGATGACCTACGAGGTCTCCACCACCGGAGTCTTTGTGGAGGGTGACGACCTTCACTTCGTCAACAATGCTGCCATGCAGCAGATGTGGGACGACATCCGGCGGACCGTCATTGTCTCAATGGACCTGGCCCACCAGACCCTGCAGAAGCGTCTGGGCAAGGAGGTCACCCCCGAGACCATCAACGAGTTCCTCCACGTGCTCAACCACGCGATGCCCGGCGCCGCAGTGGTCCAGGAGCACATGGTCGAGACCCACCCGTCCCTCGTGGACGACTGTTACGTGAAGGTCTTCACGGGCGACGACGAGCTGGCAGACTCCATCGAGCCCCAGTTCCTGCTCAACGTGAACAAGCTCTTCCCGGCCAAGCAGGCGGACCAGCTGAAGGCACAGGTGGGCAAGTCCCTCTGGCAGGCCATCCACATCCCGACCATCGTGTCGAGGACCTGTGATGGTGGCACCTCCAGCCGGTGGTCAGCCATGCAGCTCGGCATGTCCTACATCGCCGCGTACCACATGTGCGCCGGCGAAGCGGCCGTCGCCGACCTGGCATTCGCTGCCAAGCACGCCGGCCTGATCGAGATGGCGACGATCCTGCCCGCACGCCGCGCCCGCGGCCCCAACGAGCCCGGCGGCCTGAAGTTCGGTGCCTTTGCGGATATGATCGGCACGGACCGCAAGTACCCGAATGACCCGGCACGCTCCTCCCTGGAGGTCGTGGCGGCAGGGACCATGCTCTTCGACCAGATCTGGCTCGGCTCCTATATGTCGGGCGGTGTCGGATTCACCCAGTATGCCACCGCGGCCTACACGGACAACATCCTGGACGACTTCACCTACTACGGCATGGACTACCTGAAGGACAAGTACAAGGGCTTTGGAAAGGCCCCGGTCAAGCAGGAAGTCGTGAACGACCTTGCCACCGAGGTCACCCTGTACGGCATGGAGCAGTACGAGCAGTTCCCGTCGGTCCTTGAGGACCACTTCGGCGGGTCCCAGCGTGCATCCGTTCTTGCGGCTGCCTCTGGCCTGACCGCTGCAATCGGTACCGGGAACTCGAACGCCGGCCTGAACGGCTGGTACCTGTCCATGCTCCTGCACAAGGAAGGCTGGTCACGGCTCGGGTTCTTCGGGTACGACCTGCAGGACCAGTGCGGCTCGGCCAACACCCTGGCCATCCGGTCCGACGAGGGCTGTATCGGAGAACTGCGTGGTGCGAACTATCCGAACTACGCAATGAACGTCGGGCACCAGGGCGAGTACGCGGCCATCTGTGGCGCTTCCCACTACGGCCGCGGAGACGCCTGGACGTACGACCCGCGGATCAAGATCTGCTTCGCGGACCCGTCCCTCACGTTCGACTTCTCCGAGCCGCGCCGCGAGTTCGCTCGTGGTGCAATCCGCGAGTTCATGCCCTCTGGCGAGCGCTCGCTGATCATCCCGGCCCGGAAGTAA

>Mud_0915_scaffold_29974_3_Methanomassiliicoccus.luminyensis_50Perc
ATGGCCAAGGAGAAAGAGAAGCTGTTCATGAAAGCAATGAAGAAGAAGTTCAAGGAGGACCCCACGGAGGTCAACACCAACTACTACTCCTTTGGCGGCTGGAAGCAGTCGAAGAGGAAGAGGGAGTGGGTGGAGCAGGCGAACAAGATCGCCAAGGCCCGTGGCATCGTCATGATGAACCAGGACATTGGTGTTCCCCTTGGACAGCGTGTCCTCATGCCCTACCAGCTGTCCCACACGGACATCTACGGTGAGGCGGACGACCTGCACTTCGTTAACAACGCCGCCATGCAGCAGGCATGGGATGACATCAGGAGGACCGTCGTGTCCGGCCTCGACACCGCTCACACTGTGATCGAGAAGAGGCTAGGCAAGGAGGTCACCCCTGAGACGATCAACCGCTACCTCGAGGCAGTGAACCACACTATGCCTGGTGGCGCAGTCGTGCAGGAGCACATGGCCGAGTGCAGCCCCGCCCTAACCGCGGACTGCTACGTGAAGGTGTTCTCCGGGAACGACGAGCTGATGGACGAGATCGACAAGCAGTTCAGGATCGACATCAACAAGGAGTTCCCCGCTGAGCAGGCCAAGCAGCTGAAGGAGGCCATTGGCAACGCTCTCTGGCAGAAGATCGCGTGCCCGACTATCGTCGGCCGCGTCTGCGATGGTGGTACGATGTCCAGGTGGTCTGCGATGCAGATCTCCATGGCGTTCATCACCTCCTACCGCCTGGCTGCCGGTGAGGCCGCGATCGCGGACTTCGCCTTCGCCGCCAAGCACGCGTCCGTGCTGGAGATGGGTACCATGATGCCCGCTCGCCGCGCGCGCGGTCCGAACGAGCCCGGTGGAATTCCCTTCGGGTTCCTGGCGGACATGGTGCAGTCGTTGAGGAAGTTCCCCGACGACCCGGCCCGTGCCTCGCTCGAGACCGTCGCCCTGGGCGCCGTGATCTTCGACCAGATCTACCTCGGCTCCTACATGTCTGGCGGCGTCGGCTTCACGCAGTATTCGACTGCGGCATACACCGACAACATCCTTGAGGACTACACCTACTGGGCTGTGGACCTGATCAAGGACAAGTACGGTGGACTGTGCAAGCTGAAACCCAGCCTCGAGAACGTGGAGAAGCTCGGAACCGACGTCAACTCCTATGCCTTGGAGATGTACGAGCGCTACCCGGCCGCGATGGAAGCCCACTTCGGTGGGTCCCAACGCGCTACCGTAGCCGCCGCCGCCACTGGTATCGCCTGCGCGATGGCCACTGGTAACGCCGACTGTGGTATCAACGGCTGGTACCTCTCGATGCTCCAGCACAAGGAGAGGCTCGGCCGCCTCGGCTTCTACGGCTACGACTTGCAGGACCAGTGCGGTTCCGCCAACTCGTTGGCCTACAGAAGCGACGAGGGCCTGCCCCACGAGCTCCGTGGCCCCAACTACCCGAACTACGCGATGAACGTCGGTCACCTGTCCGGATACGGCGGTATTGCCGCTGCGTCCCACGCGGCCCGCGGCGATGCGTTCGCCTGCAACCCGCTCATCAAGGTGGCCTTCGCGGACAAGAACCTACCGTTCGACTTCGCGAACATCACCAAGGAGTTCGGTCGTGGCGCCATCCGCGAGTTCATGCCTGCCGGCGAGAGAACCATCATCATCCCACCCGCATAA

>Mud_0915_scaffold_59226_3_Methanosaeta.concilii_branch_50Perc
ATGGCAAAAGGACACACCAAAAAGCTATTCATAAAAGCTCTTAACAAGAAGTTCGGAAAGGATTTTGACCTTGCCGGCACAAGGACCGAGTACAAGAGACTTGGCCCGAGTCAGAGTAAAAGCAAGCGGGAGTTCATGGAGACGGCCAAGAAGCTTGAGGGCAAGCGTGGCATATCCTTCTACAATCCCTACGTGCACTGCGGCGGAATTCCTCTGGGCCAGAGGCAGCTCGTTCCCTACAAGCTGTCAGGCACCGAGTACATAGTCGAGGGCGACGACCTGCATTTCGTCAACAATCCAGCCATGCAACAGATGTGGGACGATATCCGCAGGACGGTCATCGTTGGGCTGGACATGGCTCATGAAGTGCTGGAGAAGAGGTTGGGCAAAGAGGTTACTCCCGAAACTATCAATAACTATCTGGAGATCCTCAACCACGCCATGCCTGGCGCAGCTGTGGTCCAAGAGCATATGTGCGAGACAAATCCTGGGCTAGTAGATGACTGCAACGTACGCGTCTTTACAGGCGACGATGCCTTGGCGGATGAGATCGACGATCAGTACGTGATCGACATAAACAAGCTCTTCCCCGCTGACCAAGCGGAATCTATTAAGGCATCCATCGGCAAAACCACCTGGCAGGCCATCCATATACCCACGATCGTCTCCAGGACTTGTGACGGCGGAACGGCTTCCAGATGGAGTGCCATGCAGCTATGTATGACCTTCATCGACGCCTATAACATGTGCGCAGGTGAGGCCGCAGTAGCTGATCTGGCTTATGCTGCTAAGCACGCAGCATTACTGCAGATGTCTGATATGTTGCCCGCACGCAGGGCTCGAGGACCCAACAGTCCCGGTGGATTGAGTTTCGGCTATATGGCCGACATGGTACAAACCTCTAGGATCAAACCACAGGATCCTGTAACTGTATCCCTTAACGTAGTGGCTGCAGGTTCCATGCTCTACGACCAGATCTGGCTAGGAAGCTACATGTCTGGTGGTGTCGGATTCACTCAGTACGCCACCGCTGCATATACTAACGACGTACTGGACGACTTCTGCTACTATGGCGTCGATTTCGCTGTGGACAAATTCAAAGGATTTGCCAAAGCACCCGCGACCATCGATGTAGCAAAGGAGCTAGCCACCGAGGTCACCCTGTATGGCATGGAGCAATATGAGACGTTCCCGACCCTATTGGAAGACCACTTCGGTGGATCTCAGAGGGCTTCTGTGTTGGCAGCTGCAGCCGGTATTACAGCCGCAATAGCCACTGGTCATAGCCAGATAGGCTTGGCAGGATGGTACCTGAGCATGCTGTTGCACAAGGAAGGTTGGGGCAGGTTGGGCTTCTTCGGATACGATCTACAGGATCAGTGCGGTCCGACCAACGTGTTCTCCTACCAGTCCGACGAGGGCAGCCCATTGGAGCTGAGGGGCGCCAACTATCCGAACTACGCCATGAACGTGGGTCACCAGGGCGAATATGCAGGTATATCCAGCGCTGCTCACGCAGGCCGCATGGATGCCTTTGCTACAAGTCCGTTGATCAAAGTGTGCTTCGCCAATCCCGCGTTGGTATTCGACTTCGGAGATGTCAGAGCGTGCTTCGGCAAGGGCGGTGCCAGAGAGTTCCGCGCTGCCGGCGACAGGGCTTTGGTCATGCCCGCTGTGTAA

>Mud_0915_scaffold_65102_1_Methanosaeta.concilii_50Perc
ATGGCAGTTAAACACACCAAGAAACTATTCATAAAGGCTCTTAACAAGAAGTTCGGAAAGGATTTCGACCTCGCAGGCACGAAGACCGAGTACAAGCGGCTGGGCCCTGATCAGAACGTTCGTAAGAGAGAATTCATGGAGTACGCCAAGAAGGTCGAGGGCAAGCGCGGCATGACCGGCTACAACCCCTACGTCCACGCCGGCGGTATTCCCCTGGGACAGAGACAGCTCGTACCCTACAAGCTCTCCGGAACCGAGTATGTAGTAGAGGGCGACGATCTGCACTTCGTCAACAACCCGGCCATTCAGCAGATGTGGGATGATGTCAGGAGGACCATTGTAGTAGGTCTGGACATGGCCCACGAGGTTCTGCAGAAGAGGCTCGGCAAGGAGGTCACACCAGAGACCATCAACAACTACCTCGAGATCCTCAACCACGCTATGCCCGGCGCAGCCGTGGTTCAGGAGCACATGTGCGAGACTCACCCCGGCCTGGTAGACGACTGCAACGTGCGCGTCTTCACCGGCGACGATGCCCTGGCTGACGAGATTGACGACCAGTACCTGATCGACATCAACAAGATGTTCCCGGCCGAGCAGGCAGAGGCCCTCAAGGCCGCCATCGGCAAGACATCCTGGCAGGCCATCCACGTCCCGACCATCGTTGTCAGGTCCTGCGACGGCGGCACCACCTCCAGGTGGAGCGCCATGCAGCTGTGTATGACCTTCATCGATGCCTACAACATGTGCGCCGGTGAGGCCGCTGTGGCTGACCTGGCCTATGCCGCCAAGCACGCCTCCGTTCTGCAGATGTCCGAGATGCTGCCCGCTCGCCGCGCTCGCGGCCCCAACAACCCCGGCGGACTGTCCTTCGGATTCCTGGCCGATATGGTCCAGACCTCCAGGACCGCTGCAGCCGACCCAGTGAAGGTTTCCCTGAACGTAGTCGCCGCTGGCGCTATGCTCTATGACCAGATCTGGCTGGGAAGCTACATGTCCGGTGGTGTCGGATTCACTCAGTACGCCACTGCCGCCTACACCAACGATGTCCTGGACGACTTCTGCTACTACGGCGTAGACTTCGCCGCAGACAAGTTCAAGGGATTCGCCAAGGCACCCGCGACTCTGGATATTGCCAAGGAGCTGGCCACTGAGGTCAACGCCTATGGTATGGAGCAGTACGAGGAGTACCCGACCCTGCTTGAGGATCACTTCGGTGGATCCCAGAGGGCTTCAGTCCTGGCAGCCGCTTCCGGTATCACCGCTGCTATCGCCTCTGGACACAGCCAGATCGGTCTCGCAGGCTGGTACCTCTCCATGCTCCTGCATAAGGAAGGCTGGGGCAGATTGGGCTTCTTCGGCTACGACCTGCAGGACCAATGCGGTCCAACCAACGTCTTCTCCTACCAGTCCGACGAGGGCAATCCTCTC

>Mud_0915_scaffold_154827_3_Methanosaeta.concilii_50Perc
GCCCTCAAGGCCGCTATCGGCAAGACAAGCTGGCAGGCCATCCATGTTCCAACCATCGTCGTCAGGTCCTGCGACGGCGGCACCACCTCCCGGTGGAGCGCCATGCAGCTGCGTATGACCTTCATCGATGCGTACAACATGTGCGCCGGTGAGGCCGCTGTGGCTGATCTGGCCTACGCTGCCAAGCACGCTGCGGTTCTGCAGATGTCCGAGATGCTGCCCTTCCTGGCCGATATGGTCCAGACCTCCCGTGTGGCAGCAGCCGATCCAGTCAAGGTCTCCCTGAACGTAGTCGCCGCTGGCGCTATGCTCTATGATCAGATCTGGCTGGGAAGCTACATGTCCGGCGGTGTCGGATTCACCCAGTACGCCACTGCAGCCTACACCAACGATGTCCTGGACGACTTCTGCTACTACGGCGCAGACTTCGCCGCAGACAAGTTCGGAGGATTCGCCAAGGCACCTGCGCTGCTCGACACAGCCAAGGAGCTGGCCACTGAGGTCAACGCCTACGGCATGGAGCAGTATGAGGCCTTCCCGACTCTGCTCGAGGATCACTTCGGTGGATCCCAGAGAGCTTCCGTTCTGGCAGCCGCATCCGCTATCACCGCCGCCATCGCCACTGGCCACAGCCAGGTAGGCCTTGCCGGCTGGTACCTGTCCATGCTGCTGCACAAGGAAGGCTGGGGACGCCTGGGCTTCTTCGGCTACGACCTGCAGGATCAGTGCGGTCCAACCAACGTGTTCTCCTACCAGTCAGACGAGGGCAATCCGTTGGAGCTGAGGGGCGCCAACTATCCCAACTACGCCATGAACGTGGGCCATCAGGGCGAGTACGCAGGCATCTCCAGCGCCGCACATGCCGGCCGCATGGATGCCTTCGCCATCAACCCCCTGATCAAGGTCACCTTCGCCAACCCCGGCCTGGTATTCGATTGGGCTGATGTCCGCGCTTGCTTCGGCAAGGGTGGAGCCCGCGAGTTCCGCGCTGCAGGCGACAGGTCCCTGGTCATGCCCGCTGTGTAG

>Mud_0915_scaffold_298024_1_Methanosaeta.concilii_50Perc
CTGGCCTATGCTGCCAAGCACGCTGCCGTTCTGCAGATGTCCGAGATGCTGCCAGCGCGCCGCGCCCGCGGACCCAACAACCCCGGCGGACTGTCCTTCGGATTCCTGGCAGATATGATCCAGACATCCCGTGTGGCCGCTGCCGATCCAGTGAAGGTCTCCCTGAACGTAGTCGCCGCAGGCGCTGCGCTCTACGACCAGATCTGGCTGGGAAGCTACATGTCCGGCGGTGTCGGATTCACTCAGTACGCCACTGCCGCCTACACCAACGATATCCTGGACGACTTCTGCTACTACGGCGTCGATTTCGCCGCAGACAAGTTCGGCGGATTTGCCAAAGCACCGGCAAAGCTCGATATCGCCAAGGAGCTGGCCACTGAGGTCAACGCCTACGGCATGGAGCAGTACGAGCTCTTCCCGACCATTCTCGAGGATCACTTCGGTGGATCCCAGAGGGCATCCGTTCTGGCAGCCGCATCCGGTATCACCTCCGCCATCGCCTCTGGCCACAGCCAGGTAGGCCTTGCCGGCTGGTACCTGTCCATGCTCCTGCATAAGGAAGGCTGGGGACGCCTGGGCTTCTTCGGCTACGACCTGCAGGATCAATGCGGTCCAACCAACGTGTTCTCCTACCAGTCCGACGAGGGCGCACCCCTCGAGCTGAGGGGAGCAAACTACCCCAACTACGCCATGAACGTAGGTCACCAGGGCGAATACGCAGGCATCTCCAGCGCCGCACACGCCGGCCGCATGGACGCCTTCGCATGCAACCCCTTGATCAAGGTCACCTTCGCCAACCCCGGCATGGTATTCGACTGGGCAGATGTCCGCGCTTGCTTCGGCAAGGGTGGCGCCCGCGAGTTCCGCGCTGCAGGCGAGAGATCCCTGGTCGTGCCAGCAGTGTAG

>Mud_0915_scaffold_353112_1_Methanoregula.formicica_50Perc
TCGATGTACAATGCACCCTGCCAGCCCTACCAGAGAAGCTGGCTCGAGTCATACCGCTTCCGCGGCATTGACCCGGGTACCCTGTCCGGGCGTCAGATTGTCGAGTGCCGCGAACGCGACCTCGAGAAATATGCAAAGGAACTTGTCAGCACCGAACTCTTTGATGCAGCACTCACCGGTATCCGCGGCTGCACGGTGCACGGGCACTCGCTCCGTCTTGACGAGAACGGCATGATGTTCGACATGCTCCAGCGCTTTGTCATGGACAAGAAGACCGGCACGGTCAATTACATCAAGGATCAGGTTGGTGTCCCACTCGACACAATAGTCAAGGTCGGCAAGCCGCAGGACGCAAAGTGGCTCAAGGCACACACCACCATGTACCACTCAATGGTCGGAACCGGCTTCCGCGAAGACGCAAAATCAGCAAAGATCGAAAGAACCCAGAAGCTCTTCCTGAAGGCAATGAAGACAAAATTTGCAGAAGACCCCCAGGCAATGTCCACGGTCTACCTGCGCAAGGGTCTTGAGCAGTCTTCCAGGAAGATGGAGTTCGTCAAGGCAGGGCAGAAAGCCGCAATGGACCGCGGCATCTCCATGTACGACCCCAAGCGCTGCCACTGTGGCGGTATCCCGCTCGGCCAGCGCCAGCTGACTCCCTACGAAGTCAGCACCACCGGCGTATTTGTCGAGGGCGATGACCTGCACTTTGTCAACAACGCTGCGATGCAGCAGATGTGGGATGATATCCGCAGGACGATCATCGTCGGCCTCGACCTCGCCCACGGCACGCTCCAGAAGCGTCTGGGTAAGGAAGTCACCCCCGAGACCATCAACGAGTACCTCCACGTCGTGAACCACGCAATGCCCGGTGCAGCCGTCGTTCAGGAACACATGGTCGAGACCCACCCGGGACTCGTGGACGACTGTTACGTCAAGGTCTTCACGGGCGACGACGAGATGGCTGACGACCTTGAGCCCCAGTTCGTGCTCAACGTCGACAAGCTCTTCCCGGCCAAGATGGCCGCACAGCTGAAGGCAGCAGTCGGCAAGTCGATGTGGCAGGCAATACACATCCCCACCACCGTCAGCAGGACGTGCGATGGCGGTACCACCTCCCGATGGTCTGCCATGCAGATCGGTATGTCCTTCATCGGGGCCTACAAGATGTGCGCCGGTGAGGCAGCAGTCGCTGACCTCGCATTCGCCGCAAAGCAC

>Mud_0915_scaffold_372686_1_Methanosaeta.concilii_50Perc
AAAAAGAAGCTATTCATAAAGGCTCTTGACAAGAAGTTCGCAACTGAGAAGAAGTTGCTCGGAGCAGCGGGATTTAAGGAAGACAATCTCCAAGGCCAGAAGACTACAAATCTGAGACTTGGCCCTGAGCAAAACGCTCGTAAGAGAGAGTTCATGGAGTACTCCGCAAAGCTCGCGGGCAAGCGTGGCATCTCCTTCTACAACCCCTATGTTCACGCTGGCGGAATACCCCTGGGACAGAGACAGCTCGTACCCTACAAGCTCTCCGGAACTGAGTATGTAGTAGAGGGCGACGATCTGCATTTCGTCAACAACCCAGCCATCCAGCAGATGTGGGATGATATCCGCAGGACCATCGTAGTAGGTCTGGATATGGCCCACGAGGTACTGCAGAAGAGGCTCGGCAAGGAAGTTACACCCGAGACCATCAACAACTACCTCGAGATTCTCAACCACGCCATGCCCGGTGCAGCCGTGGTTCAGGAGCACATGGTGGAGACTCACCCTGGCCTGGTAGATGACTGCAACGTTCGCGTCTTCACCGGCGACGATGCCCTGGCAGACGAGATTGATGACCAGTACCTGATCGACATCAACAAGATGTTCCCAGCCGAGCAGGCCGAGGCCCTCAAGGCCGCTATCGGCAAGACCAGCTGGCAGGCCATCCATGTTCCAACCATCGTCGTCAGGTCCTGCGACGGCGGCACCACCTCCAGGTGGAGCGCCATGCAGCTTTGTATGACCTTCATCGATGCCTACAACATGTGCGCCGGTGAGGCCGCTGTGGCCGACCTGGCCTATGCCGCCAAGCACGCTGCCGTTCTGCAGATGTCCGAGATGCTGCCCGCAAGGCGCGCCCGCGGACCCAACAACCCCGGCGGACTGTCCTTCGGCTTCCTGGCCGATATGGTCCAGACCTCCCGTGTGGCAGCAGCCGATCCAGTCAAGGTCTCC

>Mud_0915_scaffold_396616_1_Methanosaeta.concilii_50Perc
ATGGCAAAGATGCACAGCAAGAAGCTATTCATTAAGGCTCTGGAAAAGAAATTCGGAGTTCAAAAGAAACAACTCTCAACCGGAGGTGCCACAAAGGCTGCCGCTGAGGAGCTGCAGTCCCAGAAGACCGCTTATCTGAGGCTCGGCCCGGAGCAGAGCGCCCGTAAGAGAGAATTCATGGAGTACTCTGCCAAGCTGGCAGGCAAGCGCGGCATCTCCTTCTATAACCCAATGGTACATGCCGGCGGAATACCCCTGGGACAGAGGCAGCTCGTACCCTACAAGCTCTCCGGAACCGAGTATGTAGTAGAGGGCGACGATCTGCACTTCGTCAACAACCCCGCCATGCAGCAGATGTGGGATGATGTCCGAAGGACCATCGTGGTCGGCTTGGACATGGCCCACGAGGTGCTGCAGAAGCGCTTGGGCAAAGAGGTCACACCCGAGACCATCAACAACTATCTCGAGATCCTCAACCATGCCATGCCCGGCGCAGCCGTGGTTCAGGAGCACATGGTCGAGACGCACCCCGGCCTGGTAGACGACTGCAACGTGCGCGTCTTCACCGGCGACGATGCCCTGGCGGACGAGATCGATTCCCAGTATGTGATCGACATCAACAAGATGTTCCCCGCTGAGCAGGCCGAGGCCCTCAAGGCCGCTATCGGCAAGACCACCTGGCAGGCCATCCACGTCCCAACCATCGTGGTCCGGTCCTGCGATGGAGGCACCACATCCAGATGGAGCGCCATGCAGCTCTGTATGACCTTCATCGACGCCTACAACATGTGCGCCGGTGAGGCCGCTGTCGCTGACCTGGCCTATGCCGCCAAGCACGCCTCCGTTCTGCAGATGTCCGAGATGCTGCCCGCTCGCCGCGCTCGCGGCCCC

>Mud_Nov_scaffold_5535_4_Methanomassiliicoccus.luminyensis_50Perc
ATGGCAGGAAAAGAGAAGGACAAGCTGTTCCTCGCAGCGATGAAGAAGAAGTTCAAGGAGGCCCCTACCGAGGTCAACACCAACTACTACACCTTCGGTGGATGGAAGCAGTCCAAGAGGAAGCGCGAGTGGGTCGAGCAGGCCAACAAGATCGCAAAGCAGCGCGGCATCCCCATGATGAACCAGGACATCGGTGTCCCGCTCGGACAGCGTGTGCTCATGCCCTACCAGCTGAGCCACACCGACATATATGTCGAGGCGGACGACCTCCACTTCGTCAACAACGCCGCTATGCAGCAGGCTTGGGACGACATAAGGAGGACCGTAGTCAGCGGTCTGGACACTGCCCACGCAGTCATTGAGAAGAGGCTCGGCAAGGAAGTCACGCCCGAGACCATCAACCACTATCTGGAGACCGTCAACCACGCTATGCCTGGTGGCGCCGTCGTGCAGGAGCACATGGCTGAGTGCAGCCCCGCCCTGACCGCCGACTGCTACGTCAAGGTGTTCTCCGGTGACGACGAGCTCATCGACGAGATCGACAAGCCCTACGTCATCAACATCAACAAGGAGTTCCCCGCGGACCAGGCCAAGCAGCTGAAGGAGGCCATCGGTAAGAGCCTCTGGCAGGCCATACGCTGCCCGACCATCGTCGGACGCGTTTGCGACGGTGGTACGATGTCCAGGTGGTCTGCGATGCAGATCTCGATGTCCTTCATCAGCAGCTACAAGTTGGCTGCCGGTGAGGCCGCCATCGCCGACTTCGCCTTCGCCGCCAAGCACGCCTCGGTGCTAGAGATGGGTACCATGATGCCCGCTCGCCGCGCCCGTGGCCCCAACGAGCCCGGTGGAATTCCATTCGGGTTCCTGGCTGACATGGTGCAGTCCCAGCGCAAGTACCCCGACGACCCAGTCCGCGCCTCGCTTGAGACCGTGGCCTTGGGCGCCGTGATCTTCGACCAGATCTACCTCGGAAGCTACATGTCCGGTGGTGTCGGGTTCACGCAGTACGCCACTGCCGCCTATACCGACAACATCCTCGAGGACTACTGCTACTGGGCCGCTGACCTGGTGAAGAGCAAGTACGGTGGCTTCTGCAAGTCCAAGCCGACCATGGAGCTCATCGAGAAGCTGGGCACGGAGATCAACTCCTATGCCCTGGAGATGTACGAGAAGTACCCGGCCGCGATGGAGGCCCACTTCGGTGGTTCCCAGCGTGCGACCGTGGCCGCAGCCGCCACCGGTATCGGTGTCGCCATGGCCACCGCCAACGCCAACGCCGGTGTCAACGCCTGGTACCTTTCCATGCTGCAGCACCGTGAGCGCATGGGCCGCCTAGGCTTCTACGGCTATGACCTGCAGGACATGTGCGGAGCGTCCAACTCGCTCTCGTACCGGTCCGATGAGGGTCTGCCGCACGAGCTGCGTGGACCGAACTACCCGAACTACGCGATGAACGTGGGTCACCTATCCGGATACGCTGGTATCGCCTGCGCCCCGCACGCCGCTCGCGGCGATGCGTTCGTATGCAACCCGCTGATCAAGGTGGCCTTCGCGGACAAGAACCTACCGTTCGACTTCGCGAACATCACCAAGGAGTTCGGCCGTGGCGGTCTGCGCGAGTTCATGCCAGCCGGTGAGAGGACAGTAATCATCCCCGCGAAGTGA

>Mud_Nov_scaffold_13134_4_Methanoregula.formicica.branch_50Perc
ATGGCAAAGAAGATCGAGAGAACCCAGAAGCTCTTCCTGAAATCGCTGAAAGAGAAGTTCGCCGAGGACCCCCAGAGCACGAACACCGTGTTCGCCCGCGAGGGCCTGAAGCAGTCCCCGAGGAAGATGGAGTTCGTCAAGGCAGGTAATGCAGCGGCAATGGCCCGTGGCATCTCCATGTACGACCCGGTCCGCTGCCACATTGGCGGTATCCCGCTCGGGCAGCGCCAGCTGATGACCTACGAGGTCTCGGGCACCGGCGTGTTCGTAGAGGGCGACGACCTGCACTTCGTCAACAACGCTGCAATGCAGCAGATGTGGGACGACATCAGGAGGACCATCCTCGTCAACATGGACCTTGCCCACCAGACCCTGCAGAAGCGTCTTGGTAAGGAAGTTACCCCTGAGACCATCAACGAGTTCCTCCACGTGCTCAACCACGCCATGCCCGGTGCAGCCGTGGTCCAGGAGCACATGGTCGAGACCCACCCGTCACTAGTGGATGACTGTTACGTCAAGGTTTATACCGGTGACGACGAGATGGTCGACGACCTTGAGCCCCAGTTCGTCATCAACATCGAGAAGCTCTTCCCGGCCAAGCAGGCAGCCCAGCTGAAGGCCGCTGTCGGCAAGTCCCTCTGGCAGGCAATCCGCATCCCGACCATCGTCTCGAGGACCTGCGATGGTGGAACCACCTCCCGCTGGTCTGCAATGCAGCTCGGTATGTCCTTCATCGGTGCCTACCACATGTGCGCCGGAGAAGCCGCAACCGCCGACCTGGCATTCGCAGCAAAGCACGCCGGTGTTATCCAGATGGCAGAGATCCTGCCTGCCCGCCGTGCACGTGGCCCGAACGAGCCCGGAGGCATCAAGTTCGGACACTTCGCCGACATGATCCAGACCGACCGCAAGTACCCGCATGACCCCGCAAAGGCTTCCCTTGAGGTCGTTGCCGGAGGCACCATGCTGTTCGACCAGATCTGGCTCGGTTCCTACATGTCCGGTGGTGTCGGGTTCACCCAGTACGCCACTGCCGCCTACACCGACAACATCCTTGATGACTACACCTACTACGGTATGGACTACATCAAGGACAAGTACAAGGTCGACTACAAGAACCCCGGCGAGAAGGACAAGGTCAAGGCATCCCAGGATGTCGTCAACGACATTGCCACCGAGGTCACCCTCTATGGTATGGAGCAGTACGAGCAGTTCCCGACCGCACTCGAGACCCACTTCGGTGGCTCCCAGCGTGCATCGGTGCTGGCTGCTGCAGCCGGTCTGTCCACTGCAATGGCAACCGGGAACTCCAACGCCGGCCTGAACGGCTGGTACCTGTCCATGCTCCTGCACAAGGAAGGCTGGTCACGTCTCGGGTTCTACGGCTACGACCTGCAGGACCAGTGCGGTTCCGCAAACACCGAGTCCTACAGGGCAGACGAAGGCTGTGTCGGAGAGCTCCGTGGTGCGAACTACCCGAACTACGCC

>Mud_Nov_scaffold_14291_4_Methanosaeta.concilii_50Perc
ATGGCAGTTAAACACACCAAGAAGCTATTCGTTAAGGCACTGGAAAAGAAGTTCGCAACTGAGGTCAAGACAATCGGAGCCAAGGATGCGAAACTTGAAGGCCAGACTACATCGTATTTGAGACTTGGCCCAGAGCAGAACGCCCGCAAGAGGGAGTTCATGGAGGCAGCCGCTAAGCTGTCGGGCAAGCGCGGCATGACCGGCTACAATCCATATGTTCACGCCGGCGGCATTCCCCTGGGACAGAGGCAGCTCGTACCCTACAAGCTCTCCGGAACCGAGTATGTGGTAGAGGGCGACGATCTGCACTTCGTCAACAACCCCGCCATGCAGCAGATGTGGGATGATATCCGGAGGACCATCGTGGTCGGCCTGGATATGGCCCATGAGGTGCTGCAGAAGAGGCTGGGCAAGGAAGTCACACCCGAGACCATCAACAACTATCTCGAGATCCTCAACCACGCCATGCCCGGCGCAGCCGTGGTGCAGGAGCACATGGTGGAGACCCACCCCGCCCTGGTCGACGACTGCAACGTTCGCGTCTTCACCGGCGACGATGCCCTGGCAGACGAGATCGATGACCAGTATCTGATCAACATCGATAAGATGTTCCCGGCAGAGCAGGCCGAGGCCCTCAAGGCCGCTATCGGCAAGACCTCCTGGCAGGCTATCCACGTCCCGACCATCGTTGTCAGGTCCTGCGACGGCGGCACCACCTCCAGGTGGAGCGCCATGCAGCTTTGTATGACCTTCATCGATGCCTACAACATGTGCGCCGGTGAGGCCGCTGTGGCCGACCTGGCCTATGCCGCCAAGCACGCTGCCGTTCTGCAGATGTCCGAGATGCTGCCCGCAAGGCGCGCCCGCGGACCCAACAACCCCGGCGGACTGTCCTTCGGCTTCCTGGCCGATATGGTCCAGACCTCCCGTGTGGCAGCAGCCGATCCAGTCAAGGTCTCCCTGAACGTAGTCGCCGCTGGCGCTATGCTCTATGATCAGATCTGGCTGGGAAGCTACATGTCCGGCGGTGTCGGATTCACCCAGTACGCGACAGCTGCCTACACCAACGATGTCCTGGACGACTTCTGCTACTACGGCGCAGACTTCGCCGCAGACAAGTTCGGAGGATTCGCCAAGGCACCTGCGCTGCTCGACACAGCCAAGGAGCTGGCCACTGAGGTCAACGCCTACGGCATGGAGCAGTATGAGGCCTTCCCGACTCTGCTCGAGGATCACTTCGGTGGATCCCAGAGGGCTTCCGTTCTGGCAGCCGCATCCGCTATCACCGCCGCTATCGCCACTGGCCACAGCCAGGTAGGCCTTGCCGGCTGGTACCTGTCCATGCTGCTGCACAAGGAAGGCTGGGGACGCCTGGGCTTCTTCGGCTACGACCTGCAGGATCAGTGCGGTCCAACCAACGTGTTCTCCTACCAGTCAGACGAGGGCAATCCGTTGGAGCTGAGGGGCGCCAACTATCCCAACTACGCCATGAACGTGGGCCATCAGGGCGAGTACGCAGGC

>Mud_Nov_scaffold_21854_2_Methanoregula.formicica_50Perc
ATGGCAAAAGCAGCAAAAATCGAAAGGACCCAGAAGCTCTTCCTGAAGGCAATGAAGACAAAGTTTGCCGAAGACCCCCAGGCAATGTCCACGGTCTTTGAGCGCAAGGGTCTTGAACAGTCCCCGAGAAAAGTCGAGTTCATGAAGGCCGGCAAGAAGGCCGAGATGGACCGCGGCATCTCCATGTACGACCCCAAGCGCTGCCACTGTGGCGGTATCCCGCTCGGCCAGCGCCAGCTGACTCCCTACGAAGTCAGCACCACCGGCGTATTTGTCGAGGGCGATGACCTGCACTTTGTCAACAACGCTGCGATGCAGCAGATGTGGGATGATATCCGCAGGACGATCATCGTCGGCCTCGACCTCGCCCACGGCACGCTCCAGAAGCGTCTGGGTAAGGAAGTCACCCCCGAGACCATCAACGAGTACCTCCACGTCGTGAACCACGCAATGCCCGGTGCAGCTGTCGTTCAGGAACACATGGTCGAGACCCACCCGGGACTCGTGGACGACTGTTACGTCAAGGTCTTCACGGGCGACGACGAGATGGCTGACGACCTTGAGCCCCAGTTCGTGCTCAACGTCGACAAGCTCTTCCCGGCCAAGATGGCCGCACAGCTGAAGGCAGCAGTCGGCAAGTCGATGTGGCAGGCAATACACATCCCCACCACTGTCAGCAGAACGTGCGATGGCGGTACCACTTCCCGATGGTCTGCCATGCAGATCGGTATGTCCTTCATCGGGGCCTACAAGATGTGCGCCGGTGAGGCAGCAGTCGCTGACCTCGCATTCGCCGCAAAGCACGCCGGTGTCATCCAGATGGCAGATATCCTGCCTGCCCGCCGTGCACGGGGCCCGAACGAGCCCGGTGGCATCAAGTTCGGCCACTTCGCCGACATGGTCCAGTCAGACCGGAAGTACCCCAACGACCCGATACGGTCTTCTCTTGAGATCGTTGCAGCAGGCACGATGCTCTTCGACCAGATCTGGCTCGGATCCTACATGTCCGGTGGTGTCGGGTTCACCCAGTATGCAACCGCTGCATACACCGACAACATCCTTGATGACTACACCCAGTACGGTCTGGACTACGTCAAGAAGAAACACGGTGGCCTTGCAAAGGCAAAGCCAACCCAGGAAGTCGTCAGCGACATCGCAACCGAGGTCAACCTCTACGGTATGGAGCAGTACGAGACCTACCCGACCGCTCTCGAGAGCCACTTCGGCGGTTCCCAGCGTGCATCCGTTCTTGCAGCAGCATCGGGTATCTCCGTTGCACTTGGAACGGCAAATTCCAACGCTGGCCTGAACGGCTGGTACTTGTCCATGCTCATGCACAAGGAAGGCTGGTCACGTCTCGGCTTCTTCGGCTACGACCTGCAGGACCAGTGCGGTTCCGCAAACTCCATGTCGATCCGTCCCGACGAGGGATTACTCGGCGAGCTCCGTGGACCGAACTACCCGAACTACGCAATGAACGTCGGTCACCAGGGAGAATACGCCGCCATCGCCGGTGCTGCCCACATTGCACGCGGAGATGCATGGACCCTATCCCCACTGATGAAGATCACGTTCGCCGACCCGTCGCTCAAGTTCGACTTCTCAGAAGTCCGCCGCGAGTTCGCAAGGGGTGCAATCCGCGAGTTCATGCCCGCTGGAGAGCGCTCACTGATCATACCCGCAAGGTAA

>Mud_Nov_scaffold_56785_2_Methanoregula.formicica.branch_50Perc
GCAAAGAGTGCAGCCGCACTCAAGGCCGCAGTCGGCAAGTCGATGTGGCAGGCAGTGCACATCCCCACGACCGTCAGCAGGACCTGCGACGGTGGAACCACCTCCCGGTGGTCCGCAATGCAGATCGGTATGTCCTTCATCGGAGCATACAAGATGTGCGCCGGTGAGGCAGCAGTCGCTGACCTTGCATTCGCCGCAAAGCACGCCGGTGTTATCCAGATGGCAGACATCCTGCCCGCACGCCGTGCACGTGGCCCGAACGAGCCAGGTGGCATCAAGTTCGGACACTTTGCCGATATGATCCAGGCAGACCGCAAGTACCCCAACGACCCCGTCAAGGCAACCCTTGAAGTCGTCGGTGCAGGTGCGATGCTCTTCGACCAGATCTGGCTCGGCAGCTACATGTCCGGTGGTGTCGGATTCACCCAGTATGCAACCGCTGCATACACCGACAACATCCTTGACGACTACTGCTACTATGGTCTTGACTACGTCAAGAAGAACCACGGTGGCATCGGCAAGGCAAAGCACACCCAGGAAGTTATCAACGACATTGCAACCGAAACCACGCTCTACGGTATGGAACAGTACGAACAGTACCCGACCACCCTCGAGAGCCACTTCGGCGGGTCACAGCGTGCATCCGTCCTTGCAGCAGCATCGGGTATCTCCTGCTCGCTCGCAACCGGAAACTCGAACGCTGGCCTGAACGGCTGGTACATGTCCATGCTCGCCCACAAGGAAGGCTGGTCACGTCTCGGCTTCTTCGGCTACGACCTTCAGGACCAGTGCGGTTCCGCAAACTCGATGTCCGTCCGGCCCGACGAGGGCTGTATCGGCGAGCTCCGTGGACCGAACTACCCCAACTATGCAATGAATGTCGGTCACCAGGGAGAATATGCAGCCATTGCAGCCGCCGCCCACTACGGACGCCAGGACGCATGGACCCTCTCCCCGCTGATGAAGATCACATTCGCAGACCCGTCGCTCAAGTTCGATTTCTCCGAACCCCGCCGCGAGTTCGCAAAGGGTGCAATCCGCGAGTTCATGCCCGCCGGCGAGCGCTCACTGATCATCCCAGCAAGGTAA

>Mud_Nov_scaffold_64361_1_Methanosaeta.concilii_50Perc
ATGGCAGCTAAAAAGAAGCTATTCATAAAGGCTCTTGACAAGAAGTTCGCAACTGAGAAGAAGTTGCTCGGAGCAGCGGGATTTAAGGAAGACAATCTCCAAGGCCAGAAGACTACAAATTTGAGACTTGGCCCGGAACAGAACGCTCGTAAGAGGGAGTTCATGGAGTACTCCGCAAAGCTCGCGGGCAAGCGTGGCATCTCCTTCTACAACCCCTATGTTCACGCTGGCGGAATACCCCTGGGACAGAGGCAGCTCGTACCCTACAAGCTCTCTGGAACTGAGTATGTAGTAGAGGGCGACGATCTGCACTTCGTAAACAACCCAGCCATCCAGCAGATGTGGGATGATATCCGCAGGACCATCGTAGTAGGTCTGGATATGGCCCACGAGGTTCTGCAGAAGAGGCTCGGCAAGGAAGTCACACCCGAGACAATCAACAACTACCTCGAGATTCTCAACCACGCCATGCCCGGCGCAGCCGTGGTTCAGGAGCACATGGTGGAGACTCACCCCGGTCTTGTCGACGATTGTAACGTTCGTGTCTTCACAGGCGACGACGCTCTTGCAGACGAGATTGACTCCCAGTACTTGATCGACATCAATAAGAGCTTCCCAGCTGAGCAGGCCGAGTCCATCAAGGCCGCCATGGGCAAGACAACCTGGCAGGCCATCCATGTTCCAACCATCGTCGTCAGGTCCTGCGACGGCGGCACCACCTCCCGGTGGAGCGCCATGCAGCTGTGTATGACCTTCATCGATGCCTACAACATGTGCGCCGGTGAGGCCGCTGTGGCTGACCTGGCCTACGCCGCCAAGCACGCTGCAGTCCTGCAGATGGCTGAGATGCTGCCCGCAAGG

>Open_0915_scaffold_144875_2_Methanoregula.formicica.branch_50Perc
ATGGCAAAGAAGATCGAGAGAACCCAGAAGCTCTTCCTGAAATCGCTGAAAGAGAAGTTCGCCGAGGACCCCCAGAGCACAAACACCGTGTTCGCCCGCGAGGGCCTGAAGCAGTCCCCGAGGAAGATGGAGTTCGTCAAGGCAGGTAATGCAGCGGCGATGGCCCGTGGCATCTCCATGTACGACCCGGTCCGCTGCCACATTGGCGGTATCCCGCTCGGGCAGCGCCAGCTGATGACCTACGAGGTCTCGGGCACCGGCGTGTTCGTAGAGGGCGACGACCTGCACTTCGTCAACAACGCTGCGATGCAGCAGATGTGGGATGATATCAGGAGGACCATCCTCGTCAACATGGACCTTGCCCACCAGACCCTGCAGAAGCGTCTTGGTAAGGAAGTTACCCCTGAGACCATCAACGAGTTCCTCCACGTGCTCAACCACGCCATGCCCGGTGCAGCCGTGGTCCAGGAGCACATGGTCGAGACCCACCCGTCACTCGTGGACGACTGTTACGTCAAGGTCTTTACCGGTGACGACGAGATGGCCGACGACCTGGAGCCCCAGTTCGTCATCAACGTCGAGAAGCTCTTCCCGGCCAAGCAGGCTGCCCAGCTGAAGGCCGCAGTCGGCAAGTCCCTCTGGCAGGCCATCCGCATCCCGACCATCGTCTCGAGGACCTGCGATGGTGGAACCACCTCCCGCTGGTCTGCAATGCAGCTCGGTATGTCCTTTATCGGTGCCTACCACATGTGCGCCGGAGAAGCCGCAACCGCCGACCTGGCATTCGCAGCAAAGCACGCCGGTGTTATCCAGATGGCAGAGATCCTGCCCGCCCGCCGTGCCCGTGGCCCGAACGAGCCCGGAGGCATCAAGTTCGGACACTTCGCCGACATGGTCCAGACCGACCGCAAGTACCCGCATGACCCCGCCAAGGCATCCCTTGAGGTTGTTGCTGGAGGTACCATGCTGTTCGACCAGATCTGGCTCGGTTCCTACATGTCCGGTGGTGTCGGGTTCACCCAGTACGCCACTGCCGCCTACACCGACAACATCCTTGATGACTACACCTACTACGGTATGGACTACATCAAGGACAAGTACAAGGTCGACTTCAAGAAC

>Open_0915_scaffold_184212_1_Methanoregula.formicica_50Perc
GTGGACGACTGTTACGTCAAGGTCTTCACGGGAGACGACGAGATGACTGACGACCTCGAGCCCCAGTTCGTGCTCAACGTCGACAAGCTCTTCCCGGCCAAGCAGGCAGCCCAGCTCAAGGCAGCTGTCGGCAAGTCAATGTGGCAGGCAGTGCACATCCCCACCACCGTCAGCAGGACGTGCGATGGCGGTACCACCTCACGATGGTCTGCCATGCAGATCGGTATGTCCTTCATCGGGGCCTACAAGATGTGTGCCGGTGAGGCAGCAGTCGCTGACCTCGCATTCGCCGCAAAGCACGCCGGTGTCATCCAGATGGCAGATATCCTGCCCGCCCGCCGTGCACGTGGCCCGAACGAGCCCGGTGGCATCAAGTTCGGCCACTTCGCCGACATGGTCCAGTCAGACCGGAAGTACCCCAACGACCCGATACGGTCTTCTCTTGAGATCGTTGCAGCAGGCACGATGCTCTTCGACCAGATCTGGCTCGGATCCTACATGTCCGGTGGTGTCGGGTTCACCCAGTATGCAACCGCTGCATACACCGACAACATCCTTGATGACTACACCCAGTACGGTCTGGACTACGTCAAGAAGAAACACGGTGGCCTTGCAAAGGCAAAGCCAACCCAGGAAGTCGTCAGCGACATCGCAACCGAGGTCAACCTCTACGGTATGGAGCAGTACGAGACCTACCCGACCGCTCTCGAGAGCCACTTCGGCGGTTCCCAGCGTGCATCCGTTCTTGCAGCAGCATCGGGTATCTCCGTTGCACTTGGAACGGCAAATTCCAACGCCGGCCTGAACGGCTGGTACTTGTCCATGCTCATGCACAAGGAAGGCTGGTCACGTCTCGGCTTCTTCGGCTACGACCTTCAGGACCAGTGTGGTTCCGCAAACTCCATGTCGATCCGTCCCGACGAGGGATTACTCGGCGAGCTCCGTGGACCAAACTACCCGAACTACGCAATGAACGTCGGACACCAGGGAGAATACGCTGCAATCGCCGGCTCTGCCCACATTGCACGCGGAGATGCATGGACCCTATCCCCACTGATGAAGATCACGTTTGCCGACCCGTCGCTGAAGTTCGACTTCTCAGAAATCCGCCGCGAGTTCGCGAAGGGTGCAATCCGCGAGTTCATGCCCGCTGGAGAGCGCTCACTGATCATACCGTCAAGGTAA

>Open_Nov_scaffold_23152_2_Methanoregula.formicica_50Perc
ATGTGGCAGGCAGTGCACATCCCCACCACCGTCAGCAGGACGTGCGATGGCGGTACCACCTCACGATGGTCTGCCATGCAGATCGGTATGTCCTTCATCGGGGCCTACAAGATGTGCGCCGGTGAGGCAGCAGTCGCTGACCTCGCATTCGCCGCAAAGCACGCCGGTGTCATCCAGATGGCAGACATCCTGCCCGCCCGCCGTGCACGGGGCCCGAACGAGCCCGGTGGCATCAAGTTCGGCCACTTCGCCGACATGGTCCAGTCAGACCGGAAGTACCCCAACGACCCGATACGGTCTTCTCTTGAGATCGTTGCAGCAGGCACGATGCTCTTCGACCAGATCTGGCTCGGATCCTACATGTCCGGTGGTGTCGGGTTCACCCAGTATGCAACCGCTGCATACACCGACAACATCCTTGATGACTACACCCAGTACGGTCTGGACTACGTCAAGAAGAAACACGGTGGCCTTGCAAAGGCAAAGCCAACCCAGGAAGTCGTCAGCGACATCGCAACCGAGGTCAACCTCTACGGTATGGAGCAGTACGAGACCTACCCGACCGCTCTCGAGAGCCACTTCGGCGGTTCCCAGCGTGCATCCGTTCTTGCAGCAGCATCGGGTATCTCCGTTGCACTTGGAACGGCAAATTCCAACGCTGGCCTGAACGGCTGGTACTTGTCCATGCTCATGCACAAGGAAGGCTGGTCACGTCTCGGCTTCTTCGGCTACGACCTGCAGGACCAGTGCGGTTCCGCAAACTCCATGTCGATCCGGCCCGACGAGGGATTACTCGGCGAGCTCCGTGGACCGAACTACCCGAACTACGCAATGAACGTCGGTCACCAGGGAGAATACGCCGCCATCGCCGGTGCTGCCCACATTGCACGCGGAGATGCATGGACCCTATCCCCACTGATGAAGATCACGTTCGCCGACCCGTCGCTCAAGTTCGACTTCTCAGAAGTCCGCCGCGAGTTCGCAAGGGGTGCAATCCGCGAGTTCATGCCCGCTGGAGAGCGCTCACTGATCATACCCGCAAGGTAA

>Plant_0915_scaffold_19004_3_Methanosaeta.concilii_50Perc
ATGGCAGTTAAACACACCAAAAAGCTATTCATAAAGGCTCTTAACAAGAAGTTCGGAAAGGATTTCGACCTTGCAGGCCAGAAGGTAGAGTATAAGAGACTTGGCATTGAGCAGAATGCCCGTAAGAGAGAATTCATAGAGTACGCCAAGAAGGTCGAGGGCAAGCGCGGCATGACCGGCTACAACCCCATGGTCCACGCTGGCGGCATTCCTATGGGACAGAGGCAGCTCGTACCCTACAAGCTCTCCGGAACCGAGTATGTTGTAGAGGGCGACGATCTGCACTTCGTCAACAATCCAGCCATTCAGCAGATGTGGGATGATGTCAGGAGGACCATTGTAGTAGGTCTGGACATGGCCCACGAGGTTCTGCAGAAGAGGCTCGGCAAGGAAGTCACACCCGAGACCATCAACAACTATCTCGAGATTCTCAACCACGCCATGCCCGGCGCAGCCGTGGTTCAGGAGCACATGGTGGAGACTCACCCCGGCCTGGTAGATGACTGCAACGTTCGCGTCTTCACCGGCGACGATGCCCTGGCAGACGAGATTGATGACCAGTACCTGATCGACATCAACAAGATGTTCCCCGCCGAGCAGGCCGAGGCCCTAAAGGCCGCTATCGGCAAGACTAGCTGGCAGGCCATCCACGTTCCAACCATCGTCGTCAGGTCCTGCGACGGCGGCACCACCTCCAGGTGGAGCGCCATGCAGCTGTGTATGACCTTCATCGATGCGTACAACATGTGCGCCGGTGAGGCCGCTGTGGCTGATCTGGCCTACGCTGCCAAGCACGCTGCCGTTCTGCAGATGTCCGAGATGCTGCCCGCAAGGCGCGCACGCGGACCCAACAACCCCGGCGGTCTGTCCTTCGGCTTCCTGGCCGATATGGTCCAGACTTCCCGTGTGGCCGCAGCCGATCCAGTGAAGGTCTCCCTGAACGTAGTCGCCGCAGGCGCTGCGCTCTACGACCAGATCTGGCTGGGAAGCTACATGTCCGGCGGTGTCGGATTCACCCAGTACGCCACTGCAGCCTACACCAACGATGTCCTGGACGACTTCTGCTACTACGGCGCAGACTTCGCCGCAGACAAGTTCGGAGGATTCGCCAAGGCACCTGCGCTGCTCGACACAGCCAAGGAGCTGGCCACTGAGGTCAACGCCTACGGCATGGAGCAGTATGAGGCCTTCCCGACTCTGCTCGAGGATCACTTCGGTGGATCCCAGAGAGCTTCCGTTCTGGCAGCCGCATCCGCTATTACCTCCGCCATCGCCACTGGCCACAGCCAGGTAGGCCTTGCCGGCTGGTACCTGTCCATGCTGCTGCACAAGGAAGGCTGGGGACGCCTGGGCTTCTTCGGCTACGACCTGCAGGATCAGTGCGGTCCAACCAACGTGTTCTCCTACCAGTCAGACGAGGGCAATCCGTTGGAGCTGAGGGGCGCCAACTATCCCAACTACGCCATGAATGTGGGCCATCAGGGCGAGTACGCAGGCATCTCCAGCGCCGCACATGCCGGCCGCATGGATGCCTTCGCCATCAACCCCCTGATCAAGGTCACCTTCGCCAACCCCGGCATGGTATTCGACTGGGCAGATGTCCGCGCTTGCTTCGGCAAGGGTGGAGCCCGCGAGTTCCGCGCTGCAGGCGACAGGTCCCTGGTCATGCCCGCTGTGTAG

>Plant_0915_scaffold_32460_4_Methanoregula.formicica_50Perc
ATGGCAAAAGCAGCAAAGATCGAGAGAACCCAGAAGCTCTTCCTGAAGGCAATGAAGACAAAGTTCGCGGAAGACCCGCAGGCAATGTCCACCGTCTTCGAGCGCAAGGGTCTTGAGCAGTCCCCGAGAAAAGTCGAGTTCATGAAGGCCGGCAAGAAGGCCGAGATGGAACGCGGCATCTCCATGTACGACCCCAAGCGCTGCCACTGCGGCGGTATCCCGCTCGGCCAGCGCCAGCTGACAACCTACGAAGTCAGCACCACCGGTGTCTTTGTGGAAGGCGATGACCTGCACTTCGTCAACAACGCTGCCATGCAGCAGATGTGGGACGACATCCGCAGGACGATCATCGTCGGCCTCGACCTCGCTCACGGCACCTTACAGAAGCGCCTGGGGAAGGAAGTCACCCCTGAGACCATCAACGAGTACCTCCACGTGCTGAACCACGCCATGCCCGGCGCAGCCGTTGTCCAGGAACACATGGTCGAGACCCACCCGTCACTCGTGGACGACTGTTACGTCAAGGTCTTCACCGGCGACGAGGAAATGACCGACGACCTCGAGCCCCAGTTCGTGCTCAACGTCGACAAGCTCTTCCCGGCCAAGCAGGCCGCCCAGCTCAAGGCCGCCGTCGGCAAGTCGATGTGGCAGGCCGTGCACATCCCCACAACCGTTTCCAGGACCTGCGATGGCGGAACCACCTCCCGGTGGTCTGCAATGCAGATCGGTATGTCCTTCATCGGCGCCTACAAGATGTGCGCTGGTGAGGCAGCAGTCGCTGACCTCGCATTCGCCGCAAAGCACGCCGGTGTTATCCAGATGGCAGACATCCTGCCCGCCCGCCGTGCACGTGGCCCGAAC

>Plant_0915_scaffold_52907_2_Methanomassiliicoccus.luminyensis_50Perc
ATGGCCAAGGAGAAAGAGAAGCTGTTCATGAAAGCAATGAAGAAGAAGTTCAAGGAGGACCCCACGGAGGTCAACACCAACTACTACTCCTTTGGCGGCTGGAAGCAGTCGAAGAGGAAGAGGGAGTGGGTGGAGCAGGCGAACAAGATCGCCAAGGCCCGTGGCATCGTCATGATGAACCAGGACATTGGTGTTCCCCTTGGACAGCGTGTCCTCATGCCCTACCAGCTGTCCCACACGGACATCTACGCTGAGGCGGACGACCTACATTTCGTCAACAACGCCGCTATGCAGCAGGCATGGGACGACATCAGGAGGACCGTCGTGTCCGGCCTCGACACCGCTCACACTGTGATCGAGAAGAGGCTAGCCAAGGAGGTCACCCCTGAGACAATCAACCGCTACCTAGAGGCAGTGAACCACACTATGCCTGGTGGCGCAGTCGTGCAGGAGCACATGGCCGAGTGCAGCCCCGCCCTAACCGCGGACTGCTACGTGAAGGTGTTCTCCGGGAACGACGAGCTGATGGACGAGATCGACAAGCAGTTCAGGATCGACATCAACAAGGAGTTCCCCGCTGAGCAGGCCAAGCAGCTGAAGGAGGCCATTGGCAACGCTCTCTGGCAGAAGATCGCGTGCCCGACCATCGTCGGCCGCGTCTGCGATGGTGGTACGATGTCCAGGTGGTCTGCGATGCAGATCTCCATGGCGTTCATCACCTCCTACCGCCTGGCTGCAGGTGAGGCCGCGATCGCGGACTTCGCCTTCGCCGCCAAGCACGCGTCCGTGCTGGAGATGGGTACCATGATGCCCGCTCGCCGCGCCCGCGGTCCGAACGAGCCCGGTGGAATACCCTTCGGGTTCCTGGCGGACATGGTGCAGTCGTTGAGGAAGTTCCCCGACGACCCGGCCCGTGCCTCGCTCGAGACCGTCGCCTTGGGTGCCGTGATCTTCGACCAGATCTACCTCGGCTCCTACATGTCCGGCGGAGTCGGCTTCACGCAGTACTCTACTGCGGCATACACCGACAACATCCTTGAGGACTACACCTACTGGGCAGTGGACCTGATCAAGGACAAGTATGGTGGCCTATGCAAGCTGAAGCCCACACTCGAGAACGTGGAGAAGCTCGGAACTGAGGTCAACGCCTATGCGTTGGAGATGTACGAGCGCTACCCGGCCGCGATGGAAGCCCACTTCGGTGGGTCCCAACGCGCTACCGTAGCCGCCGCCGCCACTGGTATCGCTTGCGCGATGGCCACTGGTAACGCCGACTGTGGTATCAACGGCTGGTACCTCTCGATGCTCCAGCACAAGGAGAGGCTCGGCCGCCTCGGCTTCTATGGATACGACTTGCAGGACCAGTGCGGTTCCTCC

>Plant_0915_scaffold_112937_1_Methanosaeta.concilii_50Perc
GCTGCCGTTCTGCAGATGTCCGAGATGCTGCCCGCAAGGCGCGCCCGCGGACCCAACAACCCCGGCGGACTGTCCTTCGGATTCCTGGCAGATATGATCCAGACCTCCCGTGTGGCCGCTGCCGATCCAGTGAAGGTCTCCCTGAACGTAGTCGCCGCAGGCGCTGCGCTCTATGACCAGATCTGGCTGGGAAGCTACATGTCCGGCGGTGTCGGATTCACTCAGTACGCCACAGCCGCCTACACCAACGATATCCTGGACGACTTCTGCTACTACGGCGTCGATTTCGCCGCAGACAAGTTCGGCGGATTTGCCAAAGCACCGGCAAAGCTCGATATCGCCAAGGAGCTGGCCACTGAGGTCAACGCCTACGGCATGGAGCAGTACGAGCTCTTCCCGACCATTCTCGAGGATCACTTCGGTGGATCCCAGAGGGCATCCGTTCTGGCAGCCGCATCCGGTATCACCTCCGCCATCGCCACTGGCCACAGCCAGGTAGGCCTTGCCGGCTGGTACCTGTCCATGCTCCTGCATAAGGAAGGCTGGGGACGCCTGGGCTTCTTCGGCTACGACCTGCAGGATCAATGCGGTCCAACCAACGTGTTCTCCTACCAGTCCGACGAGGGCGCACCCCTCGAGCTGAGGGGAGCTAACTACCCCAACTACGCCATGAACGTAGGTCACCAGGGCGAGTACGCAGGCATCTCCAGCGCCGCACACGCCGGCCGCATGGACGCCTTCGCATGCAACCCCTTGATCAAGGTCACCTTCGCCAACCCCGGCATGGTATTCGACTGGGCCGATGTCCGCGCTTGCTTCGGCAAGGGTGGCGCCCGCGAGTTCCGCGCTGCAGGCGAGAGATCCCTGGTCATGCCCGCAGTGTAA

>Plant_0915_scaffold_168338_1_Methanoregula.formicica_50Perc
ATGGCAAAATCAGCAAAGATCGAAAGAACCCAGAAGCTCTTCCTGAAGGCAATGAAGACAAAGTTTGCAGAAGACCCCCAGGCAATGTCCACGGTCTACCTGCGCAAGGGCCTTGAGCAGTCTTCCAGGAAGATGGAGTTCGTCAAGGCAGGGCAGAAAGCCGCAATGGACCGCGGCATCTCCATGTACGACCCCAAGCGCTGCCACTGTGGCGGTATCCCGCTCGGCCAGCGCCAGCTGACTCCCTACGAAGTCAGCACCACCGGCGTATTTGTCGAGGGCGATGACCTGCACTTTGTCAACAACGCTGCGATGCAGCAGATGTGGGATGATATCCGCAGGACGATCATCGTCGGCCTCGACCTCGCCCACGGCACGCTCCAGAAGCGTCTGGGTAAGGAAGTCACCCCCGAGACCATCAACGAGTACCTCCACGTCGTGAACCACGCAATGCCCGGTGCAGCTGTCGTTCAGGAACACATGGTCGAGACCCACCCGGGACTCGTGGACGACTGTTACGTCAAGGTATTCACGGGCGACGACGAGATGGCTGACGACCTTGAGCCCCAGTTCGTGCTCAACGTCGACAAGCTCTTCCCGGCCAAGATGGCCGCACAGCTGAAGGCAGCAGTCGGCAAGTCGATGTGGCAGGCAATACACATCCCCACCACCGTCAGCAGGACGTGCGATGGCGGTACCACTTCCCGATGGTCTGCCATGCAGATCGGTATGTCCTTCATCGGGGCCTACAAGATGTGTGCCGGTGAGGCAGCAGTCGCTGACCTCGCATTCGCCGCAAAGCACGCCGGTGTCATCCAGATGGCAGATATCCTGCCTGCCCGCCGTGCACGGGGCCCGAACGAGCCCGGTGGCATCAAGTTCGGCCACTTCGCCGACATGGTCCAGTCAGACCGGAAGTACCCCAACGACCCGATACGGTCTTCTCTTGAGATCGTTGCAGCAGGCACGATGCTCTTCGACCAGATCTGGCTCGGATCCTACATGTCCGGTGGTGTCGGGTTCACCCAGTATGCAACCGCTGCATACACCGACAACATCCTTGATGACTACACCCAGTACGGTCTGGACTACGTCAAGAAGAAACACGGTGGCCTTGCAAAGGCAAAGCCAACCCAGGAAGTCGTCAGCGACATCGCAACCGAGGTCAACCTCTACGGTATGGAGCAGTACGAGACCTACCCG

>Plant_0915_scaffold_228684_2_Methanoperedens.nitroreducens_50Perc
ATGGCAGTAAGATTCCAAAAAGCAATGGAGACAAAGTACGCAAAAGAATGGGGATCAAACAAATGCGGCTCCACAGCAAAGAACAAAATAACAGATAAGAAGACCAAATACCTCAGACTTGGCTATCAGCAGAACCCAAGAAAGGTAGAAATGGCAAAGTGCGGAGCAGCAATCACCAAGAAGAGAGGATTGCAGGCATATGATCCTAAACTGCACTTAGCTGGTATACCCATGGGTCAGAGACAGTTGACCCCATACACAATATCCGGAACAGAAATCGTATGCGATGGTGACGATCTTCACTTCGTCAACAATGCAGCAATGCAGCAGGAATGGGACGACATCAGAAGGACATGCGTCGTAGGTCTTGACCTCGCACATGAGACTCTTGAGAAGAGATTGGGCAAAGAGATCACCCCAGAAACAATCAACTACTATCTTGAAGTTTTGAACCACGCAATGCCTGGCGCAGCAATTGTCCAGGAACACATGGTCGAAACCCACCCAGCATTAGTAGATGACTGCTATGTGAAGATTTTCACTGGTGATCAAACCTTACAGGATGAAGTAGACAAACAGTTCGTTATCAACATTGACAACGAATTCCCTGACAACCAGGCAAAACAGATCAAGGCCGCAATGGGCAAGACCTCCTGGCAGGCAGTACACATCCCAACCATCGTCACAAGAACTGAAGATGGACCAGGAACAAGCCGCTGGATGGCAATGCAGGTCGGTATGACCTTTATCAGCGCATATCATATGTGCGCCGGTGAAGCAGCAGTCGGAGAACTTGCATTCACAGCCAAGCACGCTGGACTTGTCGAAATGGGTGATATGATCCCGGCCCGCAGAGCCAGGGGACCAAATGAACCTGGAGGATTATCCTTC

>Plant_0915_scaffold_338648_1_Methanoregula.formicica.branch_50Perc
CTGAACCACGCAATGCCCGGCGCGGCCGTTGTTCAGGAACACATGGTTGAGACCCACCCGTCACTCGTGGACGACTGTTACGTCAAGGTCTTCACGGGCGACGACGAGATGGCAGACGACCTCGAGCCCCAGTTCGTGCTCAACGTCGACAAGCTCTTCCCGGCCAAGCAGGCAGCACAGCTGAAGGCAGCCGTCGGCAAGTCGATGTGGCAGGCCGTGCACATCCCCACAACCGTCAGCAGAACCTGTGATGGCGGTACAACCTCACGCTGGTCTGCAATGCAGATCGGTATGTCCTTCATCGGAGCGTACAAGATGTGCGCCGGTGAGGCAGCAGTCGCTGACCTCGCATTCGCCGCAAAGCACGCCGGTGTTATCCAGATGGCAGATATCCTGCCCGCCCGCCGTGCACGTGGCCCGAACGAGCCAGGTGGCATCAAGTTCGGACACTTTGCCGATATGATCCAGGCAGACCGCAAGTACCCCAACGACCCCGTCAAGGCAACTCTTGAAGTCGTCGGTGCAGGTGCAATGCTCTTCGACCAGATCTGGCTCGGCAGCTACATGTCCGGTGGTGTCGGATTCACCCAGTATGCAACCGCTGCATACACCGACAACATCCTTGACGACTACTGCTACTATGGTCTTGACTACGTCAAGAAGAACCACGGTGGCATCGGCAAGGCAAAGCACACCCAGGAAGTTATCAACGACATTGCAACCGAAACCACGCTCTACGGTATGGAACAGTACGAACAGTACCCGACCACCCTCGAGAGCCACTTCGGCGGGTCACAGCGTGCATCCGTCCTTGCAGCAGCATCGGGTATCTCCTGCTCGCTCGCAACCGGAAACTCGAACGCTGGCCTGAACGGCTGGTACATGTCCATGCTCGCCCACAAGGAAGGCTGGTCACGTCTCGGCTTCTTCGGCTACGAC

>Plant_0915_scaffold_386970_1_Methanoregula.formicica.branch_50Perc
ATGGCAGACGACCTCGAGCCCCAGTTCGTACTCAACGTCGACAAGCTCTTCCCGGCAAAGCAGGCAGCTCAGCTGAAGGCAGCAGTGGGCAAGTCAATGTGGCAGGCAGTGCACATCCCCACCACCGTCAGCAGAACCTGTGATGGTGGAACCACCTCCCGCTGGTCTGCAATGCAGATTGGTATGTCATTCATTGGTGCATACAAGATGTGCGCCGGTGAAGCAGCAGTCGCTGACCTTGCATTCGCCGCAAAGCACGCCGGTGTCATCCAGATGGCAGATATCCTGCCCGCACGCCGTGCCCGTGGCCCGAACGAGCCAGGTGGCATCAAGTTCGGACACTTCGCCGATATGATCCAGGCAGACCGCAGATACCCCAACGACCCCGTCAAGGCAACCCTTGAAGTCGTCGGTGCAGGTGCGATGCTCTTCGACCAGATCTGGCTCGGATCCTACATGTCCGGTGGTGTCGGATTCACCCAGTATGCAACCGCTGCATACACTGACAACATTCTCGATGACTACTGCTACTACGGTCTTGACTATGTCAAGAAGAAACACGGTGGCATCGGAAAGGCAAAGTCAACCCAGGAAGCCGTTACGGATATCGCAACCGAGGTCAACCTCTACGGTATGGAACAGTACGAACAGTACCCGACCGCACTCGAGAGCCACTTCGGCGGTTCCCAGCGTGCCTCCGTCCTTGCAGCAGCATCAGGTATCTCCTGTTCACTGGCAACGGCAAACTCCAACGCCGGTCTGAACGGCTGGTACTTGTCGATGCTTATGCACAAGGAAGGCTGGTCACGTCTCGGCTTCTTCGGCTACGACCTGCAGGACCAGTGCGGTTCCGCAAACTCCATGTCGATCCGTCCCGACGAGGGA

>Plant_Nov_scaffold_27626_2_Methanomassiliicoccus.luminyensis_50Perc
GCCATCGGTAAGAGCCTCTGGCAGGCCATACGCTGCCCGACCATCGTCGGACGCGTTTGCGACGGTGGTACGATGTCCAGGTGGTCTGCGATGCAGATCTCGATGTCCTTCATCAGCAGCTACAAGTTGGCTGCCGGTGAGGCCGCCATCGCCGACTTCGCCTTCGCCGCCAAGCACGCCTCGGTGCTAGAGATGGGTACCATGATGCCCGCTCGCCGCGCCCGTGGCCCCAACGAGCCCGGTGGAATTCCATTCGGGTTCCTGGCTGACATGGTGCAGTCCCAGCGCAAGTACCCCGACGACCCAGTCCGCGCCTCCCTTGAGACCGTGGCCTTGGGCGCCGTGATCTTCGACCAGATCTACCTCGGAAGCTACATGTCCGGTGGTGTCGGGTTCACGCAGTACGCCACTGCCGCCTACACTGACAACATCCTTGAGGACTATGTCTACTGGGCTGCGGACCTGGTGAAGAGCAAGTACGGTGGCTTCTGCAAGTCCAAGCCGACCATGGAGCTCATCGAGAAGCTGGGCACGGAGATCAACTCCTATGCCCTGGAGATGTACGAGAAGTACCCGGCCGCGATGGAGGCCCACTTCGGTGGTTCCCAGCGTGCGACCGTGGCCGCAGCCGCCACCGGTATCGGTGTCGCCATGGCCACCGCCAACGCCAACGCCGGTGTCAACGCCTGGTACCTTTCCATGCTGCAGCACCGTGAGCGCATGGGCCGCCTAGGCTTCTACGGCTATGACCTGCAGGACATGTGCGGAGCGTCCAACTCGCTCTCGTACCGGTCCGACGAGGGTCTGCCGCACGAGCTGCGTGGACCGAACTACCCGAACTACGCGATGAACGTGGGTCACCTATCCGGATACGCTGGTATCGCCTGCGCCCCGCACGCCGCTCGCGGCGATGCGTTCGTATGCAACCCGCTGATCAAGGTGGCCTTCGCGGACAAGAACCTACCGTTCGACTTCGCGAACATCACCAAGGAGTTCGGCCGTGGCGGTCTGCGCGAGTTCATGCCAGCCGGTGAGAGGACAGTAATCATCCCCGCGAAGTGA
