# Supplementary material for: Methanogenesis in oxygenated soils is a substantial fraction of wetland methane emissions
Source: Nat Commun. 2017 Nov 16;8:1567. doi: 10.1038/s41467-017-01753-4 (PMC5691036; doi:10.1038/s41467-017-01753-4)
Supplement: Supplementary file 13 — Supplementary Data 10 [file 41467_2017_1753_MOESM13_ESM.txt]

>Unc03uoj          913 bp          rna          GQ906620
UUCGGUUGAUCCUGCCGGAGGUUACUGCUAUCGAGGUUCGACUAAGCCAUGCGAGUCGAA
UGUAGCAAUACAUGGCGUACUGCUCAGUAACACGUGGACAACCUACCCUCCGGACGGGGA
UAAACCCGGGAAACUGGGUAUAAUACCCGAUAGAUCUCGACUGCUGGAAUGCAUCGAGAU
CGAAAGCUCCGGCGCCAGAGGAUGGGUCUGCGGCCUAUCAGGUAGUAGUGGGUGUAGCGU
ACCUACUAGCCUACGACGGGUACGGGUUGUGAGAGCAAGAGCCCGGAGAUGGAUUCUGAG
ACACGAAUCCAGGCCCUACGGGGUGCAGCAGGCGCGAAAACUUUACAAUGCCGGCAACGG
CGAUAAGGGGACCUCGAGUGCCAGGUUACAAAUCUGGCUGUCGUGAUGCCUAAAAAGCAU
UGCAUAGCAAGGGCCGGGCAAGACCGGUGCCAGCCGCCGCGGUAACACCGGCGGCUCGAG
UGGUAACCGUUAUUAUUGGGUCUAAAGGGUCUGUAGCCGGCCGGAUAAGUCUCUUGGGAA
AUCCAGCAGCUCAACUGUUGGGCUUUCAGGAGAUACUGUCUGGCUCGAGGCCGGGAGAGG
UGAGAGGUACUUCAGGGGUAGGGGUGAAAUCUUGUAAUCCUUGAAGGACCACCAGUGGCG
AAGGCGUCUCACCAGAACGGACCUGACGGCAAGGGACGAAAGCUAGGGGCACGAACCAGA
UUAGAUACCCGGGUAGUCCUAGCCGUAAACGAUACUCGCUAGGUGUCGGCCACGGUGCGA
CCGUUGUCGGUGCCGUAGGGAAGCCGUGAAGCGAGCCACCUGGGAAGUACGGCCGCAAGG
CUGAAACUUAAAGGAAUUGGCGGGGGAGCACCACAACGGGUGGAGCUUGCGGUUUAAUUG
GAUUCAACGCCGG
>Unc03uui          914 bp          rna          KC604427
CCUGGUUGAUCCUGCCAGAGGUUACUGCUAUCGAGGUUCGACUAAGCCAUGCGAGUCGAA
UGUAGCAAUACAUGGCGUACUGCUCAGUAACACGUGGACAACCUACCCUUAGGUCGGGGA
UAAACCCGGGAAACUGGGUAUAAUACCCGAUAGAUCUCGACUGCUGGAAUGCAUCGAGAU
CGAAAGCUCCGGCGCCUAAGGAUGGGUCUGCGGCCUAUCAGGUAGUAGUGGGUGUAGCGU
ACCUACUAGCCUACGACGGGUACGGGUUGUGAGAGCAAGAGCCCGGAGAUGGAUUCUGAG
ACACGAAUCCAGGCCCUACGGGGUGCAGCAGGCGCGAAAACUUUACAAUGCUGGAAACAG
CGAUAAGGGGACCUCGAGUGCCAGGUUACAAAUCUGGCUGUCGUGAUGCCUAAAAAGCAU
UGCAUAGCAAGGGCCGGGCAAGACCGGUGCCAGCCGCCGCGGUAACACCGGCGGCUCGAG
UGGUAACCGUUAUUAUUGGGUCUAAAGGGUCUGUAGCCGGCCGGAUAAGUCUCUUGGGAA
AUCCAGCAGCUCAACUGUUGGGCUUUCAGGAGAUACUGUCUGGCUCGAGGCCGGGAGAGG
UGAGAGGUACUUCAGGGGUAGGGGUGAAAUCUUGUAAUCCUUGAAGGACCACCAGUGGCG
AAGGCGUCUCACCAGAACGGACCUGACGGCAAGGGACGAAAGCUAGGGGCACGAACCGGA
UUAGAUACCCGGGUAGUCCUAGCCGUAAACGAUACUCGCUAGGUGUCGGCCACGGUGCGA
CCGUUGUCGGUGCCGUAGGGAAGCCGUGAAGCGAGCCACCUGGGAAGUACGGCCGCAAGG
CUGAAACUUAAAGGAAUUGGCGGGGGAGCACCACAACGGGUGGAGCUUGCGGUUUAAUUG
GAUUCAACGCCGGG
>UncA3019          1469 bp          rna          EU155908
UCUGUUUGAUCCUGCCGGAGGUUACUGCUAUCGAGGUUCGACUAAGCCAUGCGAGUCGAA
UGUAGCAAUACAUGGCGUACUGCUCAGUAACACGUGGACAACCUACCCUUAGGUCGGGGA
UAAACCCGGGAAACUGGGUAUAAUACCCGAUAGAUCUCGACUGCUGGAAUGCAUCGAGAU
CGAAAGCUCCGGCGCCUAAGGAUGGGUCUGCGGCCUAUCAGGUAGUAGUGGGUGUAGCGU
ACCUACUAGCCUACGACGGGUACGGGUUGUGAGAGCAAGAGCCCGGAGAUGGAUUCUGAG
ACACGAAUCCAGGCCCUACGGGGUGCAGCAGGCGCGAAAACUUUACAAUGCUGGAAACAG
CGAUAAGGGGACCUCGAGUGCCAGGUUACAAAUCUGGCUGUCGUGAUGCCUAAAAAGCAU
UGCAUAGCAAGGGCCGGGCAAGACCGGUGCCAGCCGCCGCGGUAACACCGGCGGCUCGAG
UGGUAACCGUUAUUAUUGGGUCUAAAGGGUCUGUAGCCGGCCGGAUAAGUCUCUUGGGAA
AUCCAGCAGCUCAACUGUUGGGCUUUCAGGAGAUACUGUCUGGCUCGAGGCCGGGAGAGG
UGAGAGGUACUUCAGGGGUAGGGGUGAAAUCUUGUAAUCCUUGAAGGACCACCAGUGGCG
AAGGCGUCUCACCAGAACGGACCUGACGGCAAGGGACGAAAGCUAGGGGCACGAACCGGA
UUAGAUACCCGGGUAGUCCUAGCCGUAAACGAUACUCGCUAGGUGUCGGCCACGGUGCGA
CUGUUGUCGGUGCCGUAGGGAAGCCGUGAAGCGAGCCACCUGGGAAGUACGGCCGCAAGG
CUGAAACUUAAAGGAAUUGGCGGGGGAGCACCACAACGGGUGGAGCUUGCGGUUUAAUUG
GAUUCAACGCCGGAAAUCUUACCGGGACCGACAGCAAUAUGAAGGCCAGGCUGAAGACUU
UGCCGGAUCAGCUGAGAGGUGGUGCAUGGCCGUCGUCAGUUCGUACUGUGAAGCAUCCUG
UUAAGUCAGGCAACGAGCGAGACCCACGCCCACAGUUGCCAGCGUACUCUCCGGAGUGAC
GGGUACACUGUGGGGACCGCCGCUGCUAAAGCGGAGGAAGGAAUGGGCAACGGUAGGUCA
GUAUGCCCCGAAUAUCCCGGGCUACACGCGAGCUACAAUGGUUGGUACAAUGGGUAUCUA
CCCCGAAAGGGGAUGGAAAUCUCCUAAAGCCAAUCUUAGUUCGGAUUGAGGGCUGCAACU
CGCCCUCAUGAAGCUGGAAUCCGUAGUAAUCGCGUUUCAACAGAACGCGGUGAAUACGUC
CCUGCUCCUUGCACACACCGCCCGUCAAACCACCCGAGUAGGGUCUGAAUGAGAGCGCUU
CCUUCGGAGGCGUUCGAAUUUGGGCUUUGCAAGGGGGGUUAAGUCGUAACAAGGUAGCCG
UAGGGGAAUCUGCGGCUGGAUCACCUCCU
>UncM9006          1310 bp          rna          KF198609
AGGUUACUGCUAUCGAGGUUCGACUAAGCCAUGCGAGUCGAAUGUAGCAAUACAUGGCGU
ACUGCUCAGUAACACGUGGACAACCUACCCUCCGGACGGGUAUAAACCCGGGAAACUGGG
UAUAAUCCCCGAUAGAUCUCGGUCGCUGGAAUGCCCCGAGAUCGAAAGCUCCGGCGCCAG
AGGAUGGGUCUGCGGCCUAUCAGGUAGUAGUGGGUGUAGCGUACCUACUAGCCUACGACG
GGUACGGGUUGUGAGAGCAAGAGCCCGGAGAUGGAUUCUGAGACACGAAUCCAGGCCCUA
CGGGGUGCAGCAGGCGCGAAAACUUUACAAUGCCGGCAACGGCGAUAAGGGGACCUCGAG
UGCCAGGUUACAAAUCUGGCUGUCGUGAUGCCUAAAAAGCAUUGCAUAGCAAGGGCCGGG
CAAGACCGGUGCCAGCCGCCGCGGUAACACCGGCGGCUCGAGUGGUAACCGUUAUUAUUG
GGUCUAAAGGGUCUGUAGCCGGCCGGAUAAGUCUCUUGAGAAAUCCAGCAGCUCAACUGU
UGGGCUUUCAGGAGAUACUGUUCGGCUCGAGGCCGGGAGAGGUGAGAGGUACUUCAGGGG
UAGGGGUGAAAUCUUGUAAUCCUUGAAGGACCACCAGUGGCGAAGGCGUCUCACCAGAAC
GGACCUGACGGCAAGGGACGAAAGCUAGGGGCACGAACCGGAUUAGAUACCCGGGUAGUC
CUAGCCGUAAACGAUACUCGCUAGGUGUCGGCCACGGUGCGACCGUUGUCGGUGCCGUAG
GGAAGCCGUGAAGCGAGCCACCUGGGAAGUACGGCCGCAAGGCUGAAACUUAAAGGAAUU
GGCGGGGGAGCACCACAACGGGUGGAGCUUGCGGUUUAAUUGGAUUCAACGCCGGAAAUC
UUACCGGGACCGACAGCAACAUGAAGGCCAGGCUGAAGACUUUGCCGGAUUAGCUGAGAG
GUGGUGCAUGGCCGUCGUCAGUUCGUACUGUGAAGCAUCCUGUUAAGUCAGGCAACGAGC
GAGACCCACGCCCACAGUUGCCAGCGUACUCUCCGGAGUGACGGGUACACUGUGGGGACC
GCCGCUGCUAAAGCGGAGGAAGGAAUGGGCAACGGUAGGUCGGUAUGCCCCGAAUAUCCC
GGGCUACACGCGAGCUACAAUGGUUGGUACAAUGGGUAUCUACCCCGAAAGGGGAUGGAA
AUCUCCUAAAGCCAAUCUUAGUUCGGAUUGAGGGCUGCAACUCGCCCUCAUGAAGCUGGA
AUCCGUAGUAAUCGCGUUUCAACAGAACGCGGUGAAUACGUCCCUGCUCC
>UncM9020          1310 bp          rna          KF198608
AGGUUACUGCUAUCGAGGUUCGACUAAGCCAUGCGAGUCGAAUGUAGCAAUACAUGGCGU
ACUGCUCAGUAACACGUGGACAACCUACCCUCCGGACGGGUAUAAACCCGGGAAACUGGG
UAUAAUCCCCGAUAGAUCUUGGUCGCUGGAAAGCUCCGAGAUCGAAAGCUCCGGCGCCAG
AGGAUGGGUCUGCGGCCUAUCAGGUAGUAGUGGGUGUAGCGUACCUACUAGCCUACGACG
GGUACGGGUUGUGAGAGCAAGAGCCCGGAGAUGGAUUCUGAGACACGAAUCCAGGCCCUA
CGGGGUGCAGCAGGCGCGAAAACUUUACAAUGCCGGCAACGGCGAUAAGGGGACCUCGAG
UGCCAGGUUACAAAUCUGGCUGUCGUGAUGCCUAAAAAGCAUUGCAUAGCAAGGGCCGGG
CAAGACCGGUGCCAGCCGCCGCGGUAACACCGGCGGCUCGAGUGGUAACCGUUAUUAUUG
GGUCUAAAGGGUCUGUAGCCGGCCGGAUAAGUCUCUUGAGAAAUCCAGCAGCUCAACUGU
UGGGCUUUCAGGAGAUACUGUCUGGCUCGAGGCCGGGAGAGGUGAGAGGUACUUCAGGGG
UAGGGGUGAAAUCUUGUAAUCCUUGAAGGACCACCAGUGGCGAAGGCGUCUCACCAGAAC
GGACCUGACGGCAAGGGACGAAAGCUAGGGGCACGAACCGGAUUAGAUACCCGGGUAGUC
CUAGCCGUAAACGAUACUCGCUAGGUGUCGGCCACGGUGCGACCGUUGUCGGUGCCGUAG
GGAAGCCGUGAAGCGAGCCACCUGGGAAGUACGGCCGCAAGGCUGAAACUUAAAGGAAUU
GGCGGGGGAGCACCACAACGGGUGGAGCUUGCGGUUUAAUUGGAUUCAACGCCGGAAAUC
UUACCGGGACCGACAGCAACAUGAAGGCCAGGCUGAAGACUUUGCCGGAUUAGCUGAGAG
GUGGUGCAUGGCCGUCGUCAGUUCGUACUGUGAAGCAUCCUGUUAAGUCAGGCAACGAGC
GAGACCCACGCCCACAGUUGCCAGCGUACUCUCCGGAGUGACGGGUACACUGUGGGGACC
GCCGCUGCUAAAGCGGAGGAAGGAAUGGGCAACGGUAGGUCAGUAUGCCCCGAAUAUCCC
GGGCUACACGCGAGCUACAAUGGUUGGUACAAUGGGUAUCUACCCCGAAAGGGGAUGGAA
AUCUCCUAAAGCCAAUCUUAGUUCGGAUUGAGGGCUGCAACUCGCCCUCAUGAAGCUGGA
AUCCGUAGUAAUCGCGUUUCAACAGAACGCGGUGAAUACGUCCCUGCUCC
>UncM6447          1047 bp          rna          AY454761
CGCGGGAUUGACGGGGUGCAGCAGGCGCGAAAACUUUACAAUGCCGGCAACGGCGAUAAG
GGGACCUCGAGUGCCAGGUUACAAAUCUGGCUGUCGCGAUGCCUAAAAAGCAUUGCAUAG
CAAGGGCCGGGCAAGACCGGUGCCAGCCGCCGCGGUAACACCGGCGGCUCGAGUGGUAAC
CGUUAUUAUUGGGUCUAAAGGGUCUGUAGCCGGCCGGGUAAGUCUCUUGGGAAAUCCAGC
AGCUUAACUGUUGGGCUUUCAGGAGAUACUGCCUGGCUCGAGGCCGGGAGAGGUGAGAGG
UACUUCAGGGGUAGGGGUGAAAUCUUGUAAUCCUUGAAGGACCACCAGUGGCGAAGGCGU
CUCACCAGAACGGACCUGACGGCAAGGGACGAAAGCUAGGGGCACGAACCGGAUUAGAUA
CCCGGGUAGUCCUAGCCGUAAACGAUACUCGCUAGGUGUCGGCCACGGUGCGACCGUGGU
CGGUGCCGUAGGGAAGCCGUGAAGCGAGCCACCUGGGAAGUACGGCCGCAAGGCUGAAAC
UUAAAGGAAUUGGCGGGGGAGCACCACAACGGGUGGAGCUUGCGGUUUAAUUGGAUUCAA
CGCCGGAAAUCUUACCGGGACCGACAGCAAUAUGAAGGCCAGGCUGAAGACUUUGCCGGA
UUAGCUGAGAGGUGGUGCAUGGCCGUCGUCAGUUCGUACUGUGAAGCAUCCUGUUAAGUC
AGGCAACGAGCGAGACCCACGCCCACAGUUGCCAGCGUACUCUCCGGAGUGACGGGUACA
CUGUGGGGACCGCCGCUGCUAAAGCGGAGGAAGGAAUGGGCAACGGUAGGUCAGUAUGCC
CCGAAUAUCCCGGGCUACACGCGAGCUACAAUGGUUGGUACAAUGGGUAUCUACCCCGAA
AGGGGAUGGAAAUCUCCUAAAGCCAAUCUUAGUUCGGAUUGAGGGCUGCAACUCGCCCUC
AUGAAGCUGGAAUCCGUAGUAAUCGCGUUUCAACAGAACGCGGUGAAUACGUCCCUGCUC
CUUGCACGAAUUCGCUUAAUCACUAGU
>UncA8374          1402 bp          rna          JN397696
AGGUUACUGCUAUCGAGGUUCGACUAAGCCAUGCGAGUCGAAUGUAGCAAUACAUGGCGU
ACUGCUCAGUAACACGUGGACAACCUACCCUCCGGACGGGUAUAAACCCGGGAAACUGGG
UAUAAUCCCCGAUAGAUCUCGGUCGCUGGAAAGCUCCGAGAUCGAAAGCUCCGGCGCCAG
AGGAUGGGUCUGCGGCCUAUCAGGUAGUAGUGGGUGUAGCGUACCUACUAGCCUACGACG
GGUACGGGUUGUGAGAGCAAGAGCCCGGAGAUGGAUUCUGAGACACGAAUCCAGGCCCUA
CGGGGUGCAGCAGGCGCGAAAACUUUACAAUGCCGGCAACGGCGAUAAGGGGACCUCGAG
UGCCAGGUUACAAAUCUGGCUGUCGUGAUGCCUAGAAAGCAUUGCAUAGCAAGGGCCGGG
CAAGACCGGUGCCAGCCGCCGCGGUAACACCGGCGGCUCGAGUGGUAACCGUUAUUAUUG
GGUCUAAAGGGUCUGUAGCCGGCCGGAUAAGUCUCUUGAGAAAUCCAGCAGCUCAACUGU
UGGGCUUUCAGGAGAUACUGUCUGGCUCGAGGCCGGGAGAGGUGAGAGGUACUUCAGGGG
UAGGGGUGAAAUCUUGUAAUCCUUGAAGGACCACCAGUGGCGAANGCGUCUCACCAGAAC
GGACCUGACGGCAAGGGACGAAAGCUAGGGGCACGAACCGGAUUAGAUACCCGGGUAGUC
CUAGCCGUAAACGAUACUCGCUAGGUGUCGGCCACGGUGCGACCGUUGUCGGUGCCGUAG
GGAAGCCGUGAAGCGAGCCACCUGGGAAGUACGGCCGCAAGGCUGAAACUUAAAGGAAUU
GGCGGGGGAGCACCACAACGGGUGGAGCUUGCGGUUUAAUUGGAUUCAACGCCGGAAAUC
UUACCGGGACCGACAGCAACAUGAAGGCCAGGCUGAAGACUUUGCCGGAUUAGCUGAGAG
GUGGUGCAUGGCCGUCGUCAGUUCGUACUGUGAAGCAUCCUGUUAAGUCAGGCAACGAGC
GAGACCCACGCCCACAGUUGCCAGCGUACUCUCCGGAGUGACGGGUACACUGUGGGGACC
GCCGCUGCUAAAGCGGAGGAAGGAAUGGGCAACGGUAGGUCAGUAUGCCCCGAAUAUCCC
GGGCUACACGCGAGCUACAAUGGUUGGUACAAUGGGUAUCUACCCCGAAAGGGGAUGGAA
AUCUCCUAAAGCCAAUCUUAGUUCGGAUUGAGGGCUGCAACUCGCCCUCAUGAAGCUGGA
AUCCGUAGUAAUCGCGUUUCAACAGAACGCGGUGAAUACGUCCCUGCUCCUUGCACACAC
CGCCCGUCAAACCACCCGAGUAGGGUCUGAAUGAGAGCGCUUCCUCCGGAGGCGUUCGAA
UUUGGGCUUUGCAAGGGGGGUU
>Unc068st          1311 bp          rna          CU916658
AGGUUACUGCUAUCGAGGUUCGACUAAGCCAUGCGAGUCGAAUGUAGCAAUACAUGGCGU
ACUGCUCAGUAACACGUGGACAACCUACCCUCCGGACGGGUAUAAACCCGGGAAACUGGG
UAUAAUCCCCGAUAGAUCUCGGUCGCUGGAGAGCCCCGAGAUCGAAAGCUCCGGCGCCAG
AGGAUGGGUCUGCGGCCUAUCAGGUAGUAGUGGGUGUAGCGUACCUACUAGCCUACGACG
GGUACGGGUUGUGAGAGCAAGAGCCCGGAGAUGGAUUCUGAGACACGAAUCCAGGCCCUA
CGGGGUGCAGCAGGCGCGAAAACUUUACAAUGCCGGCAACGGCGAUAAGGGGACCUCGAG
UGCCAGGUUACAAAUCUGGCUGUCGUGAUGCCUAAAAAGCAUUGCAUAGCAAGGGCCGGG
CAAGACCGGUGCCAGCCGCCGCGGUAACACCGGCGGCUCGAGUGGUAACCGUUAUUAUUG
GGUCUAAAGGGUCUGUAGCCGGCCAGAUAAGUCUCUUGAGAAAUCCAGCAGCUCAACUGU
UGGGCUUUCAGGAGAUACUGUCUGGCUCGAGGCCGGGAGAGGUGAGAGGUACUUCAGGGG
UAGGGGUGAAAUCUCGUAAUCCUUGAAGGACCACCAGUGGCGAAGGCGUCUCACCAGAAC
GGACCUGACGGCAAGGGACGAAAGCUAGGGGCACGAACCGGAUUAGAUACCCGGGUAGUC
CUAGCCGUAAACGAUACUCGCUAGGUGUCGGCCACGGUGCGACCGUUGUCGGUGCCGUAG
GGAAGCCGUGAAGCGAGCCACCUGGGAAGUACGGCCGCAAGGCUGAAACUUAAAGGAAUU
GGCGGGGGAGCACCACAACGGGUGGAGCUUGCGGUUUAAUUGGAUUCAACGCCGGAAAUC
UUACCGGGACCGACAGCAACAUGAAGGCCAGGCUGAAGACUUUGCCGGAUUAGCUGAGAG
GUGGUGCAUGGCCGUCGUCAGUUCGUACUGUGAAGCAUCCUGUUAAGUCAGGCAACGAGC
GAGACCCACGCCCACAGUUGCCAGCGUACUCUCCGGAGUGACGGGUACACUGUGGGGACC
GCCGCUGCUAAAGCGGAGGAAGGAAUGGGCAACGGUAGGUCAGUAUGCCCCGAAUAUCCC
GGGCUACACGCGAGCUACAAUGGUUGGUACAAUGGGUAUCUACCCCGAAAGGGGAUGGAA
AUCUCCUAAAGCCAAUCUUAGUUCGGAUUGAGGGCUGCAACUCGCCCUCAUGAAGCUGGA
AUCCGUAGUAAUCGCGUUUCAACAGAACGCGGUGAAUACGUCCCUGCUCCU
>Unc03xe4          1311 bp          rna          CU917341
AGGUUACUGCUAUCGAGGUUCGACUAAGCCAUGCGAGUCGAAUGUAGCAAUACAUGGCGU
ACUGCUCAGUAACACGUGGACAACCUACCCUCCGGACGGGUAUAAACCCGGGAAACUGGG
UAUAAUCCCCGAUAGAUCUCGGUCGCUGGAAAGCUCCGAGAUCGAAAGCUCCGGCGCCAG
AGGAUGGGUCUGCGGCCUAUCAGGUAGUAGUGGGUGUAGCGUACCUACUAGCCUACGACG
GGUACGGGUUGUGAGAGCAAGAGCCCGGAGAUGGAUUCUGAGACACGAAUCCAGGCCCUA
CGGGGUGCAGCAGGCGCGAAAACUUUACAAUGCCGGCAACGGCGAUAAGGGGACCUCGAG
UGCCAGGUUACAAAUCUGGCUGUCGUGAUGCCUAAAAAGCAUUGCAUAGCAAGGGCCGGG
CAAGACCGGUGCCAGCCGCCGCGGUAACACCGGCGGCUCGAGUGGUAACCGUUAUUAUUG
GGUCUAAAGGGUCUGUAGCCGGCCGGAUAAGUCUCUUGAGAAAUCCAGCAGCUCAACUGU
UGGGCUUUCAGGAGAUACUGUCUGGCUCGAGGCCGGGAGAGGUGAGAGGUACUUCAGGGG
UAGGGGUGAAAUCUUGUAAUCCUUGAAGGACCACCAGUGGCGAAGGCGUCUCACCAGAAC
GGACCUGACGGCAAGGGACGAAAGCUAGGGGCACGAACCGGAUUAGAUACCCGGGUAGUC
CUAGCCGUAAACGAUACUCGCUAGGUGUCGGCCACGGUGCGACCGUUGUCGGUGCCGUAG
GGAAGCCGUGAAGCGAGCCACCUGGGAAGUACGGCCGCAAGGCUGAAACUUAAAGGAAUU
GGCGGGGGAGCACCACAACGGGUGGAGCUUGCGGUUUAAUUGGAUUCAACGCCGGAAAUC
UUACCGGGACCGACAGCAAUAUGAAGGCCAGGCUGAAGACUUUGCCGGAUUAGCUGAGAG
GUGGUGCAUGGCCGUCGUCAGUUCGUACUGUGAAGCAUCCUGUUAAGUCAGGCAACGAGC
GAGACCCACGCCCACAGUUGCCAGCGUACUCUCCGGAGUGACGGGUACACUGUGGGAACC
GCCGCUGCUAAAGCGGAGGAAGGAAUGGGCAACGGUAGGUCAGUAUGCCCCGAAUAUCCC
GGGCUACACGCGAGCUACAAUGGUUGGUACAAUGGGUAUCUACCCCGAAAGGGGAUGGAA
AUCUCCUAAAGCCAAUCUUAGUUCGGAUUGAGGGCUGCAACUCGCCCUCAUGAAGCUGGA
AUCCGUAGUAAUCGCGUUUCAACAGAACGCGGUGAAUACGUCCCUGCUCCU
>Unc03xk5          1046 bp          rna          JN649116
UCCGUUUGAUCCUGCCAGAGGUUACUGCUAUCGAGGUUCGACUAAGCCAUGCGAGUCGAA
UGUAGCAAUACAUGGCGUACUGCUCAGUAACACGUGGACAACCUACCCUUAGGUCGGGGA
UAAACCCGGGAAACUGGGUAUAAUACCCGAUAGAUCUCGGCUGCUGGAAUGCAUCGAGAU
CGAAAGCUCCGGCGCCUAAGGAUGGGUCUGCGGCCUAUCAGGUAGUAGUGGGUGUAGCGU
ACCUACUAGCCUACGACGGGUACGGGUUGUGAGAGCAAGAGCCCGGAGAUGGAUUCUGAG
ACACGAAUCCAGGCCCUACGGGGUGCAGCAGGCGCGGAAACUUUACAAUGCUGGAAACAG
CGAUAAGGGGACCUCGAGUGCCAGGUUACAAAUCUGGCUGUCGUGAUGCCUAAAAAGCAU
UGCAUAGCAAGGGCCGGGCAAGACCGGUGCCAGCCGCCGCGGUAACACCGGCGGCUCGAG
UGGUAACCGUUAUUAUUGGGUCUAAAGGGUCUGUAGCCGGCCGGAUAAGUCUCUUGGGAA
AUCCAGCAGCUCAACUGUUGGGCUUUCAGGAGAUACUGUCUGGCUCGAGGCCGGGAGAGG
UGAGAGGUACUUCAGGGGUAGGGGUGAAAUCUUGUAAUCCUUGAAGGACCACCAGUGGCG
AAGGCGUCUCACCAGAACGGACCUGACGGCAAGGGACGAAAGCUAGGGGCACGAACCGGA
UUAGAUACCCGGGUAGUCCUAGCCGUAAACGAUACUCGCUAGGUGUCGGCCACGGUGCGA
CCGUUGUCGGUGCCGUAGGGAAGCCGUGAAGCGAGCCACCUGGGAAGUACGGCCGCAAGG
CUGAAACUUAAAGGAAUUGGCGGGGGAGCACCACAACGGGUGGAGCUUGCGGUUUAAUUG
GAUUCAACGCCGGAAAUCUUACCGGGACCGACAGCAAUAUGAAGGCCAGGCUGAAGACUU
UGCCGGAUUAGCUGAGAGGUGGUGCAUGGCCGUCGUCAGUUCGUACUGUGAAGCAUCCUG
UUAAGUCAGGCAACGAGCGAGACCCA
>UncA9284          1442 bp          rna          FJ705109
UCCGGUUGAUCCUGCCAGAGGUUACUGCUAUCGAGGUUCGACUAAGCCAUGCGAGUCGAA
UGUAGCAAUACAUGGCGUACUGCUCAGUAACACGUGGACAACCUACCCUCCGGACGGGUA
UAAACCCGGGAAACUGGGUAUAAUCCCCGAUAGAUCUCGGUCGCUGGAAAGCCCCGAGAU
CGAAAGCUCCGGCGCCAGAGGAUGGGUCUGCGGCCUAUCAGGUAGUAGUGGGUGUAGCGU
ACCUACUAGCCUACGACGGGUACGGGUUGUGAGAGCAAGAGCCCGGAGAUGGAUUCUGAG
ACACGAAUCCAGGCCCUACGGGGUGCAGCAGGCGCGAAAACUUUACAAUGCCGGCAACGG
CGAUAAGGGGACCUCGAGUGCCAGGUUACAAAUCUGGCUGUCGUGAUGCCUAAAAAGCAU
UGCAUAGCAAGGGCCGGGCAAGACCGGUGCCAGCCGCCGCGGUAACACCGGCGGCUCGAG
UGGUAACCGUUAUUAUUGGGUCUAAAGGGUCUGUAGCCGGCCGGAUAAGUCUCUUGAGAA
AUCCAGCAGCUCAACUGUUGGGCUUUCAGGAGAUACUGUCUGGCUCGAGGCCGGGAGAGG
UGAGAGGUACUUCAGGGGUAGGGGUGAAAUCUUGUAAUCCUUGAAGGACCACCAGUGGCG
AAGGCGUCUCACCAGAACGGACCUGACGGCAAGGGACGAAAGCUAGGGGCACGAACCGGA
UUAGAUACCCGGGUAGUCCUAGCCGUAAACGAUACUCGCUAGGUGUCGGCCACGGUGCGA
CCGUUGUCGGUGCCGUAGGGAAGCCGUGAAGCGAGCCACCUGGGAAGUACGGCCGCAAGG
CUGAAACUUAAAGGAAUUGGCGGGGGAGCACCACAACGGGUGGAGCUUGCGGUUUAAUUG
GAUUCAACGCCGGAAAUCUUACCGGGACCGACAGCAAUAUGAAGGCCAGGCUGAAGACUU
UGCCGGAUUAGCUGAGAGGUGGUGCAUGGCCGUCGUCAGUUCGUACUGUGAAGCAUCCUG
UUAAGUCAGGCAACGAGCGAGACCCACGCCCACAGUUGCCAGCGUACUCUCCGGAGUGAC
GGGUACACUGUGGGGACCGCCGCUGCUAAAGCGGAGGAAGGAAUGGGCAACGGUAGGUCA
GUAUGCCCUGAAUAUCCCGGGCUACACGCGAGCUACAAUGGUUGGUACAAUGGGUAUCUA
CCCCGAAAGGGGAUGGAAAUCUCCUAAAGCCAAUCUUAGUUCGGAUUGAGGGCUGCAACU
CGCCCUCAUGAAGCUGGAAUCCGUAGUAAUCGCGUUUCAACAGAACGCGGUGAAUACGUC
CCUGCUCCUUGCACACACCGCCCGUCAAACCACCCGAGUAGGGUCUGAAUGAGAGCGCUU
CCUCCGGAGGCGUUCGAAUUUGGGCUUUGCAAGGGGGGUUAAGUCGUAACAAGGUAGCCG
UA
>NvPPos45          1472 bp          rna          ARB_91B10EB9
AUUCUGGUUGAUCCUGCCAGAGGUUACUGCUAUCGAGGUUCGACUAAGCCAUGCGAGUCG
AAUGUAGCAAUACAUGGCGUACUGCUCAGUAACACGUGGACAACCUACCCUCCGGACGGG
GAUAAACCCGGGAAACUGGGUAUAAUACCCGAUAGAUCUCGACUGCUGGAAUGCAUCGAG
AUCGAAAGCUCCGGCGCCAGAGGAUGGGUCUGCGGCCUAUCAGGUAGUAGUGGGUGUAGC
GUACCUACUAGCCUACGACGGGUACGGGUUGUGAGAGCAAGAGCCCGGAGAUGGAUUCUG
AGACACGAAUCCAGGCCCUACGGGGUGCAGCAGGCGCGAAAACUUUACAAUGCCGGCAAC
GGCGAUAAGGGGACCUCGAGUGCCAGGUUACAAAUCUGGCUGUCGUGAUGCCUAAAAAGC
AUUGCAUAGCAAGGGCCGGGCAAGACCGGUGCCAGCCGCCGCGGUAACACCGGCGGCUCG
AGUGGUAACCGUUAUUAUUGGGUCUAAAGGGUCUGUAGCCGGCCGGAUAAGUCUCUUGGG
AAAUCCAGCAGCUCAACUGUUGGGCUUUCAGGAGAUACUGUCUGGCUCGAGGCCGGGAGA
GGUGAGAGGUACUUCAGGGGUAGGGGUGAAAUCUUGUAAUCCUUGAAGGACCACCAGUGG
CGAAGGCGUCUCACCAGAACGGACCUGACGGCAAGGGACGAAAGCUAGGGGCACGAACCG
GAUUAGAUACCCGGGUAGUCCUAGCCGUAAACGAUACUCGCUAGGUGUCGGCCACGGUGC
GACCGUUGUCGGUGCCGUAGGGAAGCCGUGAAGCGAGCCACCUGGGAAGUACGGCCGCAA
GGCUGAAACUUAAAGGAAUUGGCGGGGGAGCACCACAACGGGUGGAGCUUGCGGUUUAAU
UGGAUUCAACGCCGGAAAUCUUACCGGGACCGACAGCAAUAUGAAGGCCAGGCUGAAGAC
UUUGCCGGAUUAGCUGAGAGGUGGUGCAUGGCCGUCGUCAGUUCGUACUGUGAAGCAUCC
UGUUAAGUCAGGCAACGAGCGAGACCCACGCCCACAGUUGCCAGCGUACUCUCCGGAGUG
ACGGGUACACUGUGGGGACCGCCGCUGCUAAAGCGGAGGAAGGAAUGGGCAACGGUAGGU
CAGUAUGCCCCGAAUAUCCCGGGCUACACGCGAGCUACAAUGGUUGGUACAAUGGGUAUC
UACCCCGAAAGGGGAUGGAAAUCUCCUAAAGCCAAUCUUAGUUCGGAUUGAGGGCUGCAA
CUCGCCCUCAUGAAGCUGGAAUCCGUAGUAAUCGCGUUUCAACAGAACGCGGUGAAUACG
UCCCUGCUCCUUGCACACACCGCCCGUCAAACCACCCGAGUAGGGUCUGAAUGAGAGCGC
UUCCUCUGGAGGCGUUCGAAUUUGGGCUUUGCAAGGGGGGUUAAGUCGUAACAAGGUAGC
CGUAGGGGAAUCUGCGGCUGGAUCACCUCCUA
>Jf100000          327 bp          rna          ARB_7472C972
CCCUACGGGGCGCAGCAGGCGCGAAAACUUUACAAUGCCGGCAACGGCGAUAAGGGGACC
UCGAGUGCCAGGUUACAAAUCUGGCUGUCGUGAUGCCUAAAAAGCAUUGCAUAGCAAGGG
CCGGGCAAGACCGGUGCCAGCCGCCGCGGUAACACCGGCGGCUCGAGUGGUAACCGUUAU
UAUUGGGUCUAAAGGGUCUGUAGCCGGCCGGAUAAGUCUCUUGGGAAAUCCAGCAGCUCA
ACUGUUGGGCUUUCAGGAGAUACUGUCUGGCUCGAGGCCGGGAGAGGUGAGAGGUACUUC
AGGGGUAGGGGUGAAAUCCUGUAAUCC
>Ab100004          553 bp          rna          ARB_A0C7D989
CGGGGUGCAGCAGGCGCGAAAACUUUACAAUGCCGGCAACGGCGAUAAGGGGACCUCGAG
UGCCAGGUUACAAAUCUGGCUGUCGUGAUGCCUAAAAAGCAUUGCAUAGCAAGGGCCGGG
CAAGACCGGUGCCAGCCGCCGCGGUAACACCGGCGGCUCGAGUGGUAACCGUUAUUAUUG
GGUCUAAAGGGUCUGUAGCCGGCCGGAUAAGUCUCUUGGGAAAUCCAGCAGCUCAACUGU
UGGGCUUUCAGGAGAUACUGUCUGGCUCGAGGCCGGGAGAGGUGAGAGGUACUUCAGGGG
UAGGGGUGAAAUCUUGUAAUCCUUGAAGGACCACCAGUGGCGAAGGCGUCUCACCAGAAC
GGACCUGACGGCAAGGGACGAAAGCUAGGGGCACGAACCGGAUUAGAUACCCGGGUAGUC
CUAGCCGUAAACGAUACUCGCUAGGUGUCGGCCACGGUGCGACCGUUGUCGGUGCCGUAG
GGAAGCCGUGAAGCGAGCCACCUGGGAAGUACGGCCGCAAGACGGAAACUUAAAGGAAUU
GGCGGGGGAGCAC
>Ab100006          553 bp          rna          ARB_7FF4CE54
CGGGGUGCAGCAGGCGCGAAAACUUUACAAUGCCGGCAACGGCGAUAAGGGAACCUCGAG
UGCCAGGUUAUAAAUCUGGCUGUCGUGAUGCCUAAAAAGCAUUGCAUAGCAAGGGCCGGG
CAAGACCGGUGCCAGCCGCCGCGGUAACACCGGCGGCUCGAGUGGUAACCGUUAUUAUUG
GGUCUAAAGGGUCUGUAGCCGGCCGGAUAAGUCUCUUGGGAAAUCCAGCAGCUCAACUGU
UGGGCUUCCAGGAGAUACUGUCUGGCUCGAGGCCGGGAGAGGUGAGAGGUACUUCAGGGG
UAGGGGUGAAAUCUUGUAAUCCUUGAAGGACCACCAGUGGCGAAGGCGUCUCACCAGAAC
GGACCUGACGGCAAGGGACGUAAGCUAGGGGCACGAACCGGAUUAGAUACCCGGGUAGUC
CUAGCCGUAAACGAUACUCGCUAGGUGUCGGCCACGGUGCGACCGUGGUCGGUGCCGUAG
GGAAGCCGUGAAGCGAGCCACCUGGGAAGUACGGCCGCAAGGCUGAAACUUAAAGGAAUU
GGCGGGGGAGCAC
>Ab100011          567 bp          rna          ARB_FDC193C5
CCGCGAAUCGCCCUUCGGGGUGCCCAGGCGCGAAAACUUUACAAUGCCGGCAACGGCGAU
AAGGGGACCUCGAGUGCCAGGUUACAAAUCUGGCUGUCGUGAUGCCUAAAAAGCAUUGCA
UAGCAAGGGCCGGGCAAGACCGGUGCCAGCCGCCGCGGUAACACCGGCGGCUCGAGUGGU
AACCGUUAUUAUUGGGUCUAAAGGGUCUGUAGCCGGCCGGAUAAGUCUCUUGGGAAAUCC
AGCAGCUCAACUGUUGGGCUUUCAGGAGAUACUGUCUGGCUCGAGGCCGGGAGAGGUGAG
AGGUACUUCAGGGGUAGGGGUGAAAUCUUGUAAUCCUUGAGGGACCACCAGUGGCGAAGG
CGUCUCACCAGAACGGACCUGACGGCAAGGGACCAAAGCUAGGGGCACGAACCGGAUUAG
AUACCCGGGUAGUCCUAGCCGUAAACGAUACUCGCUAGGUGUCGGCCACGGUGCGACCGU
UGUCGGUGCCGUAGGGAAGCCGUGAAGCGAGCCACCUGGGAAGUACGGCCGCAAGGCUGA
AACUUAAAGGAAUUGGCGGGGGAGCAC
>Ab100017          553 bp          rna          ARB_AA043153
CGGGGUGCAGCAGGCGCGAAAACUUUACAAUGCCGGCAACGGCAAUUAGGGGACCUCGAG
UGCCAGGUUACAAAUCUGGCUGUCGUGAUGCCUAAAAAGCAUUGCAUAGCAAGGGCCGGG
CAAGACCGGUGCCAGCCGCCGCGGUAACACCGGCGGCUCGAGUGGUAAUCGUUAUUAUUG
GGUCUAAAGGGUCUGUAGCCGGCCGGAUAAGUCUCUUGGGAAAUCCAGCAGCUCAACUGU
UGGGCUUUCAGGAGAUACUGUCUGGCUCGAGGCCGGGAGAGGUGAGAGGUACUUCAGGGG
UAGGGGUGAAAUCUUGUAAUCCUUGAAGGACCACCAGUGGCGAAGGCGUCUCACCAGAAC
GGACCUGACGGCAAGGGACGAAAGCUAGGGGCACGAACCGGAUUAGAUACCCGGGUAGUC
CUAGCCGUAAACGAUACUCGCUAGGUGUCGGCCACGGUGCGACCGUUGUCGGUGCCGUAG
GGAAGCCGUGAAGCGAGCCACCUGGGAAGUACGGCCGCAGGGCUGAAACUUAAAGGAAUU
GGCGGGGGAGCAC
>Ab100021          565 bp          rna          ARB_88C5923D
GCGAAUCGCCCUUCGGGGUGCGCAGGCGCGAAAACUUUACAAUGCCGGCAACGGCNAUAA
GGGGACCUCGAGUGCCAGGUUACAAAUCUGGCUGUCGUGAUGCCUAAAAAGCAUUGCAUA
GCAAGGGCCGGGCAAGACCGGUGCCAGCCGCCGCGGUAACACCGGCGGCUCGAGUGGUAA
CCGUUAUUAUUGGGUCUAAAGGGUCUGUAGCCGGCCGGAUAAGUCUCUUGGGAAAUCCAG
CAGCUCAACUGUUGGGCUUUCAGGAGAUACUGUCUGGCUCGAGGCCGGGAGAGGUGAGAG
GUACUUCAGGGGUAGGGGUGAAAUCUUGUAAUCCUUGAAGGACCACCAGUGGCGAAGGCG
UCUCACCAGAACGGACCUGACGGCAAUGGACGAAAGCUAGGGGCACGAACCGGAUUAGAU
ACCCGGGUAGUCCUAGCCGUAAACGAUACUCGCUAGGUGUCGGCCACGGUGCGACCGUGG
UCGGUGCCGUAGGGAAGCCGUGAAGCGAGCCACCUGGGAAGUACGGCCGCAAGGCUGAAA
CUUAAAGGAAUUGGCGGGGGAGCAC
>Jq100000          704 bp          rna          ARB_2851256
AAUGCAUCGAGAUCCAAAGCUCCGGCGCCUAAGGAUGGGUCUGCGGCCUAUCAGGUAGUA
GUGGGUGUAGCGUACCUACUAGCCUACGACGGGUACGGGUUGUGAGAGCAAGAGCCCGGA
GAUGGAUUCUGAGACACGAAUCCAGGCCCUACGGGGUGCAGCAGGCGCGAAAACUUUACA
AUGCUGGAAACAGCGAUAAGGGGACCUCGAGUGCCAGGUUACAAAUCUGGCUGUCGUGAU
GCCUAAAAAGCAUUGCAUAGCAAGGGCCGGGCAAGACCGGUGCCAGCCGCCGCGGUAACA
CCGGCGGCUCGAGUGGUAACCGUUAUUAUUGGGUCUAAAGGGUCUGUAGCCGGCCGGAUA
AGUCUCUUGGGGAAUCCAGCAGCUCAACUGUUGGGCUUUCAGGAGAUACUGUCUGGCUCG
AGGCCGGGAGAGGUGAGAGGUACUUCAGGGGUAGGGGUGAAAUCUUGUAAUCCUUGAAGG
ACCACCAGUGGCGAAGGCGUCUCACCAGAACGGACCUGACGGCAAGGGACGAAAGCUAGG
GGCACGAACCGGAUUAGAUACCCGGGUAGUCCUAGCCGUAAACGAUACUCGCUAGGUGUC
GGCCACGGUGCGACCGUUGUCGGUGCCGUAGGGAAGCCGUGAAGCGAGCCACCUGGGAAG
UACGGCCGCAAGGCUGAAACUUAAAGGAAUUGGCGGGGGAGCAC
>Af100002          1448 bp          rna          AF424767.1 Uncultured archaeon 61-2 16S ribosomal RNA gene, partial sequence
UCUAGAUCCGGUUGAUCCUGCCGGAGGUUACUGCUAUCGAGGUUCGACUAAGCCAUGCGA
GUCGAAUGUAGCAAUACAUGGCGUACUGCUCAGUAACACGUGGACAACCUACCCUCCGGA
CGGGGAUAAACCCGGGAAACUGGGUAUAAUACCCGAUAGAUCUCGACUGCUGGAAUGCAU
CGAGGUCGAAAGCUCCGGCGCCAGAGGAUGGGUCUGCGGCCUAUCAGGUAGUAGUGGGUG
UAGCGUACCUACUAGCCUACGACGGGUACGGGUUGUGAGAGCAAGAGCCCGGAGAUGGAU
UCUGAGACACGAAUCCAGGCCCUACGGGGUGCAGCAGGCGCGAAAACUUUACAAUGCCGG
CAACGGCGAUAAGGGGACCUCGAGUGCCAGGUUACAAAUCUGGCUGUCGUGAUGCCUAAA
AAGCAUUGCAUAGCAAGGGCCGGGCAAGACCGGUGCCAGCCGCCGCGGUAACACCGGCGG
CUCGAGUGGUAACCGUUAUUAUUGGGUCUAAAGGGUCUGUAGCCGGCCGGAUAAGUCUCU
UGGGAAAUCCAGCAGCUCAACUGUUGGGCUUUCAGGAGAUACUGUCUGGCUCGAGGCCGG
GAGAGGUGAGAGGUACUUCAGGGGUAGGGGUGAAAUCUUGUAAUCCUUGAAGGACCACCA
GUGGCGAAGGCGUCUCACCAGAACGGACCUGACGGCAAGGGACGAAAGCUAGGGGCACGA
ACCGGAUUAGAUACCCGGGUAGUCCUAGCCGUAAACGAUACUCGCUAGGUGUCGGCCACG
GUGCGACCGUGGUCGGUGCCGUAGGGAAGCCGUGAAGCGAGCCACCUGGGAAGUACGGCC
GCAAGGCUGAAACUUAAAGGAAUUGGCGGGGGAGCACCACAACGGGUGGAGCUUGCGGUU
UAAUUGGAUUCAACGCCGGAAAUCUUACCGGGACCGACAGCAAUAUGAAGGCCAGGCUGA
AGACUUUGCCGGAUUAGCUGAGAGGUGGUGCAUGGCCGUCGUCAGUUCGUACUGUGAAGC
AUCCUGUUAAGUCAGGCAACGAGCGAGACCCACGCCCACAGUUGCCAGCGUACUCUCCGG
AGUGACGGGUACACUGUGGGGACCGCCGCUGCUAAAGCGGAGGAAGGAAUGGGCAACGGU
AGGUCAGUAUGCCCCGAAUAUCCCGGGCUACACGCGAGCUACAAUGGUUGGUACAAUGGG
UAUCUACCCCGAAAGGGGAUGGAAAUCUCCUAAAGCCAAUCUUAGUUCGGAUUGAGGGCU
GCAACUCGCCCUCAUGAAGCUGGAAUCCGUAGUAAUCGCGUUUCAACAGAACGCGGUGAA
UACGUCCCUGCUCCUUGCACACACCGCCCGUCAAACCACCCGAGUAGGGUCUGAAUGAGA
GCGCUUCCUCUGGAGGCGUUCGAAUUUGGGCUUUGCAAGGGGGGUUAAGUCGUAACAAGG
UAACCCGG
>Ay100010          745 bp          rna          AY531696.1 Uncultured archaeon clone Dg2003_T_06 16S ribosomal RNA gene, partial sequence
CCUUGAGACGGGGAUAACCCCGGGAAACUGGGUAUAAUACCCGAUAGAUCUCGAUUGCUG
GAAUGCAUCGAGAUUGAAAGCUCCGGCGCCUAAGGAUGGGUCUGCGGCCUAUCAGGUAGU
AGUGGGUGUAGCGUACCUACUAGCCUACGACGGGUACGGGUUGUGAGAGCAAGAGCCCGG
AGAUGGAUUCUGAGACACGAAUCCAGGCCCUACGGGGUGCAGCAGGCGCGAAAACUUUAC
AAUGCUGGCAACGGCGAUAAGGGGACCUCGAGUGCCAGGUUACAAAUCUGGCUGUCGUGA
UGCCUAAAAAGCAUUGCAUAGCAAGGGCCGGGCAAGACCGGUGCCAGCCGCCGCGGUAAC
ACCGGCGGCUCGAGUGGUAACCGUUAUUAUUGGGUCUAAAGGGUCUGUAGCCGGCCGGAU
AAGCCUCUUGGGAAAUCCAGCAGCUCAACUGUUGGGCUUUCAGGAGAUACUGUCUGGCUC
GAGGCCGGGAGAGGUGAGAGGUACUUCAGGGGUAGGGGUGAAAUCUUGUAAUCCUUGAAG
GACCACCAGUGGCGAAGGCGUCUCACCAGAACGGACCUGACGGCAAGGGACGAAAGCUAG
GGGCACGAACCGGAUUAGAUACCCGGGUAGUCCUAGCCGUAAACGAUACUCGCUAGGUGU
CGGCCACGGUGCGACCGUUGUCGGUGCCGUAGGGAAGCCGUGAAGCGAGCCACCUGGGAA
GUACGGCCGCAAGGCUGAAACUUAA
>Dq100002          868 bp          rna          DQ260367.1 Uncultured archaeon clone C12T20L587 16S ribosomal RNA gene, partial sequence
CAUACCCCCGGGAAACUGGGUAUAAUACCCGAUAGAUCUCGACUGCUGGAAUGCAUCGAG
AUCGAAAGCUCCGGCGCCAGAGGAUGGGUCUGCGGCCUAUCAGGUAGUAGUGGGUGUAGC
GUACCUACUAGCCUACGACGGGUACGGGUUGUGAGAGCAAGAGCCCGGAGAUGGAUUCUG
AGACACGAAUCCAGGCCCUACGGGGUGCAGCAGGCGCGAAAACUUUACAAUGCCGGCAAC
GGCGAUAAGGGGACCUCGAGUGCCAGGUUACAAAUCUGGCUGUCGUGAUGCCUAAAAAGC
AUUGCAUAGCAAGGGCCGGGCAAGACCGGUGCCAGCCGCCGCGGUAACACCGGCGGCUCG
AGUGGUAACCGUUAUUAUUGGGUCUAAAGGGUCUGUAGCCGGCCGGAUAAGUCUCUUGGG
AAAUCCAGCAGCUCAACUGUUGGGCUUUCAGGAGAUACUGUCUGGCUCGAGGCCGGGAGA
GGUGAGAGGUACUUCAGGGGUAGGGGUGAAAUCUUGUAAUCCUUGAAGGACCACCAGUGG
CGAAGGCGUCUCACCAGAACGGACCUGACGGCAAGGGACGAAAGCUAGGGGCACGAACCG
GAUUAGAUACCCGGGUAGUCCUAGCCGUAAACGAUACUCGCUAGGUGUCGGCCACGGUGC
GACCGUUGUCGGUGCCGUACGGAAGCCGUGAAGCGAGCCACCUGGGAAGUACGGCCGCAA
GGCUGAAACUUAAAGGAAUUGGCGGGGGAGCACCACAACGGGUGGAGCUUGCGGUUUAAU
UGGGAUUCAACGCCGGAAAUCUUACCGGGACCGACAGCAUAUGAAGGCCAGGCUGAAGAC
UUGCCGGAUUAGCUGAAAGGUGGUGCAU
>Am100000          753 bp          rna          AM085540.1 Uncultured archaeon partial 16S rRNA, clone c2LKS16
GGACAACCUACCCUCAGGUCGGGGAUAAACCCGGGAAACUGGGUAUAAUACCCGAUAGAU
CUCGGCUGCUGGAAUGCAUCGAGUUCUAAAGCUCCGGCGCCUGAGGAUGGGUCUGCGGCC
UAUCAGGUAGUAGUGGGUGUAGCGUACCUACUAGCCUACGACGGGUACGGGUUGUGAGAG
CAAGAGCCCGGAGAUGGAUUCUGAGACACGAAUCCAGGCCCUACGGGGUGCAGCAGGCGC
GAAAACUUUACAAUGCCGGCAACGGCGAUAAGGGGACCUCGAGUGCCAGGUUACAAAUCU
GGCUGUCGUGAUGCCUAAAAAGCAUUGCAUAGCAAGGGCCGGGCAAGACCGGUGCCAGCC
GCCGCGGUAACACCGGCGGCUCGAGUGGUAACCGUUAUUAUUGGGUCUAAAGGGUCUGUA
GCCGGCCGGAUAAGUCUCUUGGGAAAUCCAGCAGCUCAACUGUUGGGCUUUCAGGAGAUA
CUGUCUGGCUCGAGGCCGGGAGAGGUGAGAGGUACUUCAGGGGUAGGGGUGAAAUCUUGU
AAUCCUUGAAGGACCACCAGUGGCGAAGGCGUCUCACCAGAACGGACCUGACGGCAAGGG
ACGAAAGCUAGGGGCACGAACCGGAUUAGAUACCCGGGUAGUCCUAGCCGUAAACGAUAC
UCGCUAGGUGUCGGCCACGGUGCGACCGUUGUCGGUGCCGUAGGGAAGCCGUGAAGCGAG
CCACCUGGGAAGUACGGCCGCAAGGCUGAAACU
>Ab100031          955 bp          rna          AB288619.1 Uncultured Methanosaeta sp. gene for 16S rRNA, partial sequence, clone: RPS-H7
CACCGGCGGCUCGAGUGGUAACCGUUAUUAUUGGGUCUAAAGGGUCUGUAGCCGGCCGGA
UAAGUCUCUUGGGAAAUCCAGCAGCUCAACUGUUGGGCUUUCAGGAGAUACUGUCUGGCU
UGAGGCCGGGAGAGGUGAGAGGUACUUCAGGGGUAGGGGUGAAAUCUUGUAAUCCUUGAA
GGACCACCAGUGGCGAAGGCGUCUCACCAGAACGGACCUGACGGCAAGGGACGAAAGCUA
GGGGCACGAACCGGAUUAGAUACCCGGGUAGUCCUAGCCGUAAACGAUACUCGCUAGGUG
UCGGCCACGGUGCGACCGUUGUCGGUGCCGUAGGGAAGCCGUGAAGCGAGCCACCUGGGG
AGUACGGCCGCAAGGCUGAAACUUAAAGGAAUUGGCGGGGGAGCACCACAACGGGUGGAG
CUUGCGGUUUAAUUGGAUUCAACGCCGGAAAUCUUACCGGGACCGACAGCAAAAUGAAGG
CCAGGCUGAAGACUUUGCCGGAUUAGCUGAGAGGUGGUGCAUGGCCGUCGUCAGUUCGUA
CUGUGAAGCAUCCUGUUAAGUCAGGCAACGAGCGAGACCCACGCCCACAGUUGCCAGCGU
ACUCUCCGGAGUGACGGGUACACUGUGGGGACCGCCGCUGCUAAAGCGGAGGAAGGAAUG
GGCAACGGUAGGUCAGUAUGCCCCGAAUAUCCCGGGCUACACGCGAGCUACAAUGGUUGG
UACAAUGGGUAUCUACCCCGAAAGGGGAUGGAAAUCUCCUAAAGCCAAUCUUAGUUCGGA
UUGAGGGCUGCAACUCGCCCUCAUGAAGCUGGAAUCCGUAGUAAUCGCGUUUCAACAGAA
CGCGGUGAAUACGUCCCUGCUCCUUGCACACACCGCCCGUCAAACCACCCGAGUAGGGUC
UGAAUGAGAGCGCUUCCUUUGGAGGCGUUCGAAUUUGGGCUUUGCAAGGGGGGUU
>Eu100011          514 bp          rna          EU255751.1 Uncultured archaeon clone Mat-ARC-12 16S ribosomal RNA gene, partial sequence
AAACUUUACAAUGCUGGAAACAGCGAUAAGGGGACCUCGAGUGCCAGGUUACAAAUCUGG
CUGUCGUGAUGCCUAAAAAGCAUUGCAUAGCAAGGGCCGGGCAAGACCGGUGCCAGCCGC
CGCGGUAACACCGGCGGCUCGAGUGGUAACCGUUAUUAUUGGGUCUAAAGGGUCUGUAGC
CGGCCGGAUAAGUCUCUUGGGAAAUCCAGCAGCUUAACUGUUGGGCUUUCAGGAGAUACU
GUCUGGCUCGAGGCCGGGAGAGGUGAGAGGUACUUCAGGGGUAGGGGUGAAAUCUUGUAA
UCCUUGAAGGACCACCAGUGGCGAAGGCGUCUCACCAGAACGGACCUGACGGCAAGGGAC
GAAAGCUAGGGGCACGAACCGGAUUAGAUACCCGGGUAGUCCUAGCCGUAAACGAUACUC
GCUAGGUGUCGGCCACGGUGCGACCGUUGUCGGUGCCGUAGGGAAGCCGUGAAGCGAGCC
ACCUGGGAAGUACGGCCGCAAGGCUGAAACUUAA
>Ab100033          1362 bp          rna          AB479394.1 Uncultured Methanosaeta sp. gene for 16S rRNA, partiaal sequence, clone: SMS-sludge-3
ACUGCUCAGUAACACGUGGACAACCUACCCUCCGGACGGGUAUAAACCCGGGAAACUGGG
UAUAAUCCCCGAUAGAUCUCGGUCGCUGGAAAGCCCCGAGAUCGAAAGCUCCGGCGCCAG
AGGAUGGGUCUGCGGCCUAUCAGGUAGUAGUGGGUGUAGCGUACCUACUAGCCUACGACG
GGUACGGGUUGUGAGAGCAAGAGCCCGGAGAUGGAUUCUGAGACACGAAUCCAGGCCCUA
CGGGGUGCAGCAGGCGCGAAAACUUUACAAUGCCGGCAACGGCGAUAAGGGGACCUCGAG
UGCCAGGUUACAAAUCUGGCUGUCGUGAUGCCUAAAAAGCAUUGCAUAGCAAGGGCCGGG
CAAGACCGGUGCCAGCCGCCGCGGUAACACCGGCGGCUCGAGUGGUAACCGUUAUUAUUG
GGUCUAAAGGGUCUGUAGCCGGCCGGAUAAGUCUCUUGAGAAAUCCAGCAGCUCAACUGU
UGGGCUUUCAGGAGAUACUGUCUGGCUCGAGGCCGGGAGAGGUGAGGGGUACUUCAGGGG
UAGGGGUGAAAUCUUGUAAUCCUUGAAGGACCACCAGUGGCGAAGGCGUCUCACCAGAAC
GGACCUGACGGCAAGGGACGAAAGCUAGGGGCACGAACCGGAUUAGAUACCCGGGUAGUC
CUAGCCGUAAACGAUACUCGCUAGGUGUCGGCCACGGUGCGACCGUUGUCGGUGCCGUAG
GGAAGCCGUGAAGCGAGCCACCUGGGAAGCACGGCCGCAAGGCUGAAACUUAAAGGAAUU
GGCGGGGGAGCACCACAACGGGUGGAGCUUGCGGUUUAAUUGGAUUCAACGCCGGAAAUC
UUACCGGGACCGACAGCAAUAUGAAGGCCAGGCUGAAGACUUUGCCGGAUUAGCUGAGAG
GUGGUGCAUGGCCGUCGUCAGUUCGUACUGUGAAGCAUCCUGUUAAGUCAGGCAACGAGC
GAGACCCACGCCCACAGUUGCCAGCGUACUCUCCGGAGUGACGGGUACACUGUGGGGACC
GCCGCUGCUAAAGCGGAGGAAGGAAUGGGCAACGGUAGGUCAGUAUGCCCCGAAUAUCCC
GGGCUACACGCGAGCUACAAUGGUUGGUACAAUGGGUAUCUACCCCGAAAGGGGAUGGAA
AUCUCCUAAAGCCAAUCUUAGUUCGGAUUGAGGGCUGCAACUCGCCCUCAUGAAGCUGGA
AUCCGUAGUAAUCGCGUUUCAACAGAACGCGGUGAAUACGUCCCUGCUCCUUGCACACAC
CGCCCGUCAAACCACCCGAGUAGGGUCUGAAUGAGAGCGCUUCCUCCGGAGGCGUUCGAA
UUUGGCCUUUGCAAGGGGGGUUAAGUCGUAACAAGGUAACCA
>Fj100003          725 bp          rna          FJ887767.1 Uncultured archaeon clone SOTU13 16S ribosomal RNA gene, partial sequence
AUACCCGAUAGAUCUCGGCUGCUGGAAUGCAUCGAGCUCUAAAGCUCCGGCGCCUGAGGA
UGGGUCUGCGGCCUAUCAGGUAGUAGUGGGUGUAGCGUACCUACUAGCCUACGACGGGUA
CGGGUUGUGAGAGCAAGAGCCCGGAGAUGGAUUCUGAGACACGAAUCCAGGCCCUACGGG
GUGCAGCAGGCGCGAAAACUUUACAAUGCCGGCAACGGCGAUAAGGGGACCUCGAGUGCC
AGGUUACAAAUCUGGCUGUCGUGAUGCCUAAAAAGCAUUGCAUAGCAAGGGCCGGGCAAG
ACCGGUGCCAGCCGCCGCGGUAACACCGGCGGCUCGAGUGGUAACCGUUAUUAUUGGGUC
UAAAGGGUCUGUAGCCGGCCGGAUAAGUCUCUUGGGAAAUCCAGCAGCUUAACUGUUGGG
CUUUCAGGAGAUACUGUCUGGCUCGAGGCCGGGAGAGGUGAGAGGUACUUCAGGGGUAGG
GGUGAAAUCUUGUAAUCCUUGAAGGACCACCAGUGGCGAAGGCGUCUCACCAGAACGGAC
CUGACGGCAAGGGACGAAAGCUAGGGGCACGAACCGGAUUAGAUACCCGGGUAGUCCUAG
CCGUAAACGAUACUCGCUAGGUGUCGGCCACGGCGCGACCGUUGUCGGUGCCGUAGGGAA
GCUGUGAAGCGAGCCACCUGGGAAGUACGGCCGCAAGGCUGAAACUUAAAGGAAUUGGCG
GGGGA
>Cu100000          1311 bp          rna          CU916001.1 Uncultured Methanosarcinales archaeon 16S rRNA gene from clone QEEK1AA081
AGGUUACUGCUAUCGAGGUUCGACUAAGCCAUGCGAGUCGAAUGUAGCAAUACAUGGCGU
ACUGCUCAGUAACACGUGGACAACCUACCCUCCGGACGGGUAUAAACCCGGGAAACUGGG
UAUAAUCCCCGAUAGAUCUCGGUCGCUGGAAAGCUCCGAGAUCGAAAGCUCCGGCGCCAG
AGGAUGGGUCUGCGGCCUAUCAGGUAGUAGUGGGUGUAGCGUACCUACUAGCCUACGACG
GGUACGGGUUGUGAGAGCAAGAGCCCGGAGAUGGAUUCUGAGACACGAAUCCAGGCCCUA
CGGGGUGCAGCAGGCGCGAAAACUUUACAAUGCCGGCAACGGCGAUAAGGGGACCUCGAG
UGCCAGGUUACAAAUCUGGCUGUCGUGAUGCCUAAAAAGCAUUGCAUAGCAAGGGCCGGG
CAAGACCGGUGCCAGCCGCCGCGGUAACACCGGCGGCUCGAGUGGUAACCGUUAUUAUUG
GGUCUAAAGGGUCUGUAGCCGGCCGGAUAAGUCUCUUGAGAAAUCCAGCAGCUCAACUGU
UGGGCUUUCAGGAGAUACUGUCUGGCUCGAGGCCGGGAGAGGUGAGAGGUACUUCAGGGG
UAGGGGUGAAAUCUUGUAAUCCUUGAAGGACCACCAGUAGCGAAGGCGUCUCACCAGAAC
GGACCUGACGGCAAGGGACGAAAGCUAGGGGCACGAACCGGAUUAGAUACCCGGGUAGUC
CUAGCCGUAAACGAUACUCGCUAGGUGUCGGCCACGGUGCGACCGUUGUCGGUGCCGUAG
GGAAGCCGUGAAGCGAGCCACCUGGGAAGUACGGCCGCAAGGCUGAAACUUAAAGGAAUU
GGCGGGGGAGCACCACAACGGGUGGAGCUUGCGGUUUAAUUGGAUUCAACGCCGGAAAUC
UUACCGGGACCGACAGCAAUAUGAAGGCCAGGCUGAAGACUUUGCCGGAUUUGCUGAGAG
GUGGUGCAUGGCCGUCGUCAGUUCGUACUGUGAAGCAUCCUGUUAAGUCAGGCAACGAGC
GAGACCCACGCCCACAGUUGCCAGCGUACUCUCCGGAGUGACGGGUACACUGUGGGGACC
GCCGCUGCUAAAGCGGAGGAAGGAAUGGGCAACGGUAGGUCAGUAUGCCCCGAAUAUCCC
GGGCUACACGCGAGCUACAAUGGUUGGUACAAUGGGUAUCUACCCCGAAAGGGGAUGGAA
AUCUCCUAAAGCCAAUCUUAGUUCGGAUUGAGGGCUGCAACUCGCCCUCAUGAAGCUGGA
AUCCGUAGUAAUCGCGUUUCAACAGAACGCGGUGAAUACGUCCCUGCUCCU
>Gq100000          554 bp          rna          GQ340374.1 Uncultured archaeon clone VE07-03-ARC 16S ribosomal RNA gene, partial sequence
ACGGGGAGCAGCAGGCGCGAAGACUUUACAAUGCCGGCAACGGCGAUAAGGGAACCUCGA
GUGCCAGAUUACAAAUCUGGCUGUCGUGAUGCCUAAAAAGCAUUGCAUAGCAAGGGCCGG
GCAAGACCGGUGCCAGCCGCCGCGGUAACACCGGCGGCUCGAGUGGUAACCGUUAUUAUU
GGGUCUAAAGGGUCUGUAGCCGGCCGGAUAAGUCUCUUGGGAAAUCCAGCAGCUCAACUG
UUGGGCUUUCAGGAGAUACUGUCUGGCUCGAGGCCGGGAGAGGUGAGAGGUACUUCAGGG
GUAGGGGUGAAAUCUUGUAAUCCUUGAAGGACCACCAGUGGCGAAGGCGUCUCACCAGAA
CGGACCUGACGGCAAGGGACGAAAGCUAGGGGCACGAACCGGAUUAGAUACCCGGGUAGU
CCUAGCCGUAAACGAUACUCGCUAGGUGUCGGCCACGGUGCGACCGUGGUCGGUGCCGUA
GGGAAGCCGUGAAGCGAGCCACCUGGGAAGUACGGCCGCAAGGCUGAAACUUAAAGGAAU
UGGCGGGGGAGCAC
>Ab100034          1361 bp          rna          AB550818.1 Uncultured archaeon gene for 16S ribosomal RNA, partial sequence, clone: NG-W-080829_2-3
ACUGCUCAGUAACACGUGGACAACCUACCCUCCGGACGGGGAUAAACCCGGGAAACUGGG
UAUAAUACCCGAUAGAUCUCGACUGCUGGAAUGCAUCGAGAUCGAAAGCUCCGGCGCCGG
AGGAUGGGUCUGCGGCCUAUCAGGUAGUAGUGGGUGUAGCGUACCUACUAGCCUACGACG
GGUACGGGUUGUGAGAGCAAGAGCCCGGAGAUGGAUUCUGAGACACGAAUCCAGGCCCUA
CGGGGUGCAGCAGGCGCGAAAACUUUACAAUGCCGGCAACGGCGAUAAGGGGACCUCGAG
UGCCAGGUUACAAAUCUGGCUGUCGUGAUGCCUAAAAAGCAUUGCAUAGCAAGGGCCGGG
CAAGACCGGUGCCAGCCGCCGCGGUAACACCGGCGGCUCGAGUGGUAACCGUUAUUAUUG
GGUCUAAAGGGUCUGUAGCCGGCCGGAUAAGUCUCUUGGGAAAUCCAGCAGCUCAACUGU
UGGGCUUUCAGGAGAUACUGUCUGGCUCGAGGCCGGGAGAGGUGAGAGGUACUUCAGGGG
UAGGGGUGAAAUCUUGUAAUCCUUGAAGGACCACCAGUGGCGAAGGCGUCUCACCAGAAC
GGACCUGACGGCAAGGGACGAAAGCUAGGGGCACGAACCGGAUUAGAUACCCGGGUAGUC
CUAGCCGUAAACGAUACUCGCUAGGUGUCGGCCACGGUGCGACCGUUGUCGGUGCCGUAG
GGAAGCCGUGAAGCGAGCCACCUGGGAAGUACGGCCGCAAGGCUGAAACUUAAAGGAAUU
GGCGGGGGAGCACCACAACGGGUGGAGCUUGCGGUUUAAUUGGAUUCAACGCCGGAAAUC
UUACCGGGACCGACAGCAAUAUGAAGGCCAGGCUGAAGACUUUGCCGGAUUAGCUGAGAG
GUGGUGCAUGGCCGUCGUCAGUUCGUACUGUGAAGCAUCCUGUUAAGUCAGGCAACGAGC
GAGACCCACGCCCACAGUUGCCAGCGUACUCUCCGGAGUGACGGGUACACUGUGGGGACC
GCCGCUGCUAAAGCGGAGGAAGGAAUGGGCAACGGUAGGUCAGUAUGCCCCGAAUAUCCC
GGGCUACACGCGAGCUACAAUGGUUGGUACAAUGGGUAUCUACCCCGAAAGGGGAUGGAA
AUCUCCUAAAGCCAAUCUUAGUUCGGAUUGAGGGCUGCAACUCGCCCUCAUGAAGCUGGA
AUCCGUAGUAAUCGCGUUUCAACAGAACGCGGUGAAUACGUCCCUGCUCCUUGCACACAC
CGCCCGUCAAACCACCCGAGUAGGGUCUGAAUGAGAGCGCUUCCUCUGGAGGCGUUCGAA
UUUGGGCUUUGCAAGGGGGGUUAAGUCGUAACAAGGUAACC
>Gu100004          522 bp          rna          GU388766.1 Uncultured archaeon clone NBGA22H 16S ribosomal RNA gene, partial sequence
UCUGAGACACGAAUCCAGGCCCUACGGGGUGCAGCAGGCGCGAAAACUUUACAAUGCCGG
CAACGGCGAUAAGGGGACCUCGAGUGCCAGGUUACAAAUCUGGCUGUCGUGAUGCCUAAA
AAGCAUUGCAUAGCAAGGGCCGGGCAAGACCGGUGCCAGCCGCCGCGGUAACACCGGCGG
CUCGAGUGGUAACCGUUAUUAUUGGGUCUAAAGGGUCUGUAGCCGGCCGGAUAAGUCUCU
UGAGAAAUCCAGCAGCUCAACUGUUGGGCUUUCAGGAGAUACUGUCUGGCUCGAGGCCGG
GAGAGGUGAGAGGUACUUCAGGGGUAGGGGUGAAAUCUUGUAAUCCUUGAAGGACCACCA
GUGGCGAAGGCGUCUCACCAGAACGGACCUGACGGCAAGGGACGAAAGCUAGGGGCACGA
ACCGGAUUAGAUACCCGGGUAGUCCUAGCCGUAAACGAUACUCGCUAGGUGUCGGCCACG
GUGCGACCGUUGUCGGUGCCGUAGGGAAGCCGUGAAGCGAGC
>Hq100003          793 bp          rna          HQ407441.1 Uncultured archaeon clone CM6_15 16S ribosomal RNA gene, partial sequence
ACGGCUCAGUAACACGUGGACAACCUACCCUCCGGACGGGGAUAAACCCGGGAAACUGGG
UAUAAUACCCGAUAGAUCUCGACUGCUGGAAUGCAUCGAGAUCGAAAGCUCCGGUGCCAG
AGGAUGGGUCUGCGGCCUAUCAGGUAGUAGUGGGUGUAGCGUACCUACUAGCCUACGACG
GGUACGGGUUGUGAGAGCAAGAGCCCGGAGAUGGAUUCUGAGACACGAAUCCAGGCCCUA
CGGGGUGCAGCAGGCGCGAAAACUUUACAAUGCCGGCAACGGCGAUAAGGGGACCUCGAG
UGCCAGGUUACAAAUCUGGCUGUCGUGAUGCCUAAAAAGCAUUGCAUAGCAAGGGCCGGG
CAAGACCGGUGCCAGCCGCCGCGGUAACACCGGCGGCUCGAGUGGUAACCGUUAUUAUUG
GGUCUAAAGGGUCUGUAGCCGGCCGGAUAAGUCUCUUGGGAAAUCCAGCAGCUCAACUGU
UGGGCUUUCAGGAGAUACUGUCUGGCUCGAGGCCGGGAGAGGUGAGAGGUACUUCAGGGG
UAGGGGUGAAAUCUUGUAAUCCUUGAAGGACCACCAGUGGCGAAGGCGUCUCACCAGAAC
GGACCUGACGGCAAGGGACGAAAGCUAGGGGCACGAACCGGAUUAGAUACCCGGGUAGUC
CUAGCCGUAAACGAUACUCGCUAGGUGUCGGCCACGGUGCGACCGUUGUCGGUGCCGUAG
GGAAGCCGUGAAGCGAGCCACCUGGGAAGUACGGCCGCAAGGCUGAAACUUAAAGGAAUU
GGCGGGGGAGCAC
>Hq100004          794 bp          rna          HQ404318.1 Uncultured archaeon clone LJ6_3 16S ribosomal RNA gene, partial sequence
ACGGCUCAGUAACACGUGGACAACCUACCCUCCGGACGGGGAUAAACCCGGGAAACUGGG
UAUAAUACCCGAUAGAUCUCGACUGCUGGAAUGCAUCGAGAUCGAAAGCUCCGGCGCCAG
AGGAUGGGUCUGCGGCCUAUCAGGUAGUAGUGGGUGUAGCGUACCUACUAGCCUACGACG
GGUACGGGUUGUGAGAGCAAGAGCCCGGAGAUGGAUUCUGAGACACGAAUCCAGGCCCUA
CGGGGUGCAGCAGGCGCGAAAACUUUACAAUGCCGGCAACGGCGAUAAGGGGACCUCGAG
UGCCAGGUUACAAAUCUGGCUGUCGUAAUGCCUAAAAAGCAUUGCAUAGCAAGGGCCGGG
CAAGACCGGUGCCAGCCGCCGCGGUAACACCGGCGGCUCGAGUGGUAACCGUUAUUAUUG
GGUCUAAAGGGUCUGUAGCCGGCCGGAUAAGUCUCUUGGGAAAUCCAGCAGCUCAACUGU
UGGGCUUUCAGGAGAUACUGUCUGGCUCGAGGCCGGGAGAGGUGAGAGGUACUUCAGGGG
UAGGGGUGAAAUCUUGUAAUCCUUGAAGGACCACCAGUGGCGAAGGCGUCUCACCAGAAC
GGACCUGACGGCAAGGGACGAAAGCUAGGGGCACGAACCGGAUUAGAUACCCGGGUAGUC
CUAGCCGUAAACGAUACUCGCUAGGUGUCGGCCACGGUGCGACCGUUGUCGGUGCCGUAG
GGAAGCCGUGAAGCGAGCCGCCUGGGAAGUACGGCCGCAAGGCUGAAACUUAAAGGAAUU
GGCGGGGGAGCACA
>Jf100002          765 bp          rna          JF431892.1 Uncultured archaeon clone 15-10-C48 16S ribosomal RNA gene, partial sequence
ACAAUCUAGGUCGGGCUAACCCGGGAACUGGGUAUAAUACCCGAUAGAUCUCGACUGCUG
GAAUGCAUCGAGCUCUAAAGCUCCGGCGCCUGAGGAUGGGUCUGCGGCCUAUCAGGUAGU
AGUGGGUGUAGCGUACCUACUAGCCUACGACGGGUACGGGUUGUGAGAGCAAGAGCCCGG
AGAUGGAUUCUGAGACACGAAUCCAGGCCCUACGGGGUGCAGCAGGCGCGAAAACUUUAC
AAUGCCGGCAACGGCGAUAAGGGGACCUCGAGUGCCAGGUUACAAAUCUGGCUGUCGUAA
UGCCUAAAAAGCAUUGCAUAGCAAGGGCCGGGCAAGACCGGUGCCAGCCGCCGCGGUAAC
ACCGGCGGCUCGAGUGGUAACCGUUAUUAUUGGGUCUAAAGGGUCUGUAGCCGGCCGGAU
AAGUCUCUUGGGAAAUCCAGCAGCUCAACUGUUGGGCUUUCAGGAGAUACUGUUCGGCUC
GAGGCCGGGAGAGGUGAGAGGUACUUCAGGGGUAGGGGUGAAAUCUUGUAAUCCUUGAAG
GACCACCAGUGGCGAAGGCGUCUCACCAGAACGGACCUGACGGCAAGGGACGAAAGCUAG
GGGCACGAACCGGAUUAGAUACCCGGGUAGUCCUAGCCGUAAACGAUACUCGCUAGGUGU
CGGCCACGGUGCGACCGUUGUCGGUGCCGUAGGGAAGCCGUGAAGCGAGCCACCUGGGAA
GUACGGCCGCAAGGCUGAAACUUAAAGGAAUUGGCGGGGGAGCAC
>Jf100004          521 bp          rna          JF313795.1 Uncultured archaeon clone AG_WSP16 16S ribosomal RNA gene, partial sequence
GCAGGCGCGAAAACUUUACAAUGCCGGCAACGGCGAUAAGGGGACCUCGAGUGCCAGGUU
ACAAAUCUGGCUGUCGUGAUGCCUAAAAAGCAUUGCAUAGCAAGGGCCGGGCAAGACCGG
UGCCAGCCGCCGCGGUAACACCGGCGGCUCGAGUGGUAACCGUUGUUAUUGGGUCUAAAG
GGUCUGUAGCCGGCCGGAUAAGUCUCUUGAGAAAUCCAGCAGCUCAACUGUUGGGCUUUC
AGGAGAUACUGUCUGGCUCGAGGCCGGGAGAGGUGAGAGGUACUUCAGGGGUAGGGGUGA
AAUCUUGUAAUCCUUGAAGGACCACCAGUGGCGAAGGCGUCUCACCAGAACGGACCUGAC
GGCAAGGGACGAAAGCUAGGGGCACGAACCGGAUUAGAUACCCGGGUAGUCCUAGCCGUA
AACGAUACUCGCUAGGUGUCGGCCACGGUGCGACCGUUGUCGGUGCCGUAGGGAAGCCGU
GAAGCGAGCCACCUGGGAAGUACGGCCGCAAGGCUGAAACU
>Jf100006          560 bp          rna          JF712540.1 Uncultured archaeon isolate DGGE gel band AR11 16S ribosomal RNA gene, partial sequence
AUUACGGGGUGCAGCAGGCGCGAAAACUUUACAAUGCCGGCAACGGCGAUAAGGGGACCU
CGAGUGCCAGGUUACAAAUCUGGCUGUCGUGAUGCCUAAAAAGCAUUGCAUAGCAAGGGC
CGGGCAAGACCGGUGCCAGCCGCCGCGGUAACACCGGCGGCUCGAGUGGUAACCGUUAUU
AUUGGGUCUAAAGGGUCUGUAGCCGGCCGGAUAAGUCUCUUGAGAAAUCCAGCAGCUCAA
CUGUUGGGCUUUCAGGAGAUACUGUCUGGCUCGAGGCCGGGAGAGGUGAGAGGUACUUCA
GGGGUAGGGGUGAAAUCUUGUAAUCCUUGAAGGACCACCAGUGGCGAAGGCGUCUCACCA
GAACGGACCUGACGGCAAGGGACGAAAGCUAGGGGCACGAACCGGAUUAGAUACCCGGGU
AGUCCUAGCCGUAAACGAUACACGCUAGGUGUCGGCCACGGUGCGACCGUUGUCGGUGCC
GUAGGGAAGCCGUGAAGCGAGCCACCUGGGAAGUACGGCCGCAAGGCUGAAACUUAAAGG
AAUUGGCGGGGGAGCACAAU
>Jf100007          724 bp          rna          JF727934.1 Uncultured archaeon clone ArchControl-3-3 16S ribosomal RNA gene, partial sequence
GGGAAACUGGGUAUAAUACCCGAUAGAUCUCGGCUGCUGGAAUGCAUCGAGCUCUAAAGC
UCCGGCGCCUGAGGAUGGGUCUGCGGCCUAUCAGGUAGUAGUGGGUGUAGCGUACCUACU
AGCCUACGACGGGUACGGGUUGUGAGAGCAAGAGCCCGGAGAUGGAUUCUGAGACACGAA
UCCAGGCCCUACGGGGUGCAGCAGGCGCGAAAACUUUACAAUGCCGGCAACGGCGAUAAG
GGGACCUCGAGUGCCAGGUUACAAAUCUGGCUGUCGUGAUGCCUAAAAAGCAUUGCAUAG
CAAGGGCCGGGCAAGACCGGUGCCAGCCGCCGCGGUAACACCGGCGGCUCGAGUGGUAAC
CGUUAUUAUUGGGUCUAAAGGGUCUGUAGCCGGCCGGAUAAGUCUCUUGGGAAAUCCAGC
AGCUUAACUGUUGGGCUUUCAGGAGAUACUGUCUGGCUCGAGGCCGGGAGAGGUGAGAGG
UACUUCAGGGGUAGGGGUGAAAUCUUGUAAUCCUUGAAGGACCACCAGUGGCGAAGGCGU
CUCACCAGAACGGACCUGACGGCAAGGGACGAAAGCUAGGGGCACGAACCGGAUUAGAUA
CCCGGGUAGUCCUAGCCGUAAACGAUACUCGCUAGGUGUCGGCCACGGUGCGACCGUUGU
CGGUGCCGUAGGGAAGCCGUGAAGCGAGCCACCUGGGAAGUACGGCCGCAAGGCUGAAAC
UUAA
>Jn100000          1402 bp          rna          JN397643.1 Uncultured archaeon clone BSA0101-10 16S ribosomal RNA gene, partial sequence
AGGUUACUGCUAUCGAGGUUCGACUAAGCCAUGCGAGUCGAAUGUAGCAAUACAUGGCGU
ACUGCUCAGUAACACGUGGACAACCUACCCUCCGGACGGGGAUAAACCCGGGAAACUGGG
UAUAAUACCCGAUAGAUCUCGACUGCUGGAAUGCAUCGAGAUCGAAAGCUCCGGCGCCAG
AGGAUGGGUCUGCGGCCUAUCAGGUAGUAGUGGGUGUAGCGUACCUACUAGCCUACGACG
GGUACGGGUUGUGAGAGCAAGAGCCCGGAGAUGGAUUCUGAGACACGAAUCCAGGCCCUA
CGGGGUGCAGCAGGCGCGAAAACUUUACAAUGCCGGCAACGGCGAUAAGGGGACCUCGAG
UGCCAGGUUACAAAUCUGGCUGUCGUGAUGCCUAAAAAGCAUUGCAUAGCAAGGGCCGGG
CAAGACCGGUGCCAGCCGCCGCGGUAACACCGGCGGCUCGAGUGGUAACCGUUAUUAUUG
GGUCUAAAGGGUCUGUAGCCGGCCGGAUAAGUCUCUUGGGAAAUCCAGCAGCUCAACUGU
UGGGCUUUCAGGAGAUACUGUCUGGCUCGAGGCCGGGAGAGGUGAGAGGUACUUCAGGGG
UAGGGGUGAAAUCUUGUAAUCCUUGAAGGACCACCAGUGGCGAAGGCGUCUCACCAGAAC
GGACCUGACGGCAAGGGACGAAAGCUAGGGGCACGAACCGGAUUAGAUACCCGGGUAGUC
CUAGCCGUAAACGAUACUCGCUAGGUGUCGGCCACGGUGCGACCGUUGUCGGUGCCGUAG
GGAAGCCGUGAAGCGAGCCACCUGGGAAGUACGGCCGCAAGGCUGAAACUUAAAGGAAUU
GGCGGGGGAGCACCACAACGGGUGGAGCUUGCGGUUUAAUUGGAUUCAACGCCGGAAAUC
UUACCGGGACUGACAGCAAUAUGAAGGCCAGGCUGAAGACUUUGCCGGAUUAGCUGAGAG
GUGGUGCAUGGCCGUCGUCAGUUCGUACUGUGAAGCAUCCUGUUAAGUCAGGCAACGAGC
GAGACCCACGCCCACAGUUGCCAGCGUACUCUCCGGAGUGACGGGUACACUGUGGGGACC
GCCGCUGCUAAAGCGGAGGAAGGAAUGGGCAACGGUAGGUCAGUAUGCCCCGAAUAUCCC
GGGCUACACGCGAGCUACAAUGGUUGGUACAAUGGGUAUCUACCCCGAAAGGGGAUGGAA
AUCUCCUAAAGCCAAUCUUAGUUCGGAUUGAGGGCUGCAACUCGCCCUCAUGAAGCUGGA
AUCCGUAGUAAUCGCGUUUCAACAGAACGCGGUGAAUACGUCCCUGCUCCUUGCACACAC
CGCCCGUCAAACCACCCGAGUAGGGUCUGAAUGAGAGCGCUUCCUCUGGAGGCGUUCGAA
UUUGGGCUUUGCAAGGGGGGUU
>Jn100004          654 bp          rna          JN596399.1 Uncultured archaeon clone C2 16S ribosomal RNA gene, partial sequence
CAGGUAGUAGUGGGUGUAGCGUACCUACUAGCCUACGACGGGUACGGGUUGUGAGAGCAA
GAGCCCGGAGAUGGAUUCUGAGACACGAAUCCAGGCCCUACGGGGUGCAGCAGGCGCGAA
AACUUUACAAUGCCGGCAACGGCGAUAAGGGGACCUCGAGUGCCAGGUUACAAAUCUGGC
UGUCGUGAUGCCUAAAAAGCAUUGCAUAGCAAGGGCCGGGCAAGACCGGUGCCAGCCGCC
GCGGUAACACCGGCGGCUCGAGUGGUAACCGUUAUUAUUGGGUCUAAAGGGUCUGUAGCC
GGCCGGAUAAGUCUCUUGAGAAAUCCAGCAGCUCAACUGUUGGGCUUUCAGGAGAUACUG
UCUGGCUCGAGGCCGGGAGAGGUGAGAGGUACUUCAGGGGUAGGGGUGAAAUCUUGUAAU
CCUUGAAGGACCACCAGUGGCGAAGGCGUCUCACCAGAACGGACCUGACGGCAAGGGACG
AAAGCUAGGGGCACGAACCGGAUUAGAUACCCGGGUAGUCCUAGCCGUAAACGAUACUCG
CUAGGUGUCGGCCACGGUGCGACCGUUGUCGGUGCCGUAGGGAAGCCGUGAAGCGAGCCA
CCUGGGAAGUACGGCCGCAAGGCUGAAACUUAAAGGAAUUGGCGGGGGAGCACA
>Jq100030          685 bp          rna          JQ866636.1 Uncultured archaeon clone M61.5-42 16S ribosomal RNA gene, partial sequence
CAGGCGCGAAAACUUUACAAUGCCGGCAACGGCGAUAAGGGGACCUCGAGUGCCAGGUUA
CAAAUCUGGCUGUCGUGAUGCCUAAAAAGCAUUGCAUAGCAAGGGCCGGGCAAGACCGGU
GCCAGCCGCCGCGGUAACACCGGCGGCUCGAGUGGUAACCGUUAUUAUUGGGUCUAAAGG
GUCUGUAGCCGGCCGGAUAAGUCUCUUGAGAAAUCCAGCAGCUCAACUGUUGGGCUUUCA
GGAGAUACUGUCUGGCUCGAGGCCGGGAGAGGUGAGAGGUACUUCAGGGGUAGGGGUGAA
AUCUUGUAAUCCUUGAAGGACCACCAGUGGCGAAGGCGUCUCACCAGAACGGACCUGACG
GCAAGGGACGAAAGCUAGGGGCACGAACCGGAUUAGAUACCCGGGUAGUCCUAGCCGUAA
ACGAUACUCGCUAGGUGUCGGCCACGGUGCGACCGUUGUCGGUGCCGUAGGGAAGCCGUG
AAGCGAGCCACCUGGGAAGUACGGCCGCAAGGCUGAAACUUAAAGGAAUUGGCGGGGGAG
CACCACAACGGGUGGAGCUUGCGGUUUAAUUGGAUUCAACGCCGGAAAUCUUACCGGGAC
CGACAGCAAUAUGAAGGCCAGGCUGAAGACUUUGCCGGAUUAGCUGAGAGGUGGUGCAUG
GCCGUCGUCAGUUCGUACUGUGAAG
>Jx100003          951 bp          rna          JX426845.1 Uncultured archaeon clone 059.tt 16S ribosomal RNA gene, partial sequence
UCUAAGCCAUGCGAGUCGAAUGUAGCAAUACAUGGCGUACUGCUCAGUAACACGUGGACA
ACCUACCCUCCGGACGGGGAUAAACCCGGGAAACUGGGUAUAAUACCCGAUAGAUCUCGA
CUGCUGGAAUGCAUCGAGAUCGAAAGCUCCGGCGCCAGAGGAUGGGUCUGCGGCCUAUCA
GGUAGUAGUGGGUGUAGCGUACCUACUAGCCUACGACGGGUACGGGUUGUGAGAGCAAGA
GCCCGGAGAUGGAUUCUGAGACACGAAUCCAGGCCCUACGGGGUGCAGCAGGCGCGAAAA
CUUUACAAUGCCGGCAACGGCGAUAAGGGGACCUCGAGUGCCAGGUUACAAAUCUGGCUG
UCGUGAUGCCUAAAAAGCAUUGCAUAGCAAGGGCCGGGCAAGACCGGUGCCAGCCGCCGC
GGUAACACCGGCGGCUCGAGUGGUAACCGUUAUUAUUGGGUCUAAAGGGUCUGUAGCCGG
CCGGAUAAGUCUCUUGGGAAAUCCAGCAGCUCAACUGUUGGGCUUUCAGGAGAUACUGUC
UGGCUCGAGGCCGGGAGAGGUGAGAGGUACUUCAGGGGUAGGGGUGAAAUCUUGUAAUCC
UUGAAGGACCACCAGUGGCGAAGGCGUCUCACCAGAACGGACCUGACGGCAAGGGACGAA
AGCUAGGGGCACGAACCGGAUUAGAUACCCGGGUAGUCCUAGCCGUAAACGAUACUCGCU
AGGUGUCGGCCACGGUGCGACCGUUGUCGGUGCCGUAGGGAAGCCGUGAAGCGAGCCACC
UGGGAAGUACGGCCGCAAGGCUGAAACUUAAAGGAAUUGGCGGGGGAGCACCACAACGGG
UGGAGCUUGCGGUUUAAUUGGAUUCAACGCCGGAAAUCUUACCGGGACCGACAGCAAUAU
GAAGGCCAGGCUGAAGACUUUGCCGGAUUAGCUGAGAGGAGGUGCAUGGCC
>Jq100032          638 bp          rna          JQ781241.1 Uncultured archaeon clone MS26 16S ribosomal RNA gene, partial sequence
ACACGUGGACAACCUACCCUCCGGACGGGGAUAAACCCGGGAAACUGGGUAUAAUACCCG
AUAGAUCUCGACUGCUGGAAUGCAUCGAGAUCGAAAGCUCCGGCGCCAGAGGAUGGGUCU
GCGGCCUAUCAGGUAGUAGUGGGUGUAGUGUACCUACUAGCCUACGACGGGUACGGGUUG
UGAGAGCAAGAGCCCGGAGAUGGAUUCUGAGACACGAAUCCAGGCCCUACGGGGUGCAGC
AGGCGCGAAAACUUUACAAUGCCGGCAACGGCGAUAAGGGGACCUCGAGUGCCAGGUUAC
AAAUCUGGCUGUCGUGAUGCCUAAAAAGCAUUGCAUAGCAAGGGCCGGGCAAGACCGGUG
CCAGCCGCCGCGGUAACACCGGCGGCUCGAGUGGUAACCGUUAUUAUUGGGUCUAAAGGG
UCUGUAGCCGGCCAGAUAAGUCUCUUGGGAAAUCCAGCAGCUCAACUGUUGGGCUUUCAG
GAGAUACUGUCUGGCUCGAGGCCGGGAGAGGUGAGAGGUACUUCAGGGGUAGGGGUGAAA
UCUUGCAAUCCUUGAAGGACCACCAGUGGCGAAGGCGUCUCACCAGAACGGACCUGACGG
CAAGGGACGAAAGCUAGGGGCACGAACCGGAUUAGAUA
>Kc100000          1218 bp          rna          KC437280.1 Uncultured archaeon clone FAIR_SPR_A06G 16S ribosomal RNA gene, partial sequence
GCUCAGUAACACGUGGACAACCUACCCUCCGGACGGGUAUAAACCCGGGAAACUGGGUAU
AAUCCCCGAUAGAUCUCGGUCGCUGGAAAGCCCCGAGAUCGAAAGCUCCGGCGCCAGAGG
AUGGGUCUGCGGCCUAUCAGGUAGUAGUGGGUGUAGCGUACCUACUAGCCUACGACGGGU
ACGGGUUGUGAGAGCAAGAGCCCGGAGAUGGAUUCUGAGACACGAAUCCAGGCCCUACGG
GGUGCAGCAGGCGCGAAAACUUUACAAUGCCGGCAACGGCGAUAAGGGGACCUCGAGUGC
CAGGUUACAAAUCUGGCUGUCGUGAUGCCUAAAAAGCAUUGCAUAGCAAGGGCCGGGCAA
GACCGGUGCCAGCCGCCGCGGUAACACCGGCGGCUCGAGUGGUAACCGUUAUUAUUGGGU
CUAAAGGGUCUGUAGCCGGCCGGAUAAGUCUCUUGAGAAAUCCAGCAGCUCAACUGUUGG
GCUUUCAGGAGAUACUGUCUGGCUCGAGGCCGGGAGAGGUGAGAGGUACUUCAGGGGUAG
GGGUGAAAUCUUGUAAUCCUUGAAGGACCACCAGUGGCGAAGGCGUCUCACCAGAACGGA
CCUGACGGCAAGGGACGAAAGCUAGGGGCACGAACCGGAUUAGAUACCCGGGUAGUCCUA
GCCGUAAACGAUACUCGCUAGGUGCCGGCCACGGUGCGACCGUUGUCGGUGCCGUAGGGA
AGUCGUGAAGCGAGCCACCUGGGAAGUACGGCCGCAAGGCUGAAACUUAAAGGAAUUGGC
GGGGGAGCACCACAACGGGUGGAGCUUGCGGUUUAAUUGGAUUCAACGCCGGAAAUCUUA
CCGGGACCGACAGCAAUAUGAAGGCCAGGCUGAAGACUUUGCCGGAUUAGCUGAGAGGUG
GUGCAUGGCCGUCGUCAGUUCGUACUGUGAAGCAUCCUGUUAAGUCAGGCAACGAGCGAG
ACCCACGCCCACAGUUGCCAGCGUACUCUCCGGAGUGACGGGUACACUGUGGGGACCGCC
GCUGCUAAAGCGGAGGAAGGAAUGGGCAAUGGUAGGUCAGUAUGCCCCGAAUAUCCCGGG
CUACACGCGAGCUACAAUGGUUGGUACAAUGGGUAUCUACCCCGAAAGGGGAUGGAAAUC
UCCUAAAGCCAAUCUUAGUUCGGAUUGAGGGCUGCAACUCGCCCUCAUGAAGCUGGAAUC
CGUAGUAAUCGCGUUUCA
>Kc100003          752 bp          rna          KC923115.1 Uncultured archaeon clone 5-20A-11 16S ribosomal RNA gene, partial sequence
UGCUGGAAUGCAUCGAGAUCGAAAGCUCCGGCGCCUAAGGAUGGGUCUGCGGCCUAUCAG
GUAGUAGUGGGUGUAGCGUACCUACUAGCCUACGACGGGUACGGGUUGUGAGAGCAAGAG
CCCGGAGAUGGAUUCUGAGACACGAAUCCAGGCCCUACGGGGUGCAGCAGGCGCGAAAAC
UUUACAAUGCUGGAAACAGCGAUAAGGGGACCUCGAGUGCCAGGUUACAAAUCUGGCUGU
CGUGAUGCCUAAAAAGCAUUGCAUAGCAAGGGCCGGGCAAGACCGGUGCCAGCCGCCGCG
GUAACACCGGCGGCUCGAGUGGUAACCGUUAUUAUUGGGUCUAAAGGGUCUGUAGCCGGC
CGGAUAAGUCUCUUGGGAAAUCCAGCAGCUCAACUGUUGGGCUUUCAGGAGAUACUGUCU
GGCUCGAGGCCGGGAGAGGUGAGAGGUACUUCAGGGGUAGGGGUGAAAUCUUGUAAUCCU
UGAAGGACCACCAGUGGCGAAGGCGUCUCACCAGAACGGACCUGACGGCAAGGGACGAAA
GCUAGGGGCACGAACCGGAUUAGAUACCCGGGUAGUCCUAGCCGUAAACGAUACUCGCUA
GGUGUCGGCCACGGUGCGACCGUUGUCGGUGCCGUAGGGAAGCCGUGAAGCGAGCCACCU
GGGAAGUACGGCCGCAAGGCUGAAACUUAAAGGAAUUGGCGGGGGAGCACCACAACGGGU
GGAGCUUGCGGUUUAAUUGGACUCAACGCCGG
>Kc100004          723 bp          rna          KC895404.1 Uncultured archaeon clone DT2A-1 16S ribosomal RNA gene, partial sequence
GGCGCCUAAGGAUGGGUCUGCGGCCUAUCAGGUAGUAGUGGGUGUAGCGUACCUACUAGC
CUACGACGGGUACGGGUUGUGAGAGCAAGAGCCCGGAGAUGGAUUCUGAGACACGAAUCC
AGGCCCUACGGGGUGCAGCAGGCGCGAAAACUUUACAAUGCUGGAAACAGCGAUAAGGGG
ACCUCGAGUGCCAGGUUACAAAUCUGGCUGUCGUGAUGCCUAAAAAGCAUUGCAUAGCAA
GGGCUGGGCAAGACCGGUGCCAGCCGCCGCGGUAACACCGGCGGCUCGAGUGGUAACCGU
UAUUAUUGGGUCUAAAGGGUCUGUAGCCGGCCGGAUAAGUCUCUUGGGAAAUCCAGCAGC
UCAACUGUUGGGCUUUCAGGAGAUACUGUCUGGCUCGAGGCCGGGAGAGGUGAGAGGUAC
UUCAGGGGUAGGGGUGAAAUCUUGUAAUCCUUGAAGGACCACCAGUGGCGAAGGCGUCUC
ACCAGAACGGACCUGACGGCAAGGGACGAAAGCUAGGGGCACGAACCGGAUUAGAUACCC
GGGUAGUCCUAGCCGUAAACGAUACUCGCUAGGUGUCGGCCACGGUGCGACCGUUGUCGG
UGCCGUAGGGAAGCCGUGAAGCGAGCCACCUGGGAAGUACGGCCGCAAGGCUGAAACUUA
AAGGAAUUGGCGGGGGAGCACCACAACGGGUGGAGCUUGCGGUUUAAUUGGACUCAACGC
CGG
>Kc100005          914 bp          rna          KC604424.1 Uncultured archaeon clone arcBiof_0137 16S ribosomal RNA gene, partial sequence
UCUGGUUGAUCCUGCCAGAGGUUACUGCUAUCGAGGUUCGACUAAGCCAUGCGAGUCGAA
UGUAGCAAUACAUGGCGUACUGCUCAGUAACACGUGGACAACCUACCCUCCGGACGGGGA
UAAACCCGGGAAACUGGGUAUAAUACCCGAUAGAUCUCGACUGCUGGAAUGCAUCGAGAU
CGAAAGCUCCGGCGCCAGAGGAUGGGUCUGCGGCCUAUCAGGUAGUAGUGGGUGUAGCGU
ACCUACUAGCCUACGACGGGUACGGGUUGUGAGAGCAAGAGCCCGGAGAUGGAUUCUGAG
ACACGAAUCCAGGCCCUACGGGGUGCAGCAGGCGCGAAAACUUUACAAUGCCGGCAACGG
CGAUAAGGGGACCUCGAGUGCCAGGUUACAAAUCUGGCUGUCGUGAUGCCUAAAAAGCAU
UGCAUAGCAAGGGCCGGGCAAGACCGGUGCCAGCCGCCGCGGUAACACCGGCGGCUCGAG
UGGUAACCGUUAUUAUUGGGUCUAAAGGGUCUGUAGCCGGCCGGAUAAGUCUCUUGGGAA
AUCCAGCAGCUCAACUGUUGGGCUUUCAGGAGAUACUGUCUGGCUCGAGGCCGGGAGAGG
UGAGAGGUACUUCAGGGGUAGGGGUGAAAUCUUGUAAUCCUUGAAGGACCACCAGUGGCG
AAGGCGUCUCACCAGAACGGACCUGACGGCAAGGGACGAAAGCUAGGGGCACGAACCGGA
UUAGAUACCCGGGUAGUCCUAGCCGUAAACGAUACUCGCUAGGUGUCGGCCACGGUGCGA
CCGUUGUCGGUGCCGUAGGGAAGCCGUGAAGCGAGCCACCUGGGAAGUACGGCCGCAAGG
CUGAAACUUAAAGGAAUUGGCGGGGGAGCACCACAACGGGUGGAGCUUGCGGUUUAAUUG
GAUUCAACGCCGGA
>Kf100000          816 bp          rna          KF186065.1 Uncultured Methanosarcinales archaeon clone JA2-C6 16S ribosomal RNA gene, partial sequence
CAACCUACCCUCCGGACGGGGAUAAACCCGGGAAACUGGGUAUAAUACCCGAUAGAUCUC
GACUGCUGGAAUGCAUCGAGAUCGAAAGCUCCGGCGCCGAAGGAUGGGUCUGCGGCCUAU
CAGGUAGUAGUGGGUGUAGCGUACCUACUAGCCUACGACGGGUACGGGUUGUGAGAGCAA
GAGCCCGGAGAUGGAUUCUGAGACACGAAUCCAGGCCCUACGGGGUGCAGCAGGCGCGAA
AACUUUACAAUGCCGGCAACGGCGAUAAGGGGACCUCGAGUGCCAGGUUACAAAUCUGGC
UGUCGUGAUGCCUAAAAAGCAUUGCAUAGCAAGGGCCGGGCAAGACCGGUGCCAGCCGCC
GCGGUAACACCGGCGGCUCGAGUGGUAACCGUUAUUAUUGGGUCUAAAGGGUCUGUAGCC
GGCCAGAUAAGUCUCUUGAGAAAUCCAGCAGCUCAACUGUUGGGCUUUCAGGAGAUACUG
UCUGGCUCGAGGCCGGGAGAGGUGAGAGGUACUUCAGGGGUAGGGGUGAAAUCUUGUAAU
CCUUGAAGGACCACCAGUGGCGAAGGCGUCUCACCAGAACGGACCUGACGGCAAGGGACG
AAAGCUAGGGGCACGAACCGGAUUAGAUACCCGGGUAGUCCUAGCCGUAAACGAUACUCG
CUAGGUGUCGGCCACGGUGCGACCGUUGUCGGUGCCGUAGGGAAGCCGUGAAGCGAGCCA
CCUGGGAAGUACGGCCGCAAGGCUGAAACUUAAAGGAAUUGGCGGGGGAGCACCACAACG
GGUGGAGCUUGCGGUUUAAUUGGAUUCAACGCCGGA
>Kc100006          1325 bp          rna          KC676307.1 Uncultured archaeon clone DH09 16S ribosomal RNA gene, partial sequence
GGACAACCUACCCUCCGGACGGGUAUAAACCCGGGAAACUGGGUAUAAUCCCCGAUAGAU
CUCGGUCGCUGGAAAGCCCCGAGAUCGAAAGCUCCGGCGCCAGAGGAUGGGUCUGCGGCC
UAUCAGGUAGUAGUGGGUGUAGCGUACCUACUAGCCUACGACGGGUACGGGUUGUGAGAG
CAAGAGCCCGGAGAUGGAUUCUGAGACACGAAUCCAGGCCCUACGGGGUGCAGCAGGCGC
GAAAACUUUACAAUGCCGGCAACGGCGAUAAGGGGACCUCGAGUGCCAGGUUACAAAUCU
GGCUGUCGUGAUGCCUAAAAAGCAUUGCAUAGCAAGGGCCGGGCAAGACCGGUGCCAGCC
GCCGCGGUAACACCGGCGGCUCGAGUGGUAACCGUUAUUAUUGGGUCUAAAGGGUCUGUA
GCCGGCCAGAUAAGUCUCUUGAGAAAUCCAGCAGCUCAACUGUUGGGCUUUCAGGAGAUA
CUGUCUGGCUCGAGGCCGGGAGAGGUGAGAGGUACUUCAGGGGUAGGGGUGAAAUCUUGU
AAUCCUUGAAGGACCACCAGUGGCGAAGGCGUCUCACCAGAACGGACCUGACGGCAAGGG
ACGAAAGCUAGGGGCACGAACCGGAUUAGAUACCCGGGUAGUCCUAGCCGUAAACGAUAC
UCGCUAGGUGUCGGCCACGGUGCGACCGUUGUCGGUGCCGUAGGGAAGCCGUGAAGCGAG
CCACCUGGGAAGUACGGCCGCAAGGCUGAAACUUAAAGGAAUUGGCGGGGGAGCACCACA
ACGGGUGGAGCUUGCGGUUUAAUUGGAUUCAACGCCGGAAAUCUUACCGGGACCGACAGC
AACAUGAAGGCCAGGCUGAAGACUUUGCCGGAUUAGCUGAGAGGUGGUGCAUGGCCGUCG
UCAGUUCGUACUGUGAAGCAUCCUGUUAAGUCAGGCAACGAGCGAGACCCACGCCCACAG
UUGCCAGCGUACUCUCCGGAGUGACGGGUACACUGUGGGGACCGCCGCUGCUAAAGCGGA
GGAAGGAAUGGGCAACGGUAGGUCAGUAUGCCCCGAAUAUCCCGGGCUACACGCGAGCUA
CAAUGGUUGGUACAAUGGGUAUCUACCCCGAAAGGGGAUGGAAAUCUCCUAAAGCCAAUC
UUAGUUCGGAUUGAGGGCUGCAACUCGCCCUCAUGAAGCUGGAAUCCGUAGUAAUCGCGU
UUCAACAGAACGCGGUGAAUACGUCCCUGCUCCUUGCACACACCGCCCGUCAAACCACCC
GAGUAGGGUCUGAAUGAGAGCGCUUCCUCUGGAGGCGUUCGAAUUUGGGCUUUGCAAGGG
GGGUU
>Kc100007          680 bp          rna          KC875584.1 Uncultured archaeon clone ARC15 16S ribosomal RNA gene, partial sequence
UCCCUAUGGGGUGCAGCAGGCGCGAAAACUUUACAAUGCCGGCAACGGCGAUAAGGGGAC
CUCGAGUGCCAGGUUACAAAUCUGGCUGUCGUGAUGCCUAAAAAGCAUUGCAUAGCAAGG
GCCGGGCAAGACCGGUGCCAGCCGCCGCGGUAACACCGGCGGCUCGAGUGGUAACCGUUA
UUAUUGGGUCUAAAGGGUCUGUAGCCGGCCGGAUAAGUCCCUUGGGAAAUCCAGCAGCUC
AACUGUUGGGCUUUCAGGAGAUACUGUCUGGCUCGAGGCCGGGAGAGGUGAGAGGUACUU
CAGGGGUAGGGGUGAAAUCUUGUAAUCCUUGAAGGACCACCAGUGGCGAAGGCGUCUCAC
CAGAACGGACCUGACGGCAAGGGACGAAAGCUAGGGGCACGAACCGGAUUAGAUACCCGG
GUAGUCCUAGCCGUAAACGAUACUCGCUAGGUGUCGGCCACGGUGCGACCGUUGUCGGUG
CCGUAGGGAAGCCGUGAAGCGAGCCACCUGGGAAGUACGGCCGCAAGGCUGAAACUUAAA
GGAAUUGGCGGGGGAGCACCACAACGGGUGGAGCUUGCGGUUUAAUUGGAUUCAACGCCG
GAAAUCUUACCGGGACCGACAGCAAUAUGAAGGCCAGGCUGAAGACUUUGCCGGAUUAGC
UGAGAAGUGGUGCAUGGCCA
>Kf100003          1310 bp          rna          KF198526.1 Uncultured Methanosarcinales archaeon clone QEBT1ZC031 16S ribosomal RNA gene, partial sequence
AGGUUACUGCUAUCGAGGUUCGACUAAGCCAUGCGAGUCGAAUGUAGCAAUACAUGGCGU
ACUGCUCAGUAACACGUGGACAACCUACCCUCCGGACGGGUAUAAACCCGGGAAACUGGG
UAUAAUCCCCGAUAGAUCUCGGUCGCUGGAAAGCUCCGAGAUCGAAAGCUCCGGCGCCAG
AGGAUGGGUCUGCGGCCUAUCAGGUAGUAGUGGGUGUAGCGUACCUACUAGCCUACGACG
GGUACGGGUUGUGAGAGCAAGAGCCCGGAGAUGGAUUCUGAGACACGAAUCCAGGCCCUA
CGGGGUGCAGCAGGCGCGAAAACUUUACAAUGCCGGCAACGGCGUUAAGGGGACCUCGAG
UGCCAGGUUACAAAUCUGGCUGUCGUGAUGCCUAAAAAGCAUUGCAUAGCAAGGGCCGGG
CAAGACCGGUGCCAGCCGCCGCGGUAACACCGGCGGCUCGAGUGGUAACCGUUAUUAUUG
GGUCUAAAGGGUCUGUAGCCGGCCGGAUAAGUCUCUUGAGAAAUCCAGCAGCUCAACUGU
UGGGCUUUCAGGAGAUACUGUCUGGCUCGAGGCCGGGAGAGGUGAGAGGUACUUCAGGGG
UAGGGGUGAAAUCUUGUAAUCCUUGAAGGACCACCAGUGGCGAAGGCGUCUCACCAGAAC
GGACCUGACGGCAAGGGACGAAAGCUAGGGGCACGAACCGGAUUAGAUACCCGGGUAGUC
CCAGCCGUAAACGAUACUCGCUAGGUGUCGGCCACGGUGCGACCGUUGUCGGUGCCGUAG
GGAAGCCGUGAAGCGAGCCACCUGGGAAGUACGGCCGCAAGGCUGAAACUUAAAGGAAUU
GGCGGGGGAGCACCACAACGGGUGGAGCUUGCGGUUUAAUUGGAUUCAACGCCGGAAAUC
UUACCGGGACCGACAGCAACAUGAAGGCCAGGCUGAAGACUUUGCCGGAUUAGCUGAGAG
GUGGUGCAUGGCCGUCGUCAGUUCGUACUGUGAAGCAUCCUGUUAAGUCAGGCAACGAGC
GAGACCCACGCCCACAGUUGCCAGCGUACUCUCCGGAGUGACGGGUACACUGUGGGGACC
GCCGCUGCUAAAGCGGAGGAAGGAAUGGGCAACGGUAGGUCAGUAUGCCCCGAAUAUCCC
GGGCUACACGCGAGCUACAAUGGUUGGUACAAUGGGUAUCUACCCCGAAAGGGGAUGGAA
AUCUCCUAAAGCCAAUCUUAGUUCGGAUUGAGGGCUGCAACUCGCCCUCAUGAAGCUGGA
AUCCGUAGUAAUCGCGUUUCAACAGAACGCGGUGAAUACGUCCCUGCUCC
>Kf100004          792 bp          rna          KF431940.1 Methanosaeta concilii clone A11 16S ribosomal RNA gene, partial sequence
CAGCUCAGUAACACGUGGACAACCUACCCUCAGGUCGGGGAUAAACCCGGGAAACUGGGU
AUAAUACCCGAUAGAUCUCGACUGCUGGAAUGCAUCGAGAUCGAAAGCUCCGGCGCCUGA
GGAUGGGUCUGCGGCCUAUCAGGUAGUAGUGGGUGUAGCGUACCUACUAGCCUACGACGG
GUACGGGUUGUGAGAGCAAGAGCCCGGAGAUGGAUUCUGAGACACGAAUCCAGGCCCUAC
GGGGUGCAGCAGGCGCGAAAACUUUACAAUGCUGGAAACAGCGAUAAGGGGACCUCGAGU
GCCAGGUUACAAAUCUGGCUGUCGUGAUGCCUAAAAAGCAUUGCAUAGCAAGGGCCGGGC
AAGACCGGUGCCAGCCGCCGCGGUAACACCGGCGGCUCGAGUGGUAACCGUUAUUAUUGG
GUCUAAAGGGUCUGUAGCCGGCCGGAUAAGUCUCUUGGGAAAUCCAGCAGCUCAACUGUU
GGGCUUUCAGGAGAUACUGUCUGGCUCGAGGCCGGGAGAGGUGAGAGGUACUUCAGGGGU
AGGGGUGAAAUCUUGUAAUCCUUGAAGGACCACCAGUGGCGAAGGCGUCUCACCAGAACG
GACCUGACGGCAAGGGACGAAAGCUAGGGGCACGAACCGGAUUAGAUACCCGGGUAGUCC
UAGCCGUAAACGAUACUCGCUAGGUGUCGGCCACGGUGCGACCGUUGUCGGUGCCGUAGG
GAAGCCGUGAAGCGAGCCACCUGGGAAGUACGGCCGCAAGGCUGAAACUUAAGGAAUUGG
CGGGGGAGCACA
>Kj100002          709 bp          rna          KJ619666.1 Uncultured archaeon clone DZ2-13-5T-14 16S ribosomal RNA gene, partial sequence
UGGGUAUAAUACCCGAUAGAUCUCGACUGCUGGAAUGCAUCGAGAUCGAAAGCUCCGGCG
CCUAAGGAUGGGUCUGCGGCCUAUCAGGUAGUAGUGGGUGUAGCGUACCUACUAGCCUAC
GACGGGUACGGGUUGUGAGAGCAAGAGCCCGGAGAUGGAUUCUGAGACACGAAUCCAGGC
CCUACGGGGUGCAGCAGGCGCGAAAACUUUACAAUGCUGGAAACAGCGAUAAGGGGACCU
CGAGUGCCAGGUUACAAAUCUGGCUGUCGUGAUGCCUAAAAAGCAUUGCAUAGCAAGGGC
CGGGCAAGACCGGUGCCAGCCGCCGCGGUAACACCGGCGGCUCGAGUGGUAACCGUUAUU
AUUGGGUCUAAAGGGUCUGUAGCCGGCCGGAUAAGUCUCUUGGGAAAUCCAGCAGCUCAA
CUGUUGGGCUUUCAGGAGAUACUGUCUGGCUCGAGGCCGGGAGAGGUGAGAGGUACUUCA
GGGGUAGGGGUGAAAUCUUGUAAUCCUUGAAGGACCACCAGUGGCGAAGGCGUCUCACCA
GAACGGACCUGACGGCAAGGGACGAAAGCUAGGGGCACGAACCGGAUUAGAUACCCGGGU
AGUCCUAGCCGUAAACGAUACUCGCUAGGUGUCGGCCACGGUGCGACCGUUGUCGGUGCC
GUAGGGAAGCCGUGAAGCGAGCCACCUGGGAAGUACGGCCGCAAGGCUG
>Kp100002          554 bp          rna          KP101356.1 Uncultured archaeon isolate DGGE gel band CES-E 1 16S ribosomal RNA gene, partial sequence
ACGGGGCGCAGCAGGCGCGAAAACUUUACAAUGCCGGCAACGGCGAUAAGGGGACCUCGA
GUGCCAGGUUACAAAUCUGGCUGUCGUGAUGCCUAAAAAGCAUUGCAUAGCAAGGGCCGG
GCAAGACCGGUGCCAGCCGCCGCGGUAACACCGGCGGCUCGAGUGGUAACCGUUAUUAUU
GGGUCUGAAGGGUCUGUAGCCGGCCGGAUAAGUCUCUUGAGAAAUCCAGCAGCUCAACUG
UUGGGCUUUCAGGAGAUACUGUCUGGCUCGAGGCCGGGAGAGGUGAGAGGUACUUCAGGG
GUAGGGGUGAAAUCUUGUAAUCCUUGAAGGACCACCAGUGGCGAAGGCGUCUCACCAGAA
CGGACCUGACGGCAAGGGACGAAAGCUAGGGGCACGAACCGGAUUAGAUACCCGGGUAGU
CCUAGCCGUAAACGAUACUCGCUAGGUGUCGGCCACGGUGCGACCGUUGUCGGUGCCGUA
GGGAAGCCGUGAAGCGAGCCACCUGGGAAGUACGGCCGCAAGGCUGAAACUUAAAGGAAU
UGGCGGGGGAGCAC
>Ln100000          535 bp          rna          LN796000.1 Uncultured Methanosarcinales archaeon partial 16S rRNA gene, clone CU917027
GCGCGAAAACUUUACAAUGCCGGCAACGGCGAUAAGGGGACCUCGAGUGCCAGGUUACAA
AUCUGGCUGUCGUGAUGCCUAAAAAGCAUUGCAUAGCAAGGGCCGGGCAAGACCGGUGCC
AGCCGCCGCGGUAACACCGGCGGCUCGAGUGGUAACCGUUAUUAUUGGGUCUAAAGGGUC
UGUAGCCGGCCAGAUAAGUCUCUUGAGAAAUCCAGCAGCUCAACUGUUGGGCUUUCAGGA
GAUACUGUCUGGCUCGAGGCCGGGAGAGGUGAGAGGUACUUCAGGGGUAGGGGUGAAAUC
UUGUAAUCCUUGAAGGACCACCAGUGGCGAAGGCGUCUCACCAGAACGGACCUGACGGCA
AGGGACGAAAGCUAGGGGCACGAACCGGAUUAGAUACCCGGGUAGUCCUAGCCGUAAACG
AUACUCGCUAGGUGUCGGCCACGGUGCGACCGUUGUCGGUGCCGUAGGGAAGCCGUGAAG
CGAGCCACCUGGGAAGUACGGCCGCAAGGCUGAAACUUAAAGGAAUUGGCGGGGG
>Kt100003          750 bp          rna          KT265196.1 Uncultured archaeon clone DP-1-16-OTU3 16S ribosomal RNA gene, partial sequence
GACUGCUGGAAUGCAUCGAGAUCGAAAGCUCCGGCGCCUAAGGAUGGGUCUGCGGCCUAU
CAGGUAGUAGUGGGUGUAGCGUACCUACUAGCCUACGACGGGUACGGGUUGUGAGAGCAA
GAGCCCGGAGAUGGAUUCUGAGACACGAAUCCAGGCCCUACGGGGUGCAGCAGGCGCGAA
AACUUUACAAUGCUGGAAACAGCGAUAAGGGGACCUCGAGUGCCAGGUUACAAAUCUGGC
UGUCGUGAUGCCUAAAAAGCAUUGCAUAGCAAGGGCCGGGCAAGACCGGUGCCAGCCGCC
GCGGUAACACCGGCGGCUCGAGUGGUAACCGUUAUUAUUGGGUCUAAAGGGUCUGUAGCC
GGCCGGAUAAGUCUCUUGGGAAAUCCAGCAGCUCAACUGUUGGGCUUUCAGGAGAUACUG
UCUGGCUCGAGGCCGGGAGAGGUGAGAGGUACUUCAGGGGUAGGGGUGAAAUCUUGUAAU
CCUUGAAGGACCACCAGUGGCGAAGGCGUCUCACCAGAACGGACCUGACGGCAAGGGACG
AAAGCUAGGGGCACGAACCGGAUUAGAUACCCGGGUAGUCCUAGCCGUAAACGAUACUCG
CUAGGUGUCGGCCACGGUGCGACCGUUGUCGGUGCCGUAGGGAAGCCGUGAAGCGAGCCA
CCUGGGAAGUACGGCCGCAAGGCUGAAACUUAAAGGAAUUGGCGGGGGAGCACCACAACG
GGUGGAGCUUGCGGUUUAAUUGGAUUCAAC
>Kt100004          750 bp          rna          KT323105.1 Uncultured archaeon clone DT-14Q-3T-1 16S ribosomal RNA gene, partial sequence
AGAUCUCGACUGCUGGAAUGCAUCGAGAUCGAAAGCUCCGGCGCCUAAGGAUGGGUCUGC
GGCCUAUCAGGUAGUAGUGGGUGUAGCGUACCUACUAGCCUACGACGGGUACGGGUUGUG
AGAGCAAGAGCCCGGAGAUGGAUUCUGAGACACGAAUCCAGGCCCUACGGGGUGCAGCAG
GCGCGAAAACUUUACAAUGCUGGAAACAGCGAUAAGGGGACCUCGAGUGCCAGGUUACAA
AUCUGGCUGUCGUGAUGCCUAAAAAGCAUUGCAUAGCAAGGGCCGGGCAAGACCAGUGCC
AGCCGCCGCGGUAACACCGGCGGCUCGAGUGGUAACCGUUAUUAUUGGGUCUAAAGGGUC
UGUAGCCGGCCGGAUAAGUCUCUUGGGAAAUCCAGCAGCUCAACUGUUGGGCUUUCAGGA
GAUACUGUCUGGCUCGAGGCCGGGAGAGGUGAGAGGUACUUCAGGGGUAGGGGUGAAAUC
UUGUAAUCCUUGAAGGACCACCAGUGGCGAAGGCGUCUCACCAGAACGGACCUGACGGCA
AGGGACGAAAGCUAGGGGCACGAACCGGAUUAGAUACCCGGGUAGUCCUAGCCGUAAACG
AUACUCGCUAGGUGUCGGCCACGGUGCGACCGUUGUCGGUGCCGUAGGGAAGCCGUGAAG
CGAGCCACCUGGGAAGUACGGCCGCAAGGCUGAAACUUAAAGGAAUUGGCGGGGGAGCAC
CACAACGGGUGGAGCUUGCGGUUUAAUUGG
>Ku100000          749 bp          rna          KU297835.1 Uncultured archaeon clone QL-15-OTU51 16S ribosomal RNA gene, partial sequence
GGAAUGCAUCGAGAUCGAAAGCUCCGGCGCCUAAGGAUGGGUCUGCGGCCUAUCAGGUAG
UAGUGGGUGUAGCGUACCUACUAGCCUACGACGGGUACGGGUUGUGAGAGCAAGAGCCCG
GAGAUGGAUUCUGAGACACGAAUCCAGGCCCUACGGGGUGCAGCAGGCGCGAAAACUUUA
CAAUGCUGGAAACAGCGAUAAGGGGACCUCGAGUGCCAGGUUACAAAUCUGGCUGUCGUG
AUGCCUAAAAAGCAUUGCAUAGCAAGGGCCGGGCAAGACCGGUGCCAGCCGCCGCGGUAA
CACCGGCGGCUCGAGUGGUAACCGUUAUUAUUGGGUCUAAAGGGUCUGUAGCCGGCCGGA
UAAGUCUCUUGGGAAAUCCAGCAGCUCAACUGUUGGGCUUUCAGGAGAUACUGUCUGGCU
CGAGGCCGGGAGAGGUGAGAGGUACUUCAGGGGUAGGGGUGAAAUCUUGUAAUCCUUGAA
GGACCACCAGUGGCGAAGGCGUCUCACCAGAACGGACCUGACGGCAAGGGACGAAAGCUA
GGGGCACGAACCGGAUUAGAUACCCGGGUAGUCCUAGCCGUAAACGAUACUCGCUAGGUG
UCGGCCACGGUGCGACCGUUGUCGGUGCCGUAGGGAAGCCGUGAAGCGAGCCACCUGGGA
AGUACGGCCGCAAGGCUGAAACUUAAAGGAAUUGGCGGGGGAGCACCACAACGGGUGGAG
CUUGCGGUUUAAUUGGAUUCAACGCCGGA
>Ku100002          737 bp          rna          KU297843.1 Uncultured archaeon clone 109-OTU1 16S ribosomal RNA gene, partial sequence
GAUCGAAAGCUCCGGCGCCUAAGGAUGGGUCUGCGGCCUAUCAGGUAGUAGUGGGUGUAG
CGUACCUACUAGCCUACGACGGGUACGGGUUGUGAGAGCAAGAGCCCGGAGAUGGAUUCU
GAGACACGAAUCCAGGCCCUACGGGGUGCAGCAGGCGCGAAAACUUUACAAUGCUGGAAA
CAGCGAUAAGGGGACCUCGAGUGCCAGGUUACAAAUCUGGCUGUCGUGAUGCCUAAAAAG
CAUUGCAUAGCAAGGGCCGGGCAAGACCGGUGCCAGCCGCCGCGGUAACACCGGCGGCUC
GAGUGGUAACCGUUAUUAUUGGGUCUAAAGGGUCUGUAGCCGGCCGGAUAAGUCUCUUGG
GAAAUCCAGCAGCUCAACUGUUGGGCUUUCAGGAGAUACUGUCUGGCUCGAGGCCGGGAG
AGGUGAGAGGUACUUCAGGGGUAGGGGUGAAAUCUUGUAAUCCUUGAAGGACCACCAGUG
GCGAAGGCGUCUCACCAGAACGGACCUGACGGCAAGGGACGAAAGCUAGGGGCACGAACC
GGAUUAGAUACCCGGGUAGUCCUAGCCGUAAACGAUACUCGCUAGGUGUCGGCCACGGUG
CGACCGUUGUCGGUGCCGUAGGGAAGCCGUGAAGCGAGCCACCUGGGAAGUACGGCCGCA
AGGCUGAAACUUAAAGGAAUUGGCGGGGGAGCACCACAACGGGUGGAGCUUGCGGUUUAA
UUGGAUUCAACGCCGGA
>Ab100037          1325 bp          rna          AB266904.1 Uncultured bacterium gene for 16S rRNA, partial sequence, clone: HgtA21fl
GGACAACCUACCCUCCGGACGGGUAUAAACCCGGGAAACUGGGUAUAAUCCCCGAUAGAU
CUCGGUCGCUGGAAUGCCCCGAGAUCGAAAGCUCCGGCGCCAGAGGAUGGGUCUGCGGCC
UAUCAGGUAGUAGUGGGUGUAGCGUACCUACUAGCCUACGACGGGUACGGGUUGUGAGAG
CAAGAGCCCGGAGAUGGAUUCUGAGACACGAAUCCAGGCCCUACGGGGUGCAGCAGGCGC
GAAAACUUUACAAUGCCGGCAACGGCGAUAAGGGGACCUCGAGUGCCAGGUUACAAAUCU
GGCUGUCGUGAUGCCUAAAAAGCAUUGCAUAGCAAGGGCCGGGCAAGACCGGUGCCAGCC
GCCGCGGUAACACCGGCGGCUCGAGUGGUAACCGUUAUUAUUGGGUCUAAAGGGUCUGUA
GCCGGCCGGAUAAGUCUCUUGAGAAAUCCAGCAGCUCAACUGUUGGGCUUUCAGGAGAUA
CUGUUCGGCUCGAGGCCGGGAGAGGUGAGAGGUACUUCAGGGGUAGGGGUGAAAUCUUGU
AAUCCUUGAAGGACCACCAGUGGCGAAGGCGUCUCACCAGAACGGACCUGACGGCAAGGG
ACGAAAGCUAGGGGCACGAACCGGAUUAGAUACCCGGGUAGUCCUAGCCGUAAACGAUAC
UCGCUAGGUGUCGGCCACGGUGCGACCGUUGUCGGUGCCGUAGGGAAGCCGUGAAGCGAG
CCACCUGGGAAGUACGGCCGCAAGGCUGAAACUUAAAGGAAUUGGCGGGGGAGCACCACA
ACGGGUGGAGCUUGCGGUUUAAUUGGAUUCAACGCCGGAAAUCUUACCGGGACCGACAGC
AAUAUGAAGGCCAGGCUGAAGACUUUGCCGGAUUAGCUGAGAGGUGGUGCAUGGCCGUCG
UCAGUUCGUACUGUGAAGCAUCCUGUUAAGUCAGGCAACGAGCGAGACCCACGCCCACAG
UUGCCAGCGUACUCUCCGGAGUGACGGGUACACUGUGGGGACCGCCGCUGCUAAAGCGGA
GGAAGGAAUGGGCAACGGUAGGUCAGUAUGCCCCGAAUAUCCCGGGCUACACGCGAGCUA
CAAUGGUUGGUACAAUGGGUAUCUACCCCGAAAGGGGAUGGAAAUCUCCUAAAGCCAAUC
UUAGUUCGGAUUGAGGGCUGCAACUCGCCCUCAUGAAGCUGGAAUCCGUAGUAAUCGCGU
UUCAACAGAACGCGGUGAAUACGUCCCUGCUCCUUGCACACAUCGCCCGUCAAACCACCC
GAGUAGGGUCUGAAUGAGAGCGCUUCCUUUGGAGGCGUUCGAAUUUGGGCUUUGCAAGGG
GGGUU
>Eu100014          1440 bp          rna          EU591661.1 Uncultured archaeon clone MTSArc_E11 16S ribosomal RNA gene, partial sequence
UUCCGGUUGAUCCCGCCAGAGGUUACUGCUAUCGAGGUUCGACUAAGCCAUGCGAGUCGA
AUGUAGCAAUACAUGGCGUACUGCUCAGUAACACGUGGACAACCUACCCUCCGGACGGGU
AUAAACCCGGGAAACUGGGUAUAAUCCCCGAUAGAUCUCGGUCGCUGGAAUGCUCCGAGA
UCGAAAGCUCCGGCGCCAGAGGAUGGGUCUGCGGCCUAUCAGGUAGUAGUGGGUGUAGCG
UACCUACUAGCCUACGACGGGUACGGGUUGUGAGAGCAAGAGCCCGGAGAUGGAUUCUGA
GACACGAAUCCAGGCCCUACGGGGUGCAGCAGGCGCGAAAACUUUACAAUGCCGGCAACG
GCGAUAAGGGGACCUCGAGUGCCAGGUUACAAAUCUGGCUGUCGUGAUGCCUAAAAAGCA
UUGCAUAGCAGGGGCCGGGCAAGACCGGUGCCAGCCGCCGCGGUAACACCGGCGGCUCGA
GUGGUAACCGUUAUUAUUGGGUCUAAAGGGUCUGUAGCCGGCCGGAUAAGUCUCUUGAGA
AAUCCAGCAGCUCAACUGUUGGGCUUUCAGGAGAUACUGUUCGGCUCGAGGCCGGGAGAG
GUGAGAGGUACUUCAGGGGUAGGGGUGAAAUCUUGUAAUCCUUGAAGGACCACCAGUGGC
GAAGGCGUCUCACCAGAACGGACCUGACGGCAAGGGACGAAAGCUAGGGGCACGAACCGG
AUUAGAUACCCGGGUAGUCCUAGCCGUAAACGAUACUCGCUAGGUGUCGGCCACGGUGCG
ACCGUUGUCGGUGCCGUAGGGAAGCCGUGAAGCGAGCCACCUGGGAAGUACGGCCGCAAG
GCUGAAACUUAAAGGAAUUGGCGGGGGAGCACCACAACGGGUGGAGCUUGCGGUUUAAUU
GGAUUCAACGCCGGAAAUCUUACCGGGACCGACAGCAAUAUGAAGGCCAGGCUGAAGACU
UUGCCGGAUUAGCUGAGAGGUGGUGCAUGGCCGUCGUCAGUUCGUACUGUGAAGCAUCCU
GUUAAGUCAGGCAACGAGCGAGACCCACGCCCACAGUUGCCAGCGUACUCUCCGGAGUGA
CGGGUACACUGUGGGGACCGCCGCUGCUAAAGCGGAGGAAGGAAUGGGCAACGGUAGGUC
AGUAUGCCCCGAAUAUCCCGGGCUACACGCGAGCUACAAUGGUUGGUACAAUGGGUAUCU
ACCCCGAAAGGGGAUGGAAAUCUCCUAAAGCCAAUCUUAGUUCGGAUUGAGGGCUGCAAC
UCGCCCUCAUGAAGCUGGAAUCCGUAGUAAUCGCGUUUCAACAGAACGCGGUGAAUACGU
CCCUGCUCCUUGCACACACCGCCCGUCAAACCACCCGAGUAGGGUCUGAAUGAGAGCGCU
UCCUCUGGAGGCGUUCGAAUUUGGGCUUUGCAAGGGGGGUUAAGUCGUAACAAGGUAGCC
>Ab100038          1319 bp          rna          AB479409.1 Uncultured Methanosaeta sp. gene for 16S rRNA, partiaal sequence, clone: SMS-T-Pro-5
GACAACCUACCCUCCGGACGGGUAUAAACCCGGGAAACUGGGUAUAAUCCCCGAUAGAUC
UCGGUCGCUGGAAAGCCCCGAGAUCGAAAGCUCCGGCGCCAGAGGAUGGGUCUGCGGCCU
AUCAGGUAGUAGUGGGUGUAGCGUACCUACUAGCCUACGACGGGUACGGGUUGUGAGAGC
AAGAGCCCGGAGAUGGAUUCUGAGACACGAAUCCAGGCCCUACGGGGUGCAGCAGGCGCG
AAAACUUUACAAUGCCGGCAACGGCGAUAAGGGGACCUCGAGUGCCAGGUUACAAAUCUG
GCUGUCGUGAUGCCUAAAAAGCAUUGCAUAGCAAGGGCCGGGCAAGACCGGUGCCAGCCG
CCGCGGUAACACCGGCGGCUCGAGUGGUAACCGUUAUUAUUGGGUCUAAAGGGUCUGUAG
CCGGCCGGAUAAGUCUCUUGAGAAAUCCAGCAGCUCAACUGUUGGGCUUUCAGGAGAUAC
UGUCUGGCUCGAGGCCGGGAGAGGUGAGAGGUACUUCAGGGGUAGGGGUGAAAUCUUGUA
AUCCUUGAAGGACCACCAGUGGCGAAGGCGUCUCACCAGAACGGACCUGACGGCAAGGGA
CGAAAGCUAGGGGCACGAACCGGAUUAGAUACCCGGGUAGUCCUAGCCGUAAACGAUACU
CGCUAGGUGUCGGCCACGGUGCGACCGUUGUCGGUGCCGUAGGGAAGCCGUGAAGCGAGC
CACCUGGGAAGUACGGCCGCAAGGCUGAAACUUAAAGGAAUUGGCGGGGGAGCACCACAA
CGGGUGGAGCUUGCGGUUUAAUUGGAUUCAACGCCGGAAAUCUUACCGGGACCGACAGCA
AUAUGAAGGCCAGGCUGAAGACUUUGCCGGAUUAGCUGAGAGGUGGUGCAUGGCCGUCGU
CAGUUCGUACUGUGAAGCAUCCUGUUAAGUCAGGCAACGAGCGAGACCCACGCCCACAGU
UGCCAGCGUACUCUCCGGAGUGACGGGUACACUGUGGGGACCGCCGCUGCUAAAGCGGAG
GAAGGAAUGGGCAACGGUAGGUCAGUAUGCCCCGAAUAUCCCGGGCUACACGCGAGCUAC
AAUGGUUGGUACAAUGGGUAUCUACCCCGAAAGGGGAUGGAAAUCUCCUAAAGCCAAUCU
UAGUUCGGAUUGAGGGCUGCAACUCGCCCUCAUGAAGCUGGAAUCCGUAGUAAUCGCGUU
UCAACAGAACGCGGUGAAUACGUCCCUGCUCCUUGCACACACCGCCCGUCAAACCACCCG
AGUAGGGUCUGAAUGAGAGCGCUUCCUCCGGAGGCGUUCGAAUUUGGGCUUUGCAAGGG
>Cu100002          1311 bp          rna          CU916809.1 Uncultured Methanosarcinales archaeon 16S rRNA gene from clone QEEF1CG061
AGGUUACUGCUAUCGAGGUUCGACUAAGCCAUGCGAGUCGAAUGUAGCAAUACAUGGCGU
ACUGCUCAGUAACACGUGGACAACCUACCCUCCGGACGGGGAUAAACCCGGGAAACUGGG
UAUAAUACCCGAUAGAUCUCGACUGCUGGAAUGCAUCGAGAUCGAAAGCUCCGGCGCCGG
AGGAUGGGUCUGCGGCCUAUCAGGUAGUAGUGGGUGUAGCGUACCUACUAGCCUACGACG
GGUACGGGUUGUGAGAGCAAGAGCCCGGAGAUGGAUUCUGAGACACGAAUCCAGGCCCUA
CGGGGUGCAGCAGGCGCGAAAACUUUACAAUGCCGGCAACGGCGAUAAGGGGACCUCGAG
UGCCAGGUUACAAAUCUGGCUGUCGUGAUGCCUAAAAAGCAUUGCAUAGCAAGGGCCGGG
CAAGACCGGUGCCAGCCGCCGCGGUAACACCGGCGGCUCGAGUGGUAACCGUUAUUAUUG
GGUCUAAAGGGUCUGUAGCCGGCCGGAUAAGUCUCUUGGGAAAUCCAGCAGCUCAACUGU
UGGGCUUUCAGGAGAUACUGUCUGGCUCGAGGCCGGGAGAGGUGAGAGGUACCUCAGGGG
UAGGGGUGAAAUCUUGUAAUCCUUGAAGGACCACCAGUGGCGAAGGCGUCUCACCAGAAC
GGACCUGACGGCAAGGGACGAAAGCUAGGGGCACGAACCGGAUUAGAUACCCGGGUAGUC
CUAGCCGUAAACGAUACUCGCUAGGUGUCGGCCACGGUGCGACCGUUGUCGGUGCCGUAG
GGAAGCCGUGAAGCGAGCCACCUGGGAAGUACGGCCGCAAGGCUGAAACUUAAAGGAAUU
GGCGGGGGAGCACCACAACGGGUGGAGCUUGCGGUUUAAUUGGAUUCAACGCCGGAAAUC
UUACCGGGACCGACAGCAAUAUGAAGGCCAGGCUGAAGACUUUGCCGGAUUAGCUGAGAG
GUGGUGCAUGGCCGUCGUCAGUUCGUACUGUGAAGCAUCCUGUUAAGUCAGGCAACGAGC
GAGACCCACGCCCACAGUUGCCAGCGUACUCUCCGGAGUGACGGGUACACUGUGGGGACC
GCCGCUGCUAAAGCGGAGGAAGGAAUGGGCAACGGUAGGUCAGUAUGCCCCGAAUAUCCC
GGGCUACACGCGAGCUACAAUGGUUGGUACAAUGGGUAUCUACCCCGAAAGGGGAUGGAA
AUCUCCUAAAGCCAAUCUUAGUUCGGAUUGAGGGCUGCAACUCGCCCUCAUGAAGCUGGA
AUCCGUAGUAAUCGCGUUUCAACAGAACGCGGUGAAUACGUCCCUGCUCCU
>Jf100008          1439 bp          rna          JF304112.1 Uncultured archaeon clone 9(8) 16S ribosomal RNA gene, partial sequence
UCCGGUUGAUCCUGCCAGAGGUUACUGCUAUCGAGGUUCGACUAAGCCAUGCGAGUCGAA
UGUAGCAAUACAUGGCGUACUGCUCAGUAACACGUGGACAACCUACCCUUGGGACGGGGA
UAAACCCGGGAAACUGGGUAUAAUACCCGAUAGAUCUCGACUGCUGGAAUGCAUCGAGAU
CGAAAGCUCCGGCGCCGGAGGAUGGGUCUGCGGCCUAUCAGGUAGUAGUGGGUGUAGCGU
ACCUACUAGCCUACGACGGGUACGGGUUGUGAGAGCAAGAGCCCGGAGAUGGAUUCUGAG
ACACGAAUCCAGGCCCUACGGGGUGCAGCAGGCGCGAAAACUUUACAAUGCCGGCAACGG
CGAUAAGGGGACCUCGAGUGCCAGGUUACAAAUCUGGCUGUCGUGAUGCCUAAAAAGCAU
UGCAUAGCAAGGGCCGGGCAAGACCGGUGCCAGCCGCCGCGGUAACACCGGCGGCUCGAG
UGGUAACCGUUAUUAUUGGGUCUAAAGGGUCUGUAGCCGGCCGGAUAAGUCUCUUGGGAA
AUCCAGCAGCUCAACUGUUGGGCUUUCAGGAGAUACUGUCUGGCUCGAGGCCGGGAGAGG
UGAGAGGUACUUCAGGAGUAGGGGUGAAAUCUUGUAAUCCUUGAAGGACCACCAGUGGCG
AAGACGUCUCACCAGAACGGACCUGACGGCAAGGGACGAAAGCUAGGGGCACGAACCGGA
UUAGAUACCCGGGUAGUCCUAGCCGUAAACGAUACUCGCUAGGUGUCGGCCACGGUGCGA
CCGUGGUCGGUGCCGUAGGGAAGCCGUGAAGCGAGCCACCUGGGAAGUACGGCCGCAAGG
CUGAAACUUAAAGGAAUUGGCGGGGGAGCACCACAACGGGUGGAGCUUGCGGUUUAAUUG
GAUUCAACGCCGGAAAUCUUACCGGGACCGACAGCAAUAUGAAGGCCAGGCUGAAGACUU
UGCCGGAUUAGCUGAGAGGUGGUGCAUGGCCGUCGUCAGUUCGUACUGUGAAGCAUCCUG
UUAAGUCAGGCAACGAGCGAGACCCACGCCCACAGUUGCCAGCGUACUCUCCGGAGUGAC
GGGUACACUGUGGGGACCGCCGCUGCUAAAGCGGAGGAAGGAAUGGGCAACGGUAGGUCA
GUAUGCCCCGAAUAUCCCGGGCUACACGCGAGCUACAAUGGUUGGUACAAUGGGUAUCUA
CCCCGAAAGGGGAUGGAAAUCUCCUAAAGCCAAUCUUAGUUCGGAUUGAGGGCUGCAACU
CGCCCUCAUGAAGCUGGAAUCCGUAGUAAUCGCGUUUCAACAGAACGCGGUGAAUACGUC
CCUGCUCCUUGCACACACCGCCCGUCAAACCACCCGAGUAGGGUCUGAAUGAGAGCGCUU
CCUCUGGAGGCGUUCGAAUUUGGGCUUUGCAAGGGGGGUUAAGUCGUAACAAGGUAACC
>Jn100006          1402 bp          rna          JN397916.1 Uncultured archaeon clone SSA0403-07 16S ribosomal RNA gene, partial sequence
AGGUUACUGUUUAUGAGGUUCGACUAAGCCAUGCGAGUCGAAUGUAGCAAUACCUGGCGU
ACUGCUCAGUAACACGUGGACAACCUACCCUCCGGACGGGGAUAAACCCGGGAAACUGGG
UAUAAUACCCGAUAGAUCUCGACUGCUGGAAUGCAUCGAGAUCGAAAGCUCCGGCGCCAG
AGGAUGGGUCUGCGGCCUAUCAGGUAGUAGUGGGUGUAGCGUACCUACUAGCCUACGACG
GGUACGGGUUGUGAGAGCAAGAGCCCGGAGAUGGAUUCUGAGACACGAAUCCAGGCCCUA
CGGGGUGCAGCAGGCGCGAAAACUUUACAAUGCCGGCAACGGCGAUAAGGGGACCUCGAG
UGCCAGGUUACAAAUCUGGCUGUCGUGAUGCCUAAAAAGCAUUGCAUAGCAAGGGCCGGG
CAAGACCGGUGCCAGCCGCCGCGGUAACACCGGCGGCUCGAGUGGUAACCGUUAUUAUUG
GGUCUAAAGGGUCUGUAGCCGGCCGGAUAAGUCUCUUGGGAAAUCCAGCAGCUCAACUGU
UGGGCUUUCAGGAGAUACUGUCUGGCUCGAGGCCGGGAGAGGUGAGAGGUACUUCAGGGG
UAGGGGUGAAAUCUUGUAAUCCUUGAAGGACCACCAGUGGCGAAGGCGUCUCACCAGAAC
GGACCUGACGGCAAGGGACGAAAGCUAGGGGCACGAACCGGAUUAGAUACCCGGGUAGUC
CUAGCCGUAAACGAUACUCGCUAGGUGUCGGCCACGGUGCGACCGUUGUCGGUGCCGUAG
GGAAGCCGUGAAGCGAGCCACCUGGGAAGUACGGCCGCAAGGCUGAAACUUAAAGGAAUU
GGCGGGGGAGCACCACAACGGGUGGAGCUUGCGGUUUAAUUGGAUUCAACGCCGGAAAUC
UUACCGGGACCGACAGCAAUAUGAAGGCCAGGCUGAAGACUUUGCCGGAUUAGCUGAGAG
GUGGUGCAUGGCCGUCGUCAGUUCGUACUGUGAAGCAUCCUGUUAAGUCACGCAACGAGC
GAGACCCACGCCCACAGUUGCCAGCGUACUCUCCGGAGUGACGGGUACACUGUGGGGACC
GCCGCUGCUAAAGCGGAGGAAGGAAUGGGCAACGGUAGGUCAGUAUGCCCCGAAUAUCCC
GGGCUACACGCGAGCUACAAUGGUUGGUACAAUGGGUAUCUACCCCGAAAGGGGAUGGAA
AUCUCCUAAAGCCAAUCUUAGUUCGGAUUGAGGGCUGCAACUCGCCCUCAUGAAGCUGGA
AUCCGUAGUAAUCGCGUUUCAACAGAACGCGGUGAAUACGUCCCUGCUCCUUGCACACAC
CGCCCGUCAAACCACCCGAGUAGGGUCUGAAUGAGAGCGCUUCCUCUGGAGGCGUUCGAA
UUUGGGCUUUGCAAGGGGGGUU
>Kf100007          1347 bp          rna          KF198726.1 Uncultured Methanosarcinales archaeon clone 109ZD04 16S ribosomal RNA gene, partial sequence
UUCCGGUUGAUCCCGCCGGAGGUUACUGCUAUCGAGGUUCGACUAAGCCAUGCGAGUCGA
AUGUAGCAAUACAUGGCGUACUGCUCAGUAACACGUGGACAACCUACCCUCCGGACGGGU
AUAAACCCGGGAAACUGGGUAUAAUCCCCGAUAGAUCUCGGUCGCUGGAAAGCCCCGAGA
UCGAAAGCUCCGGCGCCAGAGGAUGGGUCUGCGGCCUAUCAGGUAGUAGUGGGUGUAGCG
UACCUACUAGCCUACGACGGGUACGGGUUGUGAGAGCAAGAGCCCGGAGAUGGAUUCUGA
GACACGAAUCCAGGCCCUACGGGGUGCAGCAGGCGCGAAAACUUUACAAUGCCGGCAACG
GCGAUAAGGGGACCUCGAGUGCCAGGUUACAAAUCUGGCUGUCGUGAUGCCUAAAAAGCA
UUGCAUAGCAAGGGCCGGGCAAGACCGGUGCCAGCCGCCGCGGUAACACCGGCGGCUCGA
GUGGUAACCGUUAUUAUUGGGUCUAAAGGGUCUGUAGCCGGCCGGAUAAGUCUCUUGAGA
AAUCCAGCAGCUCAACUGUUGGGCUUUCAGGAGAUACUGUCUGGCUCGAGGCCGGGAGAG
GUGAGAGGUACUUCAGGGGUAGGGGUGAAAUCUUGUAAUCCUUGAAGGACCACCAGUGGC
GAAGGCGUCUCACCAGAACGGACCUGACGGCAAGGGACGAAAGCUAGGGGCACGAACCGG
AUUAGAUACCCGGGUAGUCCUAGCCGUAAACGAUACUCGCUAGGUGUCGGCCACGGUGCG
ACCGUUGUCGGUGCCGUAGGGAAGCCGUGAAGCGAGCCACCUGGGAAGUACGGCCGCAAG
GCUGAAACUUAAAGGAAUUGGCGGGGGAGCACCACAACGGGUGGAGCUUGCGGUUUAAUU
GGAUUCAACGCCGGAAAUCUUACCGGGACCGACAGCAAUAUGAAGGCCAGGCUGAAGACU
UUGCCGGAUUAGCUGAGAGGUGGUGCAUGGCCGUCGUCAGUUCGUACUGUGAAGCAUCCU
GUUAAGUCAGGCAACGAGCGAGACCCACGCCCACAGUUGCCAGCGUACUCUCCGGAGUGA
CGGGUACACUGUGGGGACCGCCGCUGCUAAAGCGGAGGAAGGAAUGGGCAACGGUAGGUC
AGUAUGCCCCGAAUAUCCCGGGCUACACGCGAGCUACAAUGGUUGGUACAAUGGGUAUCU
ACCCCGAAAGGGGAUGGAAAUCUCCUAAAGCCAAUCUUAGUUCGGAUUGAGGGCUGCAAC
UCGCCCUCAUGAAGCUGGAAUCCGUAGUAAUCGCGUUUCAACAGAACGCGGUGAAUACGU
CCCUGCUCCUUGUACACACCGCCCGUC
>Unc06kgo          647 bp          rna          AJ608188
GUAUUGGGUGUAGCGUACCUACUAGCCUACGACGGGUACGGGUUGUGAGAGCAAGAGCCC
GGAGAUGGAUUCUGAGACACGAAUCCAGGCCCUACGGGGUGCAGCAGGCGCGAAAACUUU
ACAAUGCUGGAAACAGCGAUAAGGGGACCUCGAGUGCCAGGUUACAAAUCUGGCUGUCGU
GAUGCCUAAAAAGCAUUGCAUAGCAAGGGCCGGGCAAGACCGGUGCCAGCCGCCGCGGUA
ACACCGGCGGCUCGAGUGGUAACCGUUAUUAUUGGGUCUAAAGGGUCUGUAGCCGGCCGG
AUAAGUCUCUUGGGAAAUCCAGCAGCUUAACUGUUGGGCUUUCAGGAGAUACUGUCUGGC
UCGAGGCCGGGAGAGGUGAGAGGUACUUCAGGGGUAGGGGUGAAAUCUUGUAAUCCUUGA
AGGACCACCAGUGGCGAAGGCGUCUCACCAGAACGGACCUGACGGCAAGGGACGAAAGCU
AGGGGCACGAACCGGAUUAGAUACCCGGGUAGUCCUAGCCGUAAACGAUACUCGCUAGGU
GUCGGCCACGGUGCGACCGUUGUCGGUGCCGUAGGGAAGCCGUGAAGCGAGCCACCUGGG
AAGUACGGCCGCAAGGCUGAAACUUAAAGGAAUUGGCGGGGGAGCAC
